# Supplementary material for: An epigenetic pathway in rice connects genetic variation to anaerobic germination and seedling establishment
Source: Plant Physiol. 2021 Feb 26;186(2):1042–59. doi: 10.1093/plphys/kiab100 (PMC8195528; doi:10.1093/plphys/kiab100)
Supplement: kiab100_Supplementary_Data [file kiab100_supplementary_data.zip]

Archive with 10 entries (10 files):
- pp.01259.2020-s03.xlsx
- pp.01259.2020-s04.txt
- pp.01259.2020-s05.txt
- pp.01259.2020-s06.txt
- pp.01259.2020-s07.xlsx
- pp.01259.2020-s08.xlsx
- pp.01259.2020-s09.csv
- pp.01259.2020-s10.xlsx
- pp.01259.2020-s11.xlsx
- pp.01259.2020-s02.pdf
