# Supplementary material for: An epigenetic pathway in rice connects genetic variation to anaerobic germination and seedling establishment
Source: Plant Physiol. 2021 Feb 26;186(2):1042–59. doi: 10.1093/plphys/kiab100 (PMC8195528; doi:10.1093/plphys/kiab100)
Supplement: kiab100_Supplementary_Data [file kiab100_supplementary_data.zip › pp.01259.2020-s03.xlsx]

## Sheet: Supplemental_Table_1
Supplemental Table 1. Phenotypic data for all rice lines in wet and dry seasons.
ACCESSION	NAME	IRIS.ID	WET_RELATIVEGERM21D	SUBPOPULATION	COUNTRY	IRIS_ID	DRY_RELATIVEGERM21D
IRGC 117423	ARANG::IRGC 43322-1	IRIS_313-8791	0	ind	Indonesia	IRIS_313-8791	0.0739958
IRGC 117425	ARC 10497::IRGC 12485-1	IRIS_313-8813	0	aro	India	IRIS_313-8813	0.0329307
IRGC 117426	ARC 13829::IRGC 42469-1	IRIS_313-8712	0	aro	India	NA	NA
IRGC 117430	AVO::IRGC 11000-1	IRIS_313-8288	0	ind	Madagascar	IRIS_313-8288	0.0204149
IRGC 117442	CARREON::IRGC 32575-1	IRIS_313-8292	0	ind	Philippines	IRIS_313-8292	0
IRGC 117446	CHHOTE DHAN::IRGC 58930-1	IRIS_313-8268	0	aro	Nepal	NA	NA
IRGC 117454	CO 39::IRGC 51231-1	IRIS_313-8265	0	ind	India	IRIS_313-8265	0.221453
IRGC 117454	CO 39::IRGC 51231-1	IRIS_313-8265	0	ind	India	IRIS_313-8265	0.221453
IRGC 117466	DOM ZARD::IRGC 12881-1	IRIS_313-8747	0	aro	Iran	NA	NA
IRGC 117474	GERDEH::IRGC 32301-1	IRIS_313-8256	0	jap	Iran	NA	NA
IRGC 117494	JC 1::IRGC 9091-1	IRIS_313-8326	0	aro	India	IRIS_313-8326	0.0454248
IRGC 117497	JC 149::IRGC 9070-1	IRIS_313-8385	0	aro	India	NA	NA
IRGC 117498	JC 157::IRGC 9074-1	IRIS_313-9629	0	aro	India	IRIS_313-9629	0.0296743
IRGC 117518	KOTOBUKI MOCHI::IRGC 2545-1	IRIS_313-9002	0	jap	Japan	NA	NA
IRGC 117535	NABESHI::IRGC 8269-1	IRIS_313-8927	0	jap	Taiwan	IRIS_313-8927	0.0467234
IRGC 117536	NAM SA GUI 19::IRGC 11462-1	IRIS_313-8485	0.0833333	ind	Thailand	NA	NA
IRGC 117537	NEP HOA VANG::IRGC 40748-2	IRIS_313-8690	0.0909091	jap	Viet Nam	IRIS_313-8690	0.389081
IRGC 117543	OS 4::IRGC 11335-1	IRIS_313-8523	0	jap	Nigeria	IRIS_313-8523	0.045859
IRGC 117550	PAGAIYAHAN::IRGC 8267-1	IRIS_313-8880	0	ind	Taiwan	NA	NA
IRGC 117551	PANKHARI 203::IRGC 5999-1	IRIS_313-9083	0.0833333	aro	India	IRIS_313-9083	0.103225
IRGC 117569	RIKUTO KEMOCHI::IRGC 2719-1	IRIS_313-9523	1	jap	Japan	NA	NA
IRGC 117593	YANGKUM (RED)::IRGC 32406-1	IRIS_313-9404	0	admix	Bhutan	IRIS_313-9404	0.00244432
IRGC 117597	IR 62266-42-6-2::IRGC 117397-1	IRIS_313-8232	0	jap	Philippines	NA	NA
IRGC 117599	27	NA	0	NA	NA	NA	NA
IRGC 117600	AIJIAONANTE	B060	0	ind	NA	NA	NA
IRGC 117601	ARC 10177	NA	0	NA	NA	NA	NA
IRGC 117603	ARC 7229	NA	0	NA	NA	NA	NA
IRGC 117604	ASD 1	NA	0	NA	NA	NA	NA
IRGC 117605	BASMATI 1	NA	0	NA	NA	NA	NA
IRGC 117606	C57-5043	NA	0	NA	NA	NA	NA
IRGC 117607	CAROLINA GOLD	NA	0	NA	NA	NA	NA
IRGC 117608	CAROLINA GOLD SEL	NA	0	NA	NA	NA	NA
IRGC 117609	CS-M3	NA	0	NA	NA	NA	NA
IRGC 117610	DZ78	NA	0.0769231	NA	NA	NA	NA
IRGC 117611	GERDEH	NA	0	NA	NA	NA	NA
IRGC 117612	GEUMOBYEO	NA	0	NA	NA	NA	NA
IRGC 117613	HABIGANJ BORO 6	NA	0.333333	NA	NA	NA	0.117304
IRGC 117614	HON CHIM	NA	0	NA	NA	NA	NA
IRGC 117615	IAC 25	NA	0	NA	NA	NA	NA
IRGC 117616	ITALICA CAROLINA	NA	0	NA	NA	NA	NA
IRGC 117618	KERITING TINGGI	NA	0.5	NA	NA	NA	NA
IRGC 117619	LEUNG PRATEW	NA	0	NA	NA	NA	NA
IRGC 117620	MEHR	NA	0.333333	NA	NA	NA	0.0595755
IRGC 117621	MOROBEREKAN	NA	0	NA	NA	NA	NA
IRGC 117622	RTS14	NA	1	NA	NA	NA	NA
IRGC 117623	BR24	CX3	0	ind	NA	CX3	0.0136468
IRGC 117624	KIUKI NO. 46	NA	0	NA	NA	NA	NA
IRGC 117625	SML 242	NA	0	NA	NA	NA	NA
IRGC 117626	WC 4419	NA	0.166667	NA	NA	NA	NA
IRGC 117627	1021	NA	0.5	NA	NA	NA	NA
IRGC 117628	205	NA	0.0555556	NA	NA	NA	NA
IRGC 117629	318	NA	0	NA	NA	NA	NA
IRGC 117630	519	NA	0.5	NA	NA	NA	NA
IRGC 117631	56-122-23	NA	0	NA	NA	NA	NA
IRGC 117632	583	NA	0	NA	NA	NA	NA
IRGC 117633	68-2	NA	0	NA	NA	NA	NA
IRGC 117635	AGUSITA	NA	0	NA	NA	NA	NA
IRGC 117636	AI CHIAO HONG	NA	0	NA	NA	NA	NA
IRGC 117638	AMPOSTA	NA	0	NA	NA	NA	NA
IRGC 117639	ARABI	NA	0.111111	NA	NA	NA	0.159293
IRGC 117640	ARC 10086	NA	0	NA	NA	NA	NA
IRGC 117641	ARC 10352	NA	0.166667	NA	NA	NA	0
IRGC 117643	ASSE Y PUNG	NA	0	NA	NA	NA	NA
IRGC 117644	ASWINA 330	NA	0.0769231	NA	NA	NA	NA
IRGC 117645	AZERBAIDJANICA	NA	0	NA	NA	NA	NA
IRGC 117646	B 6616 A 4-22-BK-5-4	NA	0	NA	NA	NA	NA
IRGC 117647	BABER	NA	0	NA	NA	NA	NA
IRGC 117648	BAGHLANI NANGARHAR	NA	0	NA	NA	NA	NA
IRGC 117649	BAHIA	NA	0	NA	NA	NA	NA
IRGC 117651	BALDO	NA	0	NA	NA	NA	NA
IRGC 117652	BASMATI	CX60	0.1	ind	NA	CX60	0.0512682
IRGC 117653	BELLARDONE	NA	0	NA	NA	NA	0.114311
IRGC 117654	BENLLOK	NA	0	NA	NA	NA	NA
IRGC 117655	BINULAWAN	NA	0	NA	NA	NA	0.0259884
IRGC 117659	BISER 1	NA	0	NA	NA	NA	0.0593441
IRGC 117660	BLUE ROSE	NA	0	NA	NA	NA	NA
IRGC 117663	BOA VISTA	NA	0	NA	NA	NA	NA
IRGC 117664	BOMBILLA	NA	0.333333	NA	NA	NA	NA
IRGC 117665	BOMBON	NA	0	NA	NA	NA	NA
IRGC 117666	BREVIARISTATA	NA	0	NA	NA	NA	NA
IRGC 117667	BRITISH HONDURAS CREOLE	NA	0.181818	NA	NA	NA	NA
IRGC 117668	BUL ZO	NA	0	NA	NA	NA	0.0554387
IRGC 117669	BULGARE	NA	1	NA	NA	NA	NA
IRGC 117670	BYAKKOKU Y 5006 SELN	NA	0	NA	NA	NA	NA
IRGC 117671	C1-6-5-3	NA	0	NA	NA	NA	NA
IRGC 117672	CAAWA/FORTUNA	NA	0.333333	NA	NA	NA	NA
IRGC 117674	CANELLA DE FERRO	NA	2	NA	NA	NA	NA
IRGC 117675	CAROLINA GOLD	NA	0	NA	NA	NA	NA
IRGC 117676	CAUCASICA	NA	0	NA	NA	NA	NA
IRGC 117677	CENIT	NA	0	NA	NA	NA	NA
IRGC 117678	CHAHORA 144	NA	0	NA	NA	NA	NA
IRGC 117679	CHANG CH''SANG HSU TAO	NA	0	NA	NA	NA	NA
IRGC 117681	CHAU	NA	0	NA	NA	NA	NA
IRGC 117682	CHIBICA	NA	0	NA	NA	NA	0.196903
IRGC 117683	CHIEM CHANH	NA	0	NA	NA	NA	NA
IRGC 117684	CHINA 1039	NA	0	NA	NA	NA	NA
IRGC 117685	CHINESE	NA	0	NA	NA	NA	0.00127989
IRGC 117686	CHODONGJI	NA	0	NA	NA	NA	NA
IRGC 117687	CHUAN 4	NA	0.2	NA	NA	NA	NA
IRGC 117688	CI 11011	NA	0	NA	NA	NA	0.0332066
IRGC 117689	CI 11026	NA	0.0909091	NA	NA	NA	NA
IRGC 117690	CO 18	NA	1	NA	NA	NA	0.0268213
IRGC 117691	COARSE	NA	0	NA	NA	NA	NA
IRGC 117692	COCODRIE	NA	0	NA	NA	NA	0.0298996
IRGC 117693	COPPOCINA	NA	0	NA	NA	NA	NA
IRGC 117694	CREOLE	NA	0	NA	NA	NA	NA
IRGC 117695	CRIOLLO LA FRIA	NA	0.2	NA	NA	NA	NA
IRGC 117696	CUBA 65	NA	0	NA	NA	NA	0.0314344
IRGC 117698	CYBONNET	NA	0.2	NA	NA	NA	NA
IRGC 117699	DA16	NA	0	NA	NA	NA	NA
IRGC 117700	DAM	NA	0	NA	NA	NA	NA
IRGC 117701	DARMALI	NA	0	NA	NA	NA	NA
IRGC 117702	DAWEBYAN	NA	0	NA	NA	NA	NA
IRGC 117703	DD 62	NA	0	NA	NA	NA	NA
IRGC 117704	DEE GEO WOO GEN	NA	0	NA	NA	NA	0.00991495
IRGC 117705	DELLA	NA	0	NA	NA	NA	NA
IRGC 117706	DELREX	NA	0.0833333	NA	NA	NA	NA
IRGC 117707	DEOKJEOKJODO	NA	0	NA	NA	NA	0.0332066
IRGC 117708	DESVAUXII	NA	0	NA	NA	NA	NA
IRGC 117709	DHALA SHAITTA	NA	0	NA	NA	NA	NA
IRGC 117710	DJ 123	NA	0.0588235	NA	NA	NA	NA
IRGC 117711	DJ 24	NA	0.0526316	NA	NA	NA	0.00957809
IRGC 117712	DJIMORON	NA	0	NA	NA	NA	NA
IRGC 117713	DK 12	NA	0	NA	NA	NA	NA
IRGC 117714	DM 43	NA	0	NA	NA	NA	NA
IRGC 117715	DNJ 140	NA	0	NA	NA	NA	0.0433823
IRGC 117718	DOBLE CAROLINA RINALDO BARSANI	NA	0	NA	NA	NA	NA
IRGC 117719	DOM ZARD	NA	0	NA	NA	NA	NA
IRGC 117720	DOM-SOFID	NA	0	NA	NA	NA	0.0871495
IRGC 117721	DOSEL	NA	1	NA	NA	NA	0
IRGC 117722	DOURADO AGULHA	NA	0	NA	NA	NA	NA
IRGC 117723	DV85	NA	0.0588235	NA	NA	NA	NA
IRGC 117725	DZ 193	NA	0	NA	NA	NA	0.0739958
IRGC 117726	EARLY WATARIBUNE	NA	1	NA	NA	NA	NA
IRGC 117727	ECIA76-S89-1	NA	0.2	NA	NA	NA	NA
IRGC 117728	EDITH	NA	0	NA	NA	NA	0.099975
IRGC 117729	EDOMEN SCENTED	NA	0	NA	NA	NA	NA
IRGC 117730	EMATA A 16-34	NA	0	NA	NA	NA	NA
IRGC 117731	ERYTHROCEROS HOKKAIDO	NA	1	NA	NA	NA	0.475034
IRGC 117732	ESTRELA	NA	0	NA	NA	NA	NA
IRGC 117733	FIROOZ	NA	0	NA	NA	NA	NA
IRGC 117735	FORTUNA	NA	0	NA	NA	NA	NA
IRGC 117736	FOSSA AV	NA	0	NA	NA	NA	NA
IRGC 117737	GAMBIAKA SEBELA	NA	0	NA	NA	NA	NA
IRGC 117738	GHARIB	NA	0	NA	NA	NA	NA
IRGC 117739	GHATI KAMMA NANGARHAR	NA	0	NA	NA	NA	0.0894625
IRGC 117740	GHORBHAI	NA	0	NA	NA	NA	NA
IRGC 117741	GOGO LEMPUK	NA	0	NA	NA	NA	0.0151238
IRGC 117742	GOTAK GATIK	NA	1	NA	NA	NA	NA
IRGC 117744	GUAN-YIN-TSAN	NA	1	NA	NA	NA	NA
IRGC 117745	GUINEANDAO	NA	0	NA	NA	NA	NA
IRGC 117746	HALWA GOSE RED	NA	0	NA	NA	NA	NA
IRGC 117747	HATSUNISHIKI	NA	0	NA	NA	NA	NA
IRGC 117748	HIDERISIRAZU	NA	0	NA	NA	NA	NA
IRGC 117749	HONDURAS	NA	0	NA	NA	NA	NA
IRGC 117750	HSIA-CHIOH-KEH-TU	NA	0	NA	NA	NA	NA
IRGC 117751	HU LO TAO	NA	0	NA	NA	NA	0.345565
IRGC 117752	HUNAN EARLY DWARF NO. 3	NA	0	NA	NA	NA	NA
IRGC 117753	I-GEO-TZE	NA	1	NA	NA	NA	0
IRGC 117754	IGUAPE CATETO	NA	0	NA	NA	NA	NA
IRGC 117755	IITA 135	NA	0.25	NA	NA	NA	NA
IRGC 117756	IRAT 13	NA	0	NA	NA	NA	NA
IRGC 117760	IRAT 177	NA	0	NA	NA	NA	NA
IRGC 117761	IRAT 44	NA	0	NA	NA	NA	NA
IRGC 117762	IRGA 409	NA	0.5	NA	NA	NA	NA
IRGC 117763	JAMBU	NA	0.25	NA	NA	NA	NA
IRGC 117764	JAYA	NA	1	NA	NA	NA	NA
IRGC 117766	JC 117	NA	0	NA	NA	NA	NA
IRGC 117767	JC 149	NA	0	NA	NA	NA	NA
IRGC 117768	JHONA 349	NA	0	NA	NA	NA	NA
IRGC 117769	JM70	CX63	0.0833333	aus	NA	NA	NA
IRGC 117770	JOUIKU 393G	NA	0	NA	NA	NA	0.0286582
IRGC 117771	KACHILON	NA	0	NA	NA	NA	NA
IRGC 117772	KALAMKATI	NA	0.333333	NA	NA	NA	0.0013667
IRGC 117773	KALUBALA VEE	NA	0.0666667	NA	NA	NA	0.437117
IRGC 117774	KAMENOO	NA	0	NA	NA	NA	0.00926337
IRGC 117775	KANIRANGA	NA	0.5	NA	NA	NA	NA
IRGC 117776	KARABASCHAK	NA	0	NA	NA	NA	NA
IRGC 117777	KARKATI 87	NA	0	NA	NA	NA	NA
IRGC 117778	KAUKKYI ANI	NA	0	NA	NA	NA	NA
IRGC 117780	KHAO GAEW	NA	0	NA	NA	NA	NA
IRGC 117781	KHAO HAWM	NA	0.0769231	NA	NA	NA	0
IRGC 117782	KHAO TOT LONG 227	NA	0.153846	NA	NA	NA	NA
IRGC 117783	KIANG-CHOU-CHIU	NA	0	NA	NA	NA	0.0923297
IRGC 117784	KIHOGO	NA	0	NA	NA	NA	NA
IRGC 117785	KINASTANO	NA	0	NA	NA	NA	NA
IRGC 117786	KITRANA 508	NA	0	NA	NA	NA	NA
IRGC 117787	KON SUITO	NA	0	NA	NA	NA	NA
IRGC 117788	KOSHIHIKARI	NA	0	NA	NA	NA	NA
IRGC 117789	KU 115	NA	0	NA	NA	NA	NA
IRGC 117792	KUN-MIN-TSIEH-HUNAN	NA	1	NA	NA	NA	NA
IRGC 117793	L 202	NA	0	NA	NA	NA	NA
IRGC 117794	LAC 23	NA	0	NA	NA	NA	NA
IRGC 117796	LACROSSE	NA	0	NA	NA	NA	NA
IRGC 117797	LADY WRIGHT SELN	NA	0	NA	NA	NA	NA
IRGC 117798	LD 24	NA	0	NA	NA	NA	NA
IRGC 117800	LEAH	NA	0.2	NA	NA	NA	NA
IRGC 117801	LEMONT	NA	0.125	NA	NA	NA	0.023125
IRGC 117802	LEUANG HAWN	CX77	1	jap	NA	NA	NA
IRGC 117803	LIGERITO	NA	0	NA	NA	NA	NA
IRGC 117804	LLANERO 501	NA	0	NA	NA	NA	NA
IRGC 117805	LOMELLO	NA	0	NA	NA	NA	NA
IRGC 117806	LUK TAKHAR	NA	0	NA	NA	NA	NA
IRGC 117807	LUSITANO	NA	0	NA	NA	NA	NA
IRGC 117808	M 202	NA	0	NA	NA	NA	NA
IRGC 117809	M. BLATEC	NA	0	NA	NA	NA	NA
IRGC 117810	MANSAKU	NA	0	NA	NA	NA	NA
IRGC 117811	MARATELLI	NA	0	NA	NA	NA	0.175913
IRGC 117812	MELANOTRIX	NA	0	NA	NA	NA	NA
IRGC 117813	MING HUI	NA	0.0909091	NA	NA	NA	NA
IRGC 117814	MIRITI	NA	1	NA	NA	NA	0.0215012
IRGC 117815	MOJITO COLORADO	NA	0	NA	NA	NA	NA
IRGC 117816	MTU 9	NA	0	NA	NA	NA	NA
IRGC 117817	MUDGO	NA	0	NA	NA	NA	NA
IRGC 117818	NIQUEN	NA	0	NA	NA	NA	NA
IRGC 117820	NIRA	NA	0	NA	NA	NA	NA
IRGC 117821	NORIN 20	NA	1	NA	NA	NA	NA
IRGC 117822	NOVA	NA	0	NA	NA	NA	NA
IRGC 117823	NPE 844	NA	0.5	NA	NA	NA	NA
IRGC 117824	NUCLEORYZA	NA	1	NA	NA	NA	NA
IRGC 117825	O-LUEN-CHEUNG	NA	0	NA	NA	NA	NA
IRGC 117826	OKSHITMAYIN	NA	0	NA	NA	NA	NA
IRGC 117827	ORO	NA	1	NA	NA	NA	NA
IRGC 117828	ORYZICA LLANOS 5	NA	0	NA	NA	NA	NA
IRGC 117829	OS 6	NA	0	NA	NA	NA	NA
IRGC 117830	OS 6	NA	0	NA	NA	NA	NA
IRGC 117831	OSOGOVKA	NA	1	NA	NA	NA	NA
IRGC 117832	OSTIGLIA	NA	1	NA	NA	NA	NA
IRGC 117833	P 737	NA	0.5	NA	NA	NA	NA
IRGC 117834	PADI KASALLE	NA	0	NA	NA	NA	NA
IRGC 117835	PADI PAGALONG	NA	0	NA	NA	NA	0.447643
IRGC 117836	PAGAIYAHAN	NA	0	NA	NA	NA	NA
IRGC 117837	PAI HOK GLUTINOUS	NA	0	NA	NA	NA	NA
IRGC 117838	PALMYRA	NA	0	NA	NA	NA	NA
IRGC 117839	PAO TOU HUNG	NA	1	NA	NA	NA	NA
IRGC 117840	PAPPAKU	NA	0	NA	NA	NA	NA
IRGC 117841	PARAIBA CHINES NOVA	NA	1	NA	NA	NA	NA
IRGC 117842	PATE BLANC MN 1	NA	0	NA	NA	NA	NA
IRGC 117843	PATNA	NA	0	NA	NA	NA	NA
IRGC 117844	PATO DE GALLINAZO Y 5371	NA	0	NA	NA	NA	NA
IRGC 117846	PAUNG MALAUNG	NA	1	NA	NA	NA	NA
IRGC 117847	PEH-KUH	NA	0	NA	NA	NA	NA
IRGC 117848	PEH-KUH-TSAO-TU	NA	0.166667	NA	NA	NA	0.0709437
IRGC 117849	PHUDUGEY	NA	0	NA	NA	NA	0.174664
IRGC 117850	PI 298967-1	NA	0	NA	NA	NA	NA
IRGC 117851	PIRINAE 69	NA	0	NA	NA	NA	NA
IRGC 117852	PR 304	NA	0	NA	NA	NA	NA
IRGC 117853	PR 304	NA	0	NA	NA	NA	NA
IRGC 117854	PRATAO	NA	0	NA	NA	NA	NA
IRGC 117855	PRIANO GUAIRA	NA	0	NA	NA	NA	NA
IRGC 117856	PTB 30	NA	0	NA	NA	NA	0
IRGC 117857	R 101	NA	0	NA	NA	NA	NA
IRGC 117858	RADIN EBOS 33	NA	0.125	NA	NA	NA	0.202458
IRGC 117859	RATHUWEE	NA	0.0588235	NA	NA	NA	NA
IRGC 117860	RAZZA 77	NA	0	NA	NA	NA	NA
IRGC 117861	RIKUTO KEMOCHI	NA	1	NA	NA	NA	0.0015215
IRGC 117862	RIKUTO NORIN 21	NA	0	NA	NA	NA	NA
IRGC 117863	RINALDO BERSANI	NA	0	NA	NA	NA	NA
IRGC 117864	RIZ LOCAL	NA	0	NA	NA	NA	NA
IRGC 117865	ROJOFOTSY 738	NA	0	NA	NA	NA	NA
IRGC 117866	ROMANICA	NA	0	NA	NA	NA	NA
IRGC 117867	RT 1031-69	NA	0	NA	NA	NA	NA
IRGC 117868	RTS 4	NA	0	NA	NA	NA	0.167019
IRGC 117869	S 4542 A 3-49B-2-12	NA	0	NA	NA	NA	NA
IRGC 117870	SAB INI	NA	0	NA	NA	NA	NA
IRGC 117871	SABHARAJ	NA	0	NA	NA	NA	0.178745
IRGC 117872	SADRI BELYI	NA	0.5	NA	NA	NA	0.0194522
IRGC 117873	SADRI TOR MISRI	NA	0	NA	NA	NA	NA
IRGC 117874	SAKU	NA	0	NA	NA	NA	NA
IRGC 117875	SANBYANG-DAEME	NA	0	NA	NA	NA	NA
IRGC 117879	SATURN	NA	0	NA	NA	NA	NA
IRGC 117880	SERATOES HARI	NA	0	NA	NA	NA	NA
IRGC 117882	SHANGYU 394	NA	0	NA	NA	NA	NA
IRGC 117884	SHINRIKI	NA	0	NA	NA	NA	NA
IRGC 117885	SHIRKATI	NA	0	NA	NA	NA	NA
IRGC 117886	SHIROGANE	NA	0	NA	NA	NA	NA
IRGC 117887	SHOEMED	NA	0	NA	NA	NA	NA
IRGC 117888	SHORT GRAIN	NA	0	NA	NA	NA	NA
IRGC 117889	SIGADIS	NA	0	NA	NA	NA	NA
IRGC 117890	SINAMPAGA SELECTION	NA	0	NA	NA	NA	NA
IRGC 117891	SINTANE DIOFOR	NA	1	NA	NA	NA	NA
IRGC 117892	SITPWA	NA	0	NA	NA	NA	NA
IRGC 117893	SL 22-613	NA	0.142857	NA	NA	NA	0.0352426
IRGC 117894	SLO 17	NA	0	NA	NA	NA	NA
IRGC 117895	SRI MALAYSIA DUA	NA	0	NA	NA	NA	NA
IRGC 117897	SULTANI	NA	0.333333	NA	NA	NA	NA
IRGC 117898	SUNDENSIS	NA	0	NA	NA	NA	NA
IRGC 117900	SUWEON 362	NA	0	NA	NA	NA	NA
IRGC 117901	SZE GUEN ZIM	NA	0	NA	NA	NA	NA
IRGC 117904	TA HUNG KU	NA	0	NA	NA	NA	NA
IRGC 117905	TA MAO TSAO	NA	0	NA	NA	NA	NA
IRGC 117906	TADUKAN	NA	0	NA	NA	NA	NA
IRGC 117907	TAICHUNG NATIVE 1	NA	0.0833333	NA	NA	NA	NA
IRGC 117908	TAINAN IKU 487	NA	0	NA	NA	NA	NA
IRGC 117909	TAINAN-IKU NO. 512	NA	0	NA	NA	NA	NA
IRGC 117910	TAIPEI 309	NA	0	NA	NA	NA	NA
IRGC 117911	TCHIBANGA	NA	0	NA	NA	NA	NA
IRGC 117912	TEQING	NA	0	NA	NA	NA	0.0702686
IRGC 117914	TIA BURA	NA	0.142857	NA	NA	NA	NA
IRGC 117915	TKM 6	NA	0	NA	NA	NA	NA
IRGC 117916	TOG 7178	NA	0	NA	NA	NA	NA
IRGC 117917	TOKYO SHINO MOCHI	NA	0.5	NA	NA	NA	0.0106651
IRGC 117918	TONDOK	NA	0	NA	NA	NA	NA
IRGC 117919	TOPLOEA 70/76	NA	0	NA	NA	NA	NA
IRGC 117920	TOX 782-20-1	NA	0	NA	NA	NA	NA
IRGC 117921	TREMBESE	NA	0	NA	NA	NA	NA
IRGC 117922	TRIOMPHE DU MAROC	NA	0	NA	NA	NA	NA
IRGC 117923	TROPICAL RICE	NA	0.25	NA	NA	NA	NA
IRGC 117924	TSIPALA 421	NA	0	NA	NA	NA	NA
IRGC 117925	UZBEKSKIJ 2	NA	0	NA	NA	NA	NA
IRGC 117926	VARY VATO 462	NA	0	NA	NA	NA	NA
IRGC 117927	VARYLA	NA	0	NA	NA	NA	NA
IRGC 117928	VAVILOVI	NA	0	NA	NA	NA	NA
IRGC 117929	VIALONE	NA	0	NA	NA	NA	NA
IRGC 117930	VICTORIA F.A.	NA	0.5	NA	NA	NA	0.0182062
IRGC 117931	WAB 501-11-5-1	NA	0	NA	NA	NA	NA
IRGC 117932	WAB 502-13-4-1	NA	0	NA	NA	NA	NA
IRGC 117934	WC 2810	NA	0	NA	NA	NA	NA
IRGC 117935	WC 3397	NA	0.0833333	NA	NA	NA	NA
IRGC 117936	WC 4443	NA	0	NA	NA	NA	0.0486491
IRGC 117937	WC 521	NA	0	NA	NA	NA	NA
IRGC 117938	WIR 3764	NA	0	NA	NA	NA	NA
IRGC 117939	YABANI MONTAKHAB 7	NA	0	NA	NA	NA	NA
IRGC 117940	YODANYA	NA	1	NA	NA	NA	NA
IRGC 117941	YRL-1	NA	0	NA	NA	NA	NA
IRGC 117942	ZERAWCHANICA KARATALSKI	NA	0	NA	NA	NA	NA
IRGC 117943	ZHE 733	NA	0.166667	NA	NA	NA	NA
IRGC 117944	ZHENSHAN 2	NA	0.2	NA	NA	NA	NA
IRGC 120876	AUS 439::IRGC 29221-1	IRIS_313-8641	0.166667	aus	Bangladesh	IRIS_313-8641	0.0365247
IRGC 120876	AUS 439::IRGC 29221-1	IRIS_313-8641	0.166667	aus	Bangladesh	IRIS_313-8641	0.00991495
IRGC 120876	AUS 439::IRGC 29221-1	IRIS_313-8641	0.166667	aus	Bangladesh	IRIS_313-8641	0.0365247
IRGC 120876	AUS 439::IRGC 29221-1	IRIS_313-8641	0.166667	aus	Bangladesh	IRIS_313-8641	0.00991495
IRGC 120881	BATHURI::IRGC 25838-1	NA	0	NA	NA	NA	NA
IRGC 120887	BATHURI::IRGC 25838-1	IRIS_313-8963	0	aus	Bangladesh	IRIS_313-8963	0.124297
IRGC 120894	BHADOIA 303::IRGC 6588-1	IRIS_313-8321	0	aus	Bangladesh	IRIS_313-8321	0.00127989
IRGC 120894	BHADOIA 303::IRGC 6588-1	IRIS_313-8321	0	aus	Bangladesh	IRIS_313-8321	0.00127989
IRGC 120902	BPI 76 NON SENSITIVE (GREEN)::IRGC 9790-1	IRIS_313-8903	0	ind	Philippines	IRIS_313-8903	0.212003
IRGC 120914	CHUA DAU::IRGC 4785-1	IRIS_313-9555	0	ind	China	NA	NA
IRGC 120915	CHUNGUR BALI::IRGC 25855-1	IRIS_313-9422	0	aus	Bangladesh	IRIS_313-9422	0.0664528
IRGC 120915	CHUNGUR BALI::IRGC 25855-1	IRIS_313-9422	0	aus	Bangladesh	IRIS_313-9422	0.0664528
IRGC 120921	CSR-90 IR-2::IRGC 117327-1	IRIS_313-10349	0	ind	India	IRIS_313-10349	0.0296743
IRGC 120927	DANGAR::IRGC 76296-1	IRIS_313-9610	0	aus	India	IRIS_313-9610	0.215985
IRGC 120927	DANGAR::IRGC 76296-1	IRIS_313-9610	0	aus	India	IRIS_313-9610	0.215985
IRGC 120968	HODARAWALA::IRGC 67631-1	IRIS_313-10020	0	aus	Sri Lanka	IRIS_313-10020	0.161715
IRGC 120968	HODARAWALA::IRGC 67631-1	IRIS_313-10020	0	aus	Sri Lanka	IRIS_313-10020	0.161715
IRGC 120969	HOLOI BASH (SOLOI BASH)::IRGC 64778-1	IRIS_313-8721	0	aus	Bangladesh	IRIS_313-8721	0.0015215
IRGC 120969	HOLOI BASH (SOLOI BASH)::IRGC 64778-1	IRIS_313-8721	0	aus	Bangladesh	IRIS_313-8721	0.0015215
IRGC 120991	IRGA 318-11-6-9-2B::IRGC 117339-1	IRIS_313-10397	0	ind	Colombia	NA	NA
IRGC 120992	IRGA 346-111-2-1F::IRGC 117341-1	IRIS_313-10399	1	ind	Colombia	NA	NA
IRGC 120993	IRGA 659-1-2-2-2::IRGC 117345-1	IRIS_313-10403	0	ind	Colombia	IRIS_313-10403	0.0636556
IRGC 120996	JAMBALI::IRGC 73101-1	IRIS_313-9449	1	aus	Pakistan	IRIS_313-9449	0.165637
IRGC 121003	K 479-2-3::IRGC 117346-1	IRIS_313-10404	0.0714286	ind	India	IRIS_313-10404	0.242647
IRGC 121005	KALIA::IRGC 34699-1	IRIS_313-9626	0	aus	Bangladesh	IRIS_313-9626	0.0443009
IRGC 121005	KALIA::IRGC 34699-1	IRIS_313-9626	0	aus	Bangladesh	IRIS_313-9626	0.293946
IRGC 121022	KHARSU 80::IRGC 28016-1	IRIS_313-8398	0	aus	Pakistan	IRIS_313-8398	0.572648
IRGC 121022	KHARSU 80::IRGC 28016-1	IRIS_313-8398	0	aus	Pakistan	IRIS_313-8398	0.572648
IRGC 121026	KOYRA::IRGC 77267-1	IRIS_313-8283	0	aus	Bangladesh	IRIS_313-8283	0.0340474
IRGC 121026	KOYRA::IRGC 77267-1	IRIS_313-8283	0	aus	Bangladesh	IRIS_313-8283	0.0340474
IRGC 121029	KURULU WEE (WHITE)::IRGC 66518-1	IRIS_313-8342	0.166667	aus	Sri Lanka	IRIS_313-8342	0.0145972
IRGC 121029	KURULU WEE (WHITE)::IRGC 66518-1	IRIS_313-8342	0.166667	aus	Sri Lanka	IRIS_313-8342	0.0145972
IRGC 121036	LALSAITA::IRGC 43915-1	IRIS_313-8789	0.1	aus	Bangladesh	IRIS_313-8789	0.291545
IRGC 121036	LALSAITA::IRGC 43915-1	IRIS_313-8789	0.1	aus	Bangladesh	IRIS_313-8789	0.291545
IRGC 121038	LENJA MURALI::IRGC 66815-1	IRIS_313-9661	0.333333	aus	Bangladesh	IRIS_313-9661	0.186731
IRGC 121038	LENJA MURALI::IRGC 66815-1	IRIS_313-9661	0.333333	aus	Bangladesh	IRIS_313-9661	0.186731
IRGC 121069	NOROI::IRGC 31611-1	IRIS_313-8864	0.0526316	aus	Bangladesh	NA	NA
IRGC 121069	NOROI::IRGC 31611-1	IRIS_313-8864	0.0526316	aus	Bangladesh	NA	NA
IRGC 121075	NS 252::IRGC 68878-1	IRIS_313-10030	0	ind	Madagascar	NA	NA
IRGC 121103	RR 272-17-829::IRGC 117354-1	IRIS_313-10412	0.2	ind	Indonesia	IRIS_313-10412	0.194447
IRGC 121119	SICAN::IRGC 117029-1	IRIS_313-10285	0.0588235	ind	Peru	IRIS_313-10285	0.0427449
IRGC 121120	SIMUL KHURI::IRGC 35154-1	IRIS_313-8771	0.153846	aus	India	IRIS_313-8771	0.079489
IRGC 121128	SUFAID 246::IRGC 28303-1	IRIS_313-8390	0.0909091	aus	Pakistan	IRIS_313-8390	0.0493287
IRGC 121128	SUFAID 246::IRGC 28303-1	IRIS_313-8390	0.0909091	aus	Pakistan	IRIS_313-8390	0.0493287
IRGC 121134	TAK SUFAID::IRGC 73127-1	IRIS_313-9283	0	aus	Pakistan	IRIS_313-9283	0.0446457
IRGC 121154	WAR 72-2-1-1::IRGC 117361-1	IRIS_313-10421	0	ind	Sierra Leone	NA	NA
IRGC 121160	YN 1353-3::IRGC 117363-1	IRIS_313-10423	0	ind	Myanmar	IRIS_313-10423	0.171043
IRGC 121167	BR 5230-46-4::IRGC 117318-1	IRIS_313-10341	0	ind	Bangladesh	IRIS_313-10341	0.10189
IRGC 121185	ARC 10100::IRGC 20709-1	IRIS_313-9137	0	aus	India	IRIS_313-9137	0
IRGC 121185	ARC 10100::IRGC 20709-1	IRIS_313-9137	0	aus	India	IRIS_313-9137	0
IRGC 121188	ARC 11959::IRGC 21780-1	IRIS_313-8554	0	aus	India	NA	NA
IRGC 121188	ARC 11959::IRGC 21780-1	IRIS_313-8554	0	aus	India	NA	NA
IRGC 121233	JAGLI BORO::IRGC 27516-2	IRIS_313-8252	0	aus	Bangladesh	IRIS_313-8252	0.0013667
IRGC 121233	JAGLI BORO::IRGC 27516-2	IRIS_313-8252	0	aus	Bangladesh	IRIS_313-8252	0.0013667
IRGC 121235	KHAO DAWK MALI 105::IRGC 27748-2	IRIS_313-8253	0	ind	Thailand	IRIS_313-8253	0
IRGC 121242	7507-137::IRGC 40081-1	IRIS_313-9438	0.25	jap	Japan	IRIS_313-9438	0.0879923
IRGC 121246	AI DA ZHONG::IRGC 59348-1	IRIS_313-9724	0	jap	China	NA	NA
IRGC 121249	AMARELO::IRGC 9389-1	IRIS_313-9814	0.111111	jap	Hungary	IRIS_313-9814	0
IRGC 121316	CIWINI SML::IRGC 50642-1	IRIS_313-9939	0.125	admix	Surinam	IRIS_313-9939	0.0486491
IRGC 121342	GEANT W 7::IRGC 9620-1	IRIS_313-9817	0	ind	Netherlands	NA	NA
IRGC 121441	MUTTU SAMBA::IRGC 36333-1	IRIS_313-9039	0	ind	Sri Lanka	IRIS_313-9039	0.0402032
IRGC 121441	MUTTU SAMBA::IRGC 36333-1	IRIS_313-9039	0	ind	Sri Lanka	IRIS_313-9039	0.0402032
IRGC 121471	PI 282203::IRGC 16292-1	IRIS_313-9880	0	jap	Hungary	NA	NA
IRGC 121473	PODI HEENATI::IRGC 36345-1	IRIS_313-9636	0	aus	Sri Lanka	IRIS_313-9636	0.0329307
IRGC 121473	PODI HEENATI::IRGC 36345-1	IRIS_313-9636	0	aus	Sri Lanka	IRIS_313-9636	0.00132187
IRGC 121473	PODI HEENATI::IRGC 36345-1	IRIS_313-9636	0	aus	Sri Lanka	IRIS_313-9636	0.0329307
IRGC 121473	PODI HEENATI::IRGC 36345-1	IRIS_313-9636	0	aus	Sri Lanka	IRIS_313-9636	0.00132187
IRGC 121474	POENOET HITAM::IRGC 8193-1	IRIS_313-8324	0.0833333	admix	Indonesia	NA	NA
IRGC 121499	SHANKA::IRGC 67848-1	IRIS_313-8814	0	aro	Bhutan	IRIS_313-8814	0.0519956
IRGC 121501	SHINCHIKU IKU 103::IRGC 10430-1	IRIS_313-9346	0	jap	Taiwan	NA	NA
IRGC 121541	WIR 1072::IRGC 57496-1	IRIS_313-8890	0	jap	Belgium	NA	NA
IRGC 121582	TAK::IRGC 73124-1	IRIS_313-8655	0	aus	Pakistan	IRIS_313-8655	0.210385
IRGC 121599	BAT DO::IRGC 7014-1	IRIS_313-8341	0.166667	ind	Viet Nam	IRIS_313-8341	0.269503
IRGC 121599	BAT DO::IRGC 7014-1	IRIS_313-8341	0.166667	ind	Viet Nam	IRIS_313-8341	0.269503
IRGC 121605	CHANDARHAT::IRGC 25845-1	IRIS_313-9368	1	aus	Bangladesh	NA	NA
IRGC 121605	CHANDARHAT::IRGC 25845-1	IRIS_313-9368	1	aus	Bangladesh	NA	NA
IRGC 121606	CHAWAL::IRGC 73090-1	IRIS_313-9601	0	aro	Pakistan	IRIS_313-9601	0.0110845
IRGC 121618	JABOR SAIL::IRGC 66831-1	IRIS_313-8410	0.333333	aus	Bangladesh	IRIS_313-8410	0.150192
IRGC 121652	H256-76-1-1-1	NA	0	NA	NA	NA	NA
IRGC 121654	WC 6	NA	0	NA	NA	NA	NA
IRGC 121696	CURINCA::C1	NA	0	NA	NA	NA	NA
IRGC 121697	HONDURAS::GERVEX 529-C1	NA	0	NA	NA	NA	NA
IRGC 121699	MANDRIRAVINA 3512::GERVEX 8319-C1	NA	0	NA	NA	NA	NA
IRGC 121700	63-104::IRGC 15100-C1	NA	0	NA	NA	NA	NA
IRGC 121701	91-385::IRGC 63466-C1	NA	1	NA	NA	NA	NA
IRGC 121702	ADAIR::GERVEX 1640-C1	NA	0	NA	NA	NA	NA
IRGC 121703	ALAN::GERVEX 1642-C1	NA	0	NA	NA	NA	NA
IRGC 121704	ANTONI::GERVEX 737-C1	NA	0	NA	NA	NA	NA
IRGC 121705	APO::C1	NA	0	NA	NA	NA	0.286543
IRGC 121706	ARAGUAIA::IRTP 17399-C1	NA	0	NA	NA	NA	NA
IRGC 121707	ARBORIO::GERVEX 577-C1	NA	0	NA	NA	NA	NA
IRGC 121708	ARC 15872::IRGC 43249-C1	NA	0.0909091	NA	NA	NA	0.00146614
IRGC 121709	ARROZ CEBADA::IRGC 65646-C1	NA	1	NA	NA	NA	NA
IRGC 121710	BAHIA::GERVEX 512-C1	NA	0	NA	NA	NA	NA
IRGC 121712	BEIRAO::GERVEX 782-C1	NA	0	NA	NA	NA	NA
IRGC 121713	BELLE PATNA::GERVEX 667-C1	NA	0.111111	NA	NA	NA	NA
IRGC 121714	BELOHAKILA 119::GERVEX 8342-C1	NA	0.25	NA	NA	NA	0.248307
IRGC 121715	BENGALY VAKARINA::GERVEX 4750-C1	NA	0	NA	NA	NA	NA
IRGC 121716	BH 2::C1	NA	0.0833333	NA	NA	NA	NA
IRGC 121717	BODOMANO::GERVEX 8343-C1	NA	1	NA	NA	NA	NA
IRGC 121718	BOMBA::GERVEX 518-C1	NA	0	NA	NA	NA	NA
IRGC 121719	BONNI::GERVEX 70-C1	NA	0	NA	NA	NA	NA
IRGC 121720	BORRACHO::GERVEX 808-C1	NA	0	NA	NA	NA	NA
IRGC 121721	BOTRIKELY::GERVEX 8404-C1	NA	1	NA	NA	NA	NA
IRGC 121722	C 21::IRGC 331-C1	NA	0.0714286	NA	NA	NA	0.27364
IRGC 121723	CARINA::GERVEX 826-C1	NA	0	NA	NA	NA	NA
IRGC 121724	CHA PHU MA::C1	NA	0	NA	NA	NA	0.081803
IRGC 121725	CHERIVIRUPPU::IRGC 19928-C1	NA	0	NA	NA	NA	0.0446457
IRGC 121726	CINIA 40::GERVEX 1486-C1	NA	1	NA	NA	NA	NA
IRGC 121727	CIRAD 392::C1	NA	0	NA	NA	NA	NA
IRGC 121728	CIRAD 394::C1	NA	0.142857	NA	NA	NA	0.0490039
IRGC 121729	CIRAD 402::C1	NA	0	NA	NA	NA	NA
IRGC 121730	CIRAD 488::GERVEX 9172-C1	NA	0	NA	NA	NA	NA
IRGC 121731	COLINA::GERVEX 524-C1	NA	0	NA	NA	NA	NA
IRGC 121732	DELLROSE::GERVEX 1648-C1	NA	0	NA	NA	NA	NA
IRGC 121733	DIMITRA::GERVEX 1679-C1	NA	0	NA	NA	NA	NA
IRGC 121734	DIXIEBELLE::GERVEX 1649-C1	NA	0	NA	NA	NA	NA
IRGC 121735	EARLY MUTANT IAC 165::GERVEX 8508-C1	NA	1	NA	NA	NA	NA
IRGC 121736	ESPERANZA::C1	NA	0	NA	NA	NA	NA
IRGC 121737	FOHISOMOTRA::GERVEX 8329-C1	NA	0	NA	NA	NA	NA
IRGC 121738	GAMBIAKA KOKOUM::C1	NA	0.0769231	NA	NA	NA	NA
IRGC 121741	GOGO LEMPAK::IRGC 43392-C1	NA	0	NA	NA	NA	0.0912709
IRGC 121742	GUARANI::GERVEX 8506-C1	NA	0	NA	NA	NA	NA
IRGC 121743	HASAN SERAI::IRGC 79564-C1	NA	0	NA	NA	NA	0
IRGC 121744	HD 1-4::C1	NA	0	NA	NA	NA	NA
IRGC 121745	IBO 380/33::GERVEX 942-C1	NA	0	NA	NA	NA	NA
IRGC 121746	IDSA 77::C1	NA	1	NA	NA	NA	NA
IRGC 121747	ILANG-ILANG::GERVEX 509-C1	NA	0	NA	NA	NA	NA
IRGC 121761	IRAT 109::GERVEX 4988-C1	NA	0	NA	NA	NA	NA
IRGC 121763	IRAT 212::GERVEX 7698-C1	NA	0.333333	NA	NA	NA	NA
IRGC 121764	IRAT 216::GERVEX 7702-C1	NA	0	NA	NA	NA	0.045859
IRGC 121765	IRAT 257::C1	NA	0	NA	NA	NA	NA
IRGC 121766	IRAT 2::GERVEX 606-C1	NA	0	NA	NA	NA	NA
IRGC 121767	IRAT 362::GERVEX 8712-C1	NA	0	NA	NA	NA	0.0641414
IRGC 121768	IRAT 364::GERVEX 8714-C1	NA	0	NA	NA	NA	0.0188873
IRGC 121769	IRAT 366::GERVEX 8716-C1	NA	0	NA	NA	NA	0.00991495
IRGC 121770	IRAT 380::C1	NA	0	NA	NA	NA	NA
IRGC 121771	JAMAJIGI::C1	NA	0.0769231	NA	NA	NA	NA
IRGC 121772	JIMBRUK JOLOWORO::IRGC 43420-C1	NA	0	NA	NA	NA	NA
IRGC 121774	KALINGA III::C1	NA	0	NA	NA	NA	NA
IRGC 121776	KETAN LUMBU::IRGC 17906-C1	NA	0.0909091	NA	NA	NA	NA
IRGC 121777	KING::GERVEX 1655-C1	NA	0	NA	NA	NA	NA
IRGC 121778	KITRANA 1890::GERVEX 5115-C1	NA	0	NA	NA	NA	NA
IRGC 121779	KOMOJAMANITRA::GERVEX 8453-C1	NA	0	NA	NA	NA	NA
IRGC 121780	KORAL::GERVEX 85-C1	NA	0	NA	NA	NA	NA
IRGC 121781	KUROKA::IRGC 74556-C1	NA	0	NA	NA	NA	NA
IRGC 121782	KYEEMA::GERVEX 1656-C1	NA	0	NA	NA	NA	NA
IRGC 121783	L 204::GERVEX 1658-C1	NA	0	NA	NA	NA	NA
IRGC 121784	LIDO::GERVEX 78-C1	NA	0	NA	NA	NA	NA
IRGC 121785	LOHAMBITRO 224::GERVEX 5144-C1	NA	0	NA	NA	NA	NA
IRGC 121786	LOHAMBITRO 3670::GERVEX 8238-C1	NA	0	NA	NA	NA	NA
IRGC 121787	LUDAN::IRGC 64189-C1	NA	0	NA	NA	NA	NA
IRGC 121788	LUNA::GERVEX 534-C1	NA	0	NA	NA	NA	NA
IRGC 121789	M 203::GERVEX 1664-C1	NA	0	NA	NA	NA	NA
IRGC 121790	M 204::GERVEX 1665-C1	NA	0	NA	NA	NA	NA
IRGC 121791	MAINTIMOLOTSY 1226::IRGC 11010-C1	NA	0	NA	NA	NA	0.116846
IRGC 121792	MAIORAL::GERVEX 1069-C1	NA	0	NA	NA	NA	NA
IRGC 121793	MANANELATRA 520::GERVEX 8445-C1	NA	0	NA	NA	NA	NA
IRGC 121794	MANGAVAVA FOTSILANSTSIKA 1177::GERVEX 5719-C1	NA	0.0588235	NA	NA	NA	0.245201
IRGC 121795	MED NOI::GERVEX 2570-C1	NA	0	NA	NA	NA	NA
IRGC 121796	MOLOK::IRGC 43485-C1	NA	0.181818	NA	NA	NA	NA
IRGC 121797	N 3::GERVEX 547-C1	NA	0	NA	NA	NA	NA
IRGC 121798	NHTA 10::IRGC 191-C1	NA	0	NA	NA	NA	NA
IRGC 121799	NIONOKA::C1	NA	0.0714286	NA	NA	NA	0.0207718
IRGC 121800	OLCENENGO::GERVEX 41-C1	NA	0	NA	NA	NA	NA
IRGC 121801	ORYZICA SABANA 6::C1	NA	0.333333	NA	NA	NA	NA
IRGC 121802	PADI BOENAR::IRGC 9147-C1	NA	0	NA	NA	NA	0.0503183
IRGC 121803	PALAWAN::C1	NA	0.2	NA	NA	NA	0.0894625
IRGC 121804	PCT 11\0\0\2,BO 1>55-1-3-1::C1	NA	0.2	NA	NA	NA	NA
IRGC 121805	PCT 4\SA\4\1>1076-2-4-1-5::C1	NA	0	NA	NA	NA	NA
IRGC 121806	PEGONIL::GERVEX 539-C1	NA	0	NA	NA	NA	NA
IRGC 121807	PEH PI NUO::IRGC 8266-C1	NA	0.166667	NA	NA	NA	NA
IRGC 121808	POPOT::IRGC 43545-C1	NA	0.0666667	NA	NA	NA	NA
IRGC 121809	PRIMAVERA::C1	NA	0.2	NA	NA	NA	NA
IRGC 121810	PULU LAPA::IRGC 48857-C1	NA	0.25	NA	NA	NA	NA
IRGC 121811	ROJOFOTSY 693::GERVEX 8407-C1	NA	0	NA	NA	NA	NA
IRGC 121812	ROJOMENA 1034::GERVEX 8412-C1	NA	0	NA	NA	NA	0.00132187
IRGC 121813	ROTUNDUS::GERVEX 1243-C1	NA	0	NA	NA	NA	NA
IRGC 121815	RUSSO 1::GERVEX 1248-C1	NA	0	NA	NA	NA	NA
IRGC 121816	S 102/2::GERVEX 1251-C1	IRIS_313-8134	0	jap	NA	NA	NA
IRGC 121817	S 102::GERVEX 1671-C1	IRIS_313-8204	0	jap	NA	NA	NA
IRGC 121818	SAEDINENIE::GERVEX 1255-C1	IRIS_313-8135	0	jap	NA	NA	NA
IRGC 121819	SAFARI::GERVEX 1256-C1	IRIS_313-8136	0	jap	NA	NA	NA
IRGC 121820	SAGRES::GERVEX 1258-C1	IRIS_313-8137	0	jap	NA	NA	NA
IRGC 121821	SAHELIKA::C1	NA	0.05	NA	NA	NA	0
IRGC 121822	SHSS 381::GERVEX 549-C1	NA	1	NA	NA	NA	NA
IRGC 121823	SOMIZY::GERVEX 8419-C1	NA	0	NA	NA	NA	NA
IRGC 121824	SOURE::GERVEX 1294-C1	NA	0	NA	NA	NA	NA
IRGC 121825	SPEAKER::C1	NA	0.0769231	NA	NA	NA	NA
IRGC 121826	SUWEON 280::GERVEX 1306-C1	NA	0	NA	NA	NA	NA
IRGC 121827	TELIMANI::C1	NA	0	NA	NA	NA	NA
IRGC 121828	TEXMONT::GERVEX 1673-C1	NA	0	NA	NA	NA	NA
IRGC 121830	TOKAMBANY 669::GERVEX 8406-C1	NA	1	NA	NA	NA	NA
IRGC 121831	TORIO::GERVEX 1333-C1	NA	0	NA	NA	NA	NA
IRGC 121832	TSAKA::IRGC 64934-C1	NA	0	NA	NA	NA	NA
IRGC 121833	TSIPALA 89::GERVEX 8385-C1	NA	0	NA	NA	NA	NA
IRGC 121834	TSIPALA FOTSY 1883::GERVEX 5387-C1	NA	0	NA	NA	NA	NA
IRGC 121835	UPL RI 5::IRTP 7034-C1	NA	0.2	NA	NA	NA	0.129153
IRGC 121836	VARY MADINIKA 3494::GERVEX 8318-C1	NA	0	NA	NA	NA	NA
IRGC 121837	VARY MANANELATRA::GERVEX 8447-C1	NA	0	NA	NA	NA	NA
IRGC 121838	VARY SOMOTRA SIHANAKA::GERVEX 8321-C1	NA	1	NA	NA	NA	NA
IRGC 121839	VARY VATO 154::GERVEX 5429-C1	NA	0.0666667	NA	NA	NA	NA
IRGC 121840	VATO MATSOAMALONA::GERVEX 8454-C1	NA	0	NA	NA	NA	0.247105
IRGC 121841	VIETNAM 2::C1	NA	0	NA	NA	NA	NA
IRGC 121842	VIETNAM 3::C1	NA	0	NA	NA	NA	NA
IRGC 121843	WAB 56-125::IRTP 19771-C1	NA	0	NA	NA	NA	0.0115381
IRGC 121844	WAB 706-3-4-K4-KB-1::C1	NA	0.111111	NA	NA	NA	NA
IRGC 121845	WAB 706-3-4-K4-KB-1::C1	NA	0.111111	NA	NA	NA	NA
IRGC 121846	WAS 169-B-B-4-2-1::C1	NA	0	NA	NA	NA	NA
IRGC 121847	WAS 181-B-6-3::C1	NA	0.5	NA	NA	NA	NA
IRGC 121848	WAS 182-B-1-1::C1	NA	0	NA	NA	NA	NA
IRGC 121849	WAS 183-B-6-2-3::C1	NA	0	NA	NA	NA	NA
IRGC 121850	WAS 194-B-3-2-5::C1	NA	0	NA	NA	NA	0.00926337
IRGC 121851	WAS 197-B-6-3-11::C1	NA	0.1	NA	NA	NA	0.0513594
IRGC 121852	WAS 200-B-B-1-1-1::C1	NA	0	NA	NA	NA	0
IRGC 121853	WAS 202-B-B-1-1-2::C1	NA	0.0769231	NA	NA	NA	0.0318848
IRGC 121854	WAS 207-B-B-3-1-1::C1	NA	0.05	NA	NA	NA	0.0484964
IRGC 121855	WAS 208-B-B-5-1-1-3::C1	NA	1	NA	NA	NA	NA
IRGC 121856	WAS 20-B-B-1-2-2::C1	NA	0	NA	NA	NA	NA
IRGC 121857	WAS 30-11-4-6-2-2-1::C1	NA	0	NA	NA	NA	0.0151238
IRGC 121858	WAS 62-B-B-17-1-1-3::C1	NA	0.1	NA	NA	NA	0.423748
IRGC 121859	YANCAOUSSA::IRGC 16071-C1	NA	0	NA	NA	NA	NA
IRGC 121860	YRL 196::GERVEX 505-C1	NA	0	NA	NA	NA	NA
IRGC 121861	YUNLU 7::C1	NA	0	NA	NA	NA	NA
IRGC 121862	ZENA::GERVEX 101-C1	NA	0	NA	NA	NA	NA
IRGC 121902	BERENJ 1277 S::IRGC 3461-1	IRIS_313-9783	0	admix	Afghanistan	IRIS_313-9783	0.0176744
IRGC 121942	SAHEL 159::C1	NA	0	NA	NA	NA	0.209324
IRGC 121943	SAN ANDREA::GERVEX 1395-C1	NA	0	NA	NA	NA	NA
IRGC 121946	SAVIO::GERVEX 635-C1	NA	0	NA	NA	NA	NA
IRGC 121947	104 UPLA::GERVEX 167-C1	IRIS_313-8063	1	jap	NA	NA	NA
IRGC 121948	32 UPLA::GERVEX 176-C1	IRIS_313-8064	0.0769231	jap	NA	NA	NA
IRGC 121949	62667::C1	IRIS_313-7838	0	jap	NA	NA	NA
IRGC 121954	75 UPLA::GERVEX 161-C1	IRIS_313-8061	0.5	jap	NA	NA	NA
IRGC 121955	77 UPLA::GERVEX 159-C1	IRIS_313-8060	0	jap	NA	NA	NA
IRGC 121956	79 UPLA::GERVEX 154-C1	IRIS_313-8057	0	jap	NA	NA	NA
IRGC 121957	80 UPLA::GERVEX 164-C1	IRIS_313-8062	0	jap	NA	NA	NA
IRGC 121958	91 UPLA::GERVEX 155-C1	IRIS_313-8058	0	jap	NA	NA	NA
IRGC 121959	A 201::GERVEX 1638-C1	IRIS_313-8173	0.25	jap	NA	NA	NA
IRGC 121962	ALEXANDROS::GERVEX 1678-C1	IRIS_313-8209	0	jap	NA	NA	NA
IRGC 121963	ANGIFOTSY 685::GERVEX 4717-C1	IRIS_313-7638	0.111111	ind	NA	IRIS_313-7638	0.0277093
IRGC 121964	ANSEATICO::GERVEX 67-C1	IRIS_313-8027	0	jap	NA	NA	NA
IRGC 121965	ARANG::IRGC 43322-C1	NA	0	NA	NA	NA	NA
IRGC 121966	ARIANA::GERVEX 396-C1	IRIS_313-8069	0	ind	NA	NA	NA
IRGC 121968	ARLESIENNE::GERVEX 1530-C1	IRIS_313-8168	0.5	jap	NA	NA	NA
IRGC 121970	ASWINA::IRGC 26289-C1	NA	0.0833333	NA	NA	NA	0.0268213
IRGC 121971	AUGUSTO::GERVEX 1643-C1	IRIS_313-8177	0	jap	NA	NA	NA
IRGC 121972	AUZGUSTA::GERVEX 1634-C1	IRIS_313-8171	0	jap	NA	NA	NA
IRGC 121974	B 6144-MR-6-0-0::C1	IRIS_313-7641	0	ind	NA	NA	NA
IRGC 121975	BABER::IRGC 33984-C1	NA	0	NA	NA	NA	NA
IRGC 121984	BLUE BONNET::GERVEX 669-C1	IRIS_313-8102	0	jap	NA	NA	NA
IRGC 121985	BODA 148-3::GERVEX 8258-C1	IRIS_313-7850	0	jap	NA	NA	NA
IRGC 121990	BOTRA MAITSO::GERVEX 8389-C1	IRIS_313-7651	1	ind	NA	NA	NA
IRGC 121995	CALENDAL::GERVEX 1516-C1	IRIS_313-8166	0	jap	NA	NA	NA
IRGC 121996	CAMPINO::GERVEX 824-C1	IRIS_313-8109	0	jap	NA	IRIS_313-8109	0.0584266
IRGC 121998	CAPATAZ::GERVEX 521-C1	IRIS_313-8084	0	jap	NA	NA	NA
IRGC 122001	CARRICO::GERVEX 828-C1	IRIS_313-8111	0	jap	NA	IRIS_313-8111	0.0490039
IRGC 122002	CENTURY PATNA::GERVEX 477-C1	IRIS_313-8072	0.142857	jap	NA	NA	NA
IRGC 122004	CHA LOY OE::C1	IRIS_313-7856	0	jap	NA	NA	NA
IRGC 122007	CHIPKA::GERVEX 837-C1	IRIS_313-8112	0	jap	NA	NA	NA
IRGC 122011	CICA 8::C1	IRIS_313-7664	0	ind	NA	IRIS_313-7664	0.0352426
IRGC 122013	CIGALON::GERVEX 1514-C1	IRIS_313-8165	0	jap	NA	NA	NA
IRGC 122014	CIRAD 403::GERVEX 9039-C1	IRIS_313-7863	0	jap	NA	NA	NA
IRGC 122016	CLOT::GERVEX 523-C1	IRIS_313-8085	1	jap	NA	NA	NA
IRGC 122017	CNA 4081::GERVEX 1494-C1	IRIS_313-8161	0	ind	NA	NA	NA
IRGC 122018	CNA 7\BO\1\1>33-13-6-1::C1	IRIS_313-7866	0	jap	NA	NA	NA
IRGC 122020	COLOMBIA 1::IRTP 394-C1	NA	0.166667	NA	NA	NA	NA
IRGC 122021	CT 13582-15-5-M::C1	IRIS_313-7868	0	jap	NA	IRIS_313-7868	0.321704
IRGC 122022	CT 23::GERVEX 1488-C1	IRIS_313-8158	0	jap	NA	NA	NA
IRGC 122023	IRGC 122023:2011DS	IRIS_313-8159	0	jap	NA	NA	NA
IRGC 122024	CT 58::GERVEX 1491-C1	IRIS_313-8160	0.333333	jap	NA	NA	NA
IRGC 122025	CT 6510-24-1-2::C 1	IRIS_313-7665	0	ind	NA	IRIS_313-7665	0.00132187
IRGC 122027	CUIABANA::IRTP 17401-C1	IRIS_313-7870	0.166667	jap	NA	NA	NA
IRGC 122029	DANAU LAUT TAWAR::C1	IRIS_313-7668	0	ind	NA	NA	NA
IRGC 122031	DAVAO::IRGC 8244-C1	NA	0	NA	NA	NA	NA
IRGC 122033	DAWN CI 9534::GERVEX 481-C1	IRIS_313-8073	0.0909091	aus	NA	IRIS_313-8073	0.0901056
IRGC 122035	DELLMONT::GERVEX 1647-C1	IRIS_313-8180	0	jap	NA	NA	NA
IRGC 122037	DORELLA::GERVEX 100-C1	IRIS_313-8037	0	jap	NA	NA	NA
IRGC 122039	DOURADO PRECOCE::GERVEX 336-C1	NA	0	NA	NA	NA	NA
IRGC 122042	ELONI::C1	NA	0	NA	NA	NA	0.00146614
IRGC 122043	ESCARLATE::GERVEX 887-C1	IRIS_313-8113	0	jap	NA	NA	NA
IRGC 122045	FAISCA::GERVEX 900-C1	IRIS_313-8114	0	jap	NA	NA	NA
IRGC 122046	FAMILIA 181::GERVEX 901-C1	IRIS_313-8115	0	jap	NA	NA	NA
IRGC 122047	FANDRAPOTSY 104::IRGC 10984-C1	NA	0	NA	NA	NA	NA
IRGC 122048	FIDJI::GERVEX 1636-C1	IRIS_313-8172	0	admix	NA	NA	NA
IRGC 122049	FLIPPER::GERVEX 597-C1	IRIS_313-8099	0	jap	NA	NA	NA
IRGC 122050	FRAGANCE::GERVEX 1651-C1	IRIS_313-8184	1	admix	NA	IRIS_313-8184	0.0329307
IRGC 122051	FRANCES::GERVEX 527-C1	IRIS_313-8087	0	jap	NA	NA	NA
IRGC 122052	GANIGI::IRGC 48698-C1	IRIS_313-7883	0.2	jap	Indonesia	IRIS_313-7883	0.00171583
IRGC 122053	GHIBLI::GERVEX 187-C1	IRIS_313-8066	1	jap	NA	NA	NA
IRGC 122055	GIGANTE VERCELLI::GERVEX 1408-C1	IRIS_313-8154	1	jap	NA	NA	NA
IRGC 122056	GIOVANNI MARCHETTI::GERVEX 62-C1	IRIS_313-8026	1	jap	NA	NA	NA
IRGC 122060	GIZA 178::GERVEX 1681-C1	IRIS_313-8212	0.0833333	ind	NA	IRIS_313-8212	0.382979
IRGC 122061	GLADIO::GERVEX 1652-C1	IRIS_313-8185	0	jap	NA	NA	NA
IRGC 122063	GOGO::IRGC 43390-C1	IRIS_313-7885	0	jap	Indonesia	NA	NA
IRGC 122065	GOLFO::GERVEX 118-C1	IRIS_313-8044	1	jap	NA	NA	NA
IRGC 122067	GOOLARAH::GERVEX 500-C1	IRIS_313-8074	0	jap	NA	NA	NA
IRGC 122070	GRAAL::GERVEX 1682-C1	IRIS_313-8213	0	jap	NA	NA	NA
IRGC 122071	GRALDO::GERVEX 108-C1	IRIS_313-8041	0	jap	NA	NA	NA
IRGC 122072	GRAZI::IRGC 50836-C1	NA	0.0769231	NA	NA	NA	0.236806
IRGC 122075	GUNDIL KUNING::IRGC 27129-C1	NA	0	NA	NA	NA	NA
IRGC 122076	H 15-23-DA::C1	IRIS_313-7681	0.0625	ind	NA	IRIS_313-7681	0.014106
IRGC 122077	HAREM::GERVEX 929-C1	IRIS_313-8116	0	jap	NA	NA	NA
IRGC 122078	HARRA::GERVEX 501-C1	IRIS_313-8075	0	jap	NA	NA	NA
IRGC 122080	IAC 165::GERVEX 8508-C1	NA	0.0625	NA	NA	NA	NA
IRGC 122085	IBO 400::GERVEX 943-C1	IRIS_313-8118	0	jap	NA	NA	NA
IRGC 122114	IRAT 104::C1	IRIS_313-7912	0	jap	NA	NA	NA
IRGC 122115	IRAT 112::C1	IRIS_313-7914	0	jap	NA	NA	NA
IRGC 122119	IRAT 234::C1	IRIS_313-7922	0	jap	NA	NA	NA
IRGC 122120	IRAT 335::C1	IRIS_313-7924	0.25	jap	NA	NA	NA
IRGC 122121	ITALPATNA 48::GERVEX 60-C1	IRIS_313-8025	0.2	jap	NA	NA	NA
IRGC 122122	JACINTO::GERVEX 1653-C1	IRIS_313-8186	0	jap	NA	IRIS_313-8186	0.136358
IRGC 122126	JUBILIENI::GERVEX 992-C1	IRIS_313-8119	0	jap	NA	NA	NA
IRGC 122128	KAKANI 2::IRGC 13373-C1	IRIS_313-7933	0	admix	Nepal	NA	NA
IRGC 122134	KENDINGA 5 H::IRGC 60310-C1	NA	0	NA	NA	NA	NA
IRGC 122135	KETAN MENAH::C1	NA	0.25	NA	NA	NA	NA
IRGC 122140	KOGONI 91-1::C1	IRIS_313-7719	0.142857	ind	NA	IRIS_313-7719	0.243983
IRGC 122142	KULON::GERVEX 1473-C1	IRIS_313-8155	0	jap	NA	NA	NA
IRGC 122144	L 205::GERVEX 1659-C1	IRIS_313-8192	0	jap	NA	NA	NA
IRGC 122146	LACASSINE::GERVEX 1660-C1	IRIS_313-8193	0	jap	NA	NA	NA
IRGC 122149	LOMELLINO::GERVEX 83-C1	IRIS_313-8033	0	jap	NA	NA	NA
IRGC 122150	LORD::GERVEX 127-C1	IRIS_313-8049	1	jap	NA	NA	NA
IRGC 122151	LOTO::GERVEX 104-C1	IRIS_313-8039	0	jap	NA	NA	NA
IRGC 122152	LUSITO IRRADIADO 859-85-2::GERVEX 1676-C1	IRIS_313-8208	1	jap	NA	NA	NA
IRGC 122153	LUXOR::GERVEX 1662-C1	IRIS_313-8195	0	jap	NA	NA	NA
IRGC 122156	MACAN BINUNDOK::IRGC 8245-C1	NA	0	NA	NA	NA	NA
IRGC 122159	MAMORIAKA 114::GERVEX 5176-C1	IRIS_313-7728	0	ind	NA	IRIS_313-7728	0
IRGC 122162	MARENY::GERVEX 535-C1	IRIS_313-8090	0	jap	NA	NA	NA
IRGC 122165	MEDUSA::GERVEX 323-C1	IRIS_313-8067	0	ind	NA	IRIS_313-8067	0.11301
IRGC 122166	MEJANES 2::GERVEX 1560-C1	IRIS_313-8170	0	jap	NA	NA	NA
IRGC 122167	MELAS::GERVEX 1684-C1	IRIS_313-8214	0	jap	NA	NA	NA
IRGC 122168	MERLE::GERVEX 1685-C1	IRIS_313-8215	0.5	ind	NA	NA	NA
IRGC 122169	MESTRE::GERVEX 1082-C1	IRIS_313-8121	0	jap	NA	NA	NA
IRGC 122170	MIARA::GERVEX 129-C1	IRIS_313-8050	0	jap	NA	NA	NA
IRGC 122172	MITSANGANAHIJERY::GERVEX 8316-C1	IRIS_313-7959	0	jap	NA	IRIS_313-7959	0.103225
IRGC 122175	MUGA::GERVEX 1099-C1	IRIS_313-8123	0	jap	NA	NA	NA
IRGC 122178	NAM ROO::C1	NA	0	NA	NA	NA	NA
IRGC 122179	NAM SA GUI 19::IRTP 6892-C1	NA	0	NA	NA	NA	NA
IRGC 122181	NONA BOKRA::IRGC 22710-C1	IRIS_313-7736	0	ind	India	IRIS_313-7736	0.190592
IRGC 122183	OPALE::GERVEX 1667-C1	IRIS_313-8200	0	jap	NA	NA	NA
IRGC 122184	ORIONE::GERVEX 333-C1	IRIS_313-8068	0	ind	NA	NA	NA
IRGC 122185	OS 4::IRGC 11335-C1	NA	0	NA	NA	NA	NA
IRGC 122187	OTA::GERVEX 1145-C1	IRIS_313-8124	1	jap	NA	NA	NA
IRGC 122188	P 5589-1-1-3-P::C1	NA	0	NA	NA	NA	NA
IRGC 122198	PELDE::GERVEX 502-C1	IRIS_313-8076	0.25	jap	NA	IRIS_313-8076	0.0240326
IRGC 122202	PIEMONTE::GERVEX 81-C1	IRIS_313-8032	0	jap	NA	NA	NA
IRGC 122203	PLOVDIV 22::GERVEX 1167-C1	IRIS_313-8125	0	jap	NA	NA	NA
IRGC 122204	PLOVDIV 24::GERVEX 1168-C1	IRIS_313-8126	0	jap	NA	NA	NA
IRGC 122205	PLUS::GERVEX 122-C1	IRIS_313-8046	0	jap	NA	IRIS_313-8046	0.102151
IRGC 122206	POKKALI::IRGC 108921-C1	NA	0.5	NA	NA	NA	NA
IRGC 122207	POLIZESTI 28::GERVEX 1170-C1	IRIS_313-8127	0	jap	NA	NA	NA
IRGC 122208	PRECOZ 2 F A::GERVEX 1182-C1	IRIS_313-8128	1	jap	NA	NA	NA
IRGC 122212	RATHAL::IRGC 31524-C1	NA	0.2	NA	NA	NA	NA
IRGC 122215	REKET MAUN::IRGC 43570-C1	NA	0	NA	NA	NA	NA
IRGC 122216	REXMONT::GERVEX 1669-C1	IRIS_313-8202	0	jap	NA	NA	NA
IRGC 122217	RIBE 253::GERVEX 54-C1	IRIS_313-8024	0	jap	NA	NA	NA
IRGC 122218	IRGC 122218:2011DS	IRIS_313-8023	0	jap	NA	NA	NA
IRGC 122219	RODINA::GERVEX 1234-C1	IRIS_313-8129	0	jap	NA	NA	NA
IRGC 122220	ROJOKELY::GERVEX 8410-C1	IRIS_313-7758	0	ind	NA	NA	NA
IRGC 122222	ROXANI::GERVEX 1686-C1	IRIS_313-8216	0	jap	NA	NA	NA
IRGC 122223	RPC 12::GERVEX 1505-C1	IRIS_313-8162	0	jap	NA	NA	NA
IRGC 122228	IRGC 122228:2011DS	IRIS_313-8053	0	jap	NA	NA	NA
IRGC 122229	RUBI::GERVEX 1247-C1	IRIS_313-8132	0	jap	NA	NA	NA
IRGC 122230	RUBINO::GERVEX 80-C1	IRIS_313-8031	0	jap	NA	NA	NA
IRGC 122232	SAHEL 108::C1	IRIS_313-7766	1	ind	NA	NA	NA
IRGC 122233	SAKHA 102::GERVEX 1687-C1	IRIS_313-8217	0	jap	NA	NA	NA
IRGC 122234	SAKHA 103::GERVEX 1688-C1	IRIS_313-8218	1	jap	NA	NA	NA
IRGC 122235	SALOIO::GERVEX 1259-C1	IRIS_313-8138	1	jap	NA	NA	NA
IRGC 122236	SALUMPIKIT::IRTP 4777-C1	IRIS_313-7769	0	ind	NA	NA	NA
IRGC 122237	IRGC 122237:2011DS	IRIS_313-8205	0	jap	NA	IRIS_313-8205	0
IRGC 122238	IRGC 122238:2011DS	IRIS_313-8065	0.5	jap	NA	NA	NA
IRGC 122239	SAMBALA MALO::C1	IRIS_313-7770	0	ind	NA	IRIS_313-7770	0.0467234
IRGC 122241	SANGHAI::GERVEX 1264-C1	IRIS_313-8140	0	jap	NA	NA	NA
IRGC 122242	SEBOTA 65::C1	NA	0	NA	NA	NA	NA
IRGC 122244	SELN 244 A 6-20::GERVEX 1273-C1	IRIS_313-8141	0	jap	NA	NA	NA
IRGC 122249	SETTANTUNO::GERVEX 1279-C1	IRIS_313-8142	0	jap	NA	NA	NA
IRGC 122251	SHSS 53::GERVEX 550-C1	IRIS_313-8095	0	jap	NA	NA	NA
IRGC 122252	IRGC 122252:2014DS	IRIS_313-8143	0	jap	NA	IRIS_313-8143	0.0013667
IRGC 122253	SMERALDO::GERVEX 138-C1	IRIS_313-8052	0	jap	NA	NA	NA
IRGC 122254	SOM CAU 70 A::IRGC 8227-C1	IRIS_313-7778	2	ind	NA	IRIS_313-7778	0.124297
IRGC 122255	SONA::IRGC 26971-C1	IRIS_313-7780	0	ind	India	IRIS_313-7780	0.0469176
IRGC 122256	SR 113::GERVEX 553-C1	IRIS_313-8096	0	jap	NA	NA	NA
IRGC 122257	SUPER::GERVEX 1304-C1	IRIS_313-8145	0	jap	NA	NA	NA
IRGC 122259	T 757::GERVEX 1316-C1	IRIS_313-8147	1	jap	NA	NA	NA
IRGC 122262	TANDUI::IRGC 71635-C1	NA	0	NA	NA	NA	NA
IRGC 122265	THAIPERLA::GERVEX 696-C1	IRIS_313-8105	0	jap	NA	NA	NA
IRGC 122267	TIMICH 108::GERVEX 1325-C1	IRIS_313-8148	0	jap	NA	NA	NA
IRGC 122268	TOPAZIO::GERVEX 1332-C1	IRIS_313-8149	0	jap	NA	NA	NA
IRGC 122270	TRES MESES::IRGC 6464-C1	NA	0	NA	NA	NA	NA
IRGC 122271	ULLAL::GERVEX 556-C1	IRIS_313-8097	0	jap	NA	NA	NA
IRGC 122272	UPL RI 7::IRTP 9897-C1	IRIS_313-7797	0	ind	NA	IRIS_313-7797	0.282613
IRGC 122273	VALTEJO::GERVEX 1355-C1	IRIS_313-8151	0	jap	NA	NA	NA
IRGC 122275	VARY LAVA 90::GERVEX 8254-C1	IRIS_313-7992	0	jap	NA	NA	NA
IRGC 122276	VARY LAVA DE BETAFO::GERVEX 8381-C1	IRIS_313-7993	0	jap	NA	NA	NA
IRGC 122277	VARY MADINIKA 3566::GERVEX 8448-C1	IRIS_313-7994	0	jap	NA	NA	NA
IRGC 122278	VARY MALADY::GERVEX 8325-C1	NA	0	NA	NA	NA	NA
IRGC 122281	VIETNAM 1::C1	IRIS_313-8011	0	jap	NA	NA	NA
IRGC 122282	WAB 56-50::IRTP 19464-C1	NA	0	NA	NA	NA	NA
IRGC 122283	WAS 105-B-IDSA-B-WAS 2-1-FKR-1::C1	NA	0.142857	NA	NA	NA	0
IRGC 122284	WAS 170-B-B-1-1::C1	IRIS_313-7807	0.2	ind	NA	NA	NA
IRGC 122285	WAS 173-B-B-6-2-2::C1	IRIS_313-7808	0	ind	NA	NA	NA
IRGC 122286	WAS 174-B-3-5::C1	IRIS_313-7809	0	ind	NA	IRIS_313-7809	0.0838964
IRGC 122287	WAS 198-B-3-1-3::C1	IRIS_313-7815	0.0588235	ind	NA	NA	NA
IRGC 122288	WAS 199-B-1-2-1::C1	IRIS_313-7816	0	ind	NA	IRIS_313-7816	0.0326994
IRGC 122289	WAS 203-B-B-2-4-1::C1	IRIS_313-7819	0.111111	ind	NA	IRIS_313-7819	0.102151
IRGC 122290	WAS 206-B-B-2-2-1::C1	IRIS_313-7820	0.0833333	ind	NA	IRIS_313-7820	0.00896868
IRGC 122291	WAS 21-B-B-20-4-3-3::C1	IRIS_313-7824	0	ind	NA	NA	NA
IRGC 122292	WAS 33-B-B-15-1-4-5::C1	IRIS_313-7826	0	ind	NA	IRIS_313-7826	0.175787
IRGC 122293	WAS 49-B-B-9-1-4-2::C1	NA	0.3	NA	NA	NA	0.0393907
IRGC 122294	WAS 50-B-B-24-4-2-1::C1	NA	0	NA	NA	NA	NA
IRGC 122295	WAS 55-B-B-2-1-2-5::C1	NA	0	NA	NA	NA	NA
IRGC 122296	WAS 57-B-B-3-1-4-6::C1	NA	1	NA	NA	NA	NA
IRGC 122297	WAS 63-22-5-9-10-1::C1	IRIS_313-7832	0.333333	ind	NA	IRIS_313-7832	0.0332066
IRGC 122298	WAY RAREM::IRTP 23013-C1	NA	0	NA	NA	NA	NA
IRGC 122300	YRM 6-2::GERVEX 1508-C1	IRIS_313-8164	0	jap	NA	NA	NA
IRGC 122303	DELTA::GERVEX 1519-C1	IRIS_313-8167	0	jap	NA	NA	NA
IRGC 122304	DREW::GERVEX 1650-C1	IRIS_313-8183	0	jap	NA	IRIS_313-8183	0.0196214
IRGC 124370	325	NA	0	NA	NA	NA	NA
IRGC 124371	BLUE ROSE SUPREME	NA	0	NA	NA	NA	NA
IRGC 124372	MANZANO	NA	0	NA	NA	NA	NA
IRGC 124373	NORTAI	NA	0	NA	NA	NA	0.0467234
IRGC 124374	ROMEO	NA	0	NA	NA	NA	NA
IRGC 124375	SINAGUING	NA	0.0666667	NA	NA	NA	0.262508
IRGC 124376	SUNG LIAO 2	NA	1	NA	NA	NA	0.123663
IRGC 124377	BENGALY 389::GERVEX 4743-C1	NA	0	NA	NA	NA	NA
IRGC 124378	BETSILAIZINA::GERVEX 8405-C1	IRIS_313-7646	0	admix	NA	NA	NA
IRGC 124380	BOTOHAVANA 139::GERVEX 8237-C1	IRIS_313-7650	0	ind	NA	IRIS_313-7650	0.16357
IRGC 124381	BOTRY 731::GERVEX 8310-C1	NA	1	NA	NA	NA	NA
IRGC 124382	BULU PANDAK::IRGC 13614-C1	NA	0.0909091	NA	NA	NA	0.0932693
IRGC 124383	C 4-63 G::IRGC 16331-C1	NA	1	NA	NA	NA	NA
IRGC 124386	DHOLA AMAN::IRGC 8341-C1	NA	0	NA	NA	NA	NA
IRGC 124388	FEDEARROZ 2000::C1	NA	0.25	NA	NA	NA	0.117277
IRGC 124392	GAMBIAKA::GERVEX 7920-C1	IRIS_313-7620	0.0769231	ind	NA	IRIS_313-7620	0.109948
IRGC 124401	KAW LUYOENG::IRGC 27716-C1	NA	0	NA	NA	NA	0.228124
IRGC 124404	KITRANA 508::IRGC 12793-C1	NA	0	NA	NA	NA	NA
IRGC 124405	LAITRA::GERVEX 8400-C1	IRIS_313-7720	0	ind	NA	IRIS_313-7720	0.313067
IRGC 124407	MADINIKA 1329::GERVEX 8366-C1	IRIS_313-7725	0	ind	NA	IRIS_313-7725	0.0519956
IRGC 124413	PADI ROTAN::C1	NA	0.0769231	NA	NA	NA	NA
IRGC 124418	ROJOMENA B 48::GERVEX 8433-C1	NA	0	NA	NA	NA	NA
IRGC 124421	SEBERANG MR 77::C1	IRIS_313-7773	0.3125	ind	NA	IRIS_313-7773	0.0469176
IRGC 124424	SINNA SITHIRA KALI::IRGC 51064-C1	NA	0	NA	NA	NA	0
IRGC 124425	TSIPALA 1231::GERVEX 8418-C1	IRIS_313-7792	0	ind	NA	IRIS_313-7792	0.0215012
IRGC 124426	TSIPALA B 160::GERVEX 8378-C1	IRIS_313-7793	0	ind	NA	IRIS_313-7793	0.0696047
IRGC 124427	TSIPALA MENA 626::GERVEX 5392-C1	IRIS_313-7795	0	ind	NA	NA	NA
IRGC 124428	VARY LAVA DE MAROVATO::GERVEX 8396-C1	IRIS_313-7799	0	ind	NA	NA	NA
IRGC 124431	DA 11::IRGC 6046-1	IRIS_313-9606	0	ind	Bangladesh	IRIS_313-9606	0.32478
IRGC 124432	DA 7::IRGC 5809-2	IRIS_313-8703	0.0833333	ind	Bangladesh	IRIS_313-8703	0.426252
IRGC 124442	SINNA SITHIRA KALI::IRGC 51064-1	IRIS_313-9091	0	ind	Sri Lanka	IRIS_313-9091	0
IRGC 124467	RAYADA::IRGC 27594-1	IRIS_313-9108	0	ind	Bangladesh	IRIS_313-9108	0.0737054
IRGC 125594	RTS 12	NA	0	NA	NA	NA	0.286543
IRGC 125595	SHUANG CHIANG	NA	0	NA	NA	NA	0.187957
IRGC 125596	C 101 A 51	NA	0	NA	NA	NA	NA
IRGC 125597	JASMINE 85	NA	0	NA	NA	NA	0.0659127
IRGC 125598	JING 185-7	NA	0	NA	NA	NA	0.0277093
IRGC 125599	WANICA	NA	1	NA	NA	NA	NA
IRGC 125602	BEGUM::IRGC 33990-1	IRIS_313-9641	0	aus	India	IRIS_313-9641	0.0188533
IRGC 125603	BOND::IRGC 66755-1	IRIS_313-8339	0	jap	United States of America	IRIS_313-8339	0.0318848
IRGC 125604	CALROSE 76::IRGC 34275-1	IRIS_313-8669	0	jap	United States of America	NA	NA
IRGC 125607	DUDH KADAR::IRGC 67707-1	IRIS_313-8796	0	ind	India	IRIS_313-8796	0.141849
IRGC 125608	DUDRE::IRGC 52523-1	IRIS_313-8631	0.416667	ind	India	IRIS_313-8631	0.602039
IRGC 125609	FEI GAI 122::IRGC 63599-1	IRIS_313-8412	0.0666667	ind	China	IRIS_313-8412	0
IRGC 125610	FU LI HONG::IRGC 70250-1	IRIS_313-8387	1	jap	China	IRIS_313-8387	0.0912709
IRGC 125613	JIN JUN DAO::IRGC 59710-1	IRIS_313-8405	0	ind	China	IRIS_313-8405	0.0803969
IRGC 125614	KATY::IRGC 77140-1	IRIS_313-8285	0	jap	United States of America	IRIS_313-8285	0.0683672
IRGC 125615	KEERIPALA CHILL PADDY::IRGC 49790-1	IRIS_313-8559	0	ind	India	IRIS_313-8559	0.0379036
IRGC 125616	KOTTEYARAN::IRGC 47383-1	IRIS_313-8660	0.0666667	ind	Sri Lanka	IRIS_313-8660	0.246543
IRGC 125618	LAI YIP ZIM::IRGC 4955-1	IRIS_313-8454	0	ind	Taiwan	IRIS_313-8454	0.0188873
IRGC 125619	LARHA MUGAD::IRGC 52339-1	IRIS_313-8568	0	ind	India	IRIS_313-8568	0.182946
IRGC 125620	M 102::IRGC 76307-1	IRIS_313-8502	0.5	jap	United States of America	IRIS_313-8502	0.0154248
IRGC 125621	PERUNEL::IRGC 63113-1	IRIS_313-8647	0	ind	India	IRIS_313-8647	0.129701
IRGC 125622	RIKUTO NORIN MOCHI 20::IRGC 410-1	IRIS_313-8400	0	jap	Japan	NA	NA
IRGC 125625	TEBONNET::IRGC 66760-1	IRIS_313-8434	0	jap	United States of America	NA	NA
IRGC 125627	UPRH 233::IRGC 61667-1	IRIS_313-8435	0.0833333	ind	India	IRIS_313-8435	0.0332066
IRGC 125628	YEBAWYIN::IRGC 33885-1	IRIS_313-8697	0.0833333	ind	Myanmar	IRIS_313-8697	0.0843812
IRGC 125629	EGYPTIAN::IRGC 3217-1	IRIS_313-9774	0	jap	Turkey	IRIS_313-9774	0.108426
IRGC 125630	571::IRGC 48493-1	IRIS_313-8872	0	jap	Thailand	NA	NA
IRGC 125631	81 A 32::IRGC 60162-1	IRIS_313-9140	0.5	jap	China	NA	NA
IRGC 125635	AGUYOD::IRGC 67423-1	IRIS_313-9423	0	jap	Philippines	IRIS_313-9423	0.082027
IRGC 125636	ARC 10594::IRGC 12524-1	IRIS_313-9609	0	ind	India	IRIS_313-9609	0.142871
IRGC 125637	ARC 10754::IRGC 12603-1	IRIS_313-8986	0	ind	India	IRIS_313-8986	0.00244432
IRGC 125638	ARC 10799::IRGC 12631-1	IRIS_313-9313	0.166667	ind	India	IRIS_313-9313	0.116846
IRGC 125639	ARC 11359::IRGC 21348-1	IRIS_313-9176	0	jap	India	IRIS_313-9176	0
IRGC 125640	ARC 11430 B::IRGC 14567-1	IRIS_313-8999	0	jap	India	NA	NA
IRGC 125641	ARC 11524::IRGC 42672-1	IRIS_313-8946	0	ind	India	IRIS_313-8946	0.0340474
IRGC 125642	ARC 11626::IRGC 21528-1	IRIS_313-9392	0.142857	admix	India	IRIS_313-9392	0.0472407
IRGC 125643	ARC 11857::IRGC 40972-1	IRIS_313-9560	0	ind	India	IRIS_313-9560	0.0409993
IRGC 125644	ARC 12536::IRGC 41068-1	IRIS_313-9053	0.111111	admix	India	IRIS_313-9053	0.0259884
IRGC 125645	ARC 12576::IRGC 22163-1	IRIS_313-8967	0	ind	India	IRIS_313-8967	0.203983
IRGC 125647	ARC 13778::IRGC 41216-1	IRIS_313-9347	0	ind	India	IRIS_313-9347	0.860092
IRGC 125648	ARC 14060::IRGC 41374-1	IRIS_313-8844	0	ind	India	IRIS_313-8844	0.0194522
IRGC 125649	ARC 14064::IRGC 41377-1	IRIS_313-8994	0	ind	India	NA	NA
IRGC 125650	ARC 14654::IRGC 41663-1	IRIS_313-8900	0	ind	India	NA	NA
IRGC 125651	ARC 15088::IRGC 41934-1	IRIS_313-9593	0	ind	India	NA	NA
IRGC 125653	ARC 15873::IRGC 43250-1	IRIS_313-9634	0	ind	India	IRIS_313-9634	0.0340474
IRGC 125654	ARC 18092::IRGC 42256-1	IRIS_313-9427	0	ind	India	IRIS_313-9427	0.113459
IRGC 125655	ARC 18112::IRGC 42274-1	IRIS_313-8982	0	ind	India	IRIS_313-8982	0.0706858
IRGC 125656	ARC 5840::IRGC 12144-1	IRIS_313-9424	0.0588235	ind	India	IRIS_313-9424	0
IRGC 125657	ASHMBER::IRGC 27522-1	IRIS_313-8850	0.111111	ind	Bangladesh	IRIS_313-8850	0.223347
IRGC 125658	ASU::IRGC 62154-1	IRIS_313-9572	0.25	ind	Bhutan	IRIS_313-9572	0.0924769
IRGC 125659	AUS 177::IRGC 29009-1	IRIS_313-9066	0	ind	Bangladesh	NA	NA
IRGC 125661	B 505 A 1-28-7-1-2::IRGC 6741-1	IRIS_313-9452	0.166667	jap	United States of America	IRIS_313-9452	0.0188533
IRGC 125662	B 78-S81::IRGC 58415-1	IRIS_313-9574	0	ind	Brunei Darussalam	IRIS_313-9574	0
IRGC 125663	BA BAI GU::IRGC 79580-1	IRIS_313-10221	0.0588235	ind	China	IRIS_313-10221	0.172683
IRGC 125664	BADAL 1163::IRGC 32796-1	IRIS_313-9148	0	ind	Bangladesh	IRIS_313-9148	0.412897
IRGC 125666	BADUIE::IRGC 53715-1	IRIS_313-9403	0.25	ind	India	IRIS_313-9403	0.486256
IRGC 125668	BAIANG 6::IRGC 6129-1	IRIS_313-8846	0.571429	ind	Indonesia	IRIS_313-8846	0.113459
IRGC 125669	BAI HE::IRGC 76438-1	IRIS_313-10211	0.142857	ind	China	IRIS_313-10211	0.464543
IRGC 125670	BAM 9::IRGC 6179-1	IRIS_313-8957	0	ind	India	NA	NA
IRGC 125671	BAMOA A 75::IRGC 51101-1	IRIS_313-9953	0	ind	Mexico	IRIS_313-9953	0.200922
IRGC 125672	BANIKAT::IRGC 67720-1	IRIS_313-8988	0	ind	India	NA	NA
IRGC 125673	BANTA TIMA::IRGC 69474-1	IRIS_313-10045	0	ind	Gambia	IRIS_313-10045	0.0332066
IRGC 125674	BARIK KUDI::IRGC 52807-1	IRIS_313-9384	0.0909091	ind	India	IRIS_313-9384	0.0314344
IRGC 125675	BA SHI ZAO::IRGC 67903-1	IRIS_313-9730	0	ind	China	IRIS_313-9730	0.185248
IRGC 125677	BENGALY MORIMO::IRGC 10976-1	IRIS_313-9551	0	ind	Madagascar	NA	NA
IRGC 125679	BETIS::IRGC 74581-1	IRIS_313-10083	0	jap	Spain	IRIS_313-10083	0.175787
IRGC 125681	BHOJON KOLPO::IRGC 31727-1	IRIS_313-9067	0	ind	Bangladesh	NA	NA
IRGC 125682	BIKYAT::IRGC 26276-1	IRIS_313-9897	0	jap	Philippines	NA	NA
IRGC 125683	BINUHANGIN::IRGC 67429-1	IRIS_313-9503	0.0833333	ind	Philippines	IRIS_313-9503	0.890561
IRGC 125684	BK 26::IRGC 45197-1	IRIS_313-9348	0	ind	India	IRIS_313-9348	0.100314
IRGC 125685	BLUE BELLE::IRGC 51125-1	IRIS_313-9491	0	jap	United States of America	IRIS_313-9491	0.0260795
IRGC 125688	BLUEBONNET::IRGC 1799-1	IRIS_313-8960	0.0714286	jap	United States of America	IRIS_313-8960	0.0472407
IRGC 125689	BONG BOI::IRGC 32094-1	IRIS_313-9637	0	ind	Viet Nam	NA	NA
IRGC 125690	BOW SU SO::IRGC 78237-1	IRIS_313-9697	0.0714286	ind	Thailand	IRIS_313-9697	0.0156899
IRGC 125691	BR IRGA 409::IRGC 55915-1	IRIS_313-10161	0	ind	Brazil	IRIS_313-10161	0.0986531
IRGC 125692	C 662083::IRGC 62101-1	IRIS_313-10001	0	ind	Taiwan	IRIS_313-10001	0.0352426
IRGC 125693	CALIFORNIA BELLE::IRGC 66836-1	IRIS_313-8923	0	jap	United States of America	IRIS_313-8923	0.0773921
IRGC 125695	CAUVERY::IRGC 45255-1	IRIS_313-10148	0	ind	India	IRIS_313-10148	0.0790238
IRGC 125696	CHAKOL::IRGC 77226-1	IRIS_313-8854	1	ind	Bangladesh	NA	NA
IRGC 125698	CHALBYEO::IRGC 77639-1	IRIS_313-10092	0	jap	Korea, Republic of	NA	NA
IRGC 125699	CHANDINA::IRGC 36420-1	IRIS_313-9917	0	ind	Sri Lanka	IRIS_313-9917	0.584003
IRGC 125700	CHEONJUDO::IRGC 77644-1	IRIS_313-10093	0	jap	Korea, Republic of	NA	NA
IRGC 125701	CHIANAN 8::IRGC 90-1	IRIS_313-9703	0	jap	Taiwan	NA	NA
IRGC 125702	CHIH SHEN LI::IRGC 1306-1	IRIS_313-9324	0.142857	ind	China	IRIS_313-9324	0.00621211
IRGC 125703	CHIRGUA 1 I 22::IRGC 3408-1	IRIS_313-9267	0	jap	Venezuela	IRIS_313-9267	0.144359
IRGC 125704	CHI SHENG TAO::IRGC 4606-1	IRIS_313-9204	0	ind	China	IRIS_313-9204	0.106994
IRGC 125706	CHNNOR::IRGC 67485-1	IRIS_313-9484	0	ind	India	IRIS_313-9484	0.0207718
IRGC 125707	CHUGOKU 68 HEN::IRGC 72514-1	IRIS_313-10057	0.25	jap	Japan	IRIS_313-10057	0.109105
IRGC 125709	CHUNG YI::IRGC 1427-1	IRIS_313-9233	0	jap	China	NA	NA
IRGC 125710	CI 1600::IRGC 16305-1	IRIS_313-9463	0	jap	United States of America	NA	NA
IRGC 125711	CI 9445::IRGC 2081-1	IRIS_313-9767	0	ind	United States of America	NA	NA
IRGC 125712	CI 9498::IRGC 2134-1	IRIS_313-9410	1	jap	United States of America	NA	NA
IRGC 125713	CICA 9::IRGC 53079-1	IRIS_313-9966	0	ind	Colombia	IRIS_313-9966	0.0636556
IRGC 125714	COLOMBIA 1::IRGC 116970-1	IRIS_313-10272	0.0833333	jap	Colombia	IRIS_313-10272	0.0379036
IRGC 125715	CR 60-10::IRGC 15777-1	IRIS_313-9023	0	ind	India	IRIS_313-9023	0.138908
IRGC 125716	CRILLO LA FRIA::IRGC 10793-1	IRIS_313-9822	0	ind	Venezuela	IRIS_313-9822	0.0125668
IRGC 125717	DACHEONGBYEO::IRGC 72533-1	IRIS_313-10059	0	jap	Korea, Republic of	NA	NA
IRGC 125718	DA DAO TOU::IRGC 59499-1	IRIS_313-9725	0	jap	China	IRIS_313-9725	0.627332
IRGC 125719	DA GANG ZHAN::IRGC 67103-1	IRIS_313-10177	1	ind	China	NA	NA
IRGC 125720	DAGPA BARA::IRGC 64887-1	IRIS_313-9529	0	jap	Bhutan	IRIS_313-9529	0.0334278
IRGC 125721	DALSUNG 41::IRGC 79385-1	IRIS_313-10103	0	ind	Korea, Republic of	NA	NA
IRGC 125722	DANGO MOCHI::IRGC 74551-1	IRIS_313-10079	0	jap	Japan	IRIS_313-10079	0.0733271
IRGC 125723	DA NUO (ZHAN)::IRGC 72025-1	IRIS_313-10189	0	ind	China	IRIS_313-10189	0.580298
IRGC 125724	DARAWAL::IRGC 71514-1	IRIS_313-9101	0.0714286	admix	Malaysia	IRIS_313-9101	0.0319393
IRGC 125725	DELITUS::IRGC 5769-1	IRIS_313-8876	0	jap	France	NA	NA
IRGC 125726	DENG DENG QI::IRGC 72036-1	IRIS_313-10190	0	ind	China	IRIS_313-10190	0.438727
IRGC 125729	DUD KUNING::IRGC 44-1	IRIS_313-9533	0	ind	Indonesia	NA	NA
IRGC 125730	E 2024::IRGC 67958-1	IRIS_313-9482	0	ind	China	IRIS_313-9482	0.0641414
IRGC 125731	E 2040::IRGC 67968-1	IRIS_313-8914	0	ind	China	IRIS_313-8914	0.00869215
IRGC 125732	EAN 4 C 1::IRGC 26016-1	IRIS_313-9193	0	jap	Brazil	NA	NA
IRGC 125733	ESTRELA A::IRGC 72918-1	IRIS_313-10061	0	jap	Portugal	IRIS_313-10061	0.0013667
IRGC 125735	EX EBOKOZURU::IRGC 79912-1	IRIS_313-10109	0	ind	Nigeria	NA	NA
IRGC 125736	EX FOILAEIN (NAPUTO)::IRGC 81675-1	IRIS_313-10113	0.0769231	ind	Mozambique	IRIS_313-10113	0.0571239
IRGC 125737	EX MARABA GURUKU::IRGC 69582-1	IRIS_313-10047	0	ind	Nigeria	IRIS_313-10047	0.235967
IRGC 125738	E ZI 96::IRGC 70188-1	IRIS_313-8859	0.133333	ind	China	IRIS_313-8859	0.0593441
IRGC 125739	FACAGRO 64::IRGC 82059-1	IRIS_313-10114	1	ind	Burundi	IRIS_313-10114	0.157109
IRGC 125740	FAYA MOSHI::IRGC 69653-1	IRIS_313-8909	0.125	ind	Tanzania	IRIS_313-8909	0.0550638
IRGC 125741	FORTUNA INIA::IRGC 55865-1	IRIS_313-9980	0	jap	Argentina	IRIS_313-9980	0.0750258
IRGC 125743	FUKUSHIMA MOCHI (GLUT)::IRGC 19296-1	IRIS_313-9884	0.333333	jap	Japan	NA	NA
IRGC 125744	FU ZAO XIAN::IRGC 63619-1	IRIS_313-8940	0.0714286	ind	China	IRIS_313-8940	0.347289
IRGC 125746	GALWAKA HANDERAN::IRGC 31381-1	IRIS_313-9256	0	ind	Sri Lanka	NA	NA
IRGC 125747	GAM PAI 30-12-15::IRGC 831-1	IRIS_313-9302	0	ind	Thailand	IRIS_313-9302	0.0501851
IRGC 125748	GAO JIAO BAI::IRGC 68047-1	IRIS_313-10178	0.0833333	ind	China	IRIS_313-10178	0.103962
IRGC 125749	GARURA::IRGC 64111-1	IRIS_313-10007	0	ind	Nepal	NA	NA
IRGC 125750	GAWICHAL::IRGC 77653-1	IRIS_313-10094	0	jap	Korea, Republic of	IRIS_313-10094	0.0125668
IRGC 125751	GENIT::IRGC 3272-1	IRIS_313-9778	0	admix	Argentina	IRIS_313-9778	0.0286582
IRGC 125752	GITANO::IRGC 82424-1	IRIS_313-10119	0	jap	Italy	NA	NA
IRGC 125754	GOJOL GORIA::IRGC 26629-1	IRIS_313-9139	0	ind	Bangladesh	IRIS_313-9139	0
IRGC 125755	GUI HUA ZAO::IRGC 68060-1	IRIS_313-10179	0	ind	China	IRIS_313-10179	0.0966633
IRGC 125756	H 6::IRGC 157-1	IRIS_313-9472	0.142857	ind	Sri Lanka	NA	NA
IRGC 125757	HAN NUO::IRGC 59591-1	IRIS_313-10164	0	jap	China	IRIS_313-10164	0.102027
IRGC 125758	HAN NUO::IRGC 82350-1	IRIS_313-10228	0	jap	China	IRIS_313-10228	0.0533377
IRGC 125759	HD 10::IRGC 6638-1	IRIS_313-9795	0	ind	Australia	IRIS_313-9795	0.0393907
IRGC 125760	HE GU TSAO::IRGC 51302-1	IRIS_313-10154	0	ind	China	IRIS_313-10154	0.0758289
IRGC 125761	HEUKSANJO::IRGC 55536-1	IRIS_313-9974	0	jap	Korea, Republic of	IRIS_313-9974	0.359956
IRGC 125762	HIRAKAWA OKUTE::IRGC 74554-1	IRIS_313-10080	0	jap	Japan	NA	NA
IRGC 125763	HOKURIKU 52::IRGC 72491-1	IRIS_313-10056	0	jap	Japan	NA	NA
IRGC 125764	HOKUSETSU::IRGC 65705-1	IRIS_313-9228	0	jap	Japan	NA	NA
IRGC 125765	HTA 22::IRGC 45827-1	IRIS_313-9602	0.0714286	ind	Thailand	IRIS_313-9602	0.061548
IRGC 125766	HUA LI ZAO::IRGC 80950-1	IRIS_313-10224	0.153846	ind	China	IRIS_313-10224	0.236806
IRGC 125767	HUK ZO::IRGC 19760-1	IRIS_313-9886	0.1	jap	Korea, Republic of	IRIS_313-9886	0.0236596
IRGC 125768	HWANGJO::IRGC 55547-1	IRIS_313-9379	0.2	jap	Korea, Republic of	IRIS_313-9379	0.048084
IRGC 125770	I KUNG PAO::IRGC 114-1	IRIS_313-9758	0.0714286	ind	Taiwan	IRIS_313-9758	0.098654
IRGC 125771	IMPROVED BLUE ROSE::IRGC 5022-1	IRIS_313-9366	0	jap	United States of America	IRIS_313-9366	0.134082
IRGC 125778	IRI 339::IRGC 46956-1	IRIS_313-9922	0	ind	Korea, Republic of	IRIS_313-9922	0.0350308
IRGC 125780	JANA (NAM)::IRGC 64897-1	IRIS_313-8815	0	jap	Bhutan	IRIS_313-8815	0
IRGC 125781	JAPONES BALILLA::IRGC 5785-1	IRIS_313-9790	0.0666667	jap	Uruguay	IRIS_313-9790	0.0638133
IRGC 125783	JEONBUKGUNGWEONNA::IRGC 73055-1	IRIS_313-10067	0	jap	Korea, Republic of	NA	NA
IRGC 125784	JEUK DO::IRGC 19775-1	IRIS_313-9887	0.2	jap	Korea, Republic of	IRIS_313-9887	0
IRGC 125785	JHODI BIRUN::IRGC 31812-1	IRIS_313-9262	0	ind	Bangladesh	IRIS_313-9262	0.00164576
IRGC 125787	JOKJEBICHAL::IRGC 77663-1	IRIS_313-10096	0.5	jap	Korea, Republic of	NA	NA
IRGC 125788	JO SANG DAE YA::IRGC 90852-1	IRIS_313-9698	0	jap	Democratic People's Republic of Korea	NA	NA
IRGC 125789	KALABAIL::IRGC 25877-1	IRIS_313-9391	0	ind	Bangladesh	NA	NA
IRGC 125790	KALAPATLE::IRGC 68500-1	IRIS_313-10025	0	admix	Madagascar	IRIS_313-10025	0
IRGC 125791	KALIN::IRGC 77312-1	IRIS_313-10089	0	jap	Bulgaria	NA	NA
IRGC 125792	KALU ILANKALAYAN::IRGC 36270-1	IRIS_313-8968	0.0714286	ind	Sri Lanka	IRIS_313-8968	0.0687064
IRGC 125793	KAMNAM::IRGC 64902-1	IRIS_313-8857	0	jap	Bhutan	IRIS_313-8857	0.118285
IRGC 125794	KANU DAM::IRGC 29755-1	IRIS_313-9249	0	jap	Cambodia	IRIS_313-9249	0
IRGC 125795	KARANTABA 1::IRGC 15924-1	IRIS_313-9461	0	ind	Senegal	NA	NA
IRGC 125798	KETAN MENAH::IRGC 48733-1	IRIS_313-10152	0	jap	Indonesia	NA	NA
IRGC 125799	KETAN SERANG::IRGC 14615-1	IRIS_313-9590	0	ind	Indonesia	IRIS_313-9590	0.0013667
IRGC 125800	KHAO GRADOOK CHAHNG::IRGC 17111-1	IRIS_313-9032	0	ind	Thailand	IRIS_313-9032	0.0376934
IRGC 125801	KHAO KAI::IRGC 78251-1	IRIS_313-9281	0	ind	Thailand	IRIS_313-9281	0.0801884
IRGC 125802	KHAO LEUANG RAI::IRGC 48168-1	IRIS_313-9121	0	ind	Thailand	IRIS_313-9121	0.00187554
IRGC 125803	KHAO MON::IRGC 60764-1	IRIS_313-9182	0.5	ind	Myanmar	NA	NA
IRGC 125804	KITRANA 1007::IRGC 68517-1	IRIS_313-10026	0	ind	Madagascar	NA	NA
IRGC 125805	KN 1 B 361-1-8-6-9::IRGC 46974-1	IRIS_313-9924	0	ind	Korea, Republic of	IRIS_313-9924	0.144919
IRGC 125806	KOIYA DIGHA::IRGC 63517-1	IRIS_313-9445	0	admix	Bangladesh	IRIS_313-9445	0.0120305
IRGC 125809	KORASISI::IRGC 5285-1	IRIS_313-9505	0	ind	Philippines	IRIS_313-9505	0.0145067
IRGC 125810	KULA KARUPPAN::IRGC 55328-1	IRIS_313-9968	0	ind	Sri Lanka	IRIS_313-9968	0.212003
IRGC 125813	KURULUTUDU::IRGC 36304-1	IRIS_313-8925	0.0714286	ind	Sri Lanka	IRIS_313-8925	0.0519167
IRGC 125814	KUSHIARA::IRGC 34709-1	IRIS_313-9174	0.0714286	ind	Bangladesh	IRIS_313-9174	0.133853
IRGC 125815	KUTTA::IRGC 52184-1	IRIS_313-8924	0	ind	India	NA	NA
IRGC 125816	KYUUSHUU::IRGC 74558-1	IRIS_313-10082	0	jap	Japan	IRIS_313-10082	0.0438194
IRGC 125817	LABRA::IRGC 74757-1	IRIS_313-9547	0	ind	India	NA	NA
IRGC 125818	LALKA (LAL DHAN)::IRGC 64946-1	IRIS_313-10010	0	ind	Fiji	NA	NA
IRGC 125820	LAYANDABU::IRGC 25214-1	IRIS_313-9129	0	jap	Indonesia	IRIS_313-9129	0.10806
IRGC 125822	LEUANG 28-1-87::IRGC 874-1	IRIS_313-9114	0	ind	Thailand	NA	NA
IRGC 125823	LEUANG GLIANG::IRGC 71271-1	IRIS_313-9123	0.25	jap	Thailand	NA	NA
IRGC 125825	LEUANG YAI 29-12-46::IRGC 24397-1	IRIS_313-9119	0.2	ind	Thailand	IRIS_313-9119	0.00127989
IRGC 125826	LEUANG YAI 344::IRGC 651-1	IRIS_313-9112	0	ind	Thailand	IRIS_313-9112	0
IRGC 125827	LIU XU::IRGC 109232-1	IRIS_313-10239	0	ind	China	IRIS_313-10239	0.538884
IRGC 125829	LU MAO ZHAN::IRGC 68159-1	IRIS_313-8889	0.0588235	ind	China	IRIS_313-8889	0.066196
IRGC 125830	MAEKJO::IRGC 77666-1	IRIS_313-10097	0	jap	Korea, Republic of	NA	NA
IRGC 125831	MAE MAI LUD NI::IRGC 66065-1	IRIS_313-9062	0	ind	Thailand	NA	NA
IRGC 125832	MAKALIOKA::IRGC 376-1	IRIS_313-9709	0	ind	Madagascar	IRIS_313-9709	0.0900933
IRGC 125833	MAMORIAKA::IRGC 68672-1	IRIS_313-9732	0	ind	Madagascar	IRIS_313-9732	0.196903
IRGC 125835	MAYBELLE::IRGC 78629-1	IRIS_313-9363	0	jap	United States of America	NA	NA
IRGC 125836	MEI FENG 9::IRGC 63735-1	IRIS_313-10168	0	ind	China	IRIS_313-10168	0.0394712
IRGC 125838	MELEKE::IRGC 56823-1	IRIS_313-9989	0	ind	Cote d'Ivoire	NA	NA
IRGC 125839	MILYANG 30::IRGC 46977-1	IRIS_313-9925	0	ind	Korea, Republic of	IRIS_313-9925	0.0435822
IRGC 125840	MILYANG 77::IRGC 69340-1	IRIS_313-10040	0	ind	Korea, Republic of	IRIS_313-10040	0.113747
IRGC 125841	MIN KE ZHAN::IRGC 72230-1	IRIS_313-10191	0	ind	China	NA	NA
IRGC 125842	MIN ZAO 6::IRGC 63772-1	IRIS_313-10170	0	ind	China	NA	NA
IRGC 125843	MOLO::IRGC 81603-1	IRIS_313-10111	0.125	jap	Italy	NA	NA
IRGC 125844	MUKKALA BAZAL::IRGC 77279-1	IRIS_313-8930	0	ind	Bangladesh	IRIS_313-8930	0.0901056
IRGC 125845	MULLIKURUVA::IRGC 77529-1	IRIS_313-9557	0.125	ind	India	IRIS_313-9557	0.347289
IRGC 125846	MURASAHITSUTSURI::IRGC 2493-1	IRIS_313-9769	0	jap	Japan	IRIS_313-9769	0.026955
IRGC 125847	MUTA GANJE::IRGC 26744-1	IRIS_313-9072	0	ind	Bangladesh	IRIS_313-9072	0
IRGC 125848	NAM ROO::IRGC 66996-1	IRIS_313-10176	0.333333	jap	Thailand	NA	NA
IRGC 125849	NAN TE HAO::IRGC 59797-1	IRIS_313-9727	0.111111	ind	China	IRIS_313-9727	0.0163
IRGC 125850	NAZIRA SAIL::IRGC 77284-1	IRIS_313-9696	0.0909091	ind	Bangladesh	IRIS_313-9696	0.221268
IRGC 125852	NCS 194::IRGC 51932-1	IRIS_313-9605	0	ind	India	IRIS_313-9605	0.165038
IRGC 125853	NCS 237::IRGC 62202-1	IRIS_313-9492	0	ind	India	IRIS_313-9492	0.023125
IRGC 125854	NCS 964 C::IRGC 62604-1	IRIS_313-9400	0	ind	India	NA	NA
IRGC 125855	NEWREX::IRGC 64657-1	IRIS_313-9648	0	admix	United States of America	NA	NA
IRGC 125856	NONG KE::IRGC 59807-1	IRIS_313-9468	0	jap	China	NA	NA
IRGC 125857	NONGLIMNA 1::IRGC 58347-1	IRIS_313-9995	0	jap	Korea, Republic of	NA	NA
IRGC 125858	NS 1576::IRGC 68951-1	IRIS_313-10032	0	aro	Madagascar	NA	NA
IRGC 125859	NX 3533::IRGC 63796-1	IRIS_313-9570	0	ind	China	IRIS_313-9570	0.0182062
IRGC 125860	OEIRAS::IRGC 286-1	IRIS_313-9759	0	jap	Portugal	NA	NA
IRGC 125862	O. SATIVA::IRGC 12876-1	IRIS_313-9839	0	jap	Spain	NA	NA
IRGC 125863	O. SATIVA::IRGC 17083-1	IRIS_313-9882	0	ind	Taiwan	IRIS_313-9882	0.0352426
IRGC 125864	OWARI MOCHI::IRGC 74513-1	IRIS_313-10073	0	jap	Japan	IRIS_313-10073	0.00991495
IRGC 125865	PAI CHUEH CHIU LIU::IRGC 34259-1	IRIS_313-9065	0	ind	China	IRIS_313-9065	0.098888
IRGC 125866	PALEPYU::IRGC 33549-1	IRIS_313-9285	0.25	ind	Myanmar	IRIS_313-9285	0.0285077
IRGC 125867	PAOTSUPAGAIAHON::IRGC 17072-1	IRIS_313-8873	0	admix	Taiwan	NA	NA
IRGC 125868	PARA NELLU::IRGC 50009-1	IRIS_313-9351	0.142857	ind	India	IRIS_313-9351	0.416226
IRGC 125869	PATALASAFED SUNGHAWADO::IRGC 61133-1	IRIS_313-8920	0.0833333	ind	India	IRIS_313-8920	0.0320962
IRGC 125871	PIN GAEW 56::IRGC 7887-1	IRIS_313-10134	0	ind	Thailand	IRIS_313-10134	0.0268213
IRGC 125872	PODIWEE::IRGC 11938-1	IRIS_313-9831	0.0909091	ind	Sri Lanka	IRIS_313-9831	0.0428453
IRGC 125873	PSBRC 50::IRGC 99706-1	IRIS_313-10234	0	ind	Philippines	IRIS_313-10234	0.194173
IRGC 125874	PSBRC 68::IRGC 99711-1	IRIS_313-10235	0	ind	Philippines	IRIS_313-10235	0.0332066
IRGC 125876	PSBRC 88::IRGC 99717-1	IRIS_313-10238	0	ind	Philippines	IRIS_313-10238	0.0706858
IRGC 125877	PULUTAN::IRGC 71596-1	IRIS_313-9375	0	jap	Malaysia	IRIS_313-9375	0.410207
IRGC 125878	PURA BINNI::IRGC 26772-1	IRIS_313-9271	0	ind	Bangladesh	IRIS_313-9271	0.0395564
IRGC 125879	PUTTIGE::IRGC 52588-1	IRIS_313-8921	0	jap	India	NA	NA
IRGC 125880	QUERO ASSAN::IRGC 28860-1	IRIS_313-9898	0	ind	Portugal	NA	NA
IRGC 125881	RACE PERUMAL::IRGC 55347-1	IRIS_313-9970	0	ind	Sri Lanka	IRIS_313-9970	0.202458
IRGC 125882	RADEN KARAMUNTING::IRGC 20098-1	IRIS_313-8956	0.166667	ind	Indonesia	IRIS_313-8956	0.125084
IRGC 125883	RANGOON SAMBA::IRGC 11940-1	IRIS_313-9832	0.133333	ind	Sri Lanka	IRIS_313-9832	0.0583062
IRGC 125884	RIKU AIKOKU::IRGC 74514-1	IRIS_313-10074	1	jap	Japan	NA	NA
IRGC 125885	RIKUTO TAUKI MOCHI 27::IRGC 5726-1	IRIS_313-9789	0	jap	Japan	IRIS_313-9789	0.0422879
IRGC 125886	RIZ INDETERMINE::IRGC 69014-1	IRIS_313-10034	0	ind	Niger	IRIS_313-10034	0.168697
IRGC 125887	RIZ TYPE SORGHO::IRGC 69015-1	IRIS_313-10035	0	ind	Madagascar	IRIS_313-10035	0.0888674
IRGC 125888	ROCCA::IRGC 50351-1	IRIS_313-9937	0	jap	Italy	NA	NA
IRGC 125890	RPA 5929 (K 45)::IRGC 33963-1	IRIS_313-9604	0	ind	India	NA	NA
IRGC 125893	S 201::IRGC 55230-1	IRIS_313-8856	0	jap	United States of America	NA	NA
IRGC 125894	SADA RUPA::IRGC 77299-1	IRIS_313-9325	0.0714286	ind	Bangladesh	IRIS_313-9325	0.0175725
IRGC 125895	SANGOKU::IRGC 74518-1	IRIS_313-10075	1	jap	Japan	IRIS_313-10075	0.357299
IRGC 125897	SAN SHIH TSI::IRGC 1038-1	IRIS_313-10129	0	ind	China	IRIS_313-10129	0.216672
IRGC 125898	SANT ANDREA::IRGC 65732-1	IRIS_313-10014	0	jap	Italy	IRIS_313-10014	0.403553
IRGC 125899	SENIA::IRGC 74582-1	IRIS_313-10084	0	jap	Spain	NA	NA
IRGC 125900	SHINA MOCHI::IRGC 74523-1	IRIS_313-10076	0	jap	Japan	IRIS_313-10076	0.0486491
IRGC 125901	SIPULUT HITAM PENDEK::IRGC 20154-1	IRIS_313-9320	0.1	ind	Indonesia	IRIS_313-9320	0.216672
IRGC 125902	SKY BONNET::IRGC 66759-1	IRIS_313-8976	0	jap	United States of America	IRIS_313-8976	0.156202
IRGC 125903	SML ACORNI::IRGC 13389-1	IRIS_313-9464	0	admix	Surinam	IRIS_313-9464	0
IRGC 125904	SML AWINI::IRGC 13391-1	IRIS_313-9841	0.0833333	ind	Surinam	IRIS_313-9841	0.00127989
IRGC 125905	SONAPATNAI::IRGC 46695-1	IRIS_313-9120	0	admix	India	IRIS_313-9120	0.0340474
IRGC 125906	SSANGDUJO::IRGC 55632-1	IRIS_313-9976	0.0625	ind	Korea, Republic of	IRIS_313-9976	0
IRGC 125907	SUWEON 311::IRGC 61890-1	IRIS_313-10000	0	ind	Korea, Republic of	IRIS_313-10000	0.115072
IRGC 125908	SZANISZLO 2::IRGC 9353-1	IRIS_313-9813	0	jap	Hungary	IRIS_313-9813	0.154612
IRGC 125910	TAICHUNG 179::IRGC 85-1	IRIS_313-9702	0	jap	Taiwan	NA	NA
IRGC 125911	TAICHUNG 65::IRGC 79-1	IRIS_313-9701	0	jap	Taiwan	IRIS_313-9701	0
IRGC 125913	TAIPEI WOO CO::IRGC 112-1	IRIS_313-9706	0	ind	Taiwan	NA	NA
IRGC 125914	TAITUNG WOO LI::IRGC 111-1	IRIS_313-9705	0	ind	Taiwan	IRIS_313-9705	0.0395564
IRGC 125915	TAKAO MOCHI::IRGC 2564-1	IRIS_313-9081	0	jap	Japan	IRIS_313-9081	0.0270201
IRGC 125917	TAMASHIRO HIKARI::IRGC 74534-1	IRIS_313-10077	0	ind	Japan	NA	NA
IRGC 125919	TEPUKE::IRGC 12872-1	IRIS_313-9838	0	jap	New Zealand	IRIS_313-9838	0.0475306
IRGC 125920	TEXAS PATNA 49::IRGC 6077-1	IRIS_313-9539	0.166667	jap	United States of America	IRIS_313-9539	0.00260215
IRGC 125922	THIERNO BANDE::IRGC 16009-1	IRIS_313-9160	0.0666667	ind	Senegal	IRIS_313-9160	0.294366
IRGC 125923	TIKAL 3::IRGC 50649-1	IRIS_313-9940	0	ind	Guatemala	IRIS_313-9940	0.023125
IRGC 125924	TOC 5430::IRGC 70487-1	IRIS_313-10054	0	ind	Panama	IRIS_313-10054	0
IRGC 125925	TONG GU HONG::IRGC 81026-1	IRIS_313-10226	0.0769231	ind	China	NA	NA
IRGC 125928	TSAI YUAN CHON::IRGC 126-1	IRIS_313-9708	0	ind	Taiwan	IRIS_313-9708	0.0212752
IRGC 125929	TSAO SHENG LI 1::IRGC 1309-1	IRIS_313-9469	0.5	ind	China	IRIS_313-9469	0.00538244
IRGC 125930	TSCHINANANGKA::IRGC 64935-1	IRIS_313-9048	0	jap	Bhutan	IRIS_313-9048	0.0162018
IRGC 125931	VARY MALADY MENA::IRGC 51555-1	IRIS_313-9388	0	ind	Madagascar	IRIS_313-9388	0.0957283
IRGC 125932	VEGOLD::IRGC 7756-1	IRIS_313-9550	0.333333	jap	United States of America	NA	NA
IRGC 125933	VEN THAP::IRGC 56138-1	IRIS_313-9317	0	ind	Viet Nam	IRIS_313-9317	0.0329307
IRGC 125934	WA BANG::IRGC 19880-1	IRIS_313-9890	1	jap	Korea, Republic of	NA	NA
IRGC 125935	WANGA BARUGULU::IRGC 52261-1	IRIS_313-9611	0	ind	India	IRIS_313-9611	0.180796
IRGC 125936	WANICA::IRGC 3394-1	IRIS_313-9519	0	jap	Surinam	IRIS_313-9519	0.103365
IRGC 125937	WI BIR SHUN::IRGC 4602-1	IRIS_313-9372	0	ind	China	IRIS_313-9372	0.125164
IRGC 125938	WIR 1951::IRGC 51643-1	IRIS_313-9964	0	jap	Georgia	NA	NA
IRGC 125939	WIR 884::IRGC 51591-1	IRIS_313-9961	0	jap	Norway	IRIS_313-9961	0.42679
IRGC 125940	XIA ZHI BAI::IRGC 53437-1	IRIS_313-9111	0	ind	China	NA	NA
IRGC 125944	YA NONG ZAO 4::IRGC 63908-1	IRIS_313-10171	0	ind	China	IRIS_313-10171	0.0593441
IRGC 125945	YONG AN HUK::IRGC 19891-1	IRIS_313-9891	0	jap	Korea, Republic of	IRIS_313-9891	0.0193021
IRGC 125946	YONG JIN ZAO 3::IRGC 70441-1	IRIS_313-9253	0	ind	China	NA	NA
IRGC 125947	YOSHINO MOCHI::IRGC 74550-1	IRIS_313-10078	0	jap	Japan	NA	NA
IRGC 125949	AMISTAD 82::IRGC 116954-1	IRIS_313-10247	0	ind	Cuba	IRIS_313-10247	0
IRGC 125950	ARAURE 1::IRGC 116956-1	IRIS_313-10289	0	ind	Venezuela	IRIS_313-10289	0.298107
IRGC 125951	B 6136-3-TB-0-1-5::IRGC 117312-1	IRIS_313-10333	0	ind	Indonesia	IRIS_313-10333	0.0259884
IRGC 125952	B 6136 E-3-TB-0-1-5::IRGC 117311-1	IRIS_313-10334	0	ind	Indonesia	IRIS_313-10334	0.0641414
IRGC 125953	B 6149 F-MR-7::IRGC 117314-1	IRIS_313-10337	0	ind	Indonesia	NA	NA
IRGC 125954	BOHOTO BALOOCHESTAN::IRGC 66237-1	IRIS_313-10016	0.3	ind	Iran	IRIS_313-10016	0.0664528
IRGC 125955	BW 295-5::IRGC 63098-1	IRIS_313-10002	0.1	ind	Sri Lanka	IRIS_313-10002	0.0843812
IRGC 125956	CAMPONI::IRGC 116963-1	IRIS_313-10325	0	ind	Surinam	IRIS_313-10325	0.00298801
IRGC 125957	CEA 3::IRGC 116965-1	IRIS_313-10260	0	ind	Paraguay	IRIS_313-10260	0.0286582
IRGC 125958	CHAMA (DWARF)::IRGC 69487-1	IRIS_313-10046	0	ind	Zambia	IRIS_313-10046	0.421983
IRGC 125959	CSR-89 IR-15::IRGC 117326-1	IRIS_313-10348	0.25	ind	India	IRIS_313-10348	0.1212
IRGC 125960	CT 9506-18-7-1T-2::IRGC 116973-1	IRIS_313-10300	0	ind	Colombia	NA	NA
IRGC 125961	CUYAMEL 3820::IRGC 116975-1	IRIS_313-10263	0	ind	Mexico	IRIS_313-10263	0.0204149
IRGC 125962	ECIA 24-107-1::IRGC 116978-1	IRIS_313-10293	0.05	ind	Cuba	IRIS_313-10293	0.0296743
IRGC 125963	ELONI::IRGC 116980-1	IRIS_313-10290	0	ind	Surinam	IRIS_313-10290	0.0470542
IRGC 125964	GENE::IRGC 67434-1	IRIS_313-8383	0	ind	Philippines	NA	NA
IRGC 125965	HAWM KRUA::IRGC 64333-1	IRIS_313-8674	0.5	ind	Thailand	IRIS_313-8674	0.252187
IRGC 125966	IA CUBA 17::IRGC 116990-1	IRIS_313-10271	0.0909091	ind	Cuba	IRIS_313-10271	0.196548
IRGC 125967	ICTA CRISPO 38::IRGC 116994-1	IRIS_313-10274	0.0625	ind	Guatemala	IRIS_313-10274	0.287361
IRGC 125968	ICTA MOTAGUA::IRGC 116995-1	IRIS_313-10275	0	ind	Guatemala	IRIS_313-10275	0.0202337
IRGC 125969	INIAP 10::IRGC 117000-1	IRIS_313-10314	0.142857	ind	Ecuador	IRIS_313-10314	0.121361
IRGC 125988	IRGA 370-38-1-1F-C4-2::IRGC 117342-1	IRIS_313-10400	0	ind	Colombia	IRIS_313-10400	0.21007
IRGC 125989	IRGA 370-42-1-1F-C-1::IRGC 117343-1	IRIS_313-10401	0	ind	Colombia	NA	NA
IRGC 125990	IRGA 411-1-6-1F-A::IRGC 117344-1	IRIS_313-10402	0	ind	Colombia	IRIS_313-10402	0.256101
IRGC 125992	KHAU TRA BONG::IRGC 78342-1	IRIS_313-8578	0.2	jap	Viet Nam	IRIS_313-8578	0.0182665
IRGC 125995	MANDASHERPO::IRGC 64913-1	IRIS_313-8519	0.2	jap	Bhutan	IRIS_313-8519	0.0132166
IRGC 125996	MOVE (MOKOLE)::IRGC 69739-1	IRIS_313-10048	0.0526316	ind	Benin	IRIS_313-10048	0.076488
IRGC 126000	NIRGUNI::IRGC 61127-1	IRIS_313-8757	0	ind	India	IRIS_313-8757	0.129225
IRGC 126001	PESAGRO 102::IRGC 78703-1	IRIS_313-9623	0	ind	Brazil	IRIS_313-9623	0.00171583
IRGC 126002	POKKALI::IRGC 8948-1	IRIS_313-8244	0.0625	ind	Sri Lanka	IRIS_313-8244	0.42364
IRGC 126003	RD 15::IRGC 47705-1	IRIS_313-10151	0	ind	Thailand	IRIS_313-10151	0.00957809
IRGC 126004	RP 9-4::IRGC 39735-1	IRIS_313-9566	0.0625	ind	India	IRIS_313-9566	0
IRGC 126007	SOM NGHE AN::IRGC 60751-1	IRIS_313-8409	0	ind	Viet Nam	IRIS_313-8409	0.291545
IRGC 126008	SURMATIYA::IRGC 74779-1	IRIS_313-8303	1	ind	India	NA	NA
IRGC 126010	TRES MESES::IRGC 6464-1	IRIS_313-8694	0.0714286	jap	Brazil	IRIS_313-8694	0.124773
IRGC 126011	TYPE 50::IRGC 74782-1	IRIS_313-8754	0.133333	ind	India	IRIS_313-8754	0.665971
IRGC 126012	UPR 1201-1-20-1::IRGC 117357-1	IRIS_313-10417	0	ind	India	IRIS_313-10417	0.0827351
IRGC 126013	WP 65::IRGC 36526-1	IRIS_313-9227	0.166667	ind	Thailand	IRIS_313-9227	0.0318848
IRGC 126014	XI GAN JING REN::IRGC 60035-1	IRIS_313-9184	0	ind	China	IRIS_313-9184	0.0156899
IRGC 126030	IRGA 318-11-9-2A::IRGC 117340-1	IRIS_313-10398	0.5	ind	Colombia	NA	NA
IRGC 126033	KUTAI PAYA::IRGC 19528-1	IRIS_313-8723	0.0666667	ind	Malaysia	IRIS_313-8723	0.079489
IRGC 126037	ONOY::IRGC 55418-1	IRIS_313-8572	0.5	jap	Philippines	IRIS_313-8572	0.236564
IRGC 126041	498-2A BR 8::IRGC 5891-1	IRIS_313-8450	0	ind	India	NA	NA
IRGC 126042	ARC 12884::IRGC 22417-1	IRIS_313-8603	0	ind	India	NA	NA
IRGC 126043	ARC 18597::IRGC 43299-1	IRIS_313-8453	0.0666667	ind	India	IRIS_313-8453	0.579251
IRGC 126044	B 4414 F-MR-6-3::IRGC 117310-1	IRIS_313-10332	0.1	ind	Indonesia	IRIS_313-10332	0.109105
IRGC 126045	BANJANG::IRGC 44069-1	IRIS_313-8626	0	jap	Malaysia	NA	NA
IRGC 126046	BASMATI 1::IRGC 27798-1	IRIS_313-8656	0.0666667	aro	Pakistan	IRIS_313-8656	0.0298843
IRGC 126047	BEUREUM MEULIT::IRGC 35563-1	IRIS_313-8314	0	jap	Indonesia	NA	NA
IRGC 126049	BOTOHAVANA MENA::IRGC 69349-1	IRIS_313-10041	1	jap	Madagascar	NA	NA
IRGC 126050	BULI INIA::IRGC 116961-1	IRIS_313-10258	0	jap	Chile	NA	NA
IRGC 126057	DEO KITAN::IRGC 47197-1	IRIS_313-9928	0	jap	Philippines	NA	NA
IRGC 126059	INGSA BELANAK::IRGC 43402-1	IRIS_313-9405	0	jap	Indonesia	NA	NA
IRGC 126064	IRGA 959-1-2-2F-4-1-4A-6-CA-6X::IRGC 117006-1	IRIS_313-10301	0.111111	ind	Brazil	IRIS_313-10301	0.0240326
IRGC 126066	JUMA 62::IRGC 117011-1	IRIS_313-10279	0	ind	Dominican Republic	NA	NA
IRGC 126067	K 2 C 14::IRGC 68549-1	IRIS_313-8277	0	jap	Cote d'Ivoire	NA	NA
IRGC 126068	KETAN DONGGO::IRGC 54201-1	IRIS_313-9301	0	jap	Indonesia	IRIS_313-9301	0.00146614
IRGC 126070	LEKATAN::IRGC 71554-1	IRIS_313-8894	0	jap	Malaysia	NA	NA
IRGC 126071	MENTIK TJERE BELUT::IRGC 18254-1	IRIS_313-8368	0	ind	Indonesia	IRIS_313-8368	0.061548
IRGC 126074	NEP NGAU::IRGC 78369-1	IRIS_313-8735	0	jap	Viet Nam	IRIS_313-8735	0.0467234
IRGC 126075	NIAO YAO::IRGC 5496-1	IRIS_313-8743	1	ind	Taiwan	IRIS_313-8743	0.244337
IRGC 126078	PANNITHI::IRGC 51049-1	IRIS_313-9949	0	jap	Sri Lanka	IRIS_313-9949	0.00869215
IRGC 126079	PATISAIL::IRGC 37562-1	IRIS_313-8932	0.0714286	ind	Bangladesh	IRIS_313-8932	0.0469176
IRGC 126080	PICO NEGRO::IRGC 55849-1	IRIS_313-10158	0	ind	Ecuador	NA	NA
IRGC 126081	PLI KHAO::IRGC 64596-1	IRIS_313-8586	0.111111	ind	Thailand	NA	NA
IRGC 126083	ROJOFOTSY::IRGC 69402-1	IRIS_313-9740	0	ind	Madagascar	NA	NA
IRGC 126084	RPW 9-4 (SS 1)::IRGC 50690-1	IRIS_313-9522	0	ind	India	IRIS_313-9522	0.0395564
IRGC 126085	RUSTIC::IRGC 117026-1	IRIS_313-10318	0	ind	Guyana	IRIS_313-10318	0.00164576
IRGC 126086	SAWAH::IRGC 71612-1	IRIS_313-8279	1	jap	Malaysia	NA	NA
IRGC 126087	SD 120 SELN (CI 12320)::IRGC 1667-1	IRIS_313-8745	0	jap	Haiti	IRIS_313-8745	0.0145067
IRGC 126088	SIGARDIS::IRGC 15555-1	IRIS_313-9867	0	ind	Sri Lanka	NA	NA
IRGC 126090	TAI 6::IRGC 69058-1	IRIS_313-8739	1	admix	Cote d'Ivoire	NA	NA
IRGC 126092	WP 36::IRGC 55278-1	IRIS_313-8732	1	ind	Thailand	NA	NA
IRGC 126113	68-2::IRGC 14546-1	IRIS_313-8399	0	jap	France	NA	NA
IRGC 126115	CHANG LE SAN SHU ZAO::IRGC 63561-1	IRIS_313-8433	0	ind	China	IRIS_313-8433	0.0184524
IRGC 126116	KAMJA::IRGC 62171-1	IRIS_313-8302	0	admix	Bhutan	NA	NA
IRGC 126118	M 203::IRGC 76309-1	IRIS_313-8444	0	jap	United States of America	NA	NA
IRGC 126119	NIBARI::IRGC 67742-1	IRIS_313-8731	0	ind	India	IRIS_313-8731	0.0446457
IRGC 126120	NORIN 6::IRGC 2633-1	IRIS_313-8755	1	jap	Japan	NA	NA
IRGC 126122	PAI YI PING::IRGC 1368-1	IRIS_313-8645	0	ind	China	IRIS_313-8645	0.0801164
IRGC 126123	SAN CHIAO TSWEN::IRGC 1565-1	IRIS_313-8380	0	ind	China	IRIS_313-8380	0.421376
IRGC 126124	SUP BLUE ROSE::IRGC 1739-1	IRIS_313-8778	0.2	jap	United States of America	IRIS_313-8778	0.117277
IRGC 126129	AI ZI HUNG::IRGC 51255-1	IRIS_313-9723	0	ind	China	IRIS_313-9723	1.04449
IRGC 126131	ASHI BINNI::IRGC 77216-1	IRIS_313-9594	0.25	ind	Bangladesh	IRIS_313-9594	0.0760852
IRGC 126132	E DAW HAWM::IRGC 47938-1	IRIS_313-8980	0	ind	Thailand	NA	NA
IRGC 126133	E LONG MAH::IRGC 47946-1	IRIS_313-9600	0	ind	Thailand	IRIS_313-9600	0.159871
IRGC 126134	E WAWNG::IRGC 71140-1	IRIS_313-8884	0	jap	Thailand	IRIS_313-8884	0.0277093
IRGC 126136	KALO CHAKOL::IRGC 77258-1	IRIS_313-9218	0	ind	Bangladesh	NA	NA
IRGC 126137	LEUANG TAWNG SOOK::IRGC 24394-1	IRIS_313-9286	0	ind	Thailand	NA	NA
IRGC 126138	LEUANG YAI 2 B 72::IRGC 882-1	IRIS_313-9116	0	ind	Thailand	NA	NA
IRGC 126139	MODDAI KARUPPAN::IRGC 15465-1	IRIS_313-9862	0.1	ind	Sri Lanka	IRIS_313-9862	0.156949
IRGC 126140	PAMAH S 18::IRGC 61322-1	IRIS_313-9451	0	ind	Thailand	NA	NA
IRGC 126141	REA::IRGC 73031-1	IRIS_313-10062	0	jap	Greece	NA	NA
IRGC 126142	SIMET 2::IRGC 25734-1	IRIS_313-8833	0	ind	Indonesia	IRIS_313-8833	0.22325
IRGC 126143	SITHAIYAN KOTTAI SAMBA::IRGC 50155-1	IRIS_313-9936	0	ind	Sri Lanka	IRIS_313-9936	0.301591
IRGC 126146	ARC 6044::IRGC 12190-1	IRIS_313-9201	0	jap	India	NA	NA
IRGC 126147	C 1 6-5-2::IRGC 10669-1	IRIS_313-9818	0.05	admix	Mexico	IRIS_313-9818	0.0379036
IRGC 126148	CODE NO 31323::IRGC 46907-1	IRIS_313-9190	1	ind	India	NA	NA
IRGC 126150	G 25::IRGC 45733-1	IRIS_313-9259	0	ind	India	NA	NA
IRGC 126151	GOKULGANJA::IRGC 45701-1	IRIS_313-9433	0.0909091	ind	India	IRIS_313-9433	0.176178
IRGC 126152	KAM PAI::IRGC 78245-1	IRIS_313-9019	0	ind	Thailand	IRIS_313-9019	0.0577255
IRGC 126153	KHAO'' HAWM::IRGC 78257-1	IRIS_313-8985	0	ind	Thailand	IRIS_313-8985	0.00187554
IRGC 126154	KONTOL 86::IRGC 14281-1	IRIS_313-9070	0.0666667	ind	Malaysia	IRIS_313-9070	0.0643424
IRGC 126155	KORR::IRGC 30751-1	IRIS_313-9297	0.111111	jap	Liberia	NA	NA
IRGC 126156	LEUANG DAM::IRGC 78267-1	IRIS_313-8895	0	ind	Thailand	IRIS_313-8895	0.0737054
IRGC 126157	LEUANG YAI 29-12-2::IRGC 881-1	IRIS_313-9115	0	ind	Thailand	IRIS_313-9115	0.0175725
IRGC 126158	MAKRO::IRGC 74763-1	IRIS_313-9258	0	ind	India	IRIS_313-9258	0.0801884
IRGC 126159	MOCHICA::IRGC 11070-1	IRIS_313-9825	0.1	ind	Peru	IRIS_313-9825	0.0196214
IRGC 126160	RELLY::IRGC 14623-1	IRIS_313-8812	0	ind	Indonesia	IRIS_313-8812	0.335435
IRGC 126161	SONAMUKHI::IRGC 46693-1	IRIS_313-9287	0	ind	India	NA	NA
IRGC 126162	TOURBE::IRGC 47066-1	IRIS_313-9926	0	ind	Chad	IRIS_313-9926	0.0454248
IRGC 126165	KACIK TARAM::IRGC 35310-1	IRIS_313-9208	0	ind	Indonesia	IRIS_313-9208	0.0145972
IRGC 126167	MEKENZIE SMALL::IRGC 49895-1	IRIS_313-9935	0	ind	Guyana	NA	NA
IRGC 126168	SOM DIGUIME::IRGC 56751-1	IRIS_313-9986	0	ind	Guinea-Bissau	IRIS_313-9986	0.26458
IRGC 126169	SRAU SENG::IRGC 30290-1	IRIS_313-8996	0	ind	Viet Nam	IRIS_313-8996	0
IRGC 126170	105::IRGC 40896-1	IRIS_313-8783	0.0714286	admix	Sri Lanka	IRIS_313-8783	0.131112
IRGC 126173	ARC 10812::IRGC 21074-1	IRIS_313-8386	0	ind	India	IRIS_313-8386	0.144919
IRGC 126174	ARC 11663::IRGC 42695-1	IRIS_313-8621	0.125	ind	India	NA	NA
IRGC 126175	ARC 18202::IRGC 42328-1	IRIS_313-8414	1	ind	India	IRIS_313-8414	0.076488
IRGC 126176	ARC 7091::IRGC 20491-1	IRIS_313-8498	0	aro	India	IRIS_313-8498	0.00869215
IRGC 126177	ARC 7229::IRGC 12331-1	IRIS_313-9172	0.2	aro	India	IRIS_313-9172	0.0102764
IRGC 126178	BALASURIYA A::IRGC 66509-1	IRIS_313-8699	1	ind	Sri Lanka	NA	NA
IRGC 126179	BALINGMI::IRGC 62156-1	IRIS_313-8637	1	jap	Bhutan	NA	NA
IRGC 126184	BAZAIL::IRGC 27526-1	IRIS_313-8717	0	ind	Bangladesh	IRIS_313-8717	0.0345786
IRGC 126185	BERGREIS::IRGC 3150-1	IRIS_313-9771	0	jap	Austria	IRIS_313-9771	0
IRGC 126188	BLICCA::IRGC 47151-1	IRIS_313-8356	0	jap	Philippines	IRIS_313-8356	0.256188
IRGC 126195	CP 231::IRGC 34018-1	IRIS_313-8658	0.166667	jap	United States of America	IRIS_313-8658	0.0731671
IRGC 126196	DAA MANSA::IRGC 67559-1	IRIS_313-8514	0	ind	Ghana	NA	NA
IRGC 126197	DAM::IRGC 23710-1	IRIS_313-8580	0	jap	Thailand	NA	NA
IRGC 126198	DAN YAN NUO::IRGC 4860-1	IRIS_313-8481	0	jap	China	NA	NA
IRGC 126199	DHANE BURWA::IRGC 10105-1	IRIS_313-8530	0	ind	India	NA	NA
IRGC 126200	DHOLA AMAN (LOWLAND AMAN)::IRGC 8341-1	IRIS_313-9156	0.666667	ind	Bangladesh	IRIS_313-9156	0.154209
IRGC 126203	EPEAL 102::IRGC 78698-1	IRIS_313-10220	0	ind	Brazil	NA	NA
IRGC 126204	ES 21::IRGC 56171-1	IRIS_313-8571	0.0769231	ind	Tanzania	IRIS_313-8571	0.00957809
IRGC 126205	GABAHSI RASAKI C 90::IRGC 49647-1	IRIS_313-9197	0	ind	India	NA	NA
IRGC 126209	HNANWA::IRGC 33118-1	IRIS_313-8751	0	ind	Myanmar	NA	NA
IRGC 126215	IRRIBINI::IRGC 49094-1	IRIS_313-8437	0	ind	Bangladesh	IRIS_313-8437	0.120116
IRGC 126216	JAO LEUANG::IRGC 65866-1	IRIS_313-8679	0	ind	Thailand	NA	NA
IRGC 126220	KENDINGA 5 (H)::IRGC 60310-1	IRIS_313-8439	0	jap	Malaysia	NA	NA
IRGC 126223	KHAO THI RATE::IRGC 58041-1	IRIS_313-8793	0.2	ind	Myanmar	IRIS_313-8793	0.429822
IRGC 126225	KOSAGI::IRGC 57692-1	IRIS_313-8769	0	jap	Guinea	NA	NA
IRGC 126226	KUNENG::IRGC 71545-1	IRIS_313-8492	0	ind	Malaysia	IRIS_313-8492	0.049688
IRGC 126231	LASAT PUTIH::IRGC 44076-1	IRIS_313-8955	0	jap	Malaysia	NA	NA
IRGC 126233	LEONG ORN 4135::IRGC 14087-1	IRIS_313-8468	0	ind	Malaysia	IRIS_313-8468	0.0515185
IRGC 126236	LUA CHAN HUONG::IRGC 16800-1	IRIS_313-9342	0	ind	Viet Nam	IRIS_313-9342	0.235967
IRGC 126239	MACAN BINUNDOK::IRGC 8245-1	IRIS_313-9243	1	ind	Philippines	NA	NA
IRGC 126240	MAKALIOKA STANDARD::IRGC 12768-1	IRIS_313-8595	0.0625	ind	Madagascar	IRIS_313-8595	0.197759
IRGC 126249	N 22::IRGC 46459-1	IRIS_313-10150	0.0625	aus	India	IRIS_313-10150	0.0319393
IRGC 126250	Na souan::IRGC 11889-1	IRIS_313-8638	0.125	ind	Lao People's Democratic Republic	IRIS_313-8638	0.0326994
IRGC 126251	NCS 840::IRGC 62530-1	IRIS_313-9516	0.444444	ind	India	IRIS_313-9516	0.598742
IRGC 126258	PAH WEAN::IRGC 78276-1	IRIS_313-8474	0	ind	Thailand	NA	NA
IRGC 126260	PRELUDE::IRGC 1790-1	IRIS_313-8627	0	jap	United States of America	IRIS_313-8627	0.168592
IRGC 126261	PUILLIPINA KATARI::IRGC 77293-1	IRIS_313-8509	0	ind	Bangladesh	NA	NA
IRGC 126262	PULUT BARAYA::IRGC 27393-1	IRIS_313-8725	0	ind	Indonesia	NA	NA
IRGC 126264	RAJHUSAI (ACR 12)::IRGC 53630-1	IRIS_313-8614	0	ind	India	NA	NA
IRGC 126266	REMOL::IRGC 18624-1	IRIS_313-8744	0.0909091	ind	Indonesia	IRIS_313-8744	0.023125
IRGC 126268	RIMBUN::IRGC 43741-1	IRIS_313-9239	0	jap	Indonesia	IRIS_313-9239	0.0617439
IRGC 126270	SADAJIRA 19-287::IRGC 38320-1	IRIS_313-8737	0.5	ind	Bangladesh	IRIS_313-8737	0.0169814
IRGC 126280	T 315::IRGC 54792-1	IRIS_313-8727	0.0714286	ind	India	IRIS_313-8727	0.20405
IRGC 126283	TEXAS PATNA::IRGC 1797-1	IRIS_313-8803	0	jap	United States of America	NA	NA
IRGC 126284	TIMMURAY::IRGC 67857-1	IRIS_313-8765	0	aro	Bhutan	IRIS_313-8765	0.00206803
IRGC 126288	TUMBA::IRGC 66681-1	IRIS_313-9188	0	ind	Indonesia	NA	NA
IRGC 126289	URAIBOOL::IRGC 52785-1	IRIS_313-8305	1	ind	India	IRIS_313-8305	0.0270201
IRGC 126294	XITTO::IRGC 6671-1	IRIS_313-8622	0.5	ind	India	IRIS_313-8622	0.260944
IRGC 126298	ARC 15091::IRGC 43048-1	IRIS_313-8332	0	ind	India	IRIS_313-8332	0.158535
IRGC 126302	LIMBAYAN::IRGC 71556-1	IRIS_313-9558	0	jap	Malaysia	NA	NA
IRGC 126303	MANONGAZATO::IRGC 77876-1	IRIS_313-10099	0	jap	Madagascar	IRIS_313-10099	0.0737054
IRGC 126307	PIKTO MAMAS::IRGC 18487-1	IRIS_313-8436	0.142857	jap	Indonesia	NA	NA
IRGC 126308	PURAK SIRIBA::IRGC 71598-1	IRIS_313-8381	0	jap	Malaysia	NA	NA
IRGC 126309	RTS 16::IRGC 8235-1	IRIS_313-9429	0	ind	Viet Nam	IRIS_313-9429	0.0314344
IRGC 126310	SAHULO FACHE SOYO::IRGC 66630-1	IRIS_313-9470	0	jap	Indonesia	NA	NA
IRGC 126311	SIFARASI::IRGC 66644-1	IRIS_313-9691	0	jap	Indonesia	IRIS_313-9691	0.166248
IRGC 126312	SOLOMON RED RICE::IRGC 50950-1	IRIS_313-9944	0	ind	Solomon Islands	IRIS_313-9944	0.286543
IRGC 126316	YAHNG LEU::IRGC 78279-1	IRIS_313-8565	0.125	jap	Thailand	IRIS_313-8565	0.088436
IRGC 126329	KEREN FENHO::IRGC 56735-1	IRIS_313-8687	0	jap	Guinea-Bissau	NA	NA
IRGC 126345	PADI SEPAH::IRGC 48803-1	IRIS_313-8865	0.5	jap	Indonesia	NA	NA
IRGC 126346	PAMPANGON (H)::IRGC 60392-1	IRIS_313-9568	0	jap	Malaysia	NA	NA
IRGC 126356	BEONJO	NA	0	NA	NA	NA	NA
IRGC 126363	EH IA CHIU	NA	0	NA	NA	NA	NA
IRGC 126365	HAGINOMAE MOCHI	NA	0	NA	NA	NA	NA
IRGC 126368	KAW LUYOENG	NA	0	NA	NA	NA	NA
IRGC 126369	KIBI	NA	0	NA	NA	NA	NA
IRGC 126377	TAM CAU 9 A	NA	0	NA	NA	NA	0.49317
IRGC 126380	AGOSTANO	NA	0	NA	NA	NA	NA
IRGC 126381	ARIAS	NA	0.1	NA	NA	NA	NA
IRGC 126382	EARLY	NA	0	NA	NA	NA	NA
IRGC 126383	GUATEMALA 1021	NA	0	NA	NA	NA	NA
IRGC 126384	HEUKGYEONG	NA	1	NA	NA	NA	NA
IRGC 126385	JEFFERSON	NA	0.333333	NA	NA	NA	NA
IRGC 126386	KATY	NA	0	NA	NA	NA	NA
IRGC 126387	KAYBONNET	NA	0	NA	NA	NA	0.333504
IRGC 126388	LAGRUE	NA	0	NA	NA	NA	NA
IRGC 126389	PECOS	NA	0	NA	NA	NA	0.124471
IRGC 126390	RONDO (4484-1693)	NA	0.0588235	NA	NA	NA	0.0337379
IRGC 126391	ROSEMONT	NA	0	NA	NA	NA	NA
IRGC 126392	RT0034	NA	0	NA	NA	NA	0.0966633
IRGC 126393	SABER	NA	0	NA	NA	NA	NA
IRGC 126394	SHUFENG 121-1655	NA	0.0909091	NA	NA	NA	NA
IRGC 126395	STEGARU 65	NA	1	NA	NA	NA	NA
IRGC 126396	UPLAND	NA	0	NA	NA	NA	NA
IRGC 126400	NSF-TV 34	NA	1	NA	NA	NA	NA
IRGC 126401	PANKHARI 203	NA	0	NA	NA	NA	NA
IRGC 126402	BENGAL	NA	0	NA	NA	NA	NA
IRGC 126404	PANDA	NA	0	NA	NA	NA	NA
IRGC 126405	SML KAPURI	NA	0	NA	NA	NA	NA
IRGC 126955	COLOMBIA XXI::G1	IRIS_313-15908	0	aus	NA	NA	NA
IRGC 126956	CYPRESS::IRTP 19532-G1	IRIS_313-15910	0.25	jap	NA	NA	NA
IRGC 126957	FEDEARROZ 50::G1	IRIS_313-15896	0.05	ind	NA	IRIS_313-15896	0.106509
IRGC 126958	IET 14720::IRTP 23179-G1	IRIS_313-15909	0	aro	NA	NA	NA
IRGC 126959	INIA TACUARI::G1	IRIS_313-15907	0.333333	jap	NA	IRIS_313-15907	0.0427449
IRGC 126967	JINBUBYEO::G1	IRIS_313-15904	0	jap	NA	NA	NA
IRGC 126969	WAB 56-125::IRTP 19771-G1	IRIS_313-15905	0.2	jap	NA	NA	NA
IRGC 126974	BUCAYAB::IRGC 44357-1	IRIS_313-8948	0.230769	ind	Philippines	IRIS_313-8948	0.127076
IRGC 126977	IRGC 126977:2014DS	IRIS_313-9851	0	jap	Surinam	IRIS_313-9851	0.156949
IRGC 126979	HOLDI GIRA::IRGC 31801-1	IRIS_313-9617	0	ind	Bangladesh	NA	NA
IRGC 126980	IRGC 126980:2014DS	IRIS_313-9251	0	ind	Indonesia	NA	NA
IRGC 126981	IRGC 126981:2014DS	IRIS_313-9800	0.166667	jap	Japan	NA	NA
IRGC 126982	IRGC 126982:2014DS	IRIS_313-9389	0	jap	Philippines	NA	NA
IRGC 126983	LEUANG CHAIYAPHUM::IRGC 78266-1	IRIS_313-9020	0	ind	Thailand	NA	NA
IRGC 126984	IRGC 126984:2014DS	IRIS_313-9209	0	ind	Thailand	NA	NA
IRGC 126985	LONG KHI KRAI::IRGC 64490-1	IRIS_313-9006	0	ind	Thailand	NA	NA
IRGC 126989	PUTTU NELLU::IRGC 55346-1	IRIS_313-9969	0.142857	ind	Sri Lanka	IRIS_313-9969	0.0764272
IRGC 126990	SUWEON 295::IRGC 58368-1	IRIS_313-9996	0	jap	Korea, Republic of	NA	NA
IRGC 126991	IRGC 126991:2014DS	IRIS_313-9187	0	ind	Malaysia	NA	NA
IRGC 126992	IRGC 126992:2013DS	IRIS_313-7636	0	ind	NA	IRIS_313-7636	0.0222836
IRGC 126993	APURA::C1	NA	1	NA	NA	NA	NA
IRGC 126997	IRGC 126997:2013DS	IRIS_313-7654	0	ind	NA	IRIS_313-7654	0.182347
IRGC 126999	KALILA MENA::GERVEX 8367-C1	NA	0	NA	NA	NA	NA
IRGC 127001	LATSIBOZAKA 112-1::GERVEX 8233-C1	IRIS_313-7722	0	admix	NA	IRIS_313-7722	0.048122
IRGC 127002	MALADY::GERVEX 8402-C1	NA	0	NA	NA	NA	0.13365
IRGC 127003	NEP HOA VANG::IRGC 40748-C1	NA	0.111111	NA	NA	NA	0.0879923
IRGC 127004	NPE 826::IRGC 38694-C1	NA	0	NA	NA	NA	NA
IRGC 127006	RAYADA::IRGC 77210-C1	NA	0	NA	NA	NA	NA
IRGC 127007	S 624::IRGC 8896-C1	NA	0.0714286	NA	NA	NA	0.105345
IRGC 127008	TELOVOLANA 177::GERVEX 8391-C1	NA	0	NA	NA	NA	0.0643424
IRGC 127009	WASSA::C1	NA	1	NA	NA	NA	NA
IRGC 127030	3210::IRGC 116950-1	IRIS_313-10298	0	ind	Sri Lanka	NA	NA
IRGC 127031	ALTAMIRA 9::IRGC 116953-1	IRIS_313-10257	0	ind	Nicaragua	NA	NA
IRGC 127033	ARC 11901::IRGC 21727-1	IRIS_313-8585	0.0909091	ind	India	IRIS_313-8585	0.0573852
IRGC 127034	ARC 18061::IRGC 47650-1	IRIS_313-8935	2	ind	India	IRIS_313-8935	0.286372
IRGC 127036	BENLLOK::IRGC 3404-1	IRIS_313-9782	0	jap	Peru	NA	NA
IRGC 127040	IRGC 127040:2014DS	IRIS_313-10340	0.1	ind	Bangladesh	IRIS_313-10340	0.202494
IRGC 127041	IRGC 127041:2014DS	IRIS_313-8599	0	jap	Thailand	NA	NA
IRGC 127042	CAROLINO BLANCO::IRGC 117249-1	IRIS_313-10327	0.125	jap	NA	IRIS_313-10327	0.0817792
IRGC 127043	IRGC 127043:2014DS	IRIS_313-8486	1	jap	Bhutan	NA	NA
IRGC 127048	IRGC 127048:2014DS	IRIS_313-9929	0	jap	Philippines	NA	NA
IRGC 127049	HP 3319-2WX-6-4-1-B::IRGC 117331-1	IRIS_313-10353	0.0625	ind	Korea, Republic of	IRIS_313-10353	0.0329307
IRGC 127050	INIAP 6::IRGC 117002-1	IRIS_313-10307	0	ind	Ecuador	IRIS_313-10307	0.0695632
IRGC 127051	IRGC 127051:2013DS	IRIS_313-9616	0.5	jap	Philippines	IRIS_313-9616	0.061548
IRGC 127055	IRGC 127055:2013DS	IRIS_313-10065	0	jap	Korea, Republic of	NA	NA
IRGC 127056	IRGC 127056:2014DS	IRIS_313-10102	0	ind	Madagascar	NA	NA
IRGC 127058	M 7::IRGC 34281-1	IRIS_313-8665	0	jap	United States of America	NA	NA
IRGC 127060	IRGC 127060:2014DS	IRIS_313-8768	0	jap	Cote d'Ivoire	NA	NA
IRGC 127065	PDR 34-2-1-2::IRGC 117020-1	IRIS_313-10295	0	admix	Pakistan	IRIS_313-10295	0.0125668
IRGC 127067	IRGC 127067:2013DS	IRIS_313-10051	0	jap	Madagascar	NA	NA
IRGC 127068	UQUIHUA::IRGC 117037-1	IRIS_313-10287	0.0714286	ind	Peru	IRIS_313-10287	0.0188873
IRGC 127069	IRGC 127069:2013DS	IRIS_313-9745	0.1	jap	Madagascar	IRIS_313-9745	0.061548
IRGC 127070	ANGKARONG::IRGC 71493-1	IRIS_313-9050	0.2	jap	Malaysia	NA	NA
IRGC 127071	IRGC 127071:2014DS	IRIS_313-8431	0	jap	Philippines	NA	NA
IRGC 127072	FONAIAP 2::IRGC 116985-1	IRIS_313-10268	0.0625	ind	Venezuela	IRIS_313-10268	0
IRGC 127074	H 305-84::IRGC 116988-1	IRIS_313-10242	0	jap	Hungary	NA	NA
IRGC 127080	IRGC 127080:2014DS	IRIS_313-9742	0	jap	Madagascar	IRIS_313-9742	0.144359
IRGC 127091	TSIMATAHOPAOSA::IRGC 69884-1	IRIS_313-10050	0	ind	Madagascar	IRIS_313-10050	0.571071
IRGC 127095	IRGC 127095:2012DS	IRIS_313-11422	0.0666667	ind	China	IRIS_313-11422	0.144713
IRGC 127096	19::IRGC 70786-1	IRIS_313-11821	0	ind	India	IRIS_313-11821	0.206548
IRGC 127098	IRGC 127098:2012DS	IRIS_313-10565	0	ind	Indonesia	NA	NA
IRGC 127099	IRGC 127099:2014DS	IRIS_313-10566	0	ind	Indonesia	IRIS_313-10566	0.0318848
IRGC 127100	IRGC 127100:2013DS	IRIS_313-12067	0.0714286	ind	Philippines	IRIS_313-12067	0.0803969
IRGC 127101	78 XUAN WU::IRGC 70475-1	IRIS_313-11806	0.1	ind	China	IRIS_313-11806	0.064589
IRGC 127102	A 69-1::IRGC 55305-1	IRIS_313-11510	0	ind	Sri Lanka	IRIS_313-11510	0.00127989
IRGC 127103	AC 74::IRGC 33967-1	IRIS_313-11152	0	ind	India	IRIS_313-11152	0.0920132
IRGC 127104	ACC 1286::IRGC 60116-1	IRIS_313-11585	0.111111	ind	China	IRIS_313-11585	0.107417
IRGC 127105	IRGC 127105:2013DS	IRIS_313-12014	0	ind	Nigeria	IRIS_313-12014	0.110009
IRGC 127107	ADT 12::IRGC 6254-1	IRIS_313-10527	0	ind	India	IRIS_313-10527	0.0513594
IRGC 127109	ADUKKAN::IRGC 81783-1	IRIS_313-12052	0.285714	ind	India	IRIS_313-12052	0.278643
IRGC 127110	AE NOUA::IRGC 89308-1	IRIS_313-12185	0.125	ind	Lao People's Democratic Republic	NA	NA
IRGC 127113	AI DA::IRGC 72567-1	IRIS_313-11876	0.333333	ind	China	IRIS_313-11876	0.0554387
IRGC 127114	AI JIAO AO FAN ZI::IRGC 67871-1	IRIS_313-11744	1	ind	China	IRIS_313-11744	0.358637
IRGC 127115	AIJIAONANTE::IRGC 96974-1	IRIS_313-12273	0	ind	China	IRIS_313-12273	0.216795
IRGC 127116	AI JIAO ZI::IRGC 82255-1	IRIS_313-12057	0.111111	ind	China	IRIS_313-12057	0.146945
IRGC 127119	AMARILLO::IRGC 47120-1	IRIS_313-11377	0	ind	Philippines	IRIS_313-11377	0
IRGC 127120	IRGC 127120:2014DS	IRIS_313-10509	0.133333	ind	Africa	IRIS_313-10509	0.218618
IRGC 127121	IRGC 127121:2014DS	IRIS_313-12146	0	ind	Cambodia	IRIS_313-12146	0.0259884
IRGC 127122	ANADI WHITE::IRGC 61897-1	IRIS_313-11624	0	ind	Nepal	IRIS_313-11624	0.144402
IRGC 127123	AN FU ZHAN::IRGC 67878-1	IRIS_313-11745	0.0769231	ind	China	IRIS_313-11745	0.124773
IRGC 127124	ANLINGWUBAILI::IRGC 93363-1	IRIS_313-12234	0.0588235	ind	China	NA	NA
IRGC 127125	AN NAN ZAO::IRGC 72576-1	IRIS_313-11877	0.0909091	ind	China	IRIS_313-11877	0.32478
IRGC 127126	AR 133::IRGC 53942-1	IRIS_313-11493	0	ind	India	IRIS_313-11493	0.178745
IRGC 127127	ARC 10145::IRGC 20744-1	IRIS_313-10854	0	aus	India	NA	NA
IRGC 127128	ARC 10581::IRGC 12514-1	IRIS_313-10671	0.15	ind	India	IRIS_313-10671	0.464535
IRGC 127129	ARC 10825::IRGC 21082-1	IRIS_313-10857	0	admix	India	IRIS_313-10857	0.180999
IRGC 127130	ARC 10843::IRGC 12653-1	IRIS_313-10673	0	aus	India	IRIS_313-10673	0.207643
IRGC 127131	ARC 10894::IRGC 21122-1	IRIS_313-10858	0	ind	India	IRIS_313-10858	0.103365
IRGC 127132	ARC 10905::IRGC 12669-1	IRIS_313-10675	0	ind	India	IRIS_313-10675	0.718501
IRGC 127133	IRGC 127133:2013DS	IRIS_313-10676	0	admix	India	NA	NA
IRGC 127134	ARC 11276::IRGC 21278-1	IRIS_313-10861	0	aus	India	NA	NA
IRGC 127135	IRGC 127135:2014DS	IRIS_313-10862	0.1	jap	India	IRIS_313-10862	0.134082
IRGC 127136	IRGC 127136:2013DS	IRIS_313-10864	0	admix	India	IRIS_313-10864	0.0422879
IRGC 127137	ARC 11397::IRGC 42664-1	IRIS_313-11295	0	admix	India	IRIS_313-11295	0.0901056
IRGC 127138	ARC 11751::IRGC 21614-1	IRIS_313-10869	0	aus	India	IRIS_313-10869	0.00171583
IRGC 127139	ARC 11777::IRGC 21639-1	IRIS_313-10871	0	aus	India	NA	NA
IRGC 127140	ARC 11822::IRGC 21677-1	IRIS_313-10873	0	aus	India	IRIS_313-10873	0.0222836
IRGC 127141	ARC 12021::IRGC 21837-1	IRIS_313-10875	0	aus	India	IRIS_313-10875	0.0932693
IRGC 127142	ARC 12067::IRGC 21881-1	IRIS_313-10876	0	aus	India	IRIS_313-10876	0.0277093
IRGC 127143	ARC 12079::IRGC 21888-1	IRIS_313-10877	0	aus	India	NA	NA
IRGC 127144	ARC 12101::IRGC 21907-1	IRIS_313-10878	0.0909091	aus	India	IRIS_313-10878	0.0207718
IRGC 127145	ARC 12124::IRGC 21929-1	IRIS_313-10879	0	admix	India	NA	NA
IRGC 127146	ARC 12433::IRGC 22064-1	IRIS_313-10882	0	aus	India	NA	NA
IRGC 127147	IRGC 127147:2013DS	IRIS_313-10887	0.0833333	ind	India	IRIS_313-10887	0.144919
IRGC 127148	ARC 12867::IRGC 22401-1	IRIS_313-10891	0	aus	India	IRIS_313-10891	0.0350308
IRGC 127149	ARC 12920::IRGC 22450-1	IRIS_313-10892	0	aus	India	IRIS_313-10892	0.0332066
IRGC 127150	ARC 13204::IRGC 22558-1	IRIS_313-10894	0	admix	India	IRIS_313-10894	0.0518839
IRGC 127151	IRGC 127151:2013DS	IRIS_313-10895	2	jap	India	IRIS_313-10895	0
IRGC 127152	ARC 13544::IRGC 42743-1	IRIS_313-11298	0	aus	India	IRIS_313-11298	0.00991495
IRGC 127153	ARC 14756::IRGC 41736-1	IRIS_313-11272	0	aus	India	IRIS_313-11272	0.0957283
IRGC 127154	ARC 14899::IRGC 43016-1	IRIS_313-11302	0.0909091	ind	India	IRIS_313-11302	0.323803
IRGC 127155	ARC 14901::IRGC 41811-1	IRIS_313-11274	0	aus	India	IRIS_313-11274	0.119587
IRGC 127156	ARC 14975::IRGC 41848-1	IRIS_313-11275	0.0769231	ind	India	IRIS_313-11275	0.393999
IRGC 127157	ARC 15129::IRGC 41938-1	IRIS_313-11277	0.272727	aus	India	IRIS_313-11277	0.0776603
IRGC 127158	IRGC 127158:2013DS	IRIS_313-11304	0.111111	ind	India	IRIS_313-11304	0.0641414
IRGC 127159	IRGC 127159:2012DS	IRIS_313-11306	0.0769231	ind	India	IRIS_313-11306	0.429518
IRGC 127160	IRGC 127160:2012DS	IRIS_313-11490	0	ind	India	IRIS_313-11490	0.207535
IRGC 127161	ARC 18533::IRGC 51756-1	IRIS_313-11443	0	ind	India	IRIS_313-11443	0.0752867
IRGC 127163	ARC 6052::IRGC 12196-1	IRIS_313-10664	0	ind	India	IRIS_313-10664	0.0539417
IRGC 127164	ARC 6218::IRGC 12255-1	IRIS_313-10666	0.125	ind	India	IRIS_313-10666	0.0687064
IRGC 127165	IRGC 127165:2012DS	IRIS_313-11290	0	admix	India	IRIS_313-11290	0.00957809
IRGC 127166	ARC 7001::IRGC 20436-1	IRIS_313-10849	0	aus	India	IRIS_313-10849	0.00127989
IRGC 127167	ARC 7056::IRGC 40914-1	IRIS_313-11255	0	ind	India	IRIS_313-11255	0.297467
IRGC 127168	ARC 7236::IRGC 12335-1	IRIS_313-10667	0.0714286	ind	India	IRIS_313-10667	0.0259884
IRGC 127169	ARC 7336::IRGC 20606-1	IRIS_313-10852	0.0833333	aus	India	IRIS_313-10852	0.131112
IRGC 127170	ARC 7425::IRGC 42538-1	IRIS_313-11291	0	aus	India	IRIS_313-11291	0.0182665
IRGC 127171	IRGC 127171:2013DS	IRIS_313-12147	0	ind	Cambodia	IRIS_313-12147	0.194173
IRGC 127172	IRGC 127172:2014DS	IRIS_313-12148	0.0588235	ind	Cambodia	IRIS_313-12148	0.0286582
IRGC 127174	IRGC 127174:2013DS	IRIS_313-10950	0	jap	Indonesia	NA	NA
IRGC 127175	ASFALA::IRGC 70650-1	IRIS_313-11812	0	ind	Kenya	IRIS_313-11812	0
IRGC 127176	ATH HAGARI JARAHAN PADDY::IRGC 23796-1	IRIS_313-10924	0	ind	Nepal	NA	NA
IRGC 127177	IRGC 127177:2014DS	IRIS_313-12142	0.05	ind	Cambodia	IRIS_313-12142	0.246704
IRGC 127178	AUS 171::IRGC 29004-1	IRIS_313-11048	0	aus	Bangladesh	IRIS_313-11048	0.0393907
IRGC 127179	AUS 219::IRGC 29031-1	IRIS_313-11049	0	aus	Bangladesh	NA	NA
IRGC 127180	AUS 233::IRGC 29036-1	IRIS_313-11050	0.117647	aus	Bangladesh	IRIS_313-11050	0.0169814
IRGC 127181	AUS 242::IRGC 29040-1	IRIS_313-11051	0	aus	Bangladesh	IRIS_313-11051	0.250496
IRGC 127182	AUS 278::IRGC 29068-1	IRIS_313-11052	0.0588235	aus	Bangladesh	IRIS_313-11052	0.0428453
IRGC 127183	AUS 282::IRGC 29072-1	IRIS_313-11053	0	aus	Bangladesh	NA	NA
IRGC 127184	AUS 295::IRGC 29083-1	IRIS_313-11054	0	aus	Bangladesh	IRIS_313-11054	0.0519167
IRGC 127185	AUS 299::IRGC 29087-1	IRIS_313-11055	0	aus	Bangladesh	NA	NA
IRGC 127186	AUS 301::IRGC 29089-1	IRIS_313-11056	0.2	aus	Bangladesh	IRIS_313-11056	0.1212
IRGC 127187	AUS 308::IRGC 29096-1	IRIS_313-11057	0.0769231	aus	Bangladesh	IRIS_313-11057	0.0386475
IRGC 127188	AUS 329::IRGC 29116-1	IRIS_313-11058	0.153846	aus	Bangladesh	IRIS_313-11058	0.129258
IRGC 127189	AUS 344::IRGC 29131-1	IRIS_313-11059	0.0833333	aus	Bangladesh	IRIS_313-11059	0
IRGC 127190	AUS 449::IRGC 29230-1	IRIS_313-11061	0.1	aus	Bangladesh	IRIS_313-11061	0.0286582
IRGC 127192	AUS PADDY (RED)::IRGC 44978-1	IRIS_313-11348	0.0625	aus	India	IRIS_313-11348	0.0986531
IRGC 127194	IRGC 127194:2013DS	IRIS_313-11108	0	ind	Liberia	IRIS_313-11108	0.00957809
IRGC 127195	IRGC 127195:2012DS	IRIS_313-11160	0.5	ind	Liberia	IRIS_313-11160	0.00869215
IRGC 127196	B 3913 B 16-20 ST 28::IRGC 63099-1	IRIS_313-11656	0	ind	Indonesia	IRIS_313-11656	0.0318848
IRGC 127198	IRGC 127198:2013DS	IRIS_313-12070	0	jap	Malaysia	IRIS_313-12070	0.0207718
IRGC 127199	BADAL 76::IRGC 6586-1	IRIS_313-10539	0	ind	Bangladesh	IRIS_313-10539	0.106994
IRGC 127201	BAI MI TIE QIU::IRGC 59414-1	IRIS_313-11572	0.1	ind	China	IRIS_313-11572	0.27269
IRGC 127202	BAI MI ZAI 7::IRGC 71940-1	IRIS_313-11852	0	ind	China	IRIS_313-11852	0.0847849
IRGC 127203	BAI RI XIAN::IRGC 72588-1	IRIS_313-11878	0	ind	China	NA	NA
IRGC 127204	BAKASI::IRGC 27074-1	IRIS_313-10996	0	ind	Indonesia	IRIS_313-10996	0.0401066
IRGC 127205	BAK TULSI::IRGC 34831-1	IRIS_313-11164	0	aus	India	NA	NA
IRGC 127206	IRGC 127206:2013DS	IRIS_313-10990	0	ind	Philippines	IRIS_313-10990	0.0268213
IRGC 127207	BANDI::IRGC 17214-1	IRIS_313-10762	0.111111	ind	Indonesia	IRIS_313-10762	0.441491
IRGC 127208	BANGKOUY::IRGC 94037-1	IRIS_313-12246	0	ind	Cambodia	NA	NA
IRGC 127209	IRGC 127209:2013DS	IRIS_313-11448	0	ind	India	NA	NA
IRGC 127210	IRGC 127210:2013DS	IRIS_313-11021	0.0666667	aro	Pakistan	IRIS_313-11021	0.0862575
IRGC 127211	BARI SUTAR::IRGC 52410-1	IRIS_313-11454	0	aus	India	IRIS_313-11454	0.091452
IRGC 127212	BARKHE TAULI::IRGC 16116-1	IRIS_313-10731	0.1	ind	Nepal	IRIS_313-10731	0.210866
IRGC 127213	IRGC 127213:2013DS	IRIS_313-11997	0.1	ind	Cambodia	IRIS_313-11997	0.0215012
IRGC 127214	IRGC 127214:2013DS	IRIS_313-11023	0	aro	Pakistan	IRIS_313-11023	0.0163
IRGC 127215	BATIBATIKAN::IRGC 96098-1	IRIS_313-12271	0	jap	Philippines	NA	NA
IRGC 127217	BEGMI 135::IRGC 27845-1	IRIS_313-11024	0.1	aus	Pakistan	IRIS_313-11024	0.0309034
IRGC 127218	IRGC 127218:2014DS	IRIS_313-11062	0	aro	Bangladesh	IRIS_313-11062	0.0595755
IRGC 127221	BHAINSA MUNDARIYA::IRGC 60893-1	IRIS_313-11596	0.0625	ind	India	IRIS_313-11596	0.112143
IRGC 127222	BHATA PYAGI::IRGC 60895-1	IRIS_313-11597	0	ind	India	IRIS_313-11597	0.248307
IRGC 127223	IRGC 127223:2012DS	IRIS_313-11823	1	ind	India	NA	NA
IRGC 127224	BHUT MURI::IRGC 34861-1	IRIS_313-11166	0	aus	India	IRIS_313-11166	0.345565
IRGC 127225	IRGC 127225:2013DS	IRIS_313-10619	0	jap	NA	IRIS_313-10619	0.0307652
IRGC 127226	IRGC 127226:2013DS	IRIS_313-11947	0.0625	ind	China	IRIS_313-11947	0.210328
IRGC 127227	BIJULI BATI::IRGC 58917-1	IRIS_313-11563	0.1	ind	Nepal	IRIS_313-11563	0.125279
IRGC 127228	BINNAFUL::IRGC 53479-1	IRIS_313-11481	0	aus	Bangladesh	IRIS_313-11481	0.0446457
IRGC 127230	BIR BAHADUR::IRGC 53889-1	IRIS_313-11491	0.0666667	ind	India	IRIS_313-11491	0.130445
IRGC 127231	BKN BR 1031-78-5-4::IRGC 55927-1	IRIS_313-11515	0	ind	NA	IRIS_313-11515	0.0440497
IRGC 127233	BOKDEL::IRGC 61085-1	IRIS_313-11606	0	ind	India	NA	NA
IRGC 127234	BONGEZA::IRGC 53483-1	IRIS_313-11482	1	aus	Bangladesh	NA	NA
IRGC 127235	BONG SEN::IRGC 7011-1	IRIS_313-10554	0	ind	Viet Nam	IRIS_313-10554	0.355314
IRGC 127236	BOTESWAR 2::IRGC 27536-1	IRIS_313-11013	0	aus	Bangladesh	NA	NA
IRGC 127237	BR 51-115-4::IRGC 43999-1	IRIS_313-11326	0.5	ind	Bangladesh	IRIS_313-11326	0.0764272
IRGC 127238	BRONDOL PUTIH::IRGC 24541-1	IRIS_313-10935	0	ind	Indonesia	IRIS_313-10935	0.0268213
IRGC 127239	IRGC 127239:2014DS	IRIS_313-11070	0	admix	Bangladesh	NA	NA
IRGC 127240	BUNTU DOMBA 1::IRGC 77554-1	IRIS_313-11970	0.5	jap	Indonesia	NA	NA
IRGC 127241	BUTNAPAR::IRGC 74734-1	IRIS_313-11917	0	aus	India	IRIS_313-11917	0
IRGC 127242	BU ZHI MING::IRGC 71971-1	IRIS_313-11853	0	ind	China	IRIS_313-11853	0.259088
IRGC 127243	C 1016-1::IRGC 50368-1	IRIS_313-11423	0	ind	Philippines	IRIS_313-11423	0.0340474
IRGC 127244	C 166-135::IRGC 50633-1	IRIS_313-11431	0	ind	Philippines	IRIS_313-11431	0.0531472
IRGC 127245	IRGC 127245:2013DS	IRIS_313-11379	0.166667	jap	Philippines	NA	NA
IRGC 127246	CAMPECHE A 79::IRGC 51102-1	IRIS_313-11437	0.0833333	ind	Mexico	IRIS_313-11437	0.0332066
IRGC 127247	CANLUBANG::IRGC 69816-1	IRIS_313-11788	0	jap	Philippines	IRIS_313-11788	0.136358
IRGC 127248	IRGC 127248:2013DS	IRIS_313-10485	0	jap	Philippines	IRIS_313-10485	0.14377
IRGC 127249	CE IN TSAN::IRGC 4362-1	IRIS_313-10497	0.5	ind	China	IRIS_313-10497	0.064824
IRGC 127250	CEMPO MANGGAR::IRGC 27107-1	IRIS_313-10997	0	ind	Indonesia	NA	NA
IRGC 127251	CEMPO TURI::IRGC 73667-1	IRIS_313-11902	0.5	ind	Indonesia	IRIS_313-11902	0.370233
IRGC 127253	CHAKILA::IRGC 27540-1	IRIS_313-11014	0	aus	Bangladesh	IRIS_313-11014	0.222428
IRGC 127254	IRGC 127254:2013DS	IRIS_313-12121	0	ind	Lao People's Democratic Republic	IRIS_313-12121	0.0956173
IRGC 127255	CHAM LEK::IRGC 89387-1	IRIS_313-12187	0	ind	Lao People's Democratic Republic	IRIS_313-12187	0.363017
IRGC 127256	CHAMPION::IRGC 66327-1	IRIS_313-11714	0	ind	Guyana	NA	NA
IRGC 127257	CHAM TON::IRGC 90600-1	IRIS_313-12210	0.166667	ind	Viet Nam	IRIS_313-12210	0
IRGC 127258	CHAN KU::IRGC 1069-1	IRIS_313-10450	0	ind	China	IRIS_313-10450	0.0452293
IRGC 127259	CHAN THANH HOA::IRGC 60647-1	IRIS_313-11594	0	ind	Viet Nam	IRIS_313-11594	0.102151
IRGC 127260	IRGC 127260:2012DS	IRIS_313-12188	0	ind	Lao People's Democratic Republic	IRIS_313-12188	0.108426
IRGC 127266	CHAO LAO SOUNG::IRGC 78799-1	IRIS_313-11992	0.0666667	ind	Lao People's Democratic Republic	IRIS_313-11992	0.144919
IRGC 127267	IRGC 127267:2014DS	IRIS_313-12330	0	jap	Lao People's Democratic Republic	NA	NA
IRGC 127268	CHAO PEUAK DENG::IRGC 11602-1	IRIS_313-10652	0	ind	Lao People's Democratic Republic	IRIS_313-10652	0.0533665
IRGC 127269	CHATO::IRGC 55825-1	IRIS_313-11513	0	ind	Ecuador	IRIS_313-11513	0.124773
IRGC 127272	IRGC 127272:2013DS	IRIS_313-11743	0.0714286	aro	Bhutan	IRIS_313-11743	0.0285077
IRGC 127273	CHIAYI WU-K''O::IRGC 64974-1	IRIS_313-11692	0	ind	Taiwan	IRIS_313-11692	0.159293
IRGC 127274	CHIEM NGAN::IRGC 47488-1	IRIS_313-11383	0	ind	Viet Nam	IRIS_313-11383	0.0340474
IRGC 127275	CHIEM TONG NHAT 1::IRGC 47496-1	IRIS_313-11384	0	ind	Viet Nam	NA	NA
IRGC 127276	CHI GU::IRGC 71988-1	IRIS_313-11854	0.333333	ind	China	IRIS_313-11854	0.098888
IRGC 127278	CHING CH''UNG::IRGC 65002-1	IRIS_313-11693	0.0769231	ind	Taiwan	IRIS_313-11693	0.665971
IRGC 127279	CHING LIU::IRGC 65018-1	IRIS_313-11694	0	ind	Taiwan	IRIS_313-11694	0.120679
IRGC 127281	IRGC 127281:2013DS	IRIS_313-11625	0	aro	Nepal	IRIS_313-11625	0
IRGC 127282	CHON::IRGC 78776-1	IRIS_313-11991	0	ind	Lao People's Democratic Republic	IRIS_313-11991	0.0334278
IRGC 127283	CHUNDI::IRGC 67486-1	IRIS_313-11737	0	aus	India	NA	NA
IRGC 127285	CN 1067::IRGC 65680-1	IRIS_313-11702	0	jap	United States of America	NA	NA
IRGC 127286	CN 44-40-7::IRGC 45368-1	IRIS_313-11355	0	ind	India	IRIS_313-11355	0
IRGC 127288	CUN GU NUO::IRGC 63576-1	IRIS_313-11664	0	ind	China	NA	NA
IRGC 127289	IRGC 127289:2013DS	IRIS_313-11409	0	ind	India	IRIS_313-11409	0.0393907
IRGC 127290	D 204-1::IRGC 6445-1	IRIS_313-10534	0	aus	India	IRIS_313-10534	0.061548
IRGC 127291	DA GU AI 7::IRGC 70075-1	IRIS_313-11795	0	ind	China	IRIS_313-11795	0.105906
IRGC 127292	DA GUAN YIN ZHAN::IRGC 72006-1	IRIS_313-11855	0	ind	China	IRIS_313-11855	0.221268
IRGC 127293	DA HEI GU::IRGC 72009-1	IRIS_313-11856	0.0625	ind	China	IRIS_313-11856	0.615462
IRGC 127294	DA LI BAI 63::IRGC 72016-1	IRIS_313-11857	0.0833333	ind	China	IRIS_313-11857	0.286372
IRGC 127299	IRGC 127299:2013DS	IRIS_313-10756	0.0769231	ind	India	IRIS_313-10756	0.186058
IRGC 127300	DA TIE ZHAN::IRGC 72029-1	IRIS_313-11858	0.111111	ind	China	IRIS_313-11858	0.464543
IRGC 127301	DAU NGHA THAI BINH::IRGC 82891-1	IRIS_313-12078	0	ind	Viet Nam	IRIS_313-12078	0.0414822
IRGC 127302	DAW 85::IRGC 66704-1	IRIS_313-11720	0.142857	ind	Thailand	IRIS_313-11720	0.0594734
IRGC 127303	DAWK PUD KHAO::IRGC 65808-1	IRIS_313-11705	0.0769231	ind	Thailand	IRIS_313-11705	0.0136468
IRGC 127304	DAWK PUT::IRGC 66699-1	IRIS_313-11719	0.2	ind	Thailand	IRIS_313-11719	0.0169594
IRGC 127305	DAW LUEY 4-3::IRGC 76929-1	IRIS_313-11957	0	ind	Thailand	IRIS_313-11957	0.0352426
IRGC 127306	DAW NOK KAEN::IRGC 65548-1	IRIS_313-11700	0	ind	Thailand	IRIS_313-11700	0.0454248
IRGC 127307	IRGC 127307:2013DS	IRIS_313-11928	0	jap	Philippines	IRIS_313-11928	0.187373
IRGC 127308	DB 3::IRGC 8361-1	IRIS_313-10587	0	aus	Bangladesh	IRIS_313-10587	0.360762
IRGC 127309	IRGC 127309:2013DS	IRIS_313-11177	0	ind	Indonesia	IRIS_313-11177	0.0175725
IRGC 127312	DENG NYAY::IRGC 106907-1	IRIS_313-12332	0	jap	Lao People's Democratic Republic	NA	NA
IRGC 127313	DERAWA::IRGC 64106-1	IRIS_313-11671	0.363636	ind	Nepal	IRIS_313-11671	0.499992
IRGC 127315	DEVARASI::IRGC 16173-1	IRIS_313-10734	0	aus	Nepal	NA	NA
IRGC 127317	DHANIYA PHOOL::IRGC 70811-1	IRIS_313-11824	0.111111	ind	India	IRIS_313-11824	0.554199
IRGC 127318	DHARIAL::IRGC 34034-1	IRIS_313-11154	1.5	aus	Bangladesh	IRIS_313-11154	0.0857729
IRGC 127319	IRGC 127319:2013DS	IRIS_313-11525	0	ind	Guinea-Bissau	IRIS_313-11525	0.551215
IRGC 127320	DISSIGBE::IRGC 66916-1	IRIS_313-11723	0	ind	Guinea	IRIS_313-11723	0.0543051
IRGC 127321	DISSI::IRGC 101346-1	IRIS_313-12325	0	ind	Cameroon	IRIS_313-12325	0.0776603
IRGC 127322	DJ 29::IRGC 8505-1	IRIS_313-10594	0	aus	Bangladesh	IRIS_313-10594	0.0348446
IRGC 127323	DJ 47::IRGC 8497-1	IRIS_313-10593	0.0833333	aus	Bangladesh	IRIS_313-10593	0.0222836
IRGC 127324	DJ 69::IRGC 8482-1	IRIS_313-10592	0.2	aus	Bangladesh	IRIS_313-10592	0.0876735
IRGC 127325	IRGC 127325:2014DS	IRIS_313-10766	0.166667	jap	Indonesia	IRIS_313-10766	0.237608
IRGC 127327	DL 5::IRGC 8593-1	IRIS_313-10595	0	aus	Bangladesh	IRIS_313-10595	0.0286582
IRGC 127329	DM 49::IRGC 8775-1	IRIS_313-10602	0	aus	Bangladesh	NA	NA
IRGC 127333	DOGON IRI::IRGC 79882-1	IRIS_313-12015	0.117647	ind	Nigeria	IRIS_313-12015	0.180001
IRGC 127334	IRGC 127334:2013DS	IRIS_313-12334	0.0769231	ind	Lao People's Democratic Republic	IRIS_313-12334	0.0161709
IRGC 127335	IRGC 127335:2014DS	IRIS_313-12337	0	jap	Lao People's Democratic Republic	IRIS_313-12337	0.0685829
IRGC 127339	DONG DU::IRGC 72037-1	IRIS_313-11859	0	ind	China	IRIS_313-11859	0.119587
IRGC 127340	DONGREM::IRGC 6688-1	IRIS_313-10544	0.166667	ind	India	IRIS_313-10544	0.154494
IRGC 127341	IRGC 127341:2013DS	IRIS_313-12193	0	ind	Lao People's Democratic Republic	IRIS_313-12193	0.0194522
IRGC 127342	DONRADAO::IRGC 49604-1	IRIS_313-11411	0.05	ind	Brazil	IRIS_313-11411	0.0012405
IRGC 127343	DUBRAJ::IRGC 34904-1	IRIS_313-11167	0	ind	India	IRIS_313-11167	0
IRGC 127344	IRGC 127344:2013DS	IRIS_313-10980	0.0555556	admix	Bangladesh	IRIS_313-10980	0
IRGC 127345	DU GEN CHUAN::IRGC 70083-1	IRIS_313-11796	0.0909091	ind	China	IRIS_313-11796	0.271617
IRGC 127346	DV 110::IRGC 8855-1	IRIS_313-10606	0.0909091	aus	Bangladesh	IRIS_313-10606	0.120679
IRGC 127347	DV 2::IRGC 8806-1	IRIS_313-10604	0	aus	Bangladesh	NA	NA
IRGC 127348	DV 86::IRGC 8840-1	IRIS_313-10605	0	aus	Bangladesh	IRIS_313-10605	0.0200904
IRGC 127349	E 2070::IRGC 67981-1	IRIS_313-11746	0	ind	China	NA	NA
IRGC 127350	E 4197::IRGC 68004-1	IRIS_313-11747	1	ind	China	NA	NA
IRGC 127351	IRGC 127351:2013DS	IRIS_313-12221	0.0909091	ind	Lao People's Democratic Republic	IRIS_313-12221	0.0932693
IRGC 127352	EA NOUAN::IRGC 95147-1	IRIS_313-12259	0	ind	Lao People's Democratic Republic	IRIS_313-12259	0.0286582
IRGC 127353	IRGC 127353:2012DS	IRIS_313-12194	0.0588235	ind	Lao People's Democratic Republic	IRIS_313-12194	0.00991495
IRGC 127354	IRGC 127354:2013DS	IRIS_313-12261	0	ind	Lao People's Democratic Republic	IRIS_313-12261	0.0847849
IRGC 127355	EDAKKADAN 0-69-27::IRGC 19560-1	IRIS_313-10833	0	ind	India	IRIS_313-10833	0.0953867
IRGC 127357	EJALI::IRGC 53500-1	IRIS_313-11484	0.5	aus	Bangladesh	IRIS_313-11484	0.00926337
IRGC 127358	EMAHTAKYAN::IRGC 97789-1	IRIS_313-12292	0	ind	Myanmar	IRIS_313-12292	0.0277093
IRGC 127359	E MOOM::IRGC 64291-1	IRIS_313-11676	0	ind	Thailand	NA	NA
IRGC 127360	IRGC 127360:2013DS	IRIS_313-11678	0.0833333	ind	Thailand	IRIS_313-11678	0.168648
IRGC 127361	ESCONDE CACHO::IRGC 74305-1	IRIS_313-11912	0	ind	Brazil	IRIS_313-11912	0.0758289
IRGC 127364	EX SANDEMA::IRGC 79964-1	IRIS_313-12017	0.0714286	ind	Ghana	IRIS_313-12017	0.081803
IRGC 127365	E ZI 100::IRGC 70192-1	IRIS_313-11798	0.0625	ind	China	IRIS_313-11798	0.0938204
IRGC 127366	E ZI 110::IRGC 70201-1	IRIS_313-11799	0	ind	China	IRIS_313-11799	0.107417
IRGC 127367	FACAGRO 406::IRGC 82049-1	IRIS_313-12053	0.0555556	ind	Burundi	IRIS_313-12053	0
IRGC 127368	FAN WU::IRGC 70245-1	IRIS_313-11801	0	ind	China	IRIS_313-11801	0.0309034
IRGC 127369	IRGC 127369:2015DS	IRIS_313-10559	0	jap	China	IRIS_313-10559	0.140798
IRGC 127370	IRGC 127370:2014DS	IRIS_313-11434	0	jap	Colombia	NA	NA
IRGC 127371	IRGC 127371:2013DS	IRIS_313-10444	0.0833333	jap	Central America	IRIS_313-10444	0.326384
IRGC 127372	GAEW DAENG::IRGC 66707-1	IRIS_313-11721	0.0555556	ind	Thailand	IRIS_313-11721	0.0379036
IRGC 127375	GAJA BARU::IRGC 17586-1	IRIS_313-10769	0	ind	Indonesia	IRIS_313-10769	0.00926337
IRGC 127377	GAO JIAO HONG::IRGC 80920-1	IRIS_313-12033	1	ind	China	IRIS_313-12033	0.379942
IRGC 127378	GAO JIAO YING GAN ZHAN::IRGC 68053-1	IRIS_313-11748	0	ind	China	IRIS_313-11748	0.266595
IRGC 127379	GAO LIANG ZAO::IRGC 59563-1	IRIS_313-11573	0	ind	China	IRIS_313-11573	0.19271
IRGC 127380	IRGC 127380:2012DS	IRIS_313-11679	0	ind	Thailand	IRIS_313-11679	0.298107
IRGC 127381	IRGC 127381:2014DS	IRIS_313-11066	0	admix	Bangladesh	IRIS_313-11066	0.00127989
IRGC 127383	GENG 77-4::IRGC 59321-1	IRIS_313-11570	0.105263	ind	China	IRIS_313-11570	0.370473
IRGC 127385	GILINGAN MARANGRAS::IRGC 75213-1	IRIS_313-11929	0	jap	Philippines	NA	NA
IRGC 127386	GI TAH::IRGC 74883-1	IRIS_313-11920	0.0526316	ind	Thailand	IRIS_313-11920	0.176178
IRGC 127387	IRGC 127387:2013DS	IRIS_313-11598	0.0666667	admix	India	IRIS_313-11598	0.200922
IRGC 127388	GOJOT::IRGC 17669-1	IRIS_313-10772	0	ind	Indonesia	IRIS_313-10772	0.0664528
IRGC 127389	GORA DHAN 2::IRGC 66269-1	IRIS_313-11712	0	aus	India	IRIS_313-11712	0.504162
IRGC 127390	GORIA::IRGC 58736-1	IRIS_313-11557	2	aus	Bangladesh	IRIS_313-11557	0.31583
IRGC 127393	IRGC 127393:2012DS	IRIS_313-11726	0	ind	China	IRIS_313-11726	0.0286582
IRGC 127394	GUA PAI GU::IRGC 72078-1	IRIS_313-11860	0.111111	ind	China	IRIS_313-11860	0.103073
IRGC 127395	IRGC 127395:2013DS	IRIS_313-11626	0	aro	Nepal	IRIS_313-11626	0.00132187
IRGC 127396	GURULEY::IRGC 32441-1	IRIS_313-11120	0	ind	Bhutan	IRIS_313-11120	0.0365247
IRGC 127398	HA GOO::IRGC 4577-1	IRIS_313-10503	0	ind	China	IRIS_313-10503	0.0472407
IRGC 127399	HAI NA::IRGC 107117-1	IRIS_313-12342	0	jap	Lao People's Democratic Republic	IRIS_313-12342	0.0360262
IRGC 127400	IRGC 127400:2014DS	IRIS_313-11564	0	aro	Nepal	IRIS_313-11564	0.0207718
IRGC 127401	IRGC 127401:2013DS	IRIS_313-10721	0	ind	Sri Lanka	IRIS_313-10721	0.0277093
IRGC 127404	HEGAR MANAH::IRGC 17733-1	IRIS_313-10774	0	ind	Indonesia	NA	NA
IRGC 127405	IRGC 127405:2013DS	IRIS_313-11861	0	ind	China	IRIS_313-11861	0.168592
IRGC 127406	HENG YE ZAO::IRGC 72092-1	IRIS_313-11862	0	ind	China	IRIS_313-11862	0.00384275
IRGC 127407	HERATH BANDA::IRGC 67630-1	IRIS_313-11741	0	ind	Sri Lanka	IRIS_313-11741	0.409026
IRGC 127408	IRGC 127408:2012DS	IRIS_313-12128	0	ind	Lao People's Democratic Republic	IRIS_313-12128	0.0176744
IRGC 127410	HOE PHAR THAE::IRGC 57907-1	IRIS_313-11541	0	ind	Myanmar	IRIS_313-11541	0.0365247
IRGC 127411	HOLDIGANTHI::IRGC 61105-1	IRIS_313-11607	0.0555556	ind	India	IRIS_313-11607	0
IRGC 127413	HONG DU BAI::IRGC 72098-1	IRIS_313-11863	0.0666667	ind	China	IRIS_313-11863	0.200922
IRGC 127414	HONG MI JIU GONG JI::IRGC 74031-1	IRIS_313-11909	0.0769231	ind	China	IRIS_313-11909	0
IRGC 127415	HONG PI NUO::IRGC 59638-1	IRIS_313-11575	0	jap	China	IRIS_313-11575	0.387373
IRGC 127416	HONG YANG ZAO 3::IRGC 67177-1	IRIS_313-11727	0	ind	China	NA	NA
IRGC 127417	HOU LU BAI::IRGC 76582-1	IRIS_313-11948	0	ind	China	IRIS_313-11948	0.43949
IRGC 127419	HSIEH DAU::IRGC 4727-1	IRIS_313-10504	0.5	ind	China	IRIS_313-10504	0
IRGC 127420	HSINCHU AI CHIO CHIENG::IRGC 78182-1	IRIS_313-11980	0	ind	Taiwan	IRIS_313-11980	0.0815243
IRGC 127421	HSIN-T''AO YUAN CHING YU::IRGC 65074-1	IRIS_313-11695	0.153846	ind	Taiwan	IRIS_313-11695	0.109948
IRGC 127423	IRGC 127423:2013DS	IRIS_313-11865	0	ind	China	IRIS_313-11865	0.207535
IRGC 127424	HURANG ARISO LUTA::IRGC 26055-1	IRIS_313-10966	0.0769231	ind	Brazil	IRIS_313-10966	0
IRGC 127425	I 41::IRGC 75927-1	IRIS_313-11943	0.166667	ind	Nepal	IRIS_313-11943	0.150488
IRGC 127426	I 814::IRGC 76028-1	IRIS_313-11944	1	ind	Nepal	IRIS_313-11944	0.0926892
IRGC 127429	IRGC 127429:2014DS	IRIS_313-10830	0	jap	Philippines	NA	NA
IRGC 127430	INDIA DULAR (NO ORDEM 7)::IRGC 26070-1	IRIS_313-10969	0	aus	Brazil	NA	NA
IRGC 127431	IRGC 127431:2013DS	IRIS_313-12127	0.0625	ind	Lao People's Democratic Republic	IRIS_313-12127	0.105345
IRGC 127432	IN TOK::IRGC 77071-1	IRIS_313-11961	0	ind	Thailand	NA	NA
IRGC 127443	IRGC 127443:2012DS	IRIS_313-11432	0	admix	India	IRIS_313-11432	0.115072
IRGC 127444	ITA 117::IRGC 75235-1	IRIS_313-11930	0	ind	Nigeria	IRIS_313-11930	0.081803
IRGC 127445	ITA 245::IRGC 66288-1	IRIS_313-11713	0.125	ind	Nigeria	NA	NA
IRGC 127446	IRGC 127446:2013DS	IRIS_313-11537	0	jap	Philippines	IRIS_313-11537	0.064589
IRGC 127447	J 6 IR 520 (WC 693)::IRGC 57600-1	IRIS_313-11538	0	ind	Philippines	IRIS_313-11538	0.0683672
IRGC 127448	IRGC 127448:2012DS	IRIS_313-11627	0	aro	Nepal	IRIS_313-11627	0
IRGC 127449	JASURE AUS::IRGC 43860-1	IRIS_313-11322	0.125	aus	Bangladesh	IRIS_313-11322	0.0731671
IRGC 127450	JATI MANI::IRGC 66565-1	IRIS_313-11717	0	ind	Indonesia	IRIS_313-11717	0
IRGC 127454	JHONA 101::IRGC 27976-1	IRIS_313-11027	1	aus	Pakistan	NA	NA
IRGC 127455	JHORA::IRGC 43862-1	IRIS_313-11323	0	aus	Bangladesh	IRIS_313-11323	0.0152937
IRGC 127456	JHUL DIGA::IRGC 26478-1	IRIS_313-10981	1	aus	Bangladesh	NA	NA
IRGC 127457	IRGC 127457:2012DS	IRIS_313-12007	0.0666667	ind	China	IRIS_313-12007	0.0595755
IRGC 127458	JIANG ER ZAO::IRGC 72152-1	IRIS_313-11866	0	ind	China	IRIS_313-11866	0.0223956
IRGC 127459	IRGC 127459:2013DS	IRIS_313-11576	0.125	ind	China	IRIS_313-11576	0.194797
IRGC 127460	JIE CAO ZHAN::IRGC 70305-1	IRIS_313-11802	2	ind	China	IRIS_313-11802	0
IRGC 127464	JIN HUA 258::IRGC 63670-1	IRIS_313-11665	0.5	ind	China	IRIS_313-11665	0.280928
IRGC 127466	JON JAN::IRGC 97633-1	IRIS_313-12290	0	ind	Myanmar	IRIS_313-12290	0.0554387
IRGC 127467	JUAN YE LAI::IRGC 61825-1	IRIS_313-11622	0	ind	China	IRIS_313-11622	0.067177
IRGC 127468	JUGRAY::IRGC 60960-1	IRIS_313-11599	0	ind	India	IRIS_313-11599	0.0683357
IRGC 127469	K 1074::IRGC 55017-1	IRIS_313-11505	0.153846	ind	India	IRIS_313-11505	0.689876
IRGC 127470	K 15591-4::IRGC 55043-1	IRIS_313-11506	1	ind	India	NA	NA
IRGC 127471	K 17-9-1-1::IRGC 36778-1	IRIS_313-11197	0.0769231	ind	India	IRIS_313-11197	0.249244
IRGC 127473	KADA CHOPA::IRGC 34954-1	IRIS_313-11168	0	aus	India	IRIS_313-11168	0.0968
IRGC 127475	IRGC 127475:2012DS	IRIS_313-12080	0	ind	Philippines	NA	NA
IRGC 127476	KAHATAWEE::IRGC 12004-1	IRIS_313-10662	0	ind	Sri Lanka	IRIS_313-10662	0.683264
IRGC 127477	KALABOKRI::IRGC 43872-1	IRIS_313-11324	0	aus	Bangladesh	NA	NA
IRGC 127478	KALAGNON::IRGC 30335-1	IRIS_313-11097	0	ind	Philippines	IRIS_313-11097	0.233032
IRGC 127480	KALIBAJARI::IRGC 67718-1	IRIS_313-11742	0	aus	India	IRIS_313-11742	0.0938204
IRGC 127481	KALIBORO 600::IRGC 29367-1	IRIS_313-11067	0.307692	aus	Bangladesh	IRIS_313-11067	0.398208
IRGC 127482	KALU T 139::IRGC 53670-1	IRIS_313-11489	0	aus	India	NA	NA
IRGC 127483	KAMAS::IRGC 17785-1	IRIS_313-10777	0	ind	Indonesia	IRIS_313-10777	0.0554387
IRGC 127484	KAMPTI::IRGC 75626-1	IRIS_313-11939	0	ind	Burkina Faso	NA	NA
IRGC 127485	KAMULI::IRGC 23928-1	IRIS_313-10925	0	aus	Nepal	NA	NA
IRGC 127488	KANGRI::IRGC 73104-1	IRIS_313-11888	0	aus	Pakistan	IRIS_313-11888	0.185248
IRGC 127489	KANPURI::IRGC 53278-1	IRIS_313-11477	0.25	aus	India	IRIS_313-11477	0
IRGC 127491	KARANGI::IRGC 77128-1	IRIS_313-11963	0.333333	aus	India	IRIS_313-11963	0.52126
IRGC 127492	KARIA::IRGC 6702-1	IRIS_313-10545	0.214286	aus	NA	IRIS_313-10545	0.0268213
IRGC 127493	KARILETYONE::IRGC 70745-1	IRIS_313-11816	0	ind	Myanmar	IRIS_313-11816	0.0207718
IRGC 127494	KARISHNABELI::IRGC 61979-1	IRIS_313-11628	0	admix	Nepal	IRIS_313-11628	0.0232335
IRGC 127495	IRGC 127495:2012DS	IRIS_313-11414	0.0714286	ind	India	IRIS_313-11414	0.133853
IRGC 127496	IRGC 127496:2013DS	IRIS_313-12094	0	aro	Bangladesh	IRIS_313-12094	0.0844867
IRGC 127497	KATAKCHIKON::IRGC 25880-1	IRIS_313-10963	0.0714286	aus	Bangladesh	IRIS_313-10963	0.0156899
IRGC 127499	KATSIYAM TABAO::IRGC 52855-1	IRIS_313-11463	0	ind	Philippines	IRIS_313-11463	0.0643424
IRGC 127500	IRGC 127500:2012DS	IRIS_313-11779	0	ind	Tanzania	NA	NA
IRGC 127501	IRGC 127501:2013DS	IRIS_313-12287	0	ind	Myanmar	IRIS_313-12287	0.0758289
IRGC 127502	IRGC 127502:2014DS	IRIS_313-11117	0.5	jap	Indonesia	IRIS_313-11117	0.0750258
IRGC 127503	KE SHU BAI::IRGC 72183-1	IRIS_313-11867	0	ind	China	IRIS_313-11867	0.0379036
IRGC 127504	IRGC 127504:2014DS	IRIS_313-10936	0	jap	Indonesia	NA	NA
IRGC 127506	IRGC 127506:2014DS	IRIS_313-10781	0.0833333	jap	Indonesia	NA	NA
IRGC 127507	IRGC 127507:2014DS	IRIS_313-10783	0	jap	Indonesia	NA	NA
IRGC 127508	IRGC 127508:2014DS	IRIS_313-10740	0	jap	Indonesia	NA	NA
IRGC 127509	IRGC 127509:2014DS	IRIS_313-10741	0	jap	Indonesia	IRIS_313-10741	0.144919
IRGC 127510	IRGC 127510:2014DS	IRIS_313-10785	0	jap	Indonesia	NA	NA
IRGC 127514	IRGC 127514:2013DS	IRIS_313-11837	0	ind	Thailand	IRIS_313-11837	0.0259884
IRGC 127515	IRGC 127515:2013DS	IRIS_313-11091	0	ind	Lao People's Democratic Republic	NA	NA
IRGC 127516	IRGC 127516:2014DS	IRIS_313-11092	0.5	admix	Lao People's Democratic Republic	NA	NA
IRGC 127518	IRGC 127518:2012DS	IRIS_313-11708	0	ind	Thailand	IRIS_313-11708	0.0443009
IRGC 127519	KHAU DANH::IRGC 73201-1	IRIS_313-11893	0	ind	Viet Nam	IRIS_313-11893	0.0593441
IRGC 127521	KHIE TOM::IRGC 95601-1	IRIS_313-12263	0	ind	Lao People's Democratic Republic	IRIS_313-12263	0.203645
IRGC 127522	IRGC 127522:2013DS	IRIS_313-11156	0	jap	India	IRIS_313-11156	0.150488
IRGC 127523	KIKUBA::IRGC 70722-1	IRIS_313-11814	0	ind	Kenya	IRIS_313-11814	0.129153
IRGC 127524	KILOMBERO::IRGC 69698-1	IRIS_313-11780	0.0588235	ind	Tanzania	IRIS_313-11780	0.0513594
IRGC 127526	KODIA PHUL::IRGC 52168-1	IRIS_313-11449	0.5	ind	India	NA	NA
IRGC 127528	KOLAMBA::IRGC 52456-1	IRIS_313-11456	0	aus	India	IRIS_313-11456	0.00298801
IRGC 127529	KONAMANI::IRGC 49806-1	IRIS_313-11416	0	ind	India	IRIS_313-11416	0.105345
IRGC 127531	KONYAN::IRGC 66931-1	IRIS_313-11724	0	ind	Guinea	IRIS_313-11724	0.176754
IRGC 127532	KORTIK KAIKA::IRGC 31841-1	IRIS_313-11116	0	aus	Bangladesh	IRIS_313-11116	0.0888674
IRGC 127533	KOTHMALLI KARUPPAN::IRGC 7842-1	IRIS_313-10572	0	ind	Nigeria	IRIS_313-10572	0.13018
IRGC 127535	KUNJUKUNJU::IRGC 75448-1	IRIS_313-11937	0	ind	India	IRIS_313-11937	0.0268213
IRGC 127536	IRGC 127536:2013DS	IRIS_313-11565	0.0666667	ind	Nepal	IRIS_313-11565	0.144402
IRGC 127537	KYUN TAW SEIN::IRGC 58072-1	IRIS_313-11543	0.05	ind	Myanmar	IRIS_313-11543	0.126855
IRGC 127538	IRGC 127538:2012DS	IRIS_313-11750	0.0833333	ind	China	NA	NA
IRGC 127539	L 10833::IRGC 68121-1	IRIS_313-11751	0.0714286	ind	China	IRIS_313-11751	0.359956
IRGC 127540	LAB::IRGC 107468-1	IRIS_313-12346	0	jap	Lao People's Democratic Republic	NA	NA
IRGC 127541	LAI DAM::IRGC 107490-1	IRIS_313-12347	0	jap	Lao People's Democratic Republic	IRIS_313-12347	0.287851
IRGC 127542	IRGC 127542:2013DS	IRIS_313-11919	0	ind	India	NA	NA
IRGC 127544	LALI GURMATIA::IRGC 70854-1	IRIS_313-11828	0	ind	India	NA	NA
IRGC 127545	LAL MOTI::IRGC 82168-1	IRIS_313-12055	0.333333	aus	Bangladesh	IRIS_313-12055	0.00141468
IRGC 127546	LAL SAR::IRGC 16185-1	IRIS_313-10735	0	aus	Nepal	IRIS_313-10735	0.0102764
IRGC 127547	LAL TAURA::IRGC 35017-1	IRIS_313-11170	0.0769231	aus	India	IRIS_313-11170	0.00146614
IRGC 127550	IRGC 127550:2013DS	IRIS_313-10999	0	jap	Indonesia	IRIS_313-10999	0.387373
IRGC 127551	LANG QIAN CHE::IRGC 59730-1	IRIS_313-11577	0	ind	China	IRIS_313-11577	0.060836
IRGC 127552	IRGC 127552:2012DS	IRIS_313-12236	0	ind	China	IRIS_313-12236	0.064824
IRGC 127553	LARA BORO::IRGC 79342-1	IRIS_313-12002	0	aus	Bangladesh	IRIS_313-12002	0.081803
IRGC 127554	LATIJHABAR::IRGC 61991-1	IRIS_313-11629	0	aus	Nepal	IRIS_313-11629	0.385164
IRGC 127556	IRGC 127556:2012DS	IRIS_313-12301	0	ind	Lao People's Democratic Republic	IRIS_313-12301	0.014106
IRGC 127557	LG 10344::IRGC 99789-1	IRIS_313-12321	0	jap	Lao People's Democratic Republic	IRIS_313-12321	0.0747943
IRGC 127559	KHAO PA::IRGC 85972-1	IRIS_313-12130	0.0588235	ind	Lao People's Democratic Republic	IRIS_313-12130	0.00991495
IRGC 127560	LG 4153::IRGC 98528-1	IRIS_313-12302	0	ind	Lao People's Democratic Republic	IRIS_313-12302	0.0318848
IRGC 127561	LG 9274::IRGC 98715-1	IRIS_313-12303	0	ind	Lao People's Democratic Republic	IRIS_313-12303	0.0401066
IRGC 127562	LIANG GUANG::IRGC 78551-1	IRIS_313-11986	0	ind	China	IRIS_313-11986	0.0512682
IRGC 127563	LIGUNGTUNG::IRGC 38786-1	IRIS_313-11234	0	ind	Philippines	IRIS_313-11234	0.0296743
IRGC 127564	LIMA::IRGC 81487-1	IRIS_313-12048	0	ind	Indonesia	NA	NA
IRGC 127565	LING TA 150::IRGC 1106-1	IRIS_313-10452	0.285714	ind	China	IRIS_313-10452	0.0803969
IRGC 127567	IRGC 127567:2012DS	IRIS_313-11985	0	ind	China	IRIS_313-11985	0.0560391
IRGC 127568	LIU HE XI HE::IRGC 76661-1	IRIS_313-11949	0.0714286	ind	China	IRIS_313-11949	0.0768061
IRGC 127569	LIU LI YOU::IRGC 72198-1	IRIS_313-11868	0	ind	China	IRIS_313-11868	0.436775
IRGC 127570	LIU TIAO XIAN::IRGC 72758-1	IRIS_313-11881	0	ind	China	IRIS_313-11881	0.232735
IRGC 127571	LOCAL BHAT::IRGC 52343-1	IRIS_313-11452	0	aus	India	NA	NA
IRGC 127572	LOCAL::IRGC 53300-1	IRIS_313-11478	0	ind	India	IRIS_313-11478	0.0909403
IRGC 127573	LONG GE 33::IRGC 63705-1	IRIS_313-11666	0	ind	China	NA	NA
IRGC 127574	LONG MA::IRGC 11867-1	IRIS_313-10659	0.0555556	ind	Lao People's Democratic Republic	IRIS_313-10659	0.0871495
IRGC 127575	IRGC 127575:2014DS	IRIS_313-12348	0	jap	Lao People's Democratic Republic	NA	NA
IRGC 127576	LOUK PASOM::IRGC 98136-1	IRIS_313-12297	0.25	ind	Lao People's Democratic Republic	IRIS_313-12297	0.387657
IRGC 127577	LUA CHUM::IRGC 16840-1	IRIS_313-10751	0	ind	Viet Nam	NA	NA
IRGC 127578	LUA DUC::IRGC 16718-1	IRIS_313-10748	0	ind	Viet Nam	IRIS_313-10748	0.457585
IRGC 127579	IRGC 127579:2013DS	IRIS_313-10513	0	ind	NA	NA	NA
IRGC 127580	LUO AI ZAO 3::IRGC 63730-1	IRIS_313-11667	0	ind	China	IRIS_313-11667	0.26524
IRGC 127581	LUO SI ZHAN::IRGC 67211-1	IRIS_313-11728	0	ind	China	IRIS_313-11728	0.0340474
IRGC 127582	IRGC 127582:2013DS	IRIS_313-11133	0.111111	ind	Myanmar	IRIS_313-11133	0.0467234
IRGC 127583	M 142::IRGC 35054-1	IRIS_313-11171	0	aus	India	NA	NA
IRGC 127584	M 6034-1::IRGC 68193-1	IRIS_313-11752	0	ind	China	NA	NA
IRGC 127586	MADISA::IRGC 27568-1	IRIS_313-11018	0	aus	Bangladesh	IRIS_313-11018	0.176966
IRGC 127587	IRGC 127587:2012DS	IRIS_313-11609	0	ind	Thailand	NA	NA
IRGC 127588	IRGC 127588:2013DS	IRIS_313-11682	0	ind	Thailand	IRIS_313-11682	0.0151238
IRGC 127589	IRGC 127589:2012DS	IRIS_313-10510	0	ind	Philippines	NA	NA
IRGC 127590	MAGU::IRGC 97027-1	IRIS_313-12275	1	ind	China	NA	NA
IRGC 127591	MAIRUL::IRGC 27170-1	IRIS_313-11000	0	ind	Indonesia	NA	NA
IRGC 127592	MAK KHEUA DENG::IRGC 107709-1	IRIS_313-12349	0.111111	jap	Lao People's Democratic Republic	NA	NA
IRGC 127593	IRGC 127593:2014DS	IRIS_313-12350	0	jap	Lao People's Democratic Republic	IRIS_313-12350	0.0285077
IRGC 127594	IRGC 127594:2013DS	IRIS_313-12272	0	jap	Philippines	IRIS_313-12272	0.0790238
IRGC 127595	MALAGKIT (PINELIPE)::IRGC 67444-1	IRIS_313-11736	0	jap	Philippines	IRIS_313-11736	0.232802
IRGC 127597	MALCHI::IRGC 61004-1	IRIS_313-11602	0.0909091	aus	India	IRIS_313-11602	0.00926337
IRGC 127598	MALIKULI::IRGC 76237-1	IRIS_313-11945	0	ind	Bangladesh	NA	NA
IRGC 127599	MALOBA (DISSI ROUGE)::IRGC 75700-1	IRIS_313-11940	0.0625	ind	Burkina Faso	NA	NA
IRGC 127600	IRGC 127600:2014DS	IRIS_313-10742	0.0909091	ind	Indonesia	IRIS_313-10742	0.0182062
IRGC 127601	IRGC 127601:2012DS	IRIS_313-11977	0.0769231	ind	Madagascar	NA	NA
IRGC 127602	IRGC 127602:2012DS	IRIS_313-10791	0.166667	ind	Indonesia	NA	NA
IRGC 127604	MANSARA DHAN::IRGC 86940-1	IRIS_313-12139	0	aus	Nepal	IRIS_313-12139	0.0427449
IRGC 127605	MAN TIAN QING::IRGC 72776-1	IRIS_313-11882	0	ind	China	IRIS_313-11882	0.278643
IRGC 127608	MAO ZHA NUO::IRGC 70335-1	IRIS_313-11803	1	jap	China	IRIS_313-11803	0
IRGC 127609	MARAMAY::IRGC 82628-1	IRIS_313-12066	0	ind	Philippines	IRIS_313-12066	0.0427449
IRGC 127612	MATHOLUWA::IRGC 8901-1	IRIS_313-10609	0	ind	Sri Lanka	NA	NA
IRGC 127613	MATIANG::IRGC 18220-1	IRIS_313-10792	0	ind	Indonesia	IRIS_313-10792	0.592436
IRGC 127614	IRGC 127614:2013DS	IRIS_313-12082	0.0588235	ind	Madagascar	IRIS_313-12082	0
IRGC 127615	MA WEI ZHAN::IRGC 72220-1	IRIS_313-11869	0	ind	China	IRIS_313-11869	0.0683357
IRGC 127616	MAYATAUNG::IRGC 95957-1	IRIS_313-12268	0	ind	Myanmar	NA	NA
IRGC 127617	MA YOO::IRGC 73507-1	IRIS_313-11898	0.0714286	ind	Thailand	IRIS_313-11898	0.112143
IRGC 127619	MBEIMBEIHUN::IRGC 69730-1	IRIS_313-11784	0	ind	Sierra Leone	IRIS_313-11784	0.0102764
IRGC 127621	MEE::IRGC 107773-1	IRIS_313-12352	0.111111	jap	Lao People's Democratic Republic	IRIS_313-12352	0.110009
IRGC 127622	IRGC 127622:2013DS	IRIS_313-11729	0	ind	China	IRIS_313-11729	0.135517
IRGC 127623	MENAHARA 505::IRGC 68709-1	IRIS_313-11760	0	ind	Madagascar	IRIS_313-11760	0.109882
IRGC 127624	MENDUNGAN::IRGC 18245-1	IRIS_313-10794	0	jap	Indonesia	IRIS_313-10794	0.213863
IRGC 127625	MIAO ZHAN::IRGC 76691-1	IRIS_313-11951	0	ind	China	IRIS_313-11951	0.0843812
IRGC 127626	MI GU::IRGC 76687-1	IRIS_313-11950	0	ind	China	IRIS_313-11950	0.240354
IRGC 127628	MOE GAUNG PYU::IRGC 58120-1	IRIS_313-11545	0.0769231	ind	Myanmar	IRIS_313-11545	0.081803
IRGC 127630	IRGC 127630:2014DS	IRIS_313-10489	0	jap	Philippines	NA	NA
IRGC 127631	IRGC 127631:2013DS	IRIS_313-11785	0	ind	Tanzania	IRIS_313-11785	0.319974
IRGC 127632	MOSHI::IRGC 70648-1	IRIS_313-11811	0	ind	Kenya	IRIS_313-11811	0.0440497
IRGC 127633	MOSHI::IRGC 70730-1	IRIS_313-11815	0.230769	ind	Kenya	IRIS_313-11815	0.390776
IRGC 127634	MOTANGE PAHELLO LAULE::IRGC 16160-1	IRIS_313-10733	0.0714286	ind	Nepal	IRIS_313-10733	0.176178
IRGC 127635	MR 136-1::IRGC 50707-1	IRIS_313-11433	0	ind	India	IRIS_313-11433	0
IRGC 127636	IRGC 127636:2014DS	IRIS_313-11588	0	ind	Malaysia	IRIS_313-11588	0.0801884
IRGC 127637	IRGC 127637:2013DS	IRIS_313-11839	0.0714286	ind	Thailand	IRIS_313-11839	0.0443009
IRGC 127639	IRGC 127639:2013DS	IRIS_313-11889	0	ind	Pakistan	IRIS_313-11889	0.121361
IRGC 127640	MURUNGA::IRGC 15428-1	IRIS_313-10716	0	ind	Sri Lanka	IRIS_313-10716	0.00132187
IRGC 127641	MUSHKAN 340 A::IRGC 28073-1	IRIS_313-11029	0.0625	aus	Pakistan	IRIS_313-11029	0.117277
IRGC 127642	NAGKAYAT::IRGC 584-1	IRIS_313-10440	0.0833333	jap	Philippines	IRIS_313-10440	0.189635
IRGC 127643	IRGC 127643:2013DS	IRIS_313-10947	0	ind	Indonesia	NA	NA
IRGC 127644	NAN ERH AI 5::IRGC 34255-1	IRIS_313-11158	0.222222	ind	China	IRIS_313-11158	0.0692984
IRGC 127645	NAN TEO 14::IRGC 7304-1	IRIS_313-10561	0	ind	China	NA	NA
IRGC 127647	NAPDAI::IRGC 52009-1	IRIS_313-11446	0	ind	India	IRIS_313-11446	0.049688
IRGC 127648	NARIKEL BADI::IRGC 37550-1	IRIS_313-11213	0	aus	Bangladesh	IRIS_313-11213	0.14673
IRGC 127649	IRGC 127649:2012DS	IRIS_313-12354	0	ind	Lao People's Democratic Republic	IRIS_313-12354	0.0401066
IRGC 127650	NASAENG::IRGC 107819-1	IRIS_313-12355	0	ind	Lao People's Democratic Republic	IRIS_313-12355	0.0901056
IRGC 127652	NATEL BORO::IRGC 34749-1	IRIS_313-11163	0.272727	aus	Bangladesh	IRIS_313-11163	0.17182
IRGC 127653	NCS 102::IRGC 51854-1	IRIS_313-11445	0	ind	India	IRIS_313-11445	0.0360262
IRGC 127654	NCS 271 A::IRGC 62216-1	IRIS_313-11636	0	aus	India	IRIS_313-11636	0.0136468
IRGC 127656	NCS 331::IRGC 62247-1	IRIS_313-11638	0.0588235	ind	India	IRIS_313-11638	0.0222836
IRGC 127657	NCS 349::IRGC 62257-1	IRIS_313-11639	0.0714286	ind	India	IRIS_313-11639	0.399131
IRGC 127658	NCS 458::IRGC 62290-1	IRIS_313-11640	0.5	ind	India	IRIS_313-11640	0.156949
IRGC 127659	NCS 477::IRGC 62299-1	IRIS_313-11641	0.0666667	ind	India	IRIS_313-11641	0.0352426
IRGC 127661	NCS 599::IRGC 62373-1	IRIS_313-11642	0.3125	ind	India	IRIS_313-11642	0.551215
IRGC 127662	NCS 603 B::IRGC 62377-1	IRIS_313-11643	0	ind	India	IRIS_313-11643	0.0365247
IRGC 127663	NCS 745::IRGC 62466-1	IRIS_313-11644	0	ind	India	IRIS_313-11644	0.62325
IRGC 127664	NCS 766::IRGC 62478-1	IRIS_313-11645	0	ind	India	NA	NA
IRGC 127665	NCS 771 A::IRGC 62483-1	IRIS_313-11646	0	ind	India	NA	NA
IRGC 127666	NCS 809 A::IRGC 62502-1	IRIS_313-11647	0	ind	India	IRIS_313-11647	0.188196
IRGC 127667	NCS 830::IRGC 62518-1	IRIS_313-11648	0	ind	India	IRIS_313-11648	0.00179214
IRGC 127668	NCS 901 A::IRGC 62568-1	IRIS_313-11650	0.333333	ind	India	IRIS_313-11650	0.0435822
IRGC 127672	NGA CHAN HMWE::IRGC 58146-1	IRIS_313-11546	0	ind	Myanmar	IRIS_313-11546	0.0932693
IRGC 127673	NGAM KON DAM::IRGC 98486-1	IRIS_313-12300	0	ind	Lao People's Democratic Republic	NA	NA
IRGC 127674	NGAN TIA::IRGC 13010-1	IRIS_313-10683	0	ind	Lao People's Democratic Republic	IRIS_313-10683	0.00991495
IRGC 127676	IRGC 127676:2015DS	IRIS_313-11248	0	jap	Thailand	IRIS_313-11248	0.0386475
IRGC 127677	NIAW KHIAW NGOO::IRGC 64563-1	IRIS_313-11683	0.0769231	ind	Thailand	NA	NA
IRGC 127679	NIAW NARAI::IRGC 71353-1	IRIS_313-11841	0.0666667	ind	Thailand	IRIS_313-11841	0.153691
IRGC 127680	IRGC 127680:2013DS	IRIS_313-11439	1	jap	Cuba	NA	NA
IRGC 127681	NOON SOUNG::IRGC 91956-1	IRIS_313-12224	0	ind	Lao People's Democratic Republic	IRIS_313-12224	0.0259884
IRGC 127682	NS 1515::IRGC 68947-1	IRIS_313-11762	0	ind	Madagascar	IRIS_313-11762	0
IRGC 127683	NS 199::IRGC 68864-1	IRIS_313-11761	0	ind	Cote d'Ivoire	NA	NA
IRGC 127684	NULI::IRGC 58824-1	IRIS_313-11558	0	ind	Bangladesh	NA	NA
IRGC 127686	NYAULI::IRGC 88628-1	IRIS_313-12182	0	ind	Nepal	NA	NA
IRGC 127689	IRGC 127689:2013DS	IRIS_313-10516	0.0666667	ind	United States of America	IRIS_313-10516	0.110886
IRGC 127691	OVIBENAMPOTAKA + OVIBE + MAKALIOKA::IRGC 84756-1	IRIS_313-12118	0	ind	Madagascar	NA	NA
IRGC 127693	IRGC 127693:2013DS	IRIS_313-11512	0.0555556	ind	Philippines	IRIS_313-11512	0.0550638
IRGC 127695	P 168::IRGC 1354-1	IRIS_313-10458	0.0714286	ind	China	IRIS_313-10458	0.837463
IRGC 127696	IRGC 127696:2014DS	IRIS_313-11765	0	aro	Liberia	IRIS_313-11765	0.0768061
IRGC 127697	P 41::IRGC 68987-1	IRIS_313-11764	0.0833333	ind	Liberia	IRIS_313-11764	0.00991495
IRGC 127698	PACHCHAIPERUMAL 2462-11::IRGC 3474-1	IRIS_313-10476	0.15	ind	Sri Lanka	IRIS_313-10476	0.263712
IRGC 127699	IRGC 127699:2013DS	IRIS_313-11328	0	jap	Malaysia	IRIS_313-11328	0.081803
IRGC 127700	PADI GRUNDUL 1::IRGC 25493-1	IRIS_313-10954	0	ind	Indonesia	IRIS_313-10954	0.0664528
IRGC 127701	IRGC 127701:2014DS	IRIS_313-11329	0	jap	Malaysia	NA	NA
IRGC 127704	IRGC 127704:2014DS	IRIS_313-10799	0	jap	Indonesia	IRIS_313-10799	0.106509
IRGC 127707	PA KHENG::IRGC 12996-1	IRIS_313-10682	0	ind	Lao People's Democratic Republic	NA	NA
IRGC 127708	IRGC 127708:2014DS	IRIS_313-12305	0	ind	Lao People's Democratic Republic	IRIS_313-12305	0.0879923
IRGC 127709	PAKISTANHMWE::IRGC 70763-1	IRIS_313-11820	0.0555556	ind	Myanmar	IRIS_313-11820	0.0015215
IRGC 127710	PALAM PURI BAS 137::IRGC 28084-1	IRIS_313-11032	0	aro	Pakistan	NA	NA
IRGC 127711	IRGC 127711:2014DS	IRIS_313-12225	0	ind	Lao People's Democratic Republic	NA	NA
IRGC 127712	IRGC 127712:2014DS	IRIS_313-12226	0	jap	Lao People's Democratic Republic	IRIS_313-12226	0.140798
IRGC 127713	PANI TORONG::IRGC 26411-1	IRIS_313-10978	0	ind	Bangladesh	IRIS_313-10978	0.444469
IRGC 127714	PANKHIRAJ::IRGC 24139-1	IRIS_313-10930	0.0666667	aus	Bangladesh	IRIS_313-10930	0.0243543
IRGC 127717	PA PHA EA::IRGC 87751-1	IRIS_313-12161	0.05	ind	Cambodia	IRIS_313-12161	0
IRGC 127718	IRGC 127718:2014DS	IRIS_313-10580	0	jap	Philippines	IRIS_313-10580	0.207342
IRGC 127720	PAUNDRI::IRGC 67527-1	IRIS_313-11738	0.0666667	ind	India	IRIS_313-11738	0.0151238
IRGC 127722	IRGC 127722:2012DS	IRIS_313-11508	0	ind	Thailand	IRIS_313-11508	0.105345
IRGC 127723	PA YANG NOEUGN::IRGC 87778-1	IRIS_313-12164	0	jap	Cambodia	NA	NA
IRGC 127725	PERIYA VELLAI::IRGC 15475-1	IRIS_313-10717	0.0769231	ind	Sri Lanka	IRIS_313-10717	0.0503183
IRGC 127726	IRGC 127726:2013DS	IRIS_313-12135	0	ind	Malaysia	IRIS_313-12135	0.103225
IRGC 127727	PERUNEL 0-69-18::IRGC 19581-1	IRIS_313-10835	0.230769	ind	India	IRIS_313-10835	0.264686
IRGC 127729	PILIT (7480) SELN (CI 12007)::IRGC 3758-1	IRIS_313-10484	0	ind	Philippines	IRIS_313-10484	0.0966633
IRGC 127730	IRGC 127730:2012DS	IRIS_313-10992	0	jap	Philippines	IRIS_313-10992	0.0739958
IRGC 127731	IRGC 127731:2013DS	IRIS_313-10919	0.0588235	jap	Philippines	IRIS_313-10919	0.0493287
IRGC 127732	IRGC 127732:2013DS	IRIS_313-10920	0.0625	jap	Philippines	IRIS_313-10920	0.0222836
IRGC 127734	PJ 110::IRGC 68981-1	IRIS_313-11763	0.166667	ind	Cameroon	NA	NA
IRGC 127735	PLAWNG SAENG::IRGC 64595-1	IRIS_313-11685	0.0625	ind	Thailand	IRIS_313-11685	0.165637
IRGC 127736	IRGC 127736:2013DS	IRIS_313-12009	0	ind	China	IRIS_313-12009	0.103225
IRGC 127737	IRGC 127737:2013DS	IRIS_313-11630	0	aro	Nepal	IRIS_313-11630	0.144919
IRGC 127738	POONGAR::IRGC 28611-1	IRIS_313-11041	0.0714286	ind	India	IRIS_313-11041	0.129258
IRGC 127739	PORASHI::IRGC 78397-1	IRIS_313-11982	0	aus	Bangladesh	IRIS_313-11982	0
IRGC 127740	IRGC 127740:2013DS	IRIS_313-11960	0	ind	Indonesia	IRIS_313-11960	0.0286582
IRGC 127741	IRGC 127741:2014DS	IRIS_313-10581	0.0769231	jap	Philippines	IRIS_313-10581	0.0490039
IRGC 127742	PR 106::IRGC 53418-1	IRIS_313-11480	0.333333	ind	India	IRIS_313-11480	0.0379036
IRGC 127743	PSBRC 18::IRGC 99639-1	IRIS_313-12319	0	ind	Philippines	IRIS_313-12319	0.0259884
IRGC 127745	IRGC 127745:2012DS	IRIS_313-11844	0	ind	Thailand	NA	NA
IRGC 127746	IRGC 127746:2014DS	IRIS_313-10805	0	jap	Indonesia	NA	NA
IRGC 127747	IRGC 127747:2012DS	IRIS_313-11006	0	ind	Indonesia	NA	NA
IRGC 127749	IRGC 127749:2014DS	IRIS_313-11009	0	jap	Indonesia	IRIS_313-11009	0.0223956
IRGC 127750	PULUT PUTIH::IRGC 27426-1	IRIS_313-11010	0.111111	ind	Indonesia	IRIS_313-11010	0.0730911
IRGC 127752	QI GU::IRGC 77381-1	IRIS_313-11966	0.363636	ind	China	IRIS_313-11966	0.92659
IRGC 127753	QING ER XIAO 2::IRGC 67255-1	IRIS_313-11730	0	ind	China	IRIS_313-11730	0.0472407
IRGC 127754	QING TAI AI::IRGC 67273-1	IRIS_313-11731	0	ind	China	NA	NA
IRGC 127755	QING ZAO 3::IRGC 67281-1	IRIS_313-11732	0	ind	China	NA	NA
IRGC 127756	QI YUE ZHAN::IRGC 76722-1	IRIS_313-11952	0	ind	China	IRIS_313-11952	0.35892
IRGC 127757	R 582::IRGC 70504-1	IRIS_313-11807	0	ind	Colombia	IRIS_313-11807	0.0296743
IRGC 127758	IRGC 127758:2013DS	IRIS_313-10649	0	jap	Philippines	NA	NA
IRGC 127759	IRGC 127759:2012DS	IRIS_313-10698	0	ind	Malaysia	IRIS_313-10698	0.186058
IRGC 127761	IRGC 127761:2013DS	IRIS_313-10926	0	aro	Nepal	IRIS_313-10926	0.0298843
IRGC 127762	RANI BHOG::IRGC 35109-1	IRIS_313-11172	0	aus	India	IRIS_313-11172	0.0309034
IRGC 127763	RANRUWAN::IRGC 36360-1	IRIS_313-11191	0	aus	Sri Lanka	IRIS_313-11191	0.00957809
IRGC 127765	RATNAGIRI 45-2::IRGC 39709-1	IRIS_313-11243	0.0714286	admix	India	IRIS_313-11243	0.199133
IRGC 127766	IRGC 127766:2013DS	IRIS_313-11567	0.0625	aro	Nepal	IRIS_313-11567	0
IRGC 127767	RAUSRR 4::IRGC 79785-1	IRIS_313-12013	0.111111	ind	India	IRIS_313-12013	0
IRGC 127771	RONG DAO 4::IRGC 63820-1	IRIS_313-11668	0	ind	China	IRIS_313-11668	0.0737054
IRGC 127772	IRGC 127772:2013DS	IRIS_313-12251	0.1	ind	Cambodia	IRIS_313-12251	0.11313
IRGC 127773	SABALINE::IRGC 98059-1	IRIS_313-12296	0	ind	Myanmar	IRIS_313-12296	0.0360262
IRGC 127774	SABORAMANDALOAFO::IRGC 69875-1	IRIS_313-11789	0.25	ind	Madagascar	NA	NA
IRGC 127775	IRGC 127775:2013DS	IRIS_313-11162	0.166667	ind	Indonesia	IRIS_313-11162	0.0518839
IRGC 127776	SADA AUS::IRGC 35117-1	IRIS_313-11173	0	aus	India	IRIS_313-11173	0
IRGC 127777	SADUMONI::IRGC 25919-1	IRIS_313-10964	0	aus	Bangladesh	IRIS_313-10964	0.0768061
IRGC 127778	SAITA::IRGC 31618-1	IRIS_313-11111	0.3125	aus	Bangladesh	IRIS_313-11111	0.419872
IRGC 127779	IRGC 127779:2013DS	IRIS_313-11436	0	jap	Cote d'Ivoire	IRIS_313-11436	0.0360262
IRGC 127780	SALSI::IRGC 52833-1	IRIS_313-11462	0.0769231	aus	India	IRIS_313-11462	0.0459765
IRGC 127781	SAMBA::IRGC 11993-1	IRIS_313-10661	0	ind	Sri Lanka	IRIS_313-10661	0.00926337
IRGC 127782	IRGC 127782:2013DS	IRIS_313-12308	0	ind	Lao People's Democratic Republic	NA	NA
IRGC 127783	SAN BAO GU::IRGC 76732-1	IRIS_313-11953	0.533333	ind	China	IRIS_313-11953	0.59896
IRGC 127785	IRGC 127785:2012DS	IRIS_313-12309	0	ind	Lao People's Democratic Republic	NA	NA
IRGC 127786	SANTHI 206::IRGC 28215-1	IRIS_313-11034	0.333333	aus	Pakistan	NA	NA
IRGC 127787	SAN ZHAO QI::IRGC 72289-1	IRIS_313-11871	0	ind	China	IRIS_313-11871	0.187738
IRGC 127788	SATHI::IRGC 46659-1	IRIS_313-11371	0	aus	India	IRIS_313-11371	0.118162
IRGC 127789	SATHIYA::IRGC 59225-1	IRIS_313-11568	0	ind	Nepal	IRIS_313-11568	0.216672
IRGC 127792	SELHI::IRGC 52760-1	IRIS_313-11460	0.45	ind	India	IRIS_313-11460	0.283453
IRGC 127793	SEMENDANG::IRGC 93633-1	IRIS_313-12241	0	jap	Indonesia	NA	NA
IRGC 127795	IRGC 127795:2013DS	IRIS_313-12227	0	jap	Lao People's Democratic Republic	IRIS_313-12227	0.0162018
IRGC 127796	SETYA::IRGC 88654-1	IRIS_313-12183	0	aus	Nepal	NA	NA
IRGC 127797	SHAN GU::IRGC 59870-1	IRIS_313-11579	0	ind	China	IRIS_313-11579	0.119687
IRGC 127798	SHINCHIKU IKU 97::IRGC 10429-1	IRIS_313-10631	1	jap	Taiwan	NA	NA
IRGC 127799	SHITTA AMAN::IRGC 37596-1	IRIS_313-11214	0.0714286	aus	Bangladesh	IRIS_313-11214	0.00896868
IRGC 127801	SHUANG BAI AI 2::IRGC 67309-1	IRIS_313-11733	0.111111	ind	China	IRIS_313-11733	0.140005
IRGC 127802	SHWEWARHNAN::IRGC 96053-1	IRIS_313-12269	0.0666667	ind	Myanmar	IRIS_313-12269	0.113747
IRGC 127803	SI CHAO 1::IRGC 67335-1	IRIS_313-11734	0	ind	China	IRIS_313-11734	0
IRGC 127804	SIDALI::IRGC 9567-1	IRIS_313-10623	0	aus	Nepal	NA	NA
IRGC 127807	IRGC 127807:2013DS	IRIS_313-11424	0	jap	Philippines	IRIS_313-11424	0.115842
IRGC 127808	IRGC 127808:2012DS	IRIS_313-11932	0	ind	Kenya	NA	NA
IRGC 127809	IRGC 127809:2014DS	IRIS_313-10941	0	ind	Indonesia	IRIS_313-10941	0
IRGC 127810	SI OMPAN LAMA::IRGC 35481-1	IRIS_313-11179	0	ind	Indonesia	IRIS_313-11179	0.0573852
IRGC 127811	IRGC 127811:2014DS	IRIS_313-10744	0.0769231	jap	Indonesia	NA	NA
IRGC 127812	IRGC 127812:2014DS	IRIS_313-10517	0.125	ind	Philippines	NA	NA
IRGC 127813	SIRHANTI::IRGC 53930-1	IRIS_313-11492	0.333333	aus	India	IRIS_313-11492	0.471442
IRGC 127814	IRGC 127814:2014DS	IRIS_313-10940	0.5	ind	Indonesia	NA	NA
IRGC 127815	SI WAN 14::IRGC 63019-1	IRIS_313-11655	1	jap	China	NA	NA
IRGC 127816	IRGC 127816:2012DS	IRIS_313-11500	0	ind	Indonesia	IRIS_313-11500	0.270573
IRGC 127817	SLO 19::IRGC 35157-1	IRIS_313-11174	0	aus	India	IRIS_313-11174	0.0554387
IRGC 127818	IRGC 127818:2014DS	IRIS_313-10745	0	jap	Indonesia	NA	NA
IRGC 127821	SONA AUS::IRGC 35160-1	IRIS_313-11175	1	aus	India	IRIS_313-11175	0.237066
IRGC 127822	SOSSOKA::IRGC 66478-1	IRIS_313-11716	0	ind	Guinea	IRIS_313-11716	0.045859
IRGC 127823	SPR 7284-57-5::IRGC 38649-1	IRIS_313-11233	0.0909091	ind	Thailand	IRIS_313-11233	0.00957809
IRGC 127824	SRAU THMOR::IRGC 29904-1	IRIS_313-11089	0	ind	Cambodia	IRIS_313-11089	0.217915
IRGC 127827	SUDU KARAYAL::IRGC 15348-1	IRIS_313-10715	0	ind	Sri Lanka	NA	NA
IRGC 127828	SUGA PANKHA::IRGC 24054-1	IRIS_313-10927	0.181818	aus	Nepal	IRIS_313-10927	0.0594734
IRGC 127829	SUGARKAND::IRGC 61059-1	IRIS_313-11604	0	aus	India	IRIS_313-11604	0
IRGC 127830	IRGC 127830:2013DS	IRIS_313-11011	0	ind	Indonesia	IRIS_313-11011	0.260308
IRGC 127831	IRGC 127831:2013DS	IRIS_313-11176	0	ind	India	IRIS_313-11176	0.0243543
IRGC 127832	T 21::IRGC 8892-1	IRIS_313-10608	1	aus	India	NA	NA
IRGC 127834	TAICHUNG 150::IRGC 80-1	IRIS_313-10429	0	jap	Taiwan	IRIS_313-10429	0.403553
IRGC 127835	IRGC 127835:2013DS	IRIS_313-11237	0	ind	Taiwan	IRIS_313-11237	0.081803
IRGC 127836	TAICHUNG WOO GEN 2::IRGC 5525-1	IRIS_313-10515	0	ind	Taiwan	IRIS_313-10515	0.143873
IRGC 127839	IRGC 127839:2014DS	IRIS_313-11990	0	ind	Taiwan	IRIS_313-11990	0
IRGC 127840	TAI ZHOU XIAN::IRGC 59912-1	IRIS_313-11580	0	ind	China	IRIS_313-11580	0.0296743
IRGC 127843	IRGC 127843:2012DS	IRIS_313-12229	0.0666667	ind	Lao People's Democratic Republic	IRIS_313-12229	0.0938204
IRGC 127845	IRGC 127845:2013DS	IRIS_313-11787	0	ind	Gambia	IRIS_313-11787	0.0360262
IRGC 127846	TANG DU GU::IRGC 77400-1	IRIS_313-11967	2	ind	China	IRIS_313-11967	0.29679
IRGC 127847	TAN NONG::IRGC 56126-1	IRIS_313-11521	0.166667	ind	Viet Nam	IRIS_313-11521	0.061548
IRGC 127848	TA PAI MAUNG::IRGC 7292-1	IRIS_313-10560	0	ind	China	IRIS_313-10560	0.0932693
IRGC 127849	TAP KHOUAY::IRGC 86373-1	IRIS_313-12133	0	ind	Lao People's Democratic Republic	IRIS_313-12133	0.061548
IRGC 127850	TAUNG LWIN::IRGC 58222-1	IRIS_313-11548	0.0625	ind	Myanmar	IRIS_313-11548	0
IRGC 127851	IRGC 127851:2013DS	IRIS_313-10949	0.0714286	jap	Indonesia	IRIS_313-10949	0.079489
IRGC 127852	TE SAN AI 2::IRGC 93355-1	IRIS_313-12232	0	ind	China	IRIS_313-12232	0
IRGC 127857	TIAN DAO DAO::IRGC 72837-1	IRIS_313-11884	0	ind	China	NA	NA
IRGC 127858	IRGC 127858:2013DS	IRIS_313-11872	0.5	ind	China	IRIS_313-11872	0.0828867
IRGC 127859	TILOKCHAN (SONABETHI)::IRGC 25927-1	IRIS_313-10965	0	aus	Bangladesh	NA	NA
IRGC 127860	TJERE ENER::IRGC 19103-1	IRIS_313-10819	0.0666667	ind	Indonesia	IRIS_313-10819	0.0550638
IRGC 127862	IRGC 127862:2012DS	IRIS_313-10821	0.111111	ind	Indonesia	NA	NA
IRGC 127863	T KAUG PAO::IRGC 34182-1	IRIS_313-11157	0	ind	Taiwan	IRIS_313-11157	0
IRGC 127864	TOAM JUM::IRGC 96077-1	IRIS_313-12270	0	ind	Myanmar	IRIS_313-12270	0.0636556
IRGC 127865	TON ROO SHUN::IRGC 4572-1	IRIS_313-10502	0	ind	China	IRIS_313-10502	0.16357
IRGC 127866	IRGC 127866:2013DS	IRIS_313-12024	0	ind	NA	IRIS_313-12024	0.0352426
IRGC 127867	TSIPALA MENAHAR::IRGC 69979-1	IRIS_313-11794	0.111111	ind	Madagascar	IRIS_313-11794	0.00621211
IRGC 127869	TUI (KIDAYAN)::IRGC 79058-1	IRIS_313-11996	0.0588235	ind	Philippines	IRIS_313-11996	0
IRGC 127870	TV 30::IRGC 55221-1	IRIS_313-11507	0	ind	Viet Nam	IRIS_313-11507	0.0296743
IRGC 127871	UCP 122::IRGC 8794-1	IRIS_313-10603	0	aus	Bangladesh	NA	NA
IRGC 127872	UGAGA::IRGC 67604-1	IRIS_313-11740	0	ind	Ghana	IRIS_313-11740	0.0776603
IRGC 127875	UPRH 166::IRGC 61615-1	IRIS_313-11619	0	aus	India	IRIS_313-11619	0.00158119
IRGC 127876	UPRH 197::IRGC 61641-1	IRIS_313-11620	0	aus	India	IRIS_313-11620	0.00322729
IRGC 127877	UPRH 265::IRGC 61689-1	IRIS_313-11621	0.142857	ind	India	IRIS_313-11621	0.256188
IRGC 127878	UPRH 31::IRGC 61503-1	IRIS_313-11616	0.142857	admix	India	IRIS_313-11616	0.0102764
IRGC 127879	UPRH 58::IRGC 61525-1	IRIS_313-11618	0	aus	India	IRIS_313-11618	0.0352426
IRGC 127880	IRGC 127880:2014DS	IRIS_313-10823	0.25	ind	Indonesia	NA	NA
IRGC 127881	VAIKATHARYAN::IRGC 52805-1	IRIS_313-11461	0	ind	India	IRIS_313-11461	0
IRGC 127882	VANKALI::IRGC 53339-1	IRIS_313-11479	0	jap	India	IRIS_313-11479	0.140005
IRGC 127883	VARIRANGAHY::IRGC 69897-1	IRIS_313-11790	0.0833333	jap	Madagascar	IRIS_313-11790	0.286372
IRGC 127884	VARY 5000 FOTSY::IRGC 97235-1	IRIS_313-12283	0.2	ind	Madagascar	IRIS_313-12283	0.061548
IRGC 127885	VARY LAHY::IRGC 69908-1	IRIS_313-11791	0	ind	Madagascar	NA	NA
IRGC 127886	VELLAI KOLOMBAN::IRGC 15517-1	IRIS_313-10719	0.1875	ind	Sri Lanka	IRIS_313-10719	0.242647
IRGC 127887	VELLA PERUVAZHA 0-68-12::IRGC 19588-1	IRIS_313-10836	0.333333	ind	India	IRIS_313-10836	0.734018
IRGC 127888	IRGC 127888:2012DS	IRIS_313-11964	0.0588235	ind	Bangladesh	IRIS_313-11964	0.0151238
IRGC 127889	W 398::IRGC 46787-1	IRIS_313-11374	0	aus	India	NA	NA
IRGC 127890	IRGC 127890:2014DS	IRIS_313-11511	0	jap	Philippines	IRIS_313-11511	0.554199
IRGC 127891	WAGWAG::IRGC 44802-1	IRIS_313-11345	0.0588235	ind	Philippines	IRIS_313-11345	0.192241
IRGC 127892	WAGWAG RAOIS::IRGC 44805-1	IRIS_313-11347	0.0833333	ind	Philippines	IRIS_313-11347	0.134737
IRGC 127893	WUGU::IRGC 93479-1	IRIS_313-12237	0.111111	ind	China	IRIS_313-12237	0.0739958
IRGC 127894	XIANG CHANG ZAO::IRGC 68268-1	IRIS_313-11753	1	ind	China	NA	NA
IRGC 127895	XI HONG GU::IRGC 70416-1	IRIS_313-11805	0	ind	China	IRIS_313-11805	0.0727008
IRGC 127896	YADU BARA::IRGC 86912-1	IRIS_313-12138	0	ind	Bhutan	NA	NA
IRGC 127897	YAH TOW::IRGC 75191-1	IRIS_313-11927	0	ind	Thailand	IRIS_313-11927	0
IRGC 127898	IRGC 127898:2014DS	IRIS_313-11611	0	jap	Thailand	IRIS_313-11611	0.1212
IRGC 127899	YANG WAN XIAN::IRGC 72886-1	IRIS_313-11885	0.181818	ind	China	IRIS_313-11885	0.35582
IRGC 127900	YAN ZHAN::IRGC 79740-1	IRIS_313-12010	0.230769	ind	China	NA	NA
IRGC 127901	YE DA GU::IRGC 76834-1	IRIS_313-11955	0.0909091	ind	China	IRIS_313-11955	0.112143
IRGC 127903	YERI BUTUKA::IRGC 82591-1	IRIS_313-12065	0.0625	admix	Nigeria	IRIS_313-12065	0.0296743
IRGC 127904	YI LI ZHONG::IRGC 67382-1	IRIS_313-11735	0	ind	China	IRIS_313-11735	0.489504
IRGC 127906	YOI::IRGC 82855-1	IRIS_313-12077	0	jap	Lao People's Democratic Republic	NA	NA
IRGC 127907	YU HE HONG::IRGC 74266-1	IRIS_313-11910	0	ind	China	IRIS_313-11910	0.0352426
IRGC 127908	YUN NAN ZHAN::IRGC 74272-1	IRIS_313-11911	0.4	ind	China	IRIS_313-11911	0.209324
IRGC 127909	ZACATEPEC A 79::IRGC 51116-1	IRIS_313-11438	0.0666667	ind	Mexico	IRIS_313-11438	0.0013667
IRGC 127910	ZAO LENG SHUI ZHAN::IRGC 79756-1	IRIS_313-12012	0	ind	China	IRIS_313-12012	0.113459
IRGC 127911	ZARBASAIL::IRGC 37346-1	IRIS_313-11210	0.0909091	aus	Bangladesh	IRIS_313-11210	0.0636556
IRGC 127913	ZHAO DAN AI::IRGC 77422-1	IRIS_313-11968	0.0666667	ind	China	IRIS_313-11968	0.129258
IRGC 127916	ZINYA KOLAMBA::IRGC 52402-1	IRIS_313-11453	0	ind	India	IRIS_313-11453	0.0204149
IRGC 127917	ZO::IRGC 56914-1	IRIS_313-11528	0.2	ind	Cote d'Ivoire	IRIS_313-11528	0.242647
IRGC 127918	IRGC 127918:2014DS	IRIS_313-11003	0.0625	jap	Indonesia	IRIS_313-11003	0.143737
IRGC 127919	34::IRGC 28371-2	IRIS_313-11036	0	aus	Pakistan	NA	NA
IRGC 127920	4583::IRGC 36894-2	IRIS_313-11202	0	jap	China	IRIS_313-11202	0.0089808
IRGC 127921	IRGC 127921:2012WS	IRIS_313-11406	0.1	ind	Myanmar	IRIS_313-11406	0.0659127
IRGC 127923	AEB 368 RIP P TYPE ADT::IRGC 49359-2	IRIS_313-11403	0	ind	India	NA	NA
IRGC 127924	AI NAN TSAO 39::IRGC 28461-2	IRIS_313-11038	0	ind	China	NA	NA
IRGC 127925	IRGC 127925:2012WS	IRIS_313-11404	0	ind	Bangladesh	NA	NA
IRGC 127926	ANBAW::IRGC 32932-2	IRIS_313-11126	0.166667	ind	Myanmar	IRIS_313-11126	0.347289
IRGC 127927	IRGC 127927:2012WS	IRIS_313-10759	0	jap	Indonesia	NA	NA
IRGC 127928	IRGC 127928:2012WS	IRIS_313-10898	0.0769231	ind	Cambodia	IRIS_313-10898	0.0829473
IRGC 127929	IRGC 127929:2014DS	IRIS_313-11292	0	ind	India	NA	NA
IRGC 127932	ARC 10846::IRGC 12656-2	IRIS_313-10674	0.0833333	ind	India	IRIS_313-10674	0.10189
IRGC 127933	ARC 10939::IRGC 21150-2	IRIS_313-10859	0.222222	ind	India	IRIS_313-10859	0.0161709
IRGC 127934	IRGC 127934:2012WS	IRIS_313-11293	0	aro	India	IRIS_313-11293	0.0240326
IRGC 127936	ARC 11245::IRGC 42651-2	IRIS_313-11294	0	ind	India	IRIS_313-11294	0.150192
IRGC 127937	ARC 11322::IRGC 21315-2	IRIS_313-10863	0	ind	India	IRIS_313-10863	0.0207718
IRGC 127938	IRGC 127938:2014DS	IRIS_313-10865	0	jap	India	IRIS_313-10865	0.0422879
IRGC 127939	IRGC 127939:2012WS	IRIS_313-10868	0	aro	India	IRIS_313-10868	0.0250143
IRGC 127940	ARC 12180::IRGC 21965-2	IRIS_313-10880	0	ind	India	IRIS_313-10880	0.00132187
IRGC 127941	ARC 12411::IRGC 41047-2	IRIS_313-11256	0	ind	India	NA	NA
IRGC 127942	IRGC 127942:2012WS	IRIS_313-10885	0	ind	India	IRIS_313-10885	0
IRGC 127943	IRGC 127943:2014DS	IRIS_313-10888	0	jap	India	IRIS_313-10888	0.0250143
IRGC 127944	ARC 12757::IRGC 41095-2	IRIS_313-11257	0	ind	India	NA	NA
IRGC 127945	ARC 12800::IRGC 42720-2	IRIS_313-11296	0.666667	ind	India	IRIS_313-11296	0.256101
IRGC 127946	IRGC 127946:2014DS	IRIS_313-10896	0	admix	India	IRIS_313-10896	0
IRGC 127947	IRGC 127947:2012WS	IRIS_313-11297	0	admix	India	IRIS_313-11297	0.106524
IRGC 127948	ARC 13502::IRGC 41126-2	IRIS_313-11258	0	aro	India	IRIS_313-11258	0.0593441
IRGC 127949	IRGC 127949:2012WS	IRIS_313-11259	0	aro	India	IRIS_313-11259	0.0240326
IRGC 127950	ARC 13591::IRGC 41177-2	IRIS_313-11260	0.0588235	ind	India	NA	NA
IRGC 127951	IRGC 127951:2014DS	IRIS_313-11261	1	ind	India	NA	NA
IRGC 127952	ARC 13888::IRGC 41288-2	IRIS_313-11262	0	ind	India	IRIS_313-11262	0
IRGC 127953	ARC 13919::IRGC 41313-2	IRIS_313-11263	0	ind	India	NA	NA
IRGC 127954	ARC 14299::IRGC 42889-2	IRIS_313-11299	0	ind	India	NA	NA
IRGC 127955	ARC 14347::IRGC 41517-2	IRIS_313-11266	0.166667	ind	India	IRIS_313-11266	0.0617439
IRGC 127956	IRGC 127956:2012WS	IRIS_313-11267	0.0714286	ind	India	IRIS_313-11267	0.0360262
IRGC 127957	IRGC 127957:2012WS	IRIS_313-11268	1	aro	India	NA	NA
[truncated: 742 more rows]

## Sheet: GWAS_WET
SNP	Chromosome	Position	P.value	maf	nobs	Rsquare.of.Model.without.SNP	Rsquare.of.Model.with.SNP	FDR_Adjusted_P-values
332937610	11	16245053	1.18e-09	0.0429616	1094	0.002287	0.0366917	0.000817614
329753880	11	13061323	8.49e-09	0.0306216	1094	0.002287	0.0330618	0.00294559
319997297	11	3304740	2.45e-08	0.0425046	1094	0.002287	0.0311278	0.00422521
126965042	4	11343050	3.38e-08	0.0301645	1094	0.002287	0.0305388	0.00422521
56525582	2	13254659	4.13e-08	0.0402194	1094	0.002287	0.0301712	0.00422521
197638808	6	16555688	4.44e-08	0.0443327	1094	0.002287	0.0300398	0.00422521
256738818	8	14709290	5.06e-08	0.0429616	1094	0.002287	0.029801	0.00422521
322771764	11	6079207	5.35e-08	0.0457038	1094	0.002287	0.029701	0.00422521
203458882	6	22375762	5.82e-08	0.0425046	1094	0.002287	0.0295477	0.00422521
301808459	10	8323189	6.23e-08	0.0324497	1094	0.002287	0.0294231	0.00422521
304078504	10	10593234	6.7e-08	0.0310786	1094	0.002287	0.0292907	0.00422521
28211996	1	28211996	7.73e-08	0.0521024	1094	0.002287	0.0290304	0.00446904
17071595	1	17071595	9.16e-08	0.0132541	1094	0.002287	0.0287231	0.00488546
369244546	12	23530883	1e-07	0.035192	1094	0.002287	0.0285615	0.0049584
119825111	4	4203119	1.41e-07	0.0329068	1094	0.002287	0.0279337	0.00604
344361466	11	27668909	1.47e-07	0.0127971	1094	0.002287	0.0278593	0.00604
11768967	1	11768967	1.49e-07	0.0484461	1094	0.002287	0.0278419	0.00604
304082447	10	10597177	1.57e-07	0.0425046	1094	0.002287	0.0277474	0.00604
344514705	11	27822148	1.89e-07	0.0859232	1094	0.002287	0.0274053	0.00662862
323757594	11	7065037	1.91e-07	0.0411335	1094	0.002287	0.0273862	0.00662862
28211619	1	28211619	2.02e-07	0.0822669	1094	0.002287	0.0272852	0.00662862
350386762	12	4673099	2.1e-07	0.047989	1094	0.002287	0.0272153	0.00662862
323801408	11	7108851	2.47e-07	0.0333638	1094	0.002287	0.0269273	0.00695545
156746631	5	5621945	2.49e-07	0.0411335	1094	0.002287	0.0269076	0.00695545
239908721	7	27576814	2.51e-07	0.0425046	1094	0.002287	0.0268968	0.00695545
157029831	5	5905145	2.88e-07	0.0443327	1094	0.002287	0.0266463	0.00763165
11994134	1	11994134	3.06e-07	0.0246801	1094	0.002287	0.0265389	0.00763165
220945554	7	8613647	3.12e-07	0.0342779	1094	0.002287	0.0265022	0.00763165
168858259	5	17733573	3.19e-07	0.047989	1094	0.002287	0.0264605	0.00763165
97998300	3	18790127	3.79e-07	0.0447898	1094	0.002287	0.0261502	0.00867802
361854451	12	16140788	3.88e-07	0.0429616	1094	0.002287	0.0261078	0.00867802
28211849	1	28211849	4.08e-07	0.0461609	1094	0.002287	0.0260178	0.00883641
125041960	4	9419968	4.69e-07	0.0411335	1094	0.002287	0.0257635	0.0093563
315131848	10	21646578	4.89e-07	0.0452468	1094	0.002287	0.0256905	0.0093563
120553871	4	4931879	4.91e-07	0.0310786	1094	0.002287	0.0256824	0.0093563
353737905	12	8024242	5.04e-07	0.0461609	1094	0.002287	0.0256369	0.0093563
310590499	10	17105229	5.12e-07	0.0383912	1094	0.002287	0.0256074	0.0093563
240785583	7	28453676	5.16e-07	0.0109689	1094	0.002287	0.0255932	0.0093563
241974707	7	29642800	5.26e-07	0.0315356	1094	0.002287	0.0255576	0.0093563
31365948	1	31365948	5.87e-07	0.0324497	1094	0.002287	0.0253603	0.00949479
61826506	2	18555583	5.97e-07	0.0406764	1094	0.002287	0.0253305	0.00949479
60013595	2	16742672	6.22e-07	0.0379342	1094	0.002287	0.0252552	0.00949479
97076182	3	17868009	6.24e-07	0.0466179	1094	0.002287	0.0252504	0.00949479
310590106	10	17104836	6.28e-07	0.0319927	1094	0.002287	0.0252399	0.00949479
120552133	4	4930141	6.34e-07	0.0763254	1094	0.002287	0.0252208	0.00949479
309560549	10	16075279	6.45e-07	0.0429616	1094	0.002287	0.0251911	0.00949479
70406799	2	27135876	6.46e-07	0.047075	1094	0.002287	0.0251869	0.00949479
248609732	8	6580204	6.57e-07	0.0818099	1094	0.002287	0.0251567	0.00949479
145099084	4	29477092	6.77e-07	0.109232	1094	0.002287	0.0251025	0.00958498
283864129	9	13391579	7.32e-07	0.0452468	1094	0.002287	0.0249624	0.0100211
20207101	1	20207101	7.6e-07	0.0388483	1094	0.002287	0.0248958	0.0100211
302328361	10	8843091	7.75e-07	0.047989	1094	0.002287	0.0248585	0.0100211
64628751	2	21357828	7.76e-07	0.0383912	1094	0.002287	0.0248574	0.0100211
181183597	6	100477	7.84e-07	0.047989	1094	0.002287	0.0248381	0.0100211
80305685	3	1097512	8.06e-07	0.0466179	1094	0.002287	0.0247897	0.0100211
126962040	4	11340048	8.11e-07	0.0393053	1094	0.002287	0.0247776	0.0100211
344368135	11	27675578	8.24e-07	0.0169104	1094	0.002287	0.0247499	0.0100211
164682793	5	13558107	8.52e-07	0.0338208	1094	0.002287	0.0246891	0.0101869
221167473	7	8835566	8.9e-07	0.0461609	1094	0.002287	0.0246102	0.0102815
52235453	2	8964530	8.92e-07	0.0187386	1094	0.002287	0.024607	0.0102815
255906682	8	13877154	9.1e-07	0.0635283	1094	0.002287	0.0245707	0.0102815
283864110	9	13391560	9.19e-07	0.0292505	1094	0.002287	0.0245524	0.0102815
337500239	11	20807682	9.42e-07	0.0443327	1094	0.002287	0.0245074	0.0103746
126962235	4	11340243	9.74e-07	0.0393053	1094	0.002287	0.0244474	0.0105591
16436487	1	16436487	1.03e-06	0.011883	1094	0.002287	0.0243545	0.0108813
57296615	2	14025692	1.06e-06	0.047532	1094	0.002287	0.0243	0.0108813
228060484	7	15728577	1.07e-06	0.0182815	1094	0.002287	0.0242849	0.0108813
16119931	1	16119931	1.09e-06	0.01234	1094	0.002287	0.0242492	0.0108813
123956968	4	8334976	1.09e-06	0.0297075	1094	0.002287	0.0242465	0.0108813
353109653	12	7395990	1.11e-06	0.0466179	1094	0.002287	0.0242143	0.0108813
17763221	1	17763221	1.12e-06	0.0137112	1094	0.002287	0.0242	0.0108813
333783909	11	17091352	1.13e-06	0.0493601	1094	0.002287	0.0241815	0.0108813
239890134	7	27558227	1.16e-06	0.0265082	1094	0.002287	0.0241363	0.0110053
124938551	4	9316559	1.19e-06	0.0521024	1094	0.002287	0.0240855	0.0111679
197416339	6	16333219	1.24e-06	0.0457038	1094	0.002287	0.0240176	0.0114431
84440568	3	5232395	1.28e-06	0.0461609	1094	0.002287	0.0239591	0.0116667
329776742	11	13084185	1.35e-06	0.0292505	1094	0.002287	0.0238663	0.0121257
204845400	6	23762280	1.39e-06	0.01234	1094	0.002287	0.0238086	0.0123606
61826171	2	18555248	1.57e-06	0.0274223	1094	0.002287	0.0235884	0.013675
164421768	5	13297082	1.58e-06	0.023309	1094	0.002287	0.0235817	0.013675
177462644	5	26337958	1.64e-06	0.0251371	1094	0.002287	0.023507	0.0140803
239626153	7	27294246	1.69e-06	0.0749543	1094	0.002287	0.023457	0.0143017
276816991	9	6344441	1.74e-06	0.0557587	1094	0.002287	0.023404	0.0144885
180633858	5	29509172	1.77e-06	0.0484461	1094	0.002287	0.0233711	0.0144885
207210526	6	26127406	1.78e-06	0.0484461	1094	0.002287	0.0233692	0.0144885
61826324	2	18555401	1.95e-06	0.0521024	1094	0.002287	0.0231986	0.0157495
160933548	5	9808862	1.99e-06	0.0808958	1094	0.002287	0.0231638	0.0158734
221385301	7	9053394	2.02e-06	0.047532	1094	0.002287	0.023135	0.0159471
239984405	7	27652498	2.15e-06	0.104662	1094	0.002287	0.0230284	0.016355
230885866	7	18553959	2.15e-06	0.0425046	1094	0.002287	0.0230282	0.016355
15879032	1	15879032	2.17e-06	0.0667276	1094	0.002287	0.0230107	0.016355
74604547	2	31333624	2.18e-06	0.0447898	1094	0.002287	0.022998	0.016355
197415158	6	16332038	2.19e-06	0.0626143	1094	0.002287	0.0229907	0.016355
103529723	3	24321550	2.35e-06	0.0493601	1094	0.002287	0.0228654	0.017353
255071318	8	13041790	2.41e-06	0.0370201	1094	0.002287	0.0228188	0.0176232
158747663	5	7622977	2.44e-06	0.0397623	1094	0.002287	0.0227964	0.017659
329777494	11	13084937	2.48e-06	0.0548446	1094	0.002287	0.0227674	0.0177618
137672979	4	22050987	2.51e-06	0.0365631	1094	0.002287	0.0227482	0.0177704
329806136	11	13113579	2.56e-06	0.0434186	1094	0.002287	0.0227134	0.0179358
127141023	4	11519031	2.62e-06	0.0310786	1094	0.002287	0.0226699	0.0181927
136341139	4	20719147	2.67e-06	0.0493601	1094	0.002287	0.022637	0.0183472
331286859	11	14594302	2.75e-06	0.0283364	1094	0.002287	0.0225863	0.0186892
140024348	4	24402356	2.8e-06	0.047532	1094	0.002287	0.0225519	0.0187562
5180204	1	5180204	2.81e-06	0.0379342	1094	0.002287	0.0225451	0.0187562
124393098	4	8771106	2.87e-06	0.0626143	1094	0.002287	0.0225076	0.0189714
181669943	6	586823	2.98e-06	0.0329068	1094	0.002287	0.0224427	0.0192516
323875891	11	7183334	2.99e-06	0.0370201	1094	0.002287	0.0224364	0.0192516
288521102	9	18048552	3e-06	0.0370201	1094	0.002287	0.0224309	0.0192516
230885975	7	18554068	3.17e-06	0.0621572	1094	0.002287	0.0223316	0.0201635
44993139	2	1722216	3.33e-06	0.0511883	1094	0.002287	0.0222424	0.0207821
297007392	10	3522122	3.35e-06	0.0246801	1094	0.002287	0.0222315	0.0207821
202360031	6	21276911	3.36e-06	0.0434186	1094	0.002287	0.022229	0.0207821
275297814	9	4825264	3.4e-06	0.111974	1094	0.002287	0.0222059	0.0208659
239979043	7	27647136	3.43e-06	0.0319927	1094	0.002287	0.0221893	0.0208761
222885554	7	10553647	3.53e-06	0.0461609	1094	0.002287	0.0221372	0.0212416
304080247	10	10594977	3.58e-06	0.0603291	1094	0.002287	0.0221141	0.0212416
309821206	10	16335936	3.58e-06	0.0877514	1094	0.002287	0.0221118	0.0212416
352535837	12	6822174	3.68e-06	0.0635283	1094	0.002287	0.0220644	0.0216278
160407944	5	9283258	3.78e-06	0.0429616	1094	0.002287	0.0220147	0.0218499
116615044	4	993052	3.86e-06	0.0406764	1094	0.002287	0.0219788	0.0218499
239921241	7	27589334	3.86e-06	0.0287934	1094	0.002287	0.0219782	0.0218499
322927262	11	6234705	3.87e-06	0.0447898	1094	0.002287	0.0219765	0.0218499
21991024	1	21991024	3.88e-06	0.0214808	1094	0.002287	0.021972	0.0218499
52967812	2	9696889	3.93e-06	0.0987203	1094	0.002287	0.0219462	0.021916
129030771	4	13408779	3.95e-06	0.0347349	1094	0.002287	0.0219378	0.021916
52270802	2	8999879	4.04e-06	0.329525	1094	0.002287	0.0218982	0.0222285
8091060	1	8091060	4.07e-06	0.0621572	1094	0.002287	0.0218831	0.0222407
23484707	1	23484707	4.14e-06	0.0388483	1094	0.002287	0.0218557	0.0224091
226637708	7	14305801	4.38e-06	0.0429616	1094	0.002287	0.0217514	0.0235722
17549635	1	17549635	4.54e-06	0.0127971	1094	0.002287	0.0216893	0.0242186
272820862	9	2348312	4.77e-06	0.0278793	1094	0.002287	0.0215994	0.0252755
148502685	4	32880693	4.88e-06	0.047989	1094	0.002287	0.0215609	0.0256307
270716504	9	243954	5.02e-06	0.0420475	1094	0.002287	0.0215089	0.0261726
358516982	12	12803319	5.12e-06	0.0502742	1094	0.002287	0.0214738	0.0261726
304427323	10	10942053	5.15e-06	0.0539305	1094	0.002287	0.0214637	0.0261726
21758536	1	21758536	5.17e-06	0.0525594	1094	0.002287	0.0214576	0.0261726
97076184	3	17868011	5.17e-06	0.0630713	1094	0.002287	0.0214572	0.0261726
228190869	7	15858962	5.4e-06	0.0269653	1094	0.002287	0.021379	0.0271473
353113803	12	7400140	5.45e-06	0.0292505	1094	0.002287	0.0213635	0.0271871
124391827	4	8769835	5.54e-06	0.0283364	1094	0.002287	0.021334	0.0274424
323806917	11	7114360	5.59e-06	0.0324497	1094	0.002287	0.0213165	0.0275165
355823030	12	10109367	5.67e-06	0.0383912	1094	0.002287	0.0212916	0.0277076
359294574	12	13580911	5.81e-06	0.0283364	1094	0.002287	0.0212483	0.02819
351908699	12	6195036	5.95e-06	0.0246801	1094	0.002287	0.0212068	0.028579
164425781	5	13301095	5.98e-06	0.0310786	1094	0.002287	0.0211991	0.028579
306478567	10	12993297	6.21e-06	0.0278793	1094	0.002287	0.0211293	0.029431
324276748	11	7584191	6.24e-06	0.0603291	1094	0.002287	0.0211223	0.029431
116643482	4	1021490	6.41e-06	0.0297075	1094	0.002287	0.0210729	0.0299371
329777549	11	13084992	6.43e-06	0.0932358	1094	0.002287	0.0210678	0.0299371
257057060	8	15027532	6.53e-06	0.0425046	1094	0.002287	0.0210404	0.0301992
278621528	9	8148978	6.64e-06	0.0397623	1094	0.002287	0.0210112	0.0303004
28211869	1	28211869	6.64e-06	0.0877514	1094	0.002287	0.0210108	0.0303004
45632529	2	2361606	6.77e-06	0.0182815	1094	0.002287	0.0209766	0.0305952
337645736	11	20953179	6.82e-06	0.0484461	1094	0.002287	0.0209624	0.0305952
345368920	11	28676363	6.87e-06	0.0415905	1094	0.002287	0.0209499	0.0305952
329754329	11	13061772	6.91e-06	0.0324497	1094	0.002287	0.0209401	0.0305952
266342963	8	24313435	6.93e-06	0.0246801	1094	0.002287	0.0209359	0.0305952
59175281	2	15904358	7.03e-06	0.035192	1094	0.002287	0.0209104	0.0308407
302327263	10	8841993	7.27e-06	0.023309	1094	0.002287	0.0208496	0.0315826
55142879	2	11871956	7.29e-06	0.0557587	1094	0.002287	0.0208456	0.0315826
237162000	7	24830093	7.43e-06	0.047532	1094	0.002287	0.0208104	0.0320139
307945849	10	14460579	7.53e-06	0.0626143	1094	0.002287	0.0207861	0.0322523
323758646	11	7066089	7.7e-06	0.116088	1094	0.002287	0.0207483	0.0327436
200058021	6	18974901	7.76e-06	0.0941499	1094	0.002287	0.0207339	0.0328083
349826708	12	4113045	7.82e-06	0.0530165	1094	0.002287	0.0207193	0.0328778
323354787	11	6662230	7.98e-06	0.109232	1094	0.002287	0.0206834	0.0332033
17219557	1	17219557	8e-06	0.0169104	1094	0.002287	0.0206803	0.0332033
210630403	6	29547283	8.09e-06	0.0411335	1094	0.002287	0.0206588	0.0332729
260115459	8	18085931	8.11e-06	0.0269653	1094	0.002287	0.0206554	0.0332729
98138821	3	18930648	8.45e-06	0.0388483	1094	0.002287	0.0205826	0.034459
263218690	8	21189162	8.64e-06	0.0393053	1094	0.002287	0.0205415	0.0350565
352535776	12	6822113	8.98e-06	0.0580439	1094	0.002287	0.0204742	0.0361484
35203593	1	35203593	9.03e-06	0.0411335	1094	0.002287	0.0204647	0.0361484
344352846	11	27660289	9.07e-06	0.0639854	1094	0.002287	0.020456	0.0361484
293747161	10	261891	9.37e-06	0.0269653	1094	0.002287	0.0203979	0.0367602
81449746	3	2241573	9.38e-06	0.0269653	1094	0.002287	0.0203964	0.0367602
120555213	4	4933221	9.38e-06	0.0393053	1094	0.002287	0.0203958	0.0367602
239977739	7	27645832	9.61e-06	0.122943	1094	0.002287	0.0203524	0.0374561
305034923	10	11549653	9.71e-06	0.0676417	1094	0.002287	0.020334	0.0376352
145331099	4	29709107	9.84e-06	0.0452468	1094	0.002287	0.0203105	0.0377415
323789512	11	7096955	9.9e-06	0.0406764	1094	0.002287	0.0203004	0.0377415
276446111	9	5973561	9.9e-06	0.0845521	1094	0.002287	0.0202994	0.0377415
273049176	9	2576626	1.01e-05	0.0603291	1094	0.002287	0.020258	0.0384207
302328786	10	8843516	1.02e-05	0.0338208	1094	0.002287	0.0202475	0.0384367
239833318	7	27501411	1.03e-05	0.0850091	1094	0.002287	0.0202237	0.038578
22289462	1	22289462	1.03e-05	0.0411335	1094	0.002287	0.0202218	0.038578
52353172	2	9082249	1.05e-05	0.0872943	1094	0.002287	0.0201998	0.0388489
326949645	11	10257088	1.06e-05	0.071755	1094	0.002287	0.0201854	0.0389587
21758506	1	21758506	1.09e-05	0.0265082	1094	0.002287	0.0201302	0.0399738
97083875	3	17875702	1.12e-05	0.0383912	1094	0.002287	0.0200805	0.0406801
124389712	4	8767720	1.12e-05	0.0365631	1094	0.002287	0.0200804	0.0406801
125490748	4	9868756	1.13e-05	0.0566728	1094	0.002287	0.0200659	0.0407487
220945957	7	8614050	1.13e-05	0.0507313	1094	0.002287	0.0200589	0.0407487
307945650	10	14460380	1.17e-05	0.0255941	1094	0.002287	0.0200018	0.0418625
45633120	2	2362197	1.19e-05	0.0397623	1094	0.002287	0.0199732	0.0421206
51148501	2	7877578	1.19e-05	0.0397623	1094	0.002287	0.0199727	0.0421206
25073056	1	25073056	1.22e-05	0.0799817	1094	0.002287	0.019936	0.0427818
306913139	10	13427869	1.27e-05	0.0452468	1094	0.002287	0.0198562	0.0444378
13158368	1	13158368	1.28e-05	0.0617002	1094	0.002287	0.0198506	0.0444378
323754864	11	7062307	1.3e-05	0.0516453	1094	0.002287	0.0198141	0.0451364
273468083	9	2995533	1.34e-05	0.0859232	1094	0.002287	0.0197691	0.0460651
161416576	5	10291890	1.34e-05	0.0872943	1094	0.002287	0.0197596	0.0460825
368270223	12	22556560	1.39e-05	0.11106	1094	0.002287	0.0196992	0.0474443
25205540	1	25205540	1.41e-05	0.0283364	1094	0.002287	0.0196668	0.0480807
358124512	12	12410849	1.43e-05	0.0443327	1094	0.002287	0.01965	0.0483013
246126334	8	4096806	1.44e-05	0.0310786	1094	0.002287	0.0196348	0.0484803
124932134	4	9310142	1.46e-05	0.0315356	1094	0.002287	0.0196107	0.0488634
229773758	7	17441851	1.47e-05	0.0319927	1094	0.002287	0.0196037	0.0488634
221117999	7	8786092	1.51e-05	0.0315356	1094	0.002287	0.0195524	0.0499218
344482284	11	27789727	1.51e-05	0.22532	1094	0.002287	0.0195487	0.0499218
275295928	9	4823378	1.53e-05	0.0379342	1094	0.002287	0.0195262	0.0503201
323922085	11	7229528	1.55e-05	0.0425046	1094	0.002287	0.019502	0.0507712
229773386	7	17441479	1.58e-05	0.0507313	1094	0.002287	0.0194667	0.0512343
275296350	9	4823800	1.59e-05	0.200183	1094	0.002287	0.019459	0.0512343
50455894	2	7184971	1.59e-05	0.0868373	1094	0.002287	0.0194579	0.0512343
263486315	8	21456787	1.6e-05	0.0246801	1094	0.002287	0.0194528	0.0512343
255906720	8	13877192	1.61e-05	0.0575868	1094	0.002287	0.0194321	0.0515958
197638953	6	16555833	1.63e-05	0.0406764	1094	0.002287	0.0194184	0.0517582
96530921	3	17322748	1.64e-05	0.0918647	1094	0.002287	0.0194074	0.0518438
52330593	2	9059670	1.65e-05	0.328154	1094	0.002287	0.0193918	0.0519053
241316229	7	28984322	1.65e-05	0.0228519	1094	0.002287	0.0193892	0.0519053
33507037	1	33507037	1.68e-05	0.126143	1094	0.002287	0.0193584	0.0523817
124390467	4	8768475	1.68e-05	0.0438757	1094	0.002287	0.019357	0.0523817
323355698	11	6663141	1.7e-05	0.0383912	1094	0.002287	0.0193397	0.052659
115293967	3	36085794	1.72e-05	0.0489031	1094	0.002287	0.0193197	0.0530215
181669779	6	586659	1.76e-05	0.0438757	1094	0.002287	0.01928	0.0539837
368606753	12	22893090	1.77e-05	0.0347349	1094	0.002287	0.0192668	0.0541475
224348229	7	12016322	1.78e-05	0.0548446	1094	0.002287	0.0192547	0.0542781
319936610	11	3244053	1.82e-05	0.154479	1094	0.002287	0.0192196	0.0549517
83712738	3	4504565	1.83e-05	0.0228519	1094	0.002287	0.0192069	0.0549517
244418575	8	2389047	1.85e-05	0.0297075	1094	0.002287	0.0191929	0.0549517
288510791	9	18038241	1.85e-05	0.0228519	1094	0.002287	0.0191883	0.0549517
160403939	5	9279253	1.85e-05	0.047989	1094	0.002287	0.0191879	0.0549517
161383120	5	10258434	1.85e-05	0.111974	1094	0.002287	0.0191869	0.0549517
331286814	11	14594257	1.89e-05	0.139397	1094	0.002287	0.019157	0.0554166
326949432	11	10256875	1.89e-05	0.111974	1094	0.002287	0.0191569	0.0554166
124391147	4	8769155	1.92e-05	0.0411335	1094	0.002287	0.0191268	0.056127
41661399	1	41661399	1.93e-05	0.0329068	1094	0.002287	0.0191159	0.0562386
54069012	2	10798089	1.94e-05	0.0603291	1094	0.002287	0.0191025	0.0564278
299752103	10	6266833	1.97e-05	0.0265082	1094	0.002287	0.0190798	0.0569183
281201807	9	10729257	2.01e-05	0.0461609	1094	0.002287	0.019041	0.0578946
100161432	3	20953259	2.03e-05	0.0575868	1094	0.002287	0.0190267	0.0578946
161611089	5	10486403	2.03e-05	0.0393053	1094	0.002287	0.0190251	0.0578946
17178134	1	17178134	2.04e-05	0.0388483	1094	0.002287	0.0190204	0.0578946
115304786	3	36096613	2.11e-05	0.0274223	1094	0.002287	0.0189622	0.0595071
239974587	7	27642680	2.11e-05	0.0425046	1094	0.002287	0.0189573	0.0595071
119824475	4	4202483	2.14e-05	0.047989	1094	0.002287	0.0189334	0.0595222
52232610	2	8961687	2.14e-05	0.351463	1094	0.002287	0.0189333	0.0595222
99368864	3	20160691	2.14e-05	0.0374771	1094	0.002287	0.018932	0.0595222
344498137	11	27805580	2.15e-05	0.133455	1094	0.002287	0.0189284	0.0595222
327615844	11	10923287	2.2e-05	0.0434186	1094	0.002287	0.0188857	0.0607325
254000129	8	11970601	2.22e-05	0.0324497	1094	0.002287	0.0188643	0.0612267
231879246	7	19547339	2.25e-05	0.0566728	1094	0.002287	0.0188473	0.0615724
323700600	11	7008043	2.27e-05	0.109232	1094	0.002287	0.0188252	0.0619108
212651949	7	320042	2.28e-05	0.164991	1094	0.002287	0.0188237	0.0619108
61263631	2	17992708	2.32e-05	0.0374771	1094	0.002287	0.0187912	0.0628132
177101655	5	25976969	2.34e-05	0.0630713	1094	0.002287	0.0187716	0.0630183
119350523	4	3728531	2.35e-05	0.111974	1094	0.002287	0.0187703	0.0630183
301501152	10	8015882	2.35e-05	0.0521024	1094	0.002287	0.0187648	0.0630183
56490500	2	13219577	2.42e-05	0.0680987	1094	0.002287	0.018716	0.0644564
300213049	10	6727779	2.43e-05	0.0489031	1094	0.002287	0.01871	0.0644564
6488819	1	6488819	2.44e-05	0.0744973	1094	0.002287	0.0187046	0.0644564
56522619	2	13251696	2.46e-05	0.0315356	1094	0.002287	0.0186854	0.0649113
334069393	11	17376836	2.52e-05	0.0205667	1094	0.002287	0.0186466	0.0660996
260933268	8	18903740	2.53e-05	0.0365631	1094	0.002287	0.0186367	0.0661824
326950193	11	10257636	2.55e-05	0.0763254	1094	0.002287	0.0186247	0.0661824
285411797	9	14939247	2.56e-05	0.0557587	1094	0.002287	0.0186189	0.0661824
128823092	4	13201100	2.56e-05	0.0502742	1094	0.002287	0.0186178	0.0661824
277877624	9	7405074	2.58e-05	0.035649	1094	0.002287	0.0186028	0.0662848
352535432	12	6821769	2.58e-05	0.115174	1094	0.002287	0.018602	0.0662848
126964135	4	11342143	2.61e-05	0.0493601	1094	0.002287	0.0185853	0.0664775
272833858	9	2361308	2.61e-05	0.0808958	1094	0.002287	0.0185838	0.0664775
57175132	2	13904209	2.62e-05	0.0379342	1094	0.002287	0.0185754	0.0665485
347595558	12	1881895	2.64e-05	0.0443327	1094	0.002287	0.0185623	0.0667998
225004755	7	12672848	2.66e-05	0.0516453	1094	0.002287	0.0185453	0.0670933
327615986	11	10923429	2.67e-05	0.0447898	1094	0.002287	0.0185417	0.0670933
252155461	8	10125933	2.68e-05	0.0827239	1094	0.002287	0.0185333	0.0671699
41661142	1	41661142	2.71e-05	0.0790676	1094	0.002287	0.0185136	0.0676773
61309800	2	18038877	2.74e-05	0.0251371	1094	0.002287	0.0184957	0.0681215
301953331	10	8468061	2.76e-05	0.0246801	1094	0.002287	0.0184803	0.0684744
225004713	7	12672806	2.78e-05	0.0342779	1094	0.002287	0.0184701	0.068625
163585927	5	12461241	2.82e-05	0.0283364	1094	0.002287	0.0184446	0.0691182
97998713	3	18790540	2.83e-05	0.0205667	1094	0.002287	0.0184411	0.0691182
344496282	11	27803725	2.83e-05	0.141682	1094	0.002287	0.0184387	0.0691182
347885460	12	2171797	2.89e-05	0.0420475	1094	0.002287	0.0184039	0.0700429
33508366	1	33508366	2.9e-05	0.120201	1094	0.002287	0.0183981	0.0700429
157610644	5	6485958	2.9e-05	0.0502742	1094	0.002287	0.0183967	0.0700429
361854472	12	16140809	3.13e-05	0.0562157	1094	0.002287	0.0182604	0.0754032
198930569	6	17847449	3.27e-05	0.131627	1094	0.002287	0.0181841	0.0780735
6486018	1	6486018	3.27e-05	0.0991773	1094	0.002287	0.0181816	0.0780735
207024331	6	25941211	3.28e-05	0.0173675	1094	0.002287	0.0181807	0.0780735
294836639	10	1351369	3.31e-05	0.0246801	1094	0.002287	0.0181623	0.0786221
295425099	10	1939829	3.39e-05	0.071298	1094	0.002287	0.0181225	0.0798824
197629566	6	16546446	3.39e-05	0.0452468	1094	0.002287	0.0181188	0.0798824
281202085	9	10729535	3.4e-05	0.035649	1094	0.002287	0.0181162	0.0798824
182799609	6	1716489	3.42e-05	0.0667276	1094	0.002287	0.0181074	0.0800107
52286030	2	9015107	3.43e-05	0.345978	1094	0.002287	0.0180975	0.0801901
181129977	6	46857	3.45e-05	0.0676417	1094	0.002287	0.018089	0.0803054
197415466	6	16332346	3.58e-05	0.071298	1094	0.002287	0.0180221	0.0831316
329754206	11	13061649	3.63e-05	0.0301645	1094	0.002287	0.0180008	0.0836047
293092273	9	22619723	3.63e-05	0.0310786	1094	0.002287	0.0179997	0.0836047
223114897	7	10782990	3.64e-05	0.0324497	1094	0.002287	0.0179945	0.0836047
319852464	11	3159907	3.68e-05	0.0374771	1094	0.002287	0.0179761	0.0842006
274051394	9	3578844	3.76e-05	0.0653565	1094	0.002287	0.0179372	0.0857988
304077789	10	10592519	3.81e-05	0.0530165	1094	0.002287	0.017916	0.0861845
239753608	7	27421701	3.81e-05	0.0680987	1094	0.002287	0.0179153	0.0861845
52523774	2	9252851	3.82e-05	0.123857	1094	0.002287	0.0179078	0.0861845
281771128	9	11298578	3.83e-05	0.0973492	1094	0.002287	0.0179056	0.0861845
177414911	5	26290225	3.86e-05	0.0287934	1094	0.002287	0.0178932	0.0861845
324048992	11	7356435	3.86e-05	0.0315356	1094	0.002287	0.0178893	0.0861845
333783499	11	17090942	3.89e-05	0.0557587	1094	0.002287	0.0178799	0.0861845
97275159	3	18066986	3.89e-05	0.0553016	1094	0.002287	0.0178797	0.0861845
323352052	11	6659495	3.89e-05	0.0315356	1094	0.002287	0.0178779	0.0861845
221158051	7	8826144	3.91e-05	0.110603	1094	0.002287	0.0178704	0.0862728
50131497	2	6860574	3.95e-05	0.0872943	1094	0.002287	0.0178509	0.0869562
126964384	4	11342392	4e-05	0.0457038	1094	0.002287	0.0178295	0.0877404
322230092	11	5537535	4.05e-05	0.0269653	1094	0.002287	0.0178088	0.0882111
269367482	8	27337954	4.05e-05	0.0635283	1094	0.002287	0.0178086	0.0882111
52309934	2	9039011	4.06e-05	0.391225	1094	0.002287	0.0178034	0.0882111
248649728	8	6620200	4.14e-05	0.047989	1094	0.002287	0.0177678	0.0897352
282426156	9	11953606	4.19e-05	0.437386	1094	0.002287	0.0177459	0.090106
221092501	7	8760594	4.21e-05	0.0365631	1094	0.002287	0.0177385	0.090106
15879129	1	15879129	4.21e-05	0.0429616	1094	0.002287	0.0177383	0.090106
227282338	7	14950431	4.22e-05	0.122486	1094	0.002287	0.0177337	0.090106
302328440	10	8843170	4.22e-05	0.0324497	1094	0.002287	0.0177332	0.090106
337995192	11	21302635	4.24e-05	0.035192	1094	0.002287	0.0177266	0.0901646
120822769	4	5200777	4.3e-05	0.0415905	1094	0.002287	0.0177011	0.0911014
278002467	9	7529917	4.32e-05	0.0991773	1094	0.002287	0.0176948	0.0911014
248610020	8	6580492	4.32e-05	0.0319927	1094	0.002287	0.0176923	0.0911014
241014138	7	28682231	4.37e-05	0.0127971	1094	0.002287	0.0176722	0.0917214
113449514	3	34241341	4.39e-05	0.0425046	1094	0.002287	0.0176656	0.0917214
273356748	9	2884198	4.4e-05	0.0850091	1094	0.002287	0.0176602	0.0917214
239920317	7	27588410	4.42e-05	0.113803	1094	0.002287	0.0176539	0.0917214
351225926	12	5512263	4.42e-05	0.0493601	1094	0.002287	0.0176518	0.0917214
84235419	3	5027246	4.43e-05	0.0251371	1094	0.002287	0.0176485	0.0917214
328697751	11	12005194	4.46e-05	0.0338208	1094	0.002287	0.0176357	0.0917486
344482259	11	27789702	4.47e-05	0.248172	1094	0.002287	0.0176335	0.0917486
221110870	7	8778963	4.47e-05	0.0607861	1094	0.002287	0.0176323	0.0917486
45423767	2	2152844	4.49e-05	0.0434186	1094	0.002287	0.0176262	0.0917952
275297633	9	4825083	4.52e-05	0.0790676	1094	0.002287	0.0176133	0.09195
281201390	9	10728840	4.52e-05	0.0406764	1094	0.002287	0.0176129	0.09195
164421029	5	13296343	4.54e-05	0.0269653	1094	0.002287	0.0176074	0.091969
323351029	11	6658472	4.58e-05	0.0315356	1094	0.002287	0.0175885	0.0926877
334621511	11	17928954	4.61e-05	0.0557587	1094	0.002287	0.0175798	0.0928759
282769292	9	12296742	4.65e-05	0.499543	1094	0.002287	0.0175627	0.0935143
248610188	8	6580660	4.67e-05	0.0228519	1094	0.002287	0.0175567	0.0935578
20725517	1	20725517	4.73e-05	0.0109689	1094	0.002287	0.0175325	0.0945811
115303711	3	36095538	4.76e-05	0.0260512	1094	0.002287	0.0175226	0.0948451
323728245	11	7035688	4.85e-05	0.0639854	1094	0.002287	0.0174902	0.0960977
296788424	10	3303154	4.85e-05	0.0539305	1094	0.002287	0.0174894	0.0960977
116642194	4	1020202	4.87e-05	0.0347349	1094	0.002287	0.0174813	0.0962658
341573908	11	24881351	5.04e-05	0.0374771	1094	0.002287	0.0174227	0.0992402
52309668	2	9038745	5.09e-05	0.194241	1094	0.002287	0.017403	0.0996334
120074430	4	4452438	5.1e-05	0.0301645	1094	0.002287	0.0174009	0.0996334
278621501	9	8148951	5.1e-05	0.0617002	1094	0.002287	0.0174009	0.0996334
216390302	7	4058395	5.12e-05	0.0580439	1094	0.002287	0.0173937	0.0997585
331282942	11	14590385	5.26e-05	0.0429616	1094	0.002287	0.017346	0.102216
285328289	9	14855739	5.33e-05	0.035192	1094	0.002287	0.017323	0.103268
228064689	7	15732782	5.36e-05	0.0859232	1094	0.002287	0.017312	0.103379
116139460	4	517468	5.37e-05	0.0255941	1094	0.002287	0.0173114	0.103379
249192049	8	7162521	5.39e-05	0.0516453	1094	0.002287	0.0173027	0.103601
360381106	12	14667443	5.41e-05	0.114717	1094	0.002287	0.0172966	0.103676
263303916	8	21274388	5.47e-05	0.187386	1094	0.002287	0.017279	0.104267
227027243	7	14695336	5.47e-05	0.139397	1094	0.002287	0.0172769	0.104267
21015446	1	21015446	5.52e-05	0.189671	1094	0.002287	0.0172626	0.104831
273040513	9	2567963	5.55e-05	0.117459	1094	0.002287	0.0172519	0.104957
364489298	12	18775635	5.56e-05	0.035192	1094	0.002287	0.0172482	0.104957
256738773	8	14709245	5.58e-05	0.0370201	1094	0.002287	0.0172439	0.104957
155496055	5	4371369	5.58e-05	0.0936929	1094	0.002287	0.0172413	0.104957
127940416	4	12318424	5.62e-05	0.0420475	1094	0.002287	0.0172298	0.105364
302798905	10	9313635	5.65e-05	0.0443327	1094	0.002287	0.0172203	0.105646
345366697	11	28674140	5.71e-05	0.154479	1094	0.002287	0.0172026	0.106432
129420836	4	13798844	5.79e-05	0.0521024	1094	0.002287	0.0171767	0.10772
208535984	6	27452864	5.83e-05	0.378885	1094	0.002287	0.0171661	0.107816
326594801	11	9902244	5.83e-05	0.0292505	1094	0.002287	0.0171657	0.107816
116664513	4	1042521	5.86e-05	0.036106	1094	0.002287	0.0171578	0.108017
319852432	11	3159875	5.88e-05	0.0415905	1094	0.002287	0.0171505	0.108177
163520513	5	12395827	5.92e-05	0.0735832	1094	0.002287	0.0171384	0.108389
323765588	11	7073031	5.92e-05	0.109689	1094	0.002287	0.0171378	0.108389
324024256	11	7331699	5.95e-05	0.0566728	1094	0.002287	0.0171301	0.108576
240520565	7	28188658	5.99e-05	0.024223	1094	0.002287	0.0171195	0.108947
145095343	4	29473351	6.08e-05	0.095521	1094	0.002287	0.0170929	0.110323
135071168	4	19449176	6.1e-05	0.101005	1094	0.002287	0.0170863	0.110447
326658941	11	9966384	6.17e-05	0.0854662	1094	0.002287	0.0170663	0.110919
323865963	11	7173406	6.17e-05	0.0365631	1094	0.002287	0.0170663	0.110919
282774320	9	12301770	6.18e-05	0.373857	1094	0.002287	0.0170619	0.110919
116624303	4	1002311	6.19e-05	0.0452468	1094	0.002287	0.0170606	0.110919
344508404	11	27815847	6.23e-05	0.106947	1094	0.002287	0.0170493	0.111347
326949736	11	10257179	6.25e-05	0.0758684	1094	0.002287	0.0170425	0.11149
338198096	11	21505539	6.28e-05	0.0342779	1094	0.002287	0.0170339	0.111749
185093851	6	4010731	6.31e-05	0.0292505	1094	0.002287	0.0170266	0.111925
239438922	7	27107015	6.33e-05	0.0379342	1094	0.002287	0.0170199	0.112069
227972489	7	15640582	6.4e-05	0.249543	1094	0.002287	0.0170029	0.112873
288520504	9	18047954	6.43e-05	0.0210238	1094	0.002287	0.0169936	0.112922
218512265	7	6180358	6.45e-05	0.0388483	1094	0.002287	0.0169895	0.112922
8249036	1	8249036	6.45e-05	0.183272	1094	0.002287	0.0169888	0.112922
177904234	5	26779548	6.5e-05	0.121115	1094	0.002287	0.0169757	0.113478
53664883	2	10393960	6.63e-05	0.0447898	1094	0.002287	0.016941	0.115453
163399169	5	12274483	6.64e-05	0.0484461	1094	0.002287	0.0169362	0.115476
163454645	5	12329959	6.67e-05	0.0671846	1094	0.002287	0.0169292	0.11565
164412950	5	13288264	6.76e-05	0.103291	1094	0.002287	0.0169067	0.116816
183054818	6	1971698	6.77e-05	0.0406764	1094	0.002287	0.0169028	0.116816
64630871	2	21359948	6.81e-05	0.0306216	1094	0.002287	0.0168936	0.116861
110760961	3	31552788	6.81e-05	0.0374771	1094	0.002287	0.0168934	0.116861
370555320	12	24841657	6.83e-05	0.0315356	1094	0.002287	0.0168886	0.116895
119614096	4	3992104	7.02e-05	0.11426	1094	0.002287	0.0168388	0.119966
124630151	4	9008159	7.08e-05	0.0132541	1094	0.002287	0.0168238	0.120699
224047874	7	11715967	7.12e-05	0.0434186	1094	0.002287	0.0168153	0.120986
344364723	11	27672166	7.19e-05	0.0329068	1094	0.002287	0.016798	0.121886
85096374	3	5888201	7.29e-05	0.0585009	1094	0.002287	0.0167729	0.123338
97637137	3	18428964	7.37e-05	0.0397623	1094	0.002287	0.0167532	0.124432
363982937	12	18269274	7.39e-05	0.0406764	1094	0.002287	0.0167487	0.124447
218504473	7	6172566	7.47e-05	0.206124	1094	0.002287	0.01673	0.125272
161057369	5	9932683	7.48e-05	0.122486	1094	0.002287	0.0167286	0.125272
25480477	1	25480477	7.57e-05	0.0164534	1094	0.002287	0.0167076	0.12628
356013427	12	10299764	7.57e-05	0.0429616	1094	0.002287	0.0167061	0.12628
158154592	5	7029906	7.63e-05	0.0201097	1094	0.002287	0.0166931	0.126911
297182023	10	3696753	7.67e-05	0.0251371	1094	0.002287	0.0166835	0.127307
303144312	10	9659042	7.71e-05	0.0489031	1094	0.002287	0.0166743	0.127493
208520985	6	27437865	7.72e-05	0.327697	1094	0.002287	0.0166722	0.127493
162627672	5	11502986	7.74e-05	0.0904936	1094	0.002287	0.0166684	0.127493
16696831	1	16696831	7.77e-05	0.0374771	1094	0.002287	0.0166606	0.127543
353184918	12	7471255	7.78e-05	0.0265082	1094	0.002287	0.0166594	0.127543
323715705	11	7023148	7.85e-05	0.0575868	1094	0.002287	0.0166444	0.128316
344486399	11	27793842	7.86e-05	0.0872943	1094	0.002287	0.0166405	0.128316
191243204	6	10160084	7.92e-05	0.0265082	1094	0.002287	0.016629	0.12886
344488006	11	27795449	7.95e-05	0.162706	1094	0.002287	0.0166211	0.129116
272439360	9	1966810	7.97e-05	0.0310786	1094	0.002287	0.0166173	0.129116
263311523	8	21281995	8.04e-05	0.115631	1094	0.002287	0.0166026	0.129897
191244097	6	10160977	8.08e-05	0.0457038	1094	0.002287	0.0165931	0.130301
227772078	7	15440171	8.16e-05	0.118373	1094	0.002287	0.0165746	0.131215
221383315	7	9051408	8.17e-05	0.0434186	1094	0.002287	0.0165727	0.131215
258335152	8	16305624	8.23e-05	0.263711	1094	0.002287	0.016561	0.131788
52240469	2	8969546	8.26e-05	0.206124	1094	0.002287	0.0165551	0.131928
252155120	8	10125592	8.3e-05	0.0310786	1094	0.002287	0.0165448	0.132399
63817537	2	20546614	8.37e-05	0.0447898	1094	0.002287	0.0165319	0.133074
320578435	11	3885878	8.42e-05	0.0694698	1094	0.002287	0.0165199	0.133629
226925507	7	14593600	8.44e-05	0.0498172	1094	0.002287	0.0165166	0.133629
208573974	6	27490854	8.47e-05	0.35649	1094	0.002287	0.0165111	0.133746
197629193	6	16546073	8.58e-05	0.0278793	1094	0.002287	0.0164883	0.135191
83712904	3	4504731	8.6e-05	0.0411335	1094	0.002287	0.0164836	0.135244
8252859	1	8252859	8.69e-05	0.0685558	1094	0.002287	0.0164656	0.13633
266192496	8	24162968	8.74e-05	0.0516453	1094	0.002287	0.0164548	0.136864
166301445	5	15176759	8.77e-05	0.0808958	1094	0.002287	0.0164503	0.13691
344270306	11	27577749	8.79e-05	0.0603291	1094	0.002287	0.0164456	0.136969
235144468	7	22812561	8.91e-05	0.0772395	1094	0.002287	0.0164217	0.138283
179809565	5	28684879	8.91e-05	0.0223949	1094	0.002287	0.016421	0.138283
358699794	12	12986131	8.97e-05	0.0370201	1094	0.002287	0.0164091	0.138913
10789708	1	10789708	9e-05	0.0868373	1094	0.002287	0.0164034	0.138936
227017473	7	14685566	9.02e-05	0.0932358	1094	0.002287	0.016401	0.138936
239469243	7	27137336	9.04e-05	0.170932	1094	0.002287	0.0163958	0.139046
271444272	9	971722	9.16e-05	0.0178245	1094	0.002287	0.0163733	0.140021
323885302	11	7192745	9.16e-05	0.035649	1094	0.002287	0.0163728	0.140021
163116172	5	11991486	9.2e-05	0.0388483	1094	0.002287	0.0163646	0.140021
277484502	9	7011952	9.23e-05	0.0265082	1094	0.002287	0.0163601	0.140021
358517031	12	12803368	9.23e-05	0.036106	1094	0.002287	0.016359	0.140021
357803336	12	12089673	9.25e-05	0.130256	1094	0.002287	0.0163565	0.140021
120555558	4	4933566	9.27e-05	0.0265082	1094	0.002287	0.0163531	0.140021
84230170	3	5021997	9.27e-05	0.0580439	1094	0.002287	0.0163527	0.140021
344482993	11	27790436	9.29e-05	0.214808	1094	0.002287	0.0163489	0.140025
51616073	2	8345150	9.32e-05	0.499543	1094	0.002287	0.0163424	0.14024
304078768	10	10593498	9.35e-05	0.0429616	1094	0.002287	0.0163365	0.140403
176328860	5	25204174	9.38e-05	0.047075	1094	0.002287	0.016331	0.140541
179074996	5	27950310	9.44e-05	0.400823	1094	0.002287	0.0163207	0.140821
52037469	2	8766546	9.44e-05	0.0406764	1094	0.002287	0.01632	0.140821
162142490	5	11017804	9.5e-05	0.0365631	1094	0.002287	0.0163102	0.141311
128260401	4	12638409	9.53e-05	0.116088	1094	0.002287	0.0163042	0.141494
298254635	10	4769365	9.57e-05	0.0626143	1094	0.002287	0.016297	0.141667
299605263	10	6119993	9.58e-05	0.0941499	1094	0.002287	0.0162945	0.141667
358133110	12	12419447	9.61e-05	0.0402194	1094	0.002287	0.0162884	0.14186
219671716	7	7339809	9.64e-05	0.036106	1094	0.002287	0.0162842	0.141881
46059000	2	2788077	9.66e-05	0.0676417	1094	0.002287	0.0162807	0.141881
228408719	7	16076812	9.72e-05	0.0927788	1094	0.002287	0.0162685	0.142573
296208944	10	2723674	9.83e-05	0.0516453	1094	0.002287	0.0162492	0.143851
52330928	2	9060005	9.86e-05	0.0904936	1094	0.002287	0.0162444	0.143944
326593616	11	9901059	0.000102541	0.035649	1094	0.002287	0.0161757	0.149395
66270272	2	22999349	0.000102759	0.0155393	1094	0.002287	0.0161719	0.149399
290684182	9	20211632	0.000103278	0.0411335	1094	0.002287	0.0161631	0.149839
124531801	4	8909809	0.000103623	0.0434186	1094	0.002287	0.0161573	0.150026
287688752	9	17216202	0.000104358	0.0333638	1094	0.002287	0.0161449	0.150775
324420527	11	7727970	0.000104853	0.11426	1094	0.002287	0.0161366	0.150889
16146410	1	16146410	0.000105103	0.0429616	1094	0.002287	0.0161325	0.150889
324213467	11	7520910	0.000105256	0.0132541	1094	0.002287	0.0161299	0.150889
282601428	9	12128878	0.000105307	0.5	1094	0.002287	0.0161291	0.150889
197638892	6	16555772	0.000105596	0.0553016	1094	0.002287	0.0161243	0.150992
352342631	12	6628968	0.000106353	0.0918647	1094	0.002287	0.0161118	0.151761
274347952	9	3875402	0.000107321	0.0457038	1094	0.002287	0.016096	0.152828
301953325	10	8468055	0.00010798	0.024223	1094	0.002287	0.0160852	0.153451
248960155	8	6930627	0.000108293	0.0301645	1094	0.002287	0.0160802	0.153582
288511960	9	18039410	0.000109191	0.0452468	1094	0.002287	0.0160657	0.154168
220781316	7	8449409	0.000109232	0.0329068	1094	0.002287	0.0160651	0.154168
134593797	4	18971805	0.000109373	0.011883	1094	0.002287	0.0160628	0.154168
5180222	1	5180222	0.000110068	0.047075	1094	0.002287	0.0160518	0.154652
239974519	7	27642612	0.000110163	0.0324497	1094	0.002287	0.0160503	0.154652
155019531	5	3894845	0.000111142	0.0553016	1094	0.002287	0.0160348	0.155532
161498319	5	10373633	0.000111238	0.0767825	1094	0.002287	0.0160333	0.155532
349826363	12	4112700	0.000111692	0.0617002	1094	0.002287	0.0160262	0.155561
157149062	5	6024376	0.000111708	0.153565	1094	0.002287	0.0160259	0.155561
248958940	8	6929412	0.000112071	0.0292505	1094	0.002287	0.0160202	0.155754
299688839	10	6203569	0.000113157	0.0964351	1094	0.002287	0.0160034	0.156643
333150855	11	16458298	0.000113162	0.0287934	1094	0.002287	0.0160033	0.156643
343143168	11	26450611	0.000113815	0.0146252	1094	0.002287	0.0159932	0.156703
335447715	11	18755158	0.000114025	0.231718	1094	0.002287	0.01599	0.156703
176328786	5	25204100	0.000114043	0.111517	1094	0.002287	0.0159897	0.156703
196598389	6	15515269	0.000114109	0.0676417	1094	0.002287	0.0159887	0.156703
52466142	2	9195219	0.000115124	0.0534735	1094	0.002287	0.0159732	0.157783
3541863	1	3541863	0.000115463	0.0365631	1094	0.002287	0.0159681	0.157937
323611865	11	6919308	0.000116883	0.0566728	1094	0.002287	0.0159467	0.159564
307171697	10	13686427	0.000117175	0.0530165	1094	0.002287	0.0159424	0.159648
278570406	9	8097856	0.000117658	0.023766	1094	0.002287	0.0159352	0.159992
256673005	8	14643477	0.000118205	0.107861	1094	0.002287	0.0159271	0.160421
163734332	5	12609646	0.000119388	0.0457038	1094	0.002287	0.0159097	0.16171
177251158	5	26126472	0.000119672	0.023309	1094	0.002287	0.0159055	0.161778
272815631	9	2343081	0.000120152	0.0872943	1094	0.002287	0.0158985	0.162112
119556623	4	3934631	0.000121272	0.0278793	1094	0.002287	0.0158823	0.163305
310590767	10	17105497	0.000123035	0.0342779	1094	0.002287	0.0158571	0.165358
17178345	1	17178345	0.000125012	0.0754113	1094	0.002287	0.0158293	0.167624
119886980	4	4264988	0.000125204	0.0173675	1094	0.002287	0.0158266	0.167624
241474684	7	29142777	0.000126035	0.0466179	1094	0.002287	0.015815	0.168411
327373044	11	10680487	0.000127754	0.0571298	1094	0.002287	0.0157914	0.17038
107059375	3	27851202	0.00012861	0.0438757	1094	0.002287	0.0157797	0.171193
310590395	10	17105125	0.000129361	0.058958	1094	0.002287	0.0157695	0.171808
162091292	5	10966606	0.000130296	0.10192	1094	0.002287	0.015757	0.171808
228199168	7	15867261	0.000130711	0.0690128	1094	0.002287	0.0157514	0.171808
222885568	7	10553661	0.000130792	0.0283364	1094	0.002287	0.0157503	0.171808
227021537	7	14689630	0.000130818	0.0297075	1094	0.002287	0.01575	0.171808
11993950	1	11993950	0.000130825	0.0466179	1094	0.002287	0.0157499	0.171808
25506755	1	25506755	0.000131048	0.0370201	1094	0.002287	0.0157469	0.171808
56520938	2	13250015	0.000131055	0.0324497	1094	0.002287	0.0157468	0.171808
92717046	3	13508873	0.000131823	0.0425046	1094	0.002287	0.0157366	0.172489
177645285	5	26520599	0.000132272	0.0173675	1094	0.002287	0.0157307	0.172751
109607746	3	30399573	0.000132967	0.281536	1094	0.002287	0.0157215	0.173332
348973447	12	3259784	0.000133321	0.0498172	1094	0.002287	0.0157169	0.173434
256690376	8	14660848	0.000133641	0.0388483	1094	0.002287	0.0157127	0.173434
227356147	7	15024240	0.000133796	0.0269653	1094	0.002287	0.0157107	0.173434
99368440	3	20160267	0.000134489	0.0297075	1094	0.002287	0.0157017	0.174008
178318206	5	27193520	0.000134832	0.0507313	1094	0.002287	0.0156972	0.174127
194748122	6	13665002	0.000135139	0.121572	1094	0.002287	0.0156933	0.174199
193453946	6	12370826	0.000135392	0.0338208	1094	0.002287	0.01569	0.174202
263218633	8	21189105	0.000136076	0.0297075	1094	0.002287	0.0156812	0.17435
228047424	7	15715517	0.00013632	0.0457038	1094	0.002287	0.0156781	0.17435
52316511	2	9045588	0.000136489	0.353291	1094	0.002287	0.0156759	0.17435
220639635	7	8307728	0.000136513	0.0283364	1094	0.002287	0.0156756	0.17435
370554884	12	24841221	0.000137156	0.0397623	1094	0.002287	0.0156674	0.17485
287711240	9	17238690	0.000137863	0.272395	1094	0.002287	0.0156584	0.175428
97275519	3	18067346	0.000138674	0.0411335	1094	0.002287	0.0156482	0.175898
353111027	12	7397364	0.00013874	0.0333638	1094	0.002287	0.0156474	0.175898
100641204	3	21433031	0.000139402	0.0772395	1094	0.002287	0.0156391	0.176415
135177462	4	19555470	0.000140052	0.0731261	1094	0.002287	0.0156309	0.176915
38452554	1	38452554	0.000140638	0.0173675	1094	0.002287	0.0156236	0.177332
176328798	5	25204112	0.00014144	0.134369	1094	0.002287	0.0156137	0.178019
239823101	7	27491194	0.000142266	0.22989	1094	0.002287	0.0156036	0.178326
324155068	11	7462511	0.000142379	0.0882084	1094	0.002287	0.0156022	0.178326
123752568	4	8130576	0.000142565	0.0758684	1094	0.002287	0.0155999	0.178326
52286902	2	9015979	0.000142874	0.0754113	1094	0.002287	0.0155961	0.178326
16224906	1	16224906	0.000142969	0.024223	1094	0.002287	0.015595	0.178326
99332799	3	20124626	0.000143567	0.0342779	1094	0.002287	0.0155877	0.178329
296112544	10	2627274	0.000144365	0.071298	1094	0.002287	0.015578	0.178329
302327749	10	8842479	0.000144434	0.0548446	1094	0.002287	0.0155772	0.178329
103529995	3	24321822	0.000145299	0.0324497	1094	0.002287	0.0155668	0.178329
132859731	4	17237739	0.000145518	0.0411335	1094	0.002287	0.0155641	0.178329
323211816	11	6519259	0.000145536	0.0790676	1094	0.002287	0.0155639	0.178329
322771753	11	6079196	0.000145834	0.059415	1094	0.002287	0.0155604	0.178329
302328329	10	8843059	0.000146023	0.036106	1094	0.002287	0.0155581	0.178329
161745332	5	10620646	0.000146111	0.0447898	1094	0.002287	0.015557	0.178329
84240993	3	5032820	0.000146804	0.035649	1094	0.002287	0.0155488	0.178329
287711048	9	17238498	0.000146861	0.247715	1094	0.002287	0.0155481	0.178329
48126269	2	4855346	0.000146875	0.10192	1094	0.002287	0.0155479	0.178329
158747444	5	7622758	0.000146956	0.0393053	1094	0.002287	0.015547	0.178329
255468992	8	13439464	0.00014698	0.0283364	1094	0.002287	0.0155467	0.178329
56697843	2	13426920	0.000147041	0.152651	1094	0.002287	0.015546	0.178329
107059322	3	27851149	0.000147239	0.0310786	1094	0.002287	0.0155436	0.178329
282430009	9	11957459	0.000147343	0.439214	1094	0.002287	0.0155424	0.178329
61826481	2	18555558	0.000148085	0.0292505	1094	0.002287	0.0155336	0.178915
244438730	8	2409202	0.000148918	0.0164534	1094	0.002287	0.0155239	0.179608
331713058	11	15020501	0.00014973	0.272395	1094	0.002287	0.0155144	0.18013
220781153	7	8449246	0.00014987	0.0676417	1094	0.002287	0.0155127	0.18013
177609866	5	26485180	0.000151229	0.011883	1094	0.002287	0.015497	0.181449
240382471	7	28050564	0.000152394	0.0246801	1094	0.002287	0.0154836	0.182531
52464524	2	9193601	0.000152845	0.0859232	1094	0.002287	0.0154785	0.182723
357177682	12	11464019	0.000153745	0.0164534	1094	0.002287	0.0154682	0.182723
353112712	12	7399049	0.000153747	0.0342779	1094	0.002287	0.0154682	0.182723
4470541	1	4470541	0.000153998	0.114717	1094	0.002287	0.0154654	0.182723
129044809	4	13422817	0.000154031	0.035192	1094	0.002287	0.015465	0.182723
227552783	7	15220876	0.000154135	0.059415	1094	0.002287	0.0154638	0.182723
343804870	11	27112313	0.000154503	0.023766	1094	0.002287	0.0154597	0.182846
164425897	5	13301211	0.000155503	0.0557587	1094	0.002287	0.0154484	0.183716
324042260	11	7349703	0.000157341	0.0872943	1094	0.002287	0.0154279	0.185572
181156157	6	73037	0.000157665	0.0415905	1094	0.002287	0.0154243	0.185638
227117763	7	14785856	0.000158383	0.103748	1094	0.002287	0.0154164	0.186168
170354752	5	19230066	0.000158921	0.0735832	1094	0.002287	0.0154105	0.186263
324307880	11	7615323	0.000159001	0.0539305	1094	0.002287	0.0154096	0.186263
228157576	7	15825669	0.000160541	0.0511883	1094	0.002287	0.0153928	0.187749
172915549	5	21790863	0.000161654	0.0169104	1094	0.002287	0.0153808	0.188125
201632073	6	20548953	0.000162156	0.177788	1094	0.002287	0.0153754	0.188125
282615157	9	12142607	0.000162252	0.494516	1094	0.002287	0.0153743	0.188125
239863141	7	27531234	0.000162252	0.0648995	1094	0.002287	0.0153743	0.188125
119824485	4	4202493	0.000162394	0.0630713	1094	0.002287	0.0153728	0.188125
344318753	11	27626196	0.00016249	0.0932358	1094	0.002287	0.0153718	0.188125
21892358	1	21892358	0.000163858	0.0754113	1094	0.002287	0.0153572	0.189393
241307971	7	28976064	0.00016429	0.0333638	1094	0.002287	0.0153526	0.189576
347721060	12	2007397	0.00016476	0.0489031	1094	0.002287	0.0153476	0.189788
248723902	8	6694374	0.000165021	0.227148	1094	0.002287	0.0153449	0.189788
197416082	6	16332962	0.000165493	0.0319927	1094	0.002287	0.0153399	0.190016
113765761	3	34557588	0.000166776	0.0621572	1094	0.002287	0.0153264	0.191172
52739354	2	9468431	0.000168042	0.0173675	1094	0.002287	0.0153132	0.192257
11993815	1	11993815	0.000168276	0.0502742	1094	0.002287	0.0153108	0.192257
290667589	9	20195039	0.000168962	0.058958	1094	0.002287	0.0153037	0.192616
248925327	8	6895799	0.000169448	0.0671846	1094	0.002287	0.0152987	0.192616
274431861	9	3959311	0.000169499	0.0196527	1094	0.002287	0.0152982	0.192616
239909495	7	27577588	0.000169802	0.0749543	1094	0.002287	0.0152951	0.192616
96392124	3	17183951	0.000170171	0.110603	1094	0.002287	0.0152913	0.192616
271427505	9	954955	0.000170257	0.0379342	1094	0.002287	0.0152904	0.192616
33304932	1	33304932	0.000170761	0.0484461	1094	0.002287	0.0152853	0.192872
102416647	3	23208474	0.000171098	0.095521	1094	0.002287	0.0152818	0.192938
99248381	3	20040208	0.000172437	0.0411335	1094	0.002287	0.0152683	0.194132
274920685	9	4448135	0.000174034	0.0763254	1094	0.002287	0.0152522	0.195316
53565770	2	10294847	0.000174234	0.112431	1094	0.002287	0.0152502	0.195316
52186477	2	8915554	0.000174334	0.0900366	1094	0.002287	0.0152492	0.195316
270588966	9	116416	0.00017531	0.0854662	1094	0.002287	0.0152395	0.196093
164317700	5	13193014	0.000176803	0.0205667	1094	0.002287	0.0152247	0.197411
284758112	9	14285562	0.000177057	0.0973492	1094	0.002287	0.0152222	0.197411
345170549	11	28477992	0.000177807	0.190128	1094	0.002287	0.0152149	0.197928
324705365	11	8012808	0.000178447	0.0402194	1094	0.002287	0.0152086	0.198059
136039877	4	20417885	0.000178632	0.0425046	1094	0.002287	0.0152068	0.198059
141311893	4	25689901	0.000178782	0.100091	1094	0.002287	0.0152053	0.198059
277863459	9	7390909	0.000179483	0.0228519	1094	0.002287	0.0151985	0.19852
220642658	7	8310751	0.000180176	0.0370201	1094	0.002287	0.0151918	0.198969
163618255	5	12493569	0.000180479	0.0530165	1094	0.002287	0.0151889	0.198987
129748254	4	14126262	0.000181147	0.0425046	1094	0.002287	0.0151825	0.199406
148494568	4	32872576	0.000181816	0.0795247	1094	0.002287	0.015176	0.199598
233710078	7	21378171	0.000181898	0.0804388	1094	0.002287	0.0151753	0.199598
137057187	4	21435195	0.000182691	0.0173675	1094	0.002287	0.0151677	0.199876
351321964	12	5608301	0.000182727	0.0617002	1094	0.002287	0.0151673	0.199876
226965190	7	14633283	0.000183734	0.0420475	1094	0.002287	0.0151578	0.200618
112269216	3	33061043	0.000183989	0.0425046	1094	0.002287	0.0151554	0.200618
28212035	1	28212035	0.000184274	0.083638	1094	0.002287	0.0151527	0.200618
228018952	7	15687045	0.000185048	0.158135	1094	0.002287	0.0151454	0.201145
214264913	7	1933006	0.000185472	0.0936929	1094	0.002287	0.0151414	0.201291
144636953	4	29014961	0.000186301	0.0539305	1094	0.002287	0.0151336	0.201801
362954373	12	17240710	0.000186729	0.0754113	1094	0.002287	0.0151296	0.201801
181181876	6	98756	0.000186815	0.109232	1094	0.002287	0.0151288	0.201801
221143645	7	8811738	0.000188098	0.023309	1094	0.002287	0.0151169	0.202871
60024900	2	16753977	0.00018872	0.0415905	1094	0.002287	0.0151112	0.203226
224348801	7	12016894	0.000190078	0.0653565	1094	0.002287	0.0150987	0.204215
227918601	7	15586694	0.000190227	0.0799817	1094	0.002287	0.0150973	0.204215
228200148	7	15868241	0.000190792	0.0411335	1094	0.002287	0.0150922	0.204504
228011540	7	15679633	0.000192005	0.0895795	1094	0.002287	0.0150811	0.204594
263082224	8	21052696	0.000192038	0.0173675	1094	0.002287	0.0150808	0.204594
284661649	9	14189099	0.000192166	0.0219378	1094	0.002287	0.0150797	0.204594
33789099	1	33789099	0.000192224	0.122029	1094	0.002287	0.0150792	0.204594
354732641	12	9018978	0.000192351	0.0434186	1094	0.002287	0.015078	0.204594
344484437	11	27791880	0.000193419	0.293419	1094	0.002287	0.0150684	0.205416
305929001	10	12443731	0.000194124	0.0726691	1094	0.002287	0.015062	0.205849
70277928	2	27007005	0.000194743	0.10649	1094	0.002287	0.0150565	0.20619
192982067	6	11898947	0.000195158	0.0667276	1094	0.002287	0.0150528	0.206267
106274031	3	27065858	0.000195497	0.0265082	1094	0.002287	0.0150498	0.206267
288555159	9	18082609	0.000195708	0.0137112	1094	0.002287	0.0150479	0.206267
85978203	3	6770030	0.000197071	0.0274223	1094	0.002287	0.0150358	0.207388
220941828	7	8609921	0.00019786	0.0525594	1094	0.002287	0.0150289	0.207559
372462521	12	26748858	0.000197898	0.0909506	1094	0.002287	0.0150285	0.207559
301100472	10	7615202	0.000198313	0.0941499	1094	0.002287	0.0150249	0.207559
241281340	7	28949433	0.000198431	0.0191956	1094	0.002287	0.0150239	0.207559
192937797	6	11854677	0.000198855	0.0429616	1094	0.002287	0.0150202	0.20769
329001138	11	12308581	0.000201141	0.103748	1094	0.002287	0.0150003	0.209761
162347959	5	11223273	0.000202011	0.11426	1094	0.002287	0.0149928	0.210353
309251121	10	15765851	0.000204172	0.122486	1094	0.002287	0.0149742	0.212041
228188994	7	15857087	0.000204244	0.0562157	1094	0.002287	0.0149736	0.212041
273425549	9	2952999	0.000204963	0.103291	1094	0.002287	0.0149675	0.21247
26580676	1	26580676	0.000205666	0.0840951	1094	0.002287	0.0149616	0.212874
231181956	7	18850049	0.000205968	0.070841	1094	0.002287	0.014959	0.212874
304256490	10	10771220	0.00020658	0.0315356	1094	0.002287	0.0149539	0.213189
191248300	6	10165180	0.00020823	0.123857	1094	0.002287	0.01494	0.214123
262167562	8	20138034	0.000208414	0.071755	1094	0.002287	0.0149385	0.214123
119001625	4	3379633	0.000208443	0.0868373	1094	0.002287	0.0149382	0.214123
175536373	5	24411687	0.00020872	0.0415905	1094	0.002287	0.0149359	0.214123
274463969	9	3991419	0.000210004	0.0585009	1094	0.002287	0.0149253	0.214876
21632205	1	21632205	0.000210073	0.0132541	1094	0.002287	0.0149247	0.214876
239946747	7	27614840	0.000210891	0.212066	1094	0.002287	0.0149179	0.215347
228194565	7	15862658	0.000211154	0.0786106	1094	0.002287	0.0149158	0.215347
241324175	7	28992268	0.000212293	0.0169104	1094	0.002287	0.0149064	0.216141
119920463	4	4298471	0.000212557	0.0923218	1094	0.002287	0.0149043	0.216141
305034541	10	11549271	0.000213398	0.0329068	1094	0.002287	0.0148974	0.216679
243996673	8	1967145	0.000214925	0.0434186	1094	0.002287	0.014885	0.21791
322432800	11	5740243	0.000215528	0.059415	1094	0.002287	0.0148801	0.218181
177849864	5	26725178	0.000215882	0.0626143	1094	0.002287	0.0148773	0.218181
343882733	11	27190176	0.000216135	0.0306216	1094	0.002287	0.0148752	0.218181
120026412	4	4404420	0.000216976	0.0178245	1094	0.002287	0.0148685	0.218711
241346962	7	29015055	0.000217945	0.01234	1094	0.002287	0.0148608	0.219369
272853026	9	2380476	0.000219207	0.0489031	1094	0.002287	0.0148507	0.220319
127145423	4	11523431	0.000219654	0.0457038	1094	0.002287	0.0148472	0.220449
278574718	9	8102168	0.000224371	0.0370201	1094	0.002287	0.0148103	0.224227
200304958	6	19221838	0.000224484	0.0932358	1094	0.002287	0.0148094	0.224227
330013104	11	13320547	0.000224647	0.157678	1094	0.002287	0.0148081	0.224227
116012961	4	390969	0.000224822	0.0374771	1094	0.002287	0.0148068	0.224227
265137612	8	23108084	0.000225035	0.0776965	1094	0.002287	0.0148051	0.224227
277628604	9	7156054	0.00022646	0.0388483	1094	0.002287	0.0147942	0.225323
155829256	5	4704570	0.000227264	0.128885	1094	0.002287	0.014788	0.225799
177086214	5	25961528	0.000228668	0.0246801	1094	0.002287	0.0147773	0.226869
257446363	8	15416835	0.000230401	0.0882084	1094	0.002287	0.0147642	0.227954
159330334	5	8205648	0.000230419	0.158135	1094	0.002287	0.014764	0.227954
135070730	4	19448738	0.000232009	0.0607861	1094	0.002287	0.0147521	0.229132
197196613	6	16113493	0.000232555	0.0539305	1094	0.002287	0.014748	0.229132
157152512	5	6027826	0.000232601	0.137569	1094	0.002287	0.0147477	0.229132
226864936	7	14533029	0.000234123	0.0443327	1094	0.002287	0.0147363	0.23028
333151008	11	16458451	0.000234684	0.059872	1094	0.002287	0.0147322	0.23028
95762094	3	16553921	0.000234762	0.139397	1094	0.002287	0.0147316	0.23028
278098511	9	7625961	0.000235123	0.0795247	1094	0.002287	0.0147289	0.230308
148644439	4	33022447	0.00023558	0.0223949	1094	0.002287	0.0147256	0.23043
240011185	7	27679278	0.000236703	0.0127971	1094	0.002287	0.0147173	0.231203
116304698	4	682706	0.00023949	0.0365631	1094	0.002287	0.014697	0.233596
109292779	3	30084606	0.000240152	0.036106	1094	0.002287	0.0146922	0.233684
76328688	2	33057765	0.000240325	0.179616	1094	0.002287	0.0146909	0.233684
147337774	4	31715782	0.000240592	0.0484461	1094	0.002287	0.014689	0.233684
62357574	2	19086651	0.000241017	0.20064	1094	0.002287	0.0146859	0.23377
292848168	9	22375618	0.000241406	0.0626143	1094	0.002287	0.0146831	0.23382
96175309	3	16967136	0.000242881	0.302559	1094	0.002287	0.0146726	0.234382
99256761	3	20048588	0.000242934	0.132541	1094	0.002287	0.0146722	0.234382
323904709	11	7212152	0.000243	0.0310786	1094	0.002287	0.0146717	0.234382
241260451	7	28928544	0.000244403	0.0443327	1094	0.002287	0.0146617	0.235408
295424745	10	1939475	0.000245281	0.0818099	1094	0.002287	0.0146555	0.235809
54069318	2	10798395	0.00024588	0.0863803	1094	0.002287	0.0146513	0.235809
90367990	3	11159817	0.000245989	0.0511883	1094	0.002287	0.0146505	0.235809
282427697	9	11955147	0.000246227	0.454296	1094	0.002287	0.0146488	0.235809
239746585	7	27414678	0.00024652	0.113803	1094	0.002287	0.0146467	0.235809
63316225	2	20045302	0.000247433	0.0648995	1094	0.002287	0.0146403	0.236356
217264789	7	4932882	0.000248437	0.157221	1094	0.002287	0.0146333	0.23699
298881197	10	5395927	0.00024943	0.0434186	1094	0.002287	0.0146264	0.237427
52273173	2	9002250	0.000249581	0.195612	1094	0.002287	0.0146253	0.237427
97998706	3	18790533	0.000249945	0.0434186	1094	0.002287	0.0146228	0.237448
360222269	12	14508606	0.000253847	0.0991773	1094	0.002287	0.0145959	0.240631
364991244	12	19277581	0.000254071	0.0987203	1094	0.002287	0.0145944	0.240631
281881143	9	11408593	0.000254727	0.141225	1094	0.002287	0.0145899	0.240631
54069231	2	10798308	0.00025476	0.0703839	1094	0.002287	0.0145897	0.240631
344484486	11	27791929	0.000255045	0.250914	1094	0.002287	0.0145877	0.240631
141602716	4	25980724	0.000255377	0.122943	1094	0.002287	0.0145855	0.240631
175419013	5	24294327	0.000256254	0.0255941	1094	0.002287	0.0145795	0.241129
329775964	11	13083407	0.00025717	0.0639854	1094	0.002287	0.0145733	0.241663
197638679	6	16555559	0.000257809	0.0694698	1094	0.002287	0.014569	0.241701
328012254	11	11319697	0.000257907	0.112888	1094	0.002287	0.0145684	0.241701
124390026	4	8768034	0.000258288	0.047532	1094	0.002287	0.0145658	0.241731
226924518	7	14592611	0.000258941	0.0347349	1094	0.002287	0.0145614	0.242016
249177888	8	7148360	0.000259597	0.117459	1094	0.002287	0.014557	0.242303
270782083	9	309533	0.00025999	0.023766	1094	0.002287	0.0145544	0.242343
129742754	4	14120762	0.000260541	0.125229	1094	0.002287	0.0145507	0.242531
323893323	11	7200766	0.000263192	0.0379342	1094	0.002287	0.0145332	0.24467
192937880	6	11854760	0.000264783	0.0516453	1094	0.002287	0.0145227	0.24582
19752820	1	19752820	0.000266783	0.0402194	1094	0.002287	0.0145097	0.247345
259618856	8	17589328	0.000268669	0.0319927	1094	0.002287	0.0144974	0.248761
34428187	1	34428187	0.000269537	0.0621572	1094	0.002287	0.0144918	0.249232
51298826	2	8027903	0.000270761	0.141225	1094	0.002287	0.014484	0.250006
10155751	1	10155751	0.000271834	0.117459	1094	0.002287	0.0144771	0.250006
155881915	5	4757229	0.000272099	0.15585	1094	0.002287	0.0144754	0.250006
41660618	1	41660618	0.0002727	0.0406764	1094	0.002287	0.0144716	0.250006
64067376	2	20796453	0.000272918	0.0484461	1094	0.002287	0.0144702	0.250006
227251116	7	14919209	0.000273085	0.0813528	1094	0.002287	0.0144692	0.250006
38588091	1	38588091	0.000273229	0.0333638	1094	0.002287	0.0144682	0.250006
278537773	9	8065223	0.000273258	0.0374771	1094	0.002287	0.0144681	0.250006
44786440	2	1515517	0.000275862	0.0223949	1094	0.002287	0.0144516	0.251864
197638631	6	16555511	0.000276015	0.023309	1094	0.002287	0.0144506	0.251864
250105179	8	8075651	0.000277212	0.134826	1094	0.002287	0.0144431	0.252624
98901376	3	19693203	0.000279394	0.0553016	1094	0.002287	0.0144296	0.254278
286185567	9	15713017	0.000280147	0.0562157	1094	0.002287	0.0144249	0.254629
263486179	8	21456651	0.000280815	0.0219378	1094	0.002287	0.0144208	0.254902
344518420	11	27825863	0.000282301	0.0379342	1094	0.002287	0.0144116	0.255917
209236491	6	28153371	0.000283108	0.0155393	1094	0.002287	0.0144067	0.256109
98525230	3	19317057	0.000283253	0.0484461	1094	0.002287	0.0144058	0.256109
179067057	5	27942371	0.000284144	0.0292505	1094	0.002287	0.0144003	0.256581
52298641	2	9027718	0.000285271	0.210238	1094	0.002287	0.0143935	0.256986
283726021	9	13253471	0.000285773	0.0466179	1094	0.002287	0.0143904	0.256986
327793723	11	11101166	0.000286039	0.0210238	1094	0.002287	0.0143888	0.256986
221063615	7	8731708	0.000286477	0.113803	1094	0.002287	0.0143861	0.256986
131590968	4	15968976	0.000286533	0.110146	1094	0.002287	0.0143858	0.256986
70008834	2	26737911	0.000286816	0.0338208	1094	0.002287	0.0143841	0.256986
116198375	4	576383	0.000287806	0.0648995	1094	0.002287	0.0143781	0.257044
286615312	9	16142762	0.000287891	0.0438757	1094	0.002287	0.0143776	0.257044
133651756	4	18029764	0.000288253	0.115631	1094	0.002287	0.0143754	0.257044
109246397	3	30038224	0.000288364	0.0411335	1094	0.002287	0.0143748	0.257044
106159692	3	26951519	0.00029019	0.0283364	1094	0.002287	0.0143638	0.25834
275389502	9	4916952	0.000291159	0.148537	1094	0.002287	0.014358	0.25876
290673166	9	20200616	0.000291421	0.100548	1094	0.002287	0.0143565	0.25876
52661260	2	9390337	0.000291781	0.33638	1094	0.002287	0.0143543	0.25876
51000390	2	7729467	0.00029306	0.0429616	1094	0.002287	0.0143468	0.259562
164934258	5	13809572	0.00029379	0.0991773	1094	0.002287	0.0143425	0.259877
212823924	7	492017	0.000295675	0.278336	1094	0.002287	0.0143314	0.261096
288640929	9	18168379	0.000295921	0.0612431	1094	0.002287	0.0143299	0.261096
290173685	9	19701135	0.000298385	0.0278793	1094	0.002287	0.0143156	0.262936
17178241	1	17178241	0.000299636	0.100548	1094	0.002287	0.0143083	0.263075
244165953	8	2136425	0.000299832	0.117002	1094	0.002287	0.0143072	0.263075
257202364	8	15172836	0.000300086	0.120201	1094	0.002287	0.0143057	0.263075
153081737	5	1957051	0.000300106	0.035649	1094	0.002287	0.0143056	0.263075
323802796	11	7110239	0.000300918	0.0877514	1094	0.002287	0.0143009	0.263075
161013292	5	9888606	0.000301221	0.103748	1094	0.002287	0.0142992	0.263075
263452535	8	21423007	0.000301502	0.0191956	1094	0.002287	0.0142975	0.263075
323216124	11	6523567	0.000301577	0.0612431	1094	0.002287	0.0142971	0.263075
18117086	1	18117086	0.000302777	0.128428	1094	0.002287	0.0142902	0.263789
288518003	9	18045453	0.000303543	0.0191956	1094	0.002287	0.0142859	0.263904
159501099	5	8376413	0.000303669	0.0214808	1094	0.002287	0.0142851	0.263904
233605824	7	21273917	0.00030539	0.0996344	1094	0.002287	0.0142753	0.265067
241306193	7	28974286	0.000305939	0.0571298	1094	0.002287	0.0142722	0.265139
300621327	10	7136057	0.000306238	0.0543876	1094	0.002287	0.0142705	0.265139
128350103	4	12728111	0.000307068	0.095064	1094	0.002287	0.0142659	0.265403
323729979	11	7037422	0.000307309	0.162706	1094	0.002287	0.0142645	0.265403
220788174	7	8456267	0.000308457	0.035192	1094	0.002287	0.014258	0.26554
198541860	6	17458740	0.000309187	0.114717	1094	0.002287	0.0142539	0.26554
298887102	10	5401832	0.000309395	0.293876	1094	0.002287	0.0142528	0.26554
260115068	8	18085540	0.000309571	0.0895795	1094	0.002287	0.0142518	0.26554
193603164	6	12520044	0.000309721	0.0795247	1094	0.002287	0.014251	0.26554
51097399	2	7826476	0.000309765	0.111974	1094	0.002287	0.0142507	0.26554
52156996	2	8886073	0.000311152	0.0923218	1094	0.002287	0.014243	0.265891
239829086	7	27497179	0.000311171	0.10649	1094	0.002287	0.0142429	0.265891
359359776	12	13646113	0.000311324	0.01234	1094	0.002287	0.014242	0.265891
310590122	10	17104852	0.000313101	0.0850091	1094	0.002287	0.0142322	0.26708
288512778	9	18040228	0.00031471	0.023309	1094	0.002287	0.0142233	0.268123
208916452	6	27833332	0.000315388	0.095521	1094	0.002287	0.0142195	0.268371
163486467	5	12361781	0.000316672	0.0946069	1094	0.002287	0.0142125	0.269132
349828197	12	4114534	0.000320219	0.128428	1094	0.002287	0.0141932	0.271815
11993848	1	11993848	0.000321119	0.0557587	1094	0.002287	0.0141884	0.272245
353585804	12	7872141	0.000322712	0.105119	1094	0.002287	0.0141798	0.273262
265545220	8	23515692	0.000323615	0.071755	1094	0.002287	0.014175	0.273454
286179990	9	15707440	0.000323728	0.0891225	1094	0.002287	0.0141744	0.273454
277946446	9	7473896	0.000327408	0.0347349	1094	0.002287	0.0141548	0.275488
52330926	2	9060003	0.000327755	0.10192	1094	0.002287	0.0141529	0.275488
294599961	10	1114691	0.000327818	0.117916	1094	0.002287	0.0141526	0.275488
316888189	11	195632	0.00032798	0.058958	1094	0.002287	0.0141518	0.275488
132082844	4	16460852	0.000328212	0.0315356	1094	0.002287	0.0141505	0.275488
151626842	5	502156	0.000328519	0.0383912	1094	0.002287	0.0141489	0.275488
221067042	7	8735135	0.000329593	0.0292505	1094	0.002287	0.0141433	0.276055
178574094	5	27449408	0.000330245	0.0214808	1094	0.002287	0.0141398	0.276267
74964602	2	31693679	0.000334406	0.0680987	1094	0.002287	0.0141182	0.27941
171823622	5	20698936	0.000335019	0.105576	1094	0.002287	0.014115	0.279586
229396605	7	17064698	0.000336919	0.0548446	1094	0.002287	0.0141052	0.280802
239746960	7	27415053	0.000337285	0.0685558	1094	0.002287	0.0141033	0.280802
287723345	9	17250795	0.000339461	0.0397623	1094	0.002287	0.0140922	0.281741
52232208	2	8961285	0.000339751	0.264625	1094	0.002287	0.0140907	0.281741
21260180	1	21260180	0.000339958	0.0255941	1094	0.002287	0.0140897	0.281741
282927080	9	12454530	0.000340039	0.302102	1094	0.002287	0.0140893	0.281741
11994210	1	11994210	0.000340615	0.070841	1094	0.002287	0.0140863	0.281881
35951073	1	35951073	0.000342071	0.277422	1094	0.002287	0.014079	0.282386
163751505	5	12626819	0.000342477	0.01234	1094	0.002287	0.0140769	0.282386
299742052	10	6256782	0.000342708	0.035192	1094	0.002287	0.0140757	0.282386
349824403	12	4110740	0.000342854	0.0333638	1094	0.002287	0.014075	0.282386
227973923	7	15642016	0.000343982	0.243601	1094	0.002287	0.0140693	0.28298
332754307	11	16061750	0.000345134	0.0575868	1094	0.002287	0.0140635	0.283433
51395278	2	8124355	0.000345351	0.0397623	1094	0.002287	0.0140624	0.283433
221116715	7	8784808	0.000346606	0.0251371	1094	0.002287	0.0140562	0.283605
288457760	9	17985210	0.000346723	0.0374771	1094	0.002287	0.0140556	0.283605
273027378	9	2554828	0.00034705	0.0301645	1094	0.002287	0.0140539	0.283605
263643136	8	21613608	0.000347657	0.114717	1094	0.002287	0.0140509	0.283605
21683872	1	21683872	0.000348579	0.0105119	1094	0.002287	0.0140463	0.283605
119863507	4	4241515	0.000348703	0.0813528	1094	0.002287	0.0140457	0.283605
120348226	4	4726234	0.000348717	0.0904936	1094	0.002287	0.0140457	0.283605
177497209	5	26372523	0.000348832	0.0246801	1094	0.002287	0.0140451	0.283605
241306184	7	28974277	0.000351734	0.0411335	1094	0.002287	0.0140307	0.285381
70448705	2	27177782	0.000351839	0.0498172	1094	0.002287	0.0140302	0.285381
226996384	7	14664477	0.000352749	0.0379342	1094	0.002287	0.0140258	0.28551
54070420	2	10799497	0.000353261	0.0927788	1094	0.002287	0.0140233	0.28551
137072763	4	21450771	0.000353418	0.0850091	1094	0.002287	0.0140225	0.28551
273958588	9	3486038	0.000353754	0.0489031	1094	0.002287	0.0140208	0.28551
323759067	11	7066510	0.000354057	0.0882084	1094	0.002287	0.0140194	0.28551
321119767	11	4427210	0.000355445	0.0443327	1094	0.002287	0.0140126	0.286297
318656384	11	1963827	0.00035776	0.0676417	1094	0.002287	0.0140014	0.287827
347636686	12	1923023	0.000358943	0.0502742	1094	0.002287	0.0139957	0.288444
166092823	5	14968137	0.000359954	0.213894	1094	0.002287	0.0139908	0.288528
282624736	9	12152186	0.000359999	0.45841	1094	0.002287	0.0139906	0.288528
25718276	1	25718276	0.000360528	0.101463	1094	0.002287	0.013988	0.288528
120555252	4	4933260	0.000360711	0.0722121	1094	0.002287	0.0139872	0.288528
281219853	9	10747303	0.000361189	0.373857	1094	0.002287	0.0139849	0.288577
307501989	10	14016719	0.000363196	0.0457038	1094	0.002287	0.0139753	0.289847
18716428	1	18716428	0.000364227	0.14808	1094	0.002287	0.0139704	0.290336
119527497	4	3905505	0.000364728	0.0484461	1094	0.002287	0.013968	0.290401
98504811	3	19296638	0.00036537	0.189671	1094	0.002287	0.013965	0.290579
344510078	11	27817521	0.000366986	0.159049	1094	0.002287	0.0139573	0.291529
240099144	7	27767237	0.000368304	0.0383912	1094	0.002287	0.0139511	0.292241
163617343	5	12492657	0.000368762	0.0607861	1094	0.002287	0.013949	0.292271
107630987	3	28422814	0.000369234	0.035192	1094	0.002287	0.0139468	0.292311
164299676	5	13174990	0.00036975	0.0877514	1094	0.002287	0.0139444	0.292385
227006552	7	14674645	0.000371445	0.0278793	1094	0.002287	0.0139364	0.293278
164066714	5	12942028	0.000371977	0.0205667	1094	0.002287	0.013934	0.293278
150191476	4	34569484	0.000372245	0.11426	1094	0.002287	0.0139327	0.293278
329476986	11	12784429	0.000372571	0.0744973	1094	0.002287	0.0139312	0.293278
120350040	4	4728048	0.000374178	0.0758684	1094	0.002287	0.0139238	0.294209
239047429	7	26715522	0.000374659	0.0685558	1094	0.002287	0.0139216	0.294254
252152783	8	10123255	0.000375571	0.0379342	1094	0.002287	0.0139174	0.294637
172889774	5	21765088	0.000376419	0.0196527	1094	0.002287	0.0139135	0.294827
194402979	6	13319859	0.000376663	0.110146	1094	0.002287	0.0139123	0.294827
245794627	8	3765099	0.000377477	0.159049	1094	0.002287	0.0139086	0.294837
301238721	10	7753451	0.000377703	0.112431	1094	0.002287	0.0139076	0.294837
338593395	11	21900838	0.000378392	0.106033	1094	0.002287	0.0139044	0.294837
239606391	7	27274484	0.000378932	0.115174	1094	0.002287	0.0139019	0.294837
103332686	3	24124513	0.000379023	0.0347349	1094	0.002287	0.0139015	0.294837
204556509	6	23473389	0.000379227	0.0758684	1094	0.002287	0.0139006	0.294837
258707958	8	16678430	0.000381811	0.240859	1094	0.002287	0.0138889	0.296513
244236058	8	2206530	0.000385802	0.0457038	1094	0.002287	0.0138709	0.299179
239626097	7	27294190	0.000386519	0.221664	1094	0.002287	0.0138677	0.299179
241501927	7	29170020	0.000387234	0.0333638	1094	0.002287	0.0138645	0.299179
227936495	7	15604588	0.000387554	0.071755	1094	0.002287	0.0138631	0.299179
60926826	2	17655903	0.000387608	0.0310786	1094	0.002287	0.0138628	0.299179
188909422	6	7826302	0.000387833	0.0393053	1094	0.002287	0.0138618	0.299179
183571528	6	2488408	0.000390057	0.109232	1094	0.002287	0.0138519	0.300089
99050127	3	19841954	0.000390253	0.122029	1094	0.002287	0.0138511	0.300089
169397322	5	18272636	0.00039031	0.0982633	1094	0.002287	0.0138508	0.300089
329408553	11	12715996	0.000391287	0.0319927	1094	0.002287	0.0138465	0.300507
282507249	9	12034699	0.000392749	0.41819	1094	0.002287	0.01384	0.301016
17138088	1	17138088	0.000392818	0.103748	1094	0.002287	0.0138397	0.301016
76714081	2	33443158	0.000393414	0.0196527	1094	0.002287	0.0138371	0.30114
322435930	11	5743373	0.000395101	0.107861	1094	0.002287	0.0138297	0.302019
220693638	7	8361731	0.000395433	0.0571298	1094	0.002287	0.0138283	0.302019
227576772	7	15244865	0.000396672	0.035649	1094	0.002287	0.0138229	0.302506
273941929	9	3469379	0.000396969	0.0406764	1094	0.002287	0.0138216	0.302506
248790793	8	6761265	0.000397379	0.0429616	1094	0.002287	0.0138198	0.302506
62400777	2	19129854	0.000398315	0.387112	1094	0.002287	0.0138157	0.302639
83060157	3	3851984	0.000398795	0.0443327	1094	0.002287	0.0138137	0.302639
277519170	9	7046620	0.000398906	0.0155393	1094	0.002287	0.0138132	0.302639
192936533	6	11853413	0.0003993	0.164534	1094	0.002287	0.0138115	0.302639
12385315	1	12385315	0.000400198	0.0438757	1094	0.002287	0.0138076	0.3027
309070909	10	15585639	0.000400439	0.108318	1094	0.002287	0.0138065	0.3027
179155298	5	28030612	0.00040069	0.0374771	1094	0.002287	0.0138055	0.3027
369703192	12	23989529	0.0004017	0.0370201	1094	0.002287	0.0138011	0.303001
364823080	12	19109417	0.000401962	0.178702	1094	0.002287	0.0138	0.303001
283533922	9	13061372	0.000403269	0.0301645	1094	0.002287	0.0137944	0.303656
161188070	5	10063384	0.000404811	0.0854662	1094	0.002287	0.0137878	0.304487
131583573	4	15961581	0.000405356	0.071755	1094	0.002287	0.0137855	0.304566
5470196	1	5470196	0.000407404	0.162249	1094	0.002287	0.0137768	0.305106
324323538	11	7630981	0.000407479	0.0306216	1094	0.002287	0.0137764	0.305106
227933709	7	15601802	0.000408239	0.0383912	1094	0.002287	0.0137732	0.305106
244407410	8	2377882	0.000408894	0.035192	1094	0.002287	0.0137704	0.305106
248724727	8	6695199	0.000409089	0.0379342	1094	0.002287	0.0137696	0.305106
33508373	1	33508373	0.000409274	0.256856	1094	0.002287	0.0137688	0.305106
120111168	4	4489176	0.000409335	0.0886654	1094	0.002287	0.0137686	0.305106
275298084	9	4825534	0.000409594	0.0617002	1094	0.002287	0.0137675	0.305106
33590022	1	33590022	0.000410662	0.127514	1094	0.002287	0.013763	0.305173
145097909	4	29475917	0.000410665	0.133455	1094	0.002287	0.013763	0.305173
239884803	7	27552896	0.000411004	0.0658135	1094	0.002287	0.0137616	0.305173
272833754	9	2361204	0.000414031	0.023309	1094	0.002287	0.0137489	0.306661
84080285	3	4872112	0.000414279	0.112431	1094	0.002287	0.0137479	0.306661
227049614	7	14717707	0.000414335	0.0443327	1094	0.002287	0.0137476	0.306661
57934408	2	14663485	0.000415447	0.0735832	1094	0.002287	0.013743	0.306787
204928982	6	23845862	0.000415637	0.0169104	1094	0.002287	0.0137422	0.306787
277461543	9	6988993	0.000415831	0.0223949	1094	0.002287	0.0137414	0.306787
298841077	10	5355807	0.000417261	0.0845521	1094	0.002287	0.0137355	0.307294
164045120	5	12920434	0.000417405	0.0763254	1094	0.002287	0.0137349	0.307294
297409873	10	3924603	0.000418282	0.0694698	1094	0.002287	0.0137312	0.307403
201162331	6	20079211	0.00041844	0.161792	1094	0.002287	0.0137306	0.307403
179067231	5	27942545	0.000420589	0.498629	1094	0.002287	0.0137217	0.308655
227021061	7	14689154	0.000421159	0.0699269	1094	0.002287	0.0137194	0.308675
177436899	5	26312213	0.000421506	0.0342779	1094	0.002287	0.013718	0.308675
277663630	9	7191080	0.000424636	0.0214808	1094	0.002287	0.0137052	0.309988
235937991	7	23606084	0.000425216	0.0429616	1094	0.002287	0.0137029	0.309988
244358436	8	2328908	0.000425346	0.0457038	1094	0.002287	0.0137023	0.309988
171881424	5	20756738	0.00042535	0.0671846	1094	0.002287	0.0137023	0.309988
253561737	8	11532209	0.000425535	0.0223949	1094	0.002287	0.0137016	0.309988
76809869	2	33538946	0.000426807	0.0292505	1094	0.002287	0.0136964	0.310311
101277662	3	22069489	0.000426873	0.129799	1094	0.002287	0.0136961	0.310311
296096492	10	2611222	0.000429423	0.0383912	1094	0.002287	0.0136859	0.311838
180837773	5	29713087	0.000430441	0.0676417	1094	0.002287	0.0136818	0.312251
263538428	8	21508900	0.000431605	0.0223949	1094	0.002287	0.0136771	0.312767
227019514	7	14687607	0.000432238	0.047532	1094	0.002287	0.0136746	0.312899
265293428	8	23263900	0.000433054	0.0393053	1094	0.002287	0.0136713	0.313163
167077420	5	15952734	0.000435752	0.102377	1094	0.002287	0.0136606	0.314786
163110595	5	11985909	0.00043863	0.112888	1094	0.002287	0.0136492	0.316535
362316285	12	16602622	0.000439411	0.271481	1094	0.002287	0.0136462	0.316762
181114912	6	31792	0.000439858	0.083181	1094	0.002287	0.0136444	0.316762
240002233	7	27670326	0.00044267	0.0804388	1094	0.002287	0.0136334	0.318456
52309754	2	9038831	0.000443721	0.27925	1094	0.002287	0.0136293	0.318821
274671067	9	4198517	0.000444096	0.0178245	1094	0.002287	0.0136279	0.318821
163815606	5	12690920	0.000444572	0.0205667	1094	0.002287	0.013626	0.318833
197416513	6	16333393	0.000445581	0.0214808	1094	0.002287	0.0136221	0.319003
274053620	9	3581070	0.000445741	0.0639854	1094	0.002287	0.0136215	0.319003
255906917	8	13877389	0.000446583	0.0539305	1094	0.002287	0.0136182	0.319003
164567025	5	13442339	0.00044665	0.0182815	1094	0.002287	0.013618	0.319003
66472272	2	23201349	0.000447298	0.0996344	1094	0.002287	0.0136155	0.319137
344523265	11	27830708	0.000448475	0.0265082	1094	0.002287	0.0136109	0.319649
108062762	3	28854589	0.000449463	0.116088	1094	0.002287	0.0136071	0.320024
22019577	1	22019577	0.000450042	0.0201097	1094	0.002287	0.0136049	0.320107
328557121	11	11864564	0.000451757	0.121572	1094	0.002287	0.0135983	0.320998
269220235	8	27190707	0.000452689	0.0191956	1094	0.002287	0.0135948	0.321331
235648268	7	23316361	0.000454875	0.0982633	1094	0.002287	0.0135865	0.322552
99257136	3	20048963	0.000455503	0.102377	1094	0.002287	0.0135841	0.322625
61826435	2	18555512	0.000455908	0.023766	1094	0.002287	0.0135826	0.322625
157833316	5	6708630	0.000457411	0.0223949	1094	0.002287	0.0135769	0.323239
65685614	2	22414691	0.000457708	0.135283	1094	0.002287	0.0135758	0.323239
61215274	2	17944351	0.00045982	0.0530165	1094	0.002287	0.0135678	0.324247
301836731	10	8351461	0.00046007	0.0818099	1094	0.002287	0.0135669	0.324247
67644991	2	24374068	0.000460644	0.0287934	1094	0.002287	0.0135647	0.324322
17178224	1	17178224	0.000461303	0.0987203	1094	0.002287	0.0135623	0.324456
290648965	9	20176415	0.000461813	0.0575868	1094	0.002287	0.0135604	0.324486
332108696	11	15416139	0.000462317	0.485375	1094	0.002287	0.0135585	0.324511
13482518	1	13482518	0.000464331	0.119744	1094	0.002287	0.013551	0.325494
51148101	2	7877178	0.000464655	0.0502742	1094	0.002287	0.0135498	0.325494
137690213	4	22068221	0.000466557	0.116545	1094	0.002287	0.0135427	0.326337
327373062	11	10680505	0.0004668	0.0959781	1094	0.002287	0.0135418	0.326337
214264862	7	1932955	0.000467722	0.182358	1094	0.002287	0.0135384	0.326653
180964300	5	29839614	0.000468635	0.182815	1094	0.002287	0.0135351	0.32685
19816957	1	19816957	0.000469218	0.435101	1094	0.002287	0.0135329	0.32685
205780002	6	24696882	0.000469419	0.0626143	1094	0.002287	0.0135322	0.32685
273537382	9	3064832	0.00047087	0.0329068	1094	0.002287	0.0135269	0.327088
5544018	1	5544018	0.000470941	0.0543876	1094	0.002287	0.0135266	0.327088
200471201	6	19388081	0.000471175	0.0319927	1094	0.002287	0.0135257	0.327088
273659338	9	3186788	0.000475604	0.0434186	1094	0.002287	0.0135096	0.329537
47809440	2	4538517	0.000475655	0.0982633	1094	0.002287	0.0135094	0.329537
137066749	4	21444757	0.000476169	0.0278793	1094	0.002287	0.0135076	0.329565
194704037	6	13620917	0.000477004	0.0566728	1094	0.002287	0.0135045	0.329813
326536024	11	9843467	0.000478464	0.239488	1094	0.002287	0.0134993	0.330166
317336552	11	643995	0.000478644	0.121115	1094	0.002287	0.0134986	0.330166
318842105	11	2149548	0.000478942	0.104205	1094	0.002287	0.0134976	0.330166
323354544	11	6661987	0.000479572	0.157678	1094	0.002287	0.0134953	0.330272
123752342	4	8130350	0.000484362	0.124314	1094	0.002287	0.0134781	0.333155
324215781	11	7523224	0.00048472	0.0530165	1094	0.002287	0.0134769	0.333155
92676900	3	13468727	0.000485922	0.170018	1094	0.002287	0.0134726	0.333651
33644129	1	33644129	0.000486635	0.0388483	1094	0.002287	0.0134701	0.33381
163117826	5	11993140	0.000488078	0.10192	1094	0.002287	0.013465	0.334389
345364792	11	28672235	0.000488443	0.0306216	1094	0.002287	0.0134637	0.334389
228511271	7	16179364	0.000489271	0.129342	1094	0.002287	0.0134608	0.334479
52618030	2	9347107	0.000490049	0.0342779	1094	0.002287	0.013458	0.334479
281302869	9	10830319	0.000490345	0.0553016	1094	0.002287	0.013457	0.334479
197129640	6	16046520	0.000490504	0.193784	1094	0.002287	0.0134564	0.334479
89669231	3	10461058	0.00049228	0.0370201	1094	0.002287	0.0134502	0.33536
62303735	2	19032812	0.000492983	0.119744	1094	0.002287	0.0134477	0.335509
247809673	8	5780145	0.000494469	0.0246801	1094	0.002287	0.0134425	0.335941
161716497	5	10591811	0.000494806	0.0735832	1094	0.002287	0.0134414	0.335941
288571976	9	18099426	0.000495071	0.023309	1094	0.002287	0.0134405	0.335941
161498470	5	10373784	0.000495735	0.0690128	1094	0.002287	0.0134381	0.336063
344482118	11	27789561	0.00049776	0.355576	1094	0.002287	0.0134311	0.337106
191246256	6	10163136	0.000499224	0.0255941	1094	0.002287	0.013426	0.337245
160703265	5	9578579	0.000499358	0.106947	1094	0.002287	0.0134256	0.337245
124393180	4	8771188	0.000499656	0.0333638	1094	0.002287	0.0134246	0.337245
241334486	7	29002579	0.000500346	0.0127971	1094	0.002287	0.0134222	0.337245
248138720	8	6109192	0.000500396	0.0438757	1094	0.002287	0.013422	0.337245
239626088	7	27294181	0.000501589	0.16819	1094	0.002287	0.0134179	0.337675
133659361	4	18037369	0.000502007	0.0265082	1094	0.002287	0.0134165	0.337675
285406229	9	14933679	0.000502689	0.0406764	1094	0.002287	0.0134141	0.337805
306545643	10	13060373	0.000504636	0.122486	1094	0.002287	0.0134075	0.338268
365160254	12	19446591	0.000504693	0.0786106	1094	0.002287	0.0134073	0.338268
163304368	5	12179682	0.000504841	0.212523	1094	0.002287	0.0134068	0.338268
235648283	7	23316376	0.000505342	0.140768	1094	0.002287	0.0134051	0.338277
265815446	8	23785918	0.0005116	0.105576	1094	0.002287	0.0133838	0.341718
65347746	2	22076823	0.000512075	0.313985	1094	0.002287	0.0133823	0.341718
10415163	1	10415163	0.000512088	0.059872	1094	0.002287	0.0133822	0.341718
322426479	11	5733922	0.000512453	0.17596	1094	0.002287	0.013381	0.341718
221917856	7	9585949	0.000513833	0.102834	1094	0.002287	0.0133763	0.342309
360817204	12	15103541	0.000514589	0.0690128	1094	0.002287	0.0133738	0.342484
255906537	8	13877009	0.000516253	0.126143	1094	0.002287	0.0133682	0.34322
167023105	5	15898419	0.000516684	0.0914077	1094	0.002287	0.0133668	0.34322
263383130	8	21353602	0.000519456	0.156764	1094	0.002287	0.0133576	0.344416
33980371	1	33980371	0.000519479	0.0726691	1094	0.002287	0.0133575	0.344416
161057436	5	9932750	0.000522539	0.0822669	1094	0.002287	0.0133474	0.346114
181049448	5	29924762	0.00052399	0.071755	1094	0.002287	0.0133426	0.346744
324051650	11	7359093	0.000526241	0.0329068	1094	0.002287	0.0133352	0.347902
259579754	8	17550226	0.00052688	0.127057	1094	0.002287	0.0133331	0.347992
260453094	8	18423566	0.0005281	0.0877514	1094	0.002287	0.0133292	0.34822
272465297	9	1992747	0.00052823	0.0383912	1094	0.002287	0.0133287	0.34822
345366451	11	28673894	0.000528832	0.238574	1094	0.002287	0.0133268	0.348287
225004773	7	12672866	0.000529847	0.035192	1094	0.002287	0.0133235	0.348624
276460676	9	5988126	0.000531638	0.20521	1094	0.002287	0.0133177	0.349471
124669565	4	9047573	0.00053327	0.070841	1094	0.002287	0.0133124	0.350181
227027173	7	14695266	0.000533729	0.177331	1094	0.002287	0.0133109	0.350181
288510753	9	18038203	0.00053424	0.0548446	1094	0.002287	0.0133093	0.350185
7190243	1	7190243	0.000534964	0.169104	1094	0.002287	0.0133069	0.350329
300715096	10	7229826	0.00053616	0.303931	1094	0.002287	0.0133031	0.350504
259579906	8	17550378	0.000536243	0.112431	1094	0.002287	0.0133028	0.350504
239400456	7	27068549	0.000538537	0.20064	1094	0.002287	0.0132955	0.351359
370140436	12	24426773	0.0005386	0.11883	1094	0.002287	0.0132953	0.351359
283047071	9	12574521	0.000539071	0.33638	1094	0.002287	0.0132937	0.351359
196937641	6	15854521	0.000540624	0.129342	1094	0.002287	0.0132888	0.351523
6517207	1	6517207	0.000540999	0.0301645	1094	0.002287	0.0132876	0.351523
209204113	6	28120993	0.000541001	0.0155393	1094	0.002287	0.0132876	0.351523
54069930	2	10799007	0.000541374	0.139397	1094	0.002287	0.0132864	0.351523
239840545	7	27508638	0.000542415	0.170018	1094	0.002287	0.0132831	0.351523
135071210	4	19449218	0.000542695	0.0968921	1094	0.002287	0.0132822	0.351523
239506132	7	27174225	0.000542951	0.285192	1094	0.002287	0.0132814	0.351523
163096628	5	11971942	0.000543377	0.0863803	1094	0.002287	0.01328	0.351523
162124976	5	11000290	0.000545415	0.0265082	1094	0.002287	0.0132736	0.352513
19047381	1	19047381	0.000546064	0.0662706	1094	0.002287	0.0132716	0.352603
228187215	7	15855308	0.000546946	0.0489031	1094	0.002287	0.0132688	0.352661
145098165	4	29476173	0.000547171	0.095064	1094	0.002287	0.0132681	0.352661
143222113	4	27600121	0.000549139	0.124771	1094	0.002287	0.0132619	0.353601
136848408	4	21226416	0.000549987	0.0187386	1094	0.002287	0.0132592	0.353819
127019301	4	11397309	0.000552767	0.130713	1094	0.002287	0.0132505	0.355084
102500114	3	23291941	0.000553687	0.13894	1094	0.002287	0.0132477	0.355084
331347854	11	14655297	0.000553728	0.107861	1094	0.002287	0.0132476	0.355084
164933540	5	13808854	0.000554096	0.0626143	1094	0.002287	0.0132464	0.355084
227574500	7	15242593	0.000555091	0.059415	1094	0.002287	0.0132433	0.355084
324974576	11	8282019	0.000555289	0.0776965	1094	0.002287	0.0132427	0.355084
220349063	7	8017156	0.000556125	0.100548	1094	0.002287	0.0132401	0.355084
180964349	5	29839663	0.000556919	0.0699269	1094	0.002287	0.0132377	0.355084
226903000	7	14571093	0.000557621	0.0639854	1094	0.002287	0.0132355	0.355084
323947299	11	7254742	0.000557867	0.0402194	1094	0.002287	0.0132347	0.355084
245794597	8	3765069	0.000557886	0.0219378	1094	0.002287	0.0132347	0.355084
44594371	2	1323448	0.000558098	0.125229	1094	0.002287	0.013234	0.355084
130356896	4	14734904	0.00055914	0.0617002	1094	0.002287	0.0132308	0.355421
220874465	7	8542558	0.000560779	0.0310786	1094	0.002287	0.0132258	0.356136
19583391	1	19583391	0.000561929	0.0863803	1094	0.002287	0.0132222	0.356385
177816728	5	26692042	0.000562568	0.0617002	1094	0.002287	0.0132203	0.356385
226929642	7	14597735	0.000563141	0.0566728	1094	0.002287	0.0132185	0.356385
303930177	10	10444907	0.000563226	0.221664	1094	0.002287	0.0132183	0.356385
117656040	4	2034048	0.000563762	0.0132541	1094	0.002287	0.0132166	0.356399
175158197	5	24033511	0.000564868	0.0196527	1094	0.002287	0.0132133	0.356773
350496484	12	4782821	0.000566447	0.0923218	1094	0.002287	0.0132085	0.357341
204919385	6	23836265	0.000567446	0.0205667	1094	0.002287	0.0132054	0.357341
160879637	5	9754951	0.00056759	0.0694698	1094	0.002287	0.013205	0.357341
125491202	4	9869210	0.000567829	0.059415	1094	0.002287	0.0132043	0.357341
175246307	5	24121621	0.000568911	0.0228519	1094	0.002287	0.013201	0.357604
192908536	6	11825416	0.000569556	0.133455	1094	0.002287	0.013199	0.357604
326039563	11	9347006	0.00056994	0.0991773	1094	0.002287	0.0131979	0.357604
172920981	5	21796295	0.000570687	0.0155393	1094	0.002287	0.0131956	0.357604
292628378	9	22155828	0.000571104	0.124771	1094	0.002287	0.0131944	0.357604
120538382	4	4916390	0.000571728	0.0543876	1094	0.002287	0.0131925	0.357604
301836732	10	8351462	0.000571857	0.103748	1094	0.002287	0.0131921	0.357604
208555600	6	27472480	0.000573946	0.301645	1094	0.002287	0.0131858	0.358501
120730118	4	5108126	0.000575813	0.103748	1094	0.002287	0.0131802	0.358501
252464384	8	10434856	0.000576068	0.117002	1094	0.002287	0.0131795	0.358501
214714614	7	2382707	0.000576409	0.0461609	1094	0.002287	0.0131785	0.358501
4766298	1	4766298	0.00057643	0.0260512	1094	0.002287	0.0131784	0.358501
157445260	5	6320574	0.00057661	0.201097	1094	0.002287	0.0131779	0.358501
220786432	7	8454525	0.000577296	0.0434186	1094	0.002287	0.0131758	0.358501
33530713	1	33530713	0.000577426	0.119744	1094	0.002287	0.0131754	0.358501
286615352	9	16142802	0.000578946	0.0338208	1094	0.002287	0.0131709	0.359123
366311511	12	20597848	0.000582437	0.148537	1094	0.002287	0.0131606	0.360854
96486770	3	17278597	0.000582789	0.108775	1094	0.002287	0.0131595	0.360854
218862289	7	6530382	0.000583298	0.058958	1094	0.002287	0.013158	0.360854
348497665	12	2784002	0.000584599	0.0265082	1094	0.002287	0.0131542	0.361238
289964159	9	19491609	0.000585407	0.117002	1094	0.002287	0.0131518	0.361238
344048147	11	27355590	0.000585482	0.0525594	1094	0.002287	0.0131516	0.361238
144636599	4	29014607	0.000587633	0.0489031	1094	0.002287	0.0131453	0.36215
99062421	3	19854248	0.000588004	0.0548446	1094	0.002287	0.0131442	0.36215
293845225	10	359955	0.0005889	0.109689	1094	0.002287	0.0131416	0.362381
28211652	1	28211652	0.000589617	0.139854	1094	0.002287	0.0131395	0.3625
105508776	3	26300603	0.000593943	0.125229	1094	0.002287	0.0131269	0.364447
226928819	7	14596912	0.00059428	0.108775	1094	0.002287	0.0131259	0.364447
227746127	7	15414220	0.00059444	0.024223	1094	0.002287	0.0131255	0.364447
297038928	10	3553658	0.000595024	0.0210238	1094	0.002287	0.0131238	0.364447
88330422	3	9122249	0.000595678	0.110146	1094	0.002287	0.0131219	0.364447
326949911	11	10257354	0.000595938	0.0543876	1094	0.002287	0.0131211	0.364447
16746279	1	16746279	0.000597623	0.210695	1094	0.002287	0.0131163	0.364466
263305618	8	21276090	0.000597754	0.150823	1094	0.002287	0.0131159	0.364466
70327976	2	27057053	0.000597785	0.173675	1094	0.002287	0.0131158	0.364466
32983075	1	32983075	0.000598706	0.0159963	1094	0.002287	0.0131132	0.364466
84106003	3	4897830	0.000599355	0.0731261	1094	0.002287	0.0131113	0.364466
239982545	7	27650638	0.000599711	0.0539305	1094	0.002287	0.0131103	0.364466
76745359	2	33474436	0.000600455	0.0283364	1094	0.002287	0.0131082	0.364466
239945692	7	27613785	0.000600613	0.285649	1094	0.002287	0.0131077	0.364466
52342711	2	9071788	0.000600844	0.331353	1094	0.002287	0.013107	0.364466
226143925	7	13812018	0.000601714	0.128428	1094	0.002287	0.0131045	0.364466
274004563	9	3532013	0.000601958	0.0319927	1094	0.002287	0.0131038	0.364466
120730019	4	5108027	0.000602277	0.150366	1094	0.002287	0.0131029	0.364466
227550838	7	15218931	0.000602799	0.0379342	1094	0.002287	0.0131014	0.364466
119855498	4	4233506	0.000604148	0.11426	1094	0.002287	0.0130976	0.364674
339723608	11	23031051	0.000604196	0.178702	1094	0.002287	0.0130975	0.364674
319449401	11	2756844	0.000606095	0.0146252	1094	0.002287	0.0130921	0.365502
75864253	2	32593330	0.000607542	0.0694698	1094	0.002287	0.013088	0.366057
260413693	8	18384165	0.000608685	0.159963	1094	0.002287	0.0130847	0.366427
239833288	7	27501381	0.000610723	0.0402194	1094	0.002287	0.013079	0.367335
161980039	5	10855353	0.000612022	0.0776965	1094	0.002287	0.0130753	0.367501
96421314	3	17213141	0.000612151	0.132541	1094	0.002287	0.013075	0.367501
329776923	11	13084366	0.00061259	0.0562157	1094	0.002287	0.0130737	0.367501
299688830	10	6203560	0.000615786	0.0740402	1094	0.002287	0.0130648	0.369007
28211347	1	28211347	0.000616164	0.0626143	1094	0.002287	0.0130637	0.369007
241305998	7	28974091	0.000617792	0.0164534	1094	0.002287	0.0130592	0.369663
287525111	9	17052561	0.000620504	0.058958	1094	0.002287	0.0130517	0.370684
279813080	9	9340530	0.000620567	0.0557587	1094	0.002287	0.0130515	0.370684
282231510	9	11758960	0.000622393	0.110146	1094	0.002287	0.0130464	0.371455
282341446	9	11868896	0.000625462	0.356947	1094	0.002287	0.013038	0.372965
215086535	7	2754628	0.000626108	0.0406764	1094	0.002287	0.0130362	0.37303
333151289	11	16458732	0.00062722	0.0251371	1094	0.002287	0.0130332	0.373312
24451717	1	24451717	0.000628035	0.0923218	1094	0.002287	0.0130309	0.373312
137672645	4	22050653	0.000628198	0.0511883	1094	0.002287	0.0130305	0.373312
164481711	5	13357025	0.000629126	0.095521	1094	0.002287	0.0130279	0.373544
273057571	9	2585021	0.000630383	0.0187386	1094	0.002287	0.0130245	0.37397
105984414	3	26776241	0.000631563	0.0287934	1094	0.002287	0.0130213	0.37435
227936884	7	15604977	0.000633728	0.136197	1094	0.002287	0.0130154	0.375312
173413936	5	22289250	0.000634357	0.0388483	1094	0.002287	0.0130137	0.375365
248959321	8	6929793	0.000639537	0.0530165	1094	0.002287	0.0129997	0.37803
189800524	6	8717404	0.000640376	0.0854662	1094	0.002287	0.0129975	0.37803
18709640	1	18709640	0.000640497	0.166362	1094	0.002287	0.0129972	0.37803
282716471	9	12243921	0.000641065	0.242687	1094	0.002287	0.0129956	0.378044
276469355	9	5996805	0.000642656	0.302559	1094	0.002287	0.0129914	0.37866
240105179	7	27773272	0.000643518	0.0370201	1094	0.002287	0.0129891	0.378813
156636207	5	5511521	0.000644464	0.0393053	1094	0.002287	0.0129865	0.378813
150515184	4	34893192	0.000645957	0.107861	1094	0.002287	0.0129826	0.378813
218454703	7	6122796	0.000646569	0.0758684	1094	0.002287	0.0129809	0.378813
69067267	2	25796344	0.00064658	0.0255941	1094	0.002287	0.0129809	0.378813
277412404	9	6939854	0.000646631	0.0109689	1094	0.002287	0.0129808	0.378813
192989221	6	11906101	0.000646739	0.0429616	1094	0.002287	0.0129805	0.378813
155891812	5	4767126	0.000648935	0.214808	1094	0.002287	0.0129747	0.379315
359712612	12	13998949	0.000649108	0.0530165	1094	0.002287	0.0129742	0.379315
33507913	1	33507913	0.000649237	0.11426	1094	0.002287	0.0129739	0.379315
119001550	4	3379558	0.000651442	0.095521	1094	0.002287	0.012968	0.380282
155423512	5	4298826	0.000652772	0.271481	1094	0.002287	0.0129645	0.380584
258415820	8	16386292	0.000653057	0.0370201	1094	0.002287	0.0129638	0.380584
194239319	6	13156199	0.000654458	0.0150823	1094	0.002287	0.0129601	0.380746
305035264	10	11549994	0.000654706	0.103291	1094	0.002287	0.0129594	0.380746
227963920	7	15632013	0.00065498	0.0457038	1094	0.002287	0.0129587	0.380746
223250163	7	10918256	0.000657013	0.0278793	1094	0.002287	0.0129534	0.381607
75510816	2	32239893	0.000658203	0.108775	1094	0.002287	0.0129503	0.381817
288519238	9	18046688	0.000658475	0.0287934	1094	0.002287	0.0129496	0.381817
104426877	3	25218704	0.000663387	0.0818099	1094	0.002287	0.0129368	0.383598
343386042	11	26693485	0.000663504	0.0635283	1094	0.002287	0.0129365	0.383598
273628853	9	3156303	0.000663582	0.0292505	1094	0.002287	0.0129363	0.383598
298841056	10	5355786	0.000663856	0.058958	1094	0.002287	0.0129356	0.383598
228137055	7	15805148	0.000664313	0.0804388	1094	0.002287	0.0129344	0.383598
258691752	8	16662224	0.000665089	0.261426	1094	0.002287	0.0129324	0.383684
207829780	6	26746660	0.000665567	0.0680987	1094	0.002287	0.0129312	0.383684
272389181	9	1916631	0.000670943	0.0466179	1094	0.002287	0.0129174	0.386461
201664325	6	20581205	0.000672173	0.0484461	1094	0.002287	0.0129142	0.386737
273647844	9	3175294	0.000672956	0.0662706	1094	0.002287	0.0129122	0.386737
266904105	8	24874577	0.000673273	0.0511883	1094	0.002287	0.0129114	0.386737
256581740	8	14552212	0.000673652	0.159963	1094	0.002287	0.0129104	0.386737
33508582	1	33508582	0.000674516	0.133912	1094	0.002287	0.0129082	0.386913
161316739	5	10192053	0.000675163	0.143053	1094	0.002287	0.0129066	0.386964
164269530	5	13144844	0.00067824	0.0744973	1094	0.002287	0.0128988	0.388406
220718085	7	8386178	0.000678863	0.0447898	1094	0.002287	0.0128972	0.388442
38381892	1	38381892	0.000681576	0.0676417	1094	0.002287	0.0128904	0.389366
249415799	8	7386271	0.000681601	0.104662	1094	0.002287	0.0128903	0.389366
344822876	11	28130319	0.000683097	0.261883	1094	0.002287	0.0128865	0.3899
301270046	10	7784776	0.000684478	0.0521024	1094	0.002287	0.0128831	0.389954
228018946	7	15687039	0.000685036	0.138483	1094	0.002287	0.0128817	0.389954
164405782	5	13281096	0.000685547	0.0397623	1094	0.002287	0.0128804	0.389954
123177488	4	7555496	0.00068559	0.17596	1094	0.002287	0.0128803	0.389954
272564535	9	2091985	0.000686004	0.059415	1094	0.002287	0.0128792	0.389954
135185214	4	19563222	0.000687244	0.0603291	1094	0.002287	0.0128761	0.390339
158155634	5	7030948	0.000690228	0.0169104	1094	0.002287	0.0128687	0.391714
128664418	4	13042426	0.000691407	0.0644424	1094	0.002287	0.0128658	0.39206
363161665	12	17448002	0.00069197	0.0786106	1094	0.002287	0.0128644	0.39206
83151601	3	3943428	0.000693856	0.0443327	1094	0.002287	0.0128597	0.3927
165126844	5	14002158	0.000694268	0.103291	1094	0.002287	0.0128587	0.3927
33432234	1	33432234	0.000694868	0.142139	1094	0.002287	0.0128572	0.3927
263303576	8	21274048	0.000695363	0.208867	1094	0.002287	0.012856	0.3927
117966489	4	2344497	0.000697322	0.0292505	1094	0.002287	0.0128511	0.393485
273676918	9	3204368	0.000698563	0.0498172	1094	0.002287	0.0128481	0.393682
359543585	12	13829922	0.000698805	0.120201	1094	0.002287	0.0128475	0.393682
263306189	8	21276661	0.000699996	0.180987	1094	0.002287	0.0128446	0.394033
322451667	11	5759110	0.000701206	0.102834	1094	0.002287	0.0128416	0.394393
92489567	3	13281394	0.0007023	0.0283364	1094	0.002287	0.0128389	0.394688
220060999	7	7729092	0.000703045	0.0274223	1094	0.002287	0.0128371	0.394787
205776257	6	24693137	0.000703768	0.0132541	1094	0.002287	0.0128353	0.394873
56110339	2	12839416	0.000704466	0.101005	1094	0.002287	0.0128336	0.394875
306212773	10	12727503	0.000705324	0.174589	1094	0.002287	0.0128315	0.394875
277961550	9	7489000	0.000705479	0.0722121	1094	0.002287	0.0128312	0.394875
345644568	11	28952011	0.000706238	0.0507313	1094	0.002287	0.0128293	0.394905
307662626	10	14177356	0.00070667	0.105119	1094	0.002287	0.0128283	0.394905
360987407	12	15273744	0.000707781	0.11106	1094	0.002287	0.0128256	0.395207
338073377	11	21380820	0.000709323	0.0379342	1094	0.002287	0.0128218	0.395373
185649941	6	4566821	0.000709587	0.0319927	1094	0.002287	0.0128212	0.395373
239606373	7	27274466	0.000711038	0.071298	1094	0.002287	0.0128177	0.395373
117179465	4	1557473	0.000711103	0.0315356	1094	0.002287	0.0128175	0.395373
177299122	5	26174436	0.000711287	0.0877514	1094	0.002287	0.0128171	0.395373
84427881	3	5219708	0.000711499	0.0246801	1094	0.002287	0.0128166	0.395373
197491080	6	16407960	0.00071321	0.0146252	1094	0.002287	0.0128125	0.395801
359815411	12	14101748	0.000713411	0.058958	1094	0.002287	0.012812	0.395801
51558723	2	8287800	0.000715821	0.0251371	1094	0.002287	0.0128062	0.396437
288631335	9	18158785	0.000715922	0.0461609	1094	0.002287	0.0128059	0.396437
244423397	8	2393869	0.000716272	0.0146252	1094	0.002287	0.0128051	0.396437
244367433	8	2337905	0.000717119	0.0251371	1094	0.002287	0.0128031	0.396589
329900222	11	13207665	0.000720632	0.047989	1094	0.002287	0.0127947	0.398214
5331515	1	5331515	0.00072238	0.036106	1094	0.002287	0.0127905	0.398527
107487008	3	28278835	0.000722653	0.0621572	1094	0.002287	0.0127899	0.398527
329751877	11	13059320	0.000722922	0.0658135	1094	0.002287	0.0127892	0.398527
328159275	11	11466718	0.000724872	0.0959781	1094	0.002287	0.0127846	0.399285
239605644	7	27273737	0.000726978	0.149452	1094	0.002287	0.0127796	0.400127
334621953	11	17929396	0.000729728	0.0795247	1094	0.002287	0.0127732	0.401081
308965239	10	15479969	0.000729868	0.11426	1094	0.002287	0.0127728	0.401081
241409095	7	29077188	0.000731902	0.0260512	1094	0.002287	0.0127681	0.40188
227742979	7	15411072	0.000733035	0.0493601	1094	0.002287	0.0127654	0.40203
263811978	8	21782450	0.000734347	0.0159963	1094	0.002287	0.0127623	0.40203
285260952	9	14788402	0.000734566	0.0882084	1094	0.002287	0.0127618	0.40203
276403676	9	5931126	0.000734808	0.477605	1094	0.002287	0.0127613	0.40203
286614280	9	16141730	0.000735503	0.0370201	1094	0.002287	0.0127596	0.40203
155775367	5	4650681	0.000735652	0.0863803	1094	0.002287	0.0127593	0.40203
286152389	9	15679839	0.000736536	0.0900366	1094	0.002287	0.0127572	0.40214
186267240	6	5184120	0.000737199	0.0283364	1094	0.002287	0.0127557	0.40214
263301291	8	21271763	0.000738138	0.149452	1094	0.002287	0.0127535	0.40214
63942294	2	20671371	0.000738173	0.0210238	1094	0.002287	0.0127534	0.40214
134338992	4	18717000	0.00074022	0.101005	1094	0.002287	0.0127487	0.402649
154013574	5	2888888	0.00074027	0.0210238	1094	0.002287	0.0127485	0.402649
219235774	7	6903867	0.000741686	0.0201097	1094	0.002287	0.0127453	0.403103
326949397	11	10256840	0.00074262	0.0548446	1094	0.002287	0.0127431	0.403227
227936501	7	15604594	0.000743512	0.0694698	1094	0.002287	0.012741	0.403227
326659351	11	9966794	0.000743679	0.0585009	1094	0.002287	0.0127407	0.403227
333393713	11	16701156	0.000744786	0.125686	1094	0.002287	0.0127381	0.403227
84220904	3	5012731	0.000745187	0.036106	1094	0.002287	0.0127372	0.403227
233550312	7	21218405	0.000745401	0.0425046	1094	0.002287	0.0127367	0.403227
67559683	2	24288760	0.000748013	0.0178245	1094	0.002287	0.0127307	0.404324
226920147	7	14588240	0.000749095	0.0443327	1094	0.002287	0.0127282	0.404593
257590178	8	15560650	0.00074981	0.111517	1094	0.002287	0.0127266	0.404665
123409987	4	7787995	0.000752593	0.0671846	1094	0.002287	0.0127202	0.405851
161154633	5	10029947	0.000755337	0.0854662	1094	0.002287	0.012714	0.406418
292839471	9	22366921	0.000755653	0.059872	1094	0.002287	0.0127133	0.406418
117223547	4	1601555	0.000755898	0.0886654	1094	0.002287	0.0127127	0.406418
314434795	10	20949525	0.00075599	0.035649	1094	0.002287	0.0127125	0.406418
194883821	6	13800701	0.000757769	0.023309	1094	0.002287	0.0127085	0.406599
177667276	5	26542590	0.000757866	0.147166	1094	0.002287	0.0127082	0.406599
324182697	11	7490140	0.000759219	0.47989	1094	0.002287	0.0127052	0.406599
175287267	5	24162581	0.000760331	0.0662706	1094	0.002287	0.0127027	0.406599
241466986	7	29135079	0.000760448	0.0521024	1094	0.002287	0.0127024	0.406599
35972647	1	35972647	0.000761335	0.0338208	1094	0.002287	0.0127004	0.406599
325983467	11	9290910	0.000763078	0.167733	1094	0.002287	0.0126965	0.406599
217264960	7	4933053	0.000763413	0.146252	1094	0.002287	0.0126957	0.406599
61377744	2	18106821	0.00076355	0.10192	1094	0.002287	0.0126954	0.406599
52352053	2	9081130	0.000763568	0.292048	1094	0.002287	0.0126954	0.406599
221128682	7	8796775	0.000763615	0.122029	1094	0.002287	0.0126953	0.406599
248609878	8	6580350	0.000764272	0.0347349	1094	0.002287	0.0126938	0.406599
36561614	1	36561614	0.000764907	0.245887	1094	0.002287	0.0126924	0.406599
356017328	12	10303665	0.000765057	0.0914077	1094	0.002287	0.012692	0.406599
67644956	2	24374033	0.000765279	0.0667276	1094	0.002287	0.0126915	0.406599
25877235	1	25877235	0.000765706	0.133455	1094	0.002287	0.0126906	0.406599
344368789	11	27676232	0.000766952	0.0571298	1094	0.002287	0.0126878	0.406924
204948161	6	23865041	0.000767493	0.0287934	1094	0.002287	0.0126866	0.406924
370555125	12	24841462	0.000769123	0.0388483	1094	0.002287	0.012683	0.407161
282481396	9	12008846	0.00076942	0.223492	1094	0.002287	0.0126823	0.407161
57175489	2	13904566	0.000769821	0.023766	1094	0.002287	0.0126814	0.407161
104175997	3	24967824	0.000770453	0.13574	1094	0.002287	0.01268	0.407161
66991319	2	23720396	0.000772119	0.452011	1094	0.002287	0.0126763	0.407161
129589896	4	13967904	0.000772615	0.240402	1094	0.002287	0.0126752	0.407161
173267107	5	22142421	0.000773297	0.0159963	1094	0.002287	0.0126737	0.407161
302504624	10	9019354	0.000773738	0.071755	1094	0.002287	0.0126727	0.407161
288600282	9	18127732	0.000773751	0.0306216	1094	0.002287	0.0126727	0.407161
227962466	7	15630559	0.000774296	0.0562157	1094	0.002287	0.0126715	0.407161
343817801	11	27125244	0.000774398	0.100091	1094	0.002287	0.0126712	0.407161
247754738	8	5725210	0.000775959	0.0530165	1094	0.002287	0.0126678	0.407315
226871795	7	14539888	0.000777574	0.0127971	1094	0.002287	0.0126642	0.407315
172615771	5	21491085	0.000777941	0.0548446	1094	0.002287	0.0126634	0.407315
22319825	1	22319825	0.000778177	0.158135	1094	0.002287	0.0126629	0.407315
263565328	8	21535800	0.000778904	0.14351	1094	0.002287	0.0126613	0.407315
231604661	7	19272754	0.000779096	0.11426	1094	0.002287	0.0126609	0.407315
302615923	10	9130653	0.000779229	0.0255941	1094	0.002287	0.0126606	0.407315
272833807	9	2361257	0.000779388	0.0863803	1094	0.002287	0.0126602	0.407315
177496167	5	26371481	0.000780734	0.0187386	1094	0.002287	0.0126573	0.407556
95950436	3	16742263	0.000781026	0.047075	1094	0.002287	0.0126566	0.407556
244375889	8	2346361	0.000782721	0.0324497	1094	0.002287	0.0126529	0.407836
241249256	7	28917349	0.000783068	0.0260512	1094	0.002287	0.0126521	0.407836
246009762	8	3980234	0.000783327	0.108318	1094	0.002287	0.0126516	0.407836
105903356	3	26695183	0.000784103	0.143053	1094	0.002287	0.0126499	0.40786
177190902	5	26066216	0.000784548	0.228976	1094	0.002287	0.0126489	0.40786
76737264	2	33466341	0.000785843	0.0265082	1094	0.002287	0.0126461	0.408227
224573868	7	12241961	0.00078703	0.123857	1094	0.002287	0.0126435	0.408537
66988124	2	23717201	0.000788361	0.47075	1094	0.002287	0.0126406	0.408738
44407284	2	1136361	0.000790842	0.0127971	1094	0.002287	0.0126352	0.408738
248138439	8	6108911	0.000791314	0.0219378	1094	0.002287	0.0126342	0.408738
144636383	4	29014391	0.000791834	0.0530165	1094	0.002287	0.0126331	0.408738
282170462	9	11697912	0.000792821	0.153565	1094	0.002287	0.0126309	0.408738
88217894	3	9009721	0.000792836	0.0840951	1094	0.002287	0.0126309	0.408738
148503150	4	32881158	0.000792903	0.121572	1094	0.002287	0.0126307	0.408738
156446600	5	5321914	0.000792908	0.110146	1094	0.002287	0.0126307	0.408738
369080597	12	23366934	0.000793735	0.169104	1094	0.002287	0.0126289	0.408738
351999840	12	6286177	0.000793973	0.11106	1094	0.002287	0.0126284	0.408738
17211854	1	17211854	0.000794383	0.0909506	1094	0.002287	0.0126275	0.408738
224348238	7	12016331	0.000794489	0.14351	1094	0.002287	0.0126273	0.408738
8146142	1	8146142	0.000797093	0.0694698	1094	0.002287	0.0126217	0.409532
367215806	12	21502143	0.00079734	0.0379342	1094	0.002287	0.0126212	0.409532
339360212	11	22667655	0.000798559	0.104662	1094	0.002287	0.0126186	0.409532
326798623	11	10106066	0.000798853	0.095064	1094	0.002287	0.0126179	0.409532
33943482	1	33943482	0.000798984	0.161792	1094	0.002287	0.0126176	0.409532
227959357	7	15627450	0.000800311	0.112431	1094	0.002287	0.0126148	0.409617
227939547	7	15607640	0.000801227	0.0982633	1094	0.002287	0.0126128	0.409617
75363542	2	32092619	0.000802448	0.0617002	1094	0.002287	0.0126102	0.409617
323356305	11	6663748	0.000802635	0.111974	1094	0.002287	0.0126098	0.409617
118257220	4	2635228	0.000803066	0.059415	1094	0.002287	0.0126089	0.409617
52309548	2	9038625	0.000803269	0.201097	1094	0.002287	0.0126085	0.409617
293037766	9	22565216	0.000803285	0.204753	1094	0.002287	0.0126084	0.409617
268068840	8	26039312	0.000804961	0.0278793	1094	0.002287	0.0126049	0.409953
177266856	5	26142170	0.000805127	0.0443327	1094	0.002287	0.0126045	0.409953
294876264	10	1390994	0.000806805	0.0575868	1094	0.002287	0.012601	0.410194
84125218	3	4917045	0.000807264	0.0662706	1094	0.002287	0.0126	0.410194
219118836	7	6786929	0.00080795	0.0319927	1094	0.002287	0.0125985	0.410194
272639449	9	2166899	0.000807966	0.0946069	1094	0.002287	0.0125985	0.410194
248867556	8	6838028	0.000810669	0.0461609	1094	0.002287	0.0125928	0.411265
272439668	9	1967118	0.000812856	0.0484461	1094	0.002287	0.0125881	0.411847
126354144	4	10732152	0.000813003	0.0543876	1094	0.002287	0.0125878	0.411847
273959259	9	3486709	0.000814245	0.0338208	1094	0.002287	0.0125852	0.412175
234090226	7	21758319	0.000814949	0.0635283	1094	0.002287	0.0125837	0.412231
5834053	1	5834053	0.000815943	0.0521024	1094	0.002287	0.0125816	0.412433
177433313	5	26308627	0.000817315	0.0278793	1094	0.002287	0.0125788	0.412825
344830016	11	28137459	0.000819224	0.263254	1094	0.002287	0.0125748	0.413488
365147903	12	19434240	0.000820433	0.207952	1094	0.002287	0.0125722	0.413615
347985594	12	2271931	0.000820669	0.101463	1094	0.002287	0.0125718	0.413615
228355408	7	16023501	0.000822568	0.0562157	1094	0.002287	0.0125678	0.414271
31817797	1	31817797	0.000824235	0.0201097	1094	0.002287	0.0125643	0.41481
227737801	7	15405894	0.000825406	0.0959781	1094	0.002287	0.0125619	0.415047
305035187	10	11549917	0.00082606	0.0626143	1094	0.002287	0.0125605	0.415047
912469	1	912469	0.000827072	0.170475	1094	0.002287	0.0125584	0.415047
333367011	11	16674454	0.0008271	0.113346	1094	0.002287	0.0125584	0.415047
73371310	2	30100387	0.000827947	0.0900366	1094	0.002287	0.0125566	0.415171
322465502	11	5772945	0.000832109	0.216179	1094	0.002287	0.012548	0.41591
299915873	10	6430603	0.000832193	0.0315356	1094	0.002287	0.0125479	0.41591
115898593	4	276601	0.000832347	0.137569	1094	0.002287	0.0125475	0.41591
241321072	7	28989165	0.000833097	0.01234	1094	0.002287	0.012546	0.41591
220133447	7	7801540	0.000833183	0.0159963	1094	0.002287	0.0125458	0.41591
65145591	2	21874668	0.000833233	0.179616	1094	0.002287	0.0125457	0.41591
240104548	7	27772641	0.000833618	0.0534735	1094	0.002287	0.0125449	0.41591
273443754	9	2971204	0.00083533	0.0530165	1094	0.002287	0.0125414	0.416464
197027687	6	15944567	0.0008377	0.0155393	1094	0.002287	0.0125366	0.417346
324983821	11	8291264	0.000838728	0.10192	1094	0.002287	0.0125345	0.417416
197197004	6	16113884	0.000839044	0.0415905	1094	0.002287	0.0125338	0.417416
263067806	8	21038278	0.000841	0.0553016	1094	0.002287	0.0125298	0.418089
253419106	8	11389578	0.000841683	0.0680987	1094	0.002287	0.0125284	0.418129
109582996	3	30374823	0.000842428	0.0159963	1094	0.002287	0.0125269	0.4182
263316095	8	21286567	0.00084324	0.0402194	1094	0.002287	0.0125253	0.418303
341080057	11	24387500	0.000844748	0.0132541	1094	0.002287	0.0125222	0.418752
280791291	9	10318741	0.000847408	0.0365631	1094	0.002287	0.0125168	0.41977
223756774	7	11424867	0.000848159	0.14351	1094	0.002287	0.0125153	0.419842
365538499	12	19824836	0.000849941	0.0562157	1094	0.002287	0.0125117	0.420297
274511088	9	4038538	0.000850558	0.0525594	1094	0.002287	0.0125105	0.420297
261084722	8	19055194	0.000850896	0.154022	1094	0.002287	0.0125098	0.420297
270869785	9	397235	0.000853093	0.121572	1094	0.002287	0.0125054	0.421083
55548288	2	12277365	0.000855407	0.118373	1094	0.002287	0.0125007	0.421924
116615477	4	993485	0.000856742	0.047532	1094	0.002287	0.0124981	0.421974
222626714	7	10294807	0.000857134	0.024223	1094	0.002287	0.0124973	0.421974
327763510	11	11070953	0.000857334	0.0941499	1094	0.002287	0.0124969	0.421974
307655575	10	14170305	0.000859911	0.0521024	1094	0.002287	0.0124917	0.422696
168905299	5	17780613	0.000860018	0.0283364	1094	0.002287	0.0124915	0.422696
116320311	4	698319	0.000861361	0.20064	1094	0.002287	0.0124888	0.422849
297909982	10	4424712	0.000861549	0.0872943	1094	0.002287	0.0124885	0.422849
272587625	9	2115075	0.000863884	0.0516453	1094	0.002287	0.0124838	0.423157
272758427	9	2285877	0.000863951	0.109232	1094	0.002287	0.0124837	0.423157
51809967	2	8539044	0.000864007	0.0365631	1094	0.002287	0.0124836	0.423157
176964556	5	25839870	0.000865958	0.0324497	1094	0.002287	0.0124797	0.423577
157149305	5	6024619	0.000866087	0.0978062	1094	0.002287	0.0124795	0.423577
64865713	2	21594790	0.000867599	0.023309	1094	0.002287	0.0124765	0.423822
318841458	11	2148901	0.00086781	0.0429616	1094	0.002287	0.0124761	0.423822
237535308	7	25203401	0.000869202	0.0662706	1094	0.002287	0.0124733	0.424203
345025412	11	28332855	0.0008699	0.0489031	1094	0.002287	0.012472	0.424245
303564688	10	10079418	0.000870972	0.0749543	1094	0.002287	0.0124698	0.424253
274323045	9	3850495	0.000871279	0.0141682	1094	0.002287	0.0124692	0.424253
273743157	9	3270607	0.00087257	0.058958	1094	0.002287	0.0124667	0.424253
227939068	7	15607161	0.000872614	0.0740402	1094	0.002287	0.0124666	0.424253
343640010	11	26947453	0.000872976	0.0543876	1094	0.002287	0.0124659	0.424253
162935672	5	11810986	0.000874244	0.102377	1094	0.002287	0.0124634	0.424572
207523113	6	26439993	0.000876682	0.0484461	1094	0.002287	0.0124587	0.425227
115303333	3	36095160	0.000876818	0.0735832	1094	0.002287	0.0124584	0.425227
208539244	6	27456124	0.000877749	0.499543	1094	0.002287	0.0124566	0.425381
133651762	4	18029770	0.000878545	0.0680987	1094	0.002287	0.012455	0.425469
168927624	5	17802938	0.000879818	0.0301645	1094	0.002287	0.0124525	0.425788
228135078	7	15803171	0.000881755	0.0521024	1094	0.002287	0.0124488	0.426054
155872435	5	4747749	0.000882013	0.16819	1094	0.002287	0.0124483	0.426054
245870427	8	3840899	0.000883565	0.127514	1094	0.002287	0.0124453	0.426054
80300618	3	1092445	0.000883669	0.0178245	1094	0.002287	0.0124451	0.426054
288093179	9	17620629	0.000883906	0.071755	1094	0.002287	0.0124446	0.426054
227046788	7	14714881	0.000884052	0.0575868	1094	0.002287	0.0124443	0.426054
158415290	5	7290604	0.000887359	0.112888	1094	0.002287	0.0124379	0.427042
305034903	10	11549633	0.00088785	0.144881	1094	0.002287	0.012437	0.427042
209214572	6	28131452	0.00088831	0.0338208	1094	0.002287	0.0124361	0.427042
163961756	5	12837070	0.000888566	0.323583	1094	0.002287	0.0124356	0.427042
178929124	5	27804438	0.000889326	0.0287934	1094	0.002287	0.0124341	0.427052
273018999	9	2546449	0.000889818	0.0223949	1094	0.002287	0.0124332	0.427052
125364239	4	9742247	0.000891127	0.0169104	1094	0.002287	0.0124307	0.427384
161194927	5	10070241	0.000891795	0.0978062	1094	0.002287	0.0124294	0.427409
288482194	9	18009644	0.000894772	0.0201097	1094	0.002287	0.0124237	0.42854
230778313	7	18446406	0.000895475	0.115174	1094	0.002287	0.0124223	0.42858
244183334	8	2153806	0.000896966	0.0840951	1094	0.002287	0.0124195	0.428998
23821816	1	23821816	0.000900177	0.102377	1094	0.002287	0.0124134	0.429768
273512150	9	3039600	0.000900355	0.0932358	1094	0.002287	0.012413	0.429768
221782781	7	9450874	0.000900435	0.0324497	1094	0.002287	0.0124129	0.429768
18037501	1	18037501	0.000901109	0.0447898	1094	0.002287	0.0124116	0.429793
155878571	5	4753885	0.000902272	0.159963	1094	0.002287	0.0124094	0.429867
344491816	11	27799259	0.000902503	0.183272	1094	0.002287	0.012409	0.429867
57427607	2	14156684	0.000904906	0.0617002	1094	0.002287	0.0124044	0.430151
228224735	7	15892828	0.000905281	0.0251371	1094	0.002287	0.0124037	0.430151
111672222	3	32464049	0.000905479	0.0502742	1094	0.002287	0.0124033	0.430151
84041438	3	4833265	0.00090558	0.0735832	1094	0.002287	0.0124031	0.430151
25733711	1	25733711	0.000906485	0.0859232	1094	0.002287	0.0124014	0.430286
208960003	6	27876883	0.000908921	0.0991773	1094	0.002287	0.0123968	0.431148
162156716	5	11032030	0.000910261	0.124314	1094	0.002287	0.0123943	0.431379
259629068	8	17599540	0.000910785	0.0662706	1094	0.002287	0.0123933	0.431379
216738660	7	4406753	0.000911276	0.0891225	1094	0.002287	0.0123924	0.431379
241460801	7	29128894	0.000913475	0.0374771	1094	0.002287	0.0123883	0.431524
19606717	1	19606717	0.000913557	0.0813528	1094	0.002287	0.0123881	0.431524
288521540	9	18048990	0.000913599	0.0370201	1094	0.002287	0.0123881	0.431524
116584634	4	962642	0.000914298	0.0452468	1094	0.002287	0.0123867	0.431524
220728002	7	8396095	0.000914861	0.0191956	1094	0.002287	0.0123857	0.431524
217265199	7	4933292	0.000915315	0.162249	1094	0.002287	0.0123848	0.431524
89273738	3	10065565	0.000919401	0.0909506	1094	0.002287	0.0123772	0.433023
348541937	12	2828274	0.000920028	0.036106	1094	0.002287	0.0123761	0.433023
5642432	1	5642432	0.000920419	0.103291	1094	0.002287	0.0123753	0.433023
125018265	4	9396273	0.000920993	0.281993	1094	0.002287	0.0123743	0.433023
345347292	11	28654735	0.000921925	0.156764	1094	0.002287	0.0123725	0.433168
52149453	2	8878530	0.000922981	0.0155393	1094	0.002287	0.0123706	0.43337
250086519	8	8056991	0.000924858	0.0315356	1094	0.002287	0.0123671	0.433958
352536806	12	6823143	0.00092671	0.0516453	1094	0.002287	0.0123637	0.434533
368260292	12	22546629	0.00092862	0.0644424	1094	0.002287	0.0123601	0.435009
220116868	7	7784961	0.000929714	0.0109689	1094	0.002287	0.0123581	0.435009
42715039	1	42715039	0.000930216	0.102377	1094	0.002287	0.0123572	0.435009
259329572	8	17300044	0.000930234	0.0571298	1094	0.002287	0.0123572	0.435009
297135381	10	3650111	0.000933729	0.0338208	1094	0.002287	0.0123508	0.436349
338981938	11	22289381	0.000934373	0.251371	1094	0.002287	0.0123496	0.436356
295307429	10	1822159	0.000937315	0.059415	1094	0.002287	0.0123442	0.437435
53683547	2	10412624	0.000940578	0.195612	1094	0.002287	0.0123383	0.438663
254666068	8	12636540	0.000942259	0.0393053	1094	0.002287	0.0123352	0.43915
344267049	11	27574492	0.000942889	0.169561	1094	0.002287	0.0123341	0.43915
335472775	11	18780218	0.000944326	0.167733	1094	0.002287	0.0123315	0.439524
119405580	4	3783588	0.000945988	0.0452468	1094	0.002287	0.0123284	0.440002
233032442	7	20700535	0.000949063	0.109689	1094	0.002287	0.0123229	0.441137
283411473	9	12938923	0.000951559	0.19287	1094	0.002287	0.0123184	0.442001
53561972	2	10291049	0.000953517	0.117916	1094	0.002287	0.0123149	0.442614
109455878	3	30247705	0.00095425	0.170932	1094	0.002287	0.0123136	0.442658
362935538	12	17221875	0.000955108	0.0932358	1094	0.002287	0.012312	0.44276
161982791	5	10858105	0.000956191	0.0626143	1094	0.002287	0.0123101	0.442965
27797649	1	27797649	0.000957889	0.0726691	1094	0.002287	0.0123071	0.443456
244367910	8	2338382	0.000959478	0.102834	1094	0.002287	0.0123042	0.443895
120044022	4	4422030	0.000962137	0.0968921	1094	0.002287	0.0122995	0.444829
176859491	5	25734805	0.000967737	0.0680987	1094	0.002287	0.0122896	0.447048
51581848	2	8310925	0.000968226	0.0315356	1094	0.002287	0.0122887	0.447048
116709259	4	1087267	0.000969222	0.0772395	1094	0.002287	0.012287	0.44721
28211230	1	28211230	0.000970464	0.0603291	1094	0.002287	0.0122848	0.447485
115295600	3	36087427	0.000972389	0.0690128	1094	0.002287	0.0122814	0.447822
331150337	11	14457780	0.000972487	0.195155	1094	0.002287	0.0122812	0.447822
181050570	5	29925884	0.000974863	0.0982633	1094	0.002287	0.012277	0.447983
227710599	7	15378692	0.000975573	0.0553016	1094	0.002287	0.0122758	0.447983
163614366	5	12489680	0.000976316	0.11106	1094	0.002287	0.0122745	0.447983
239950615	7	27618708	0.000976982	0.480347	1094	0.002287	0.0122733	0.447983
157786708	5	6662022	0.000978493	0.0292505	1094	0.002287	0.0122707	0.447983
263341434	8	21311906	0.000978722	0.071755	1094	0.002287	0.0122703	0.447983
52237216	2	8966293	0.000978862	0.111517	1094	0.002287	0.01227	0.447983
51553776	2	8282853	0.000979262	0.420932	1094	0.002287	0.0122693	0.447983
176817948	5	25693262	0.000979492	0.0511883	1094	0.002287	0.0122689	0.447983
18911152	1	18911152	0.000979979	0.140311	1094	0.002287	0.0122681	0.447983
241395819	7	29063912	0.000980621	0.0466179	1094	0.002287	0.012267	0.447983
173006221	5	21881535	0.00098333	0.0484461	1094	0.002287	0.0122622	0.447983
341549315	11	24856758	0.000983735	0.0447898	1094	0.002287	0.0122615	0.447983
69107345	2	25836422	0.000984538	0.145338	1094	0.002287	0.0122601	0.447983
56865174	2	13594251	0.000984897	0.0813528	1094	0.002287	0.0122595	0.447983
180354378	5	29229692	0.000984928	0.0127971	1094	0.002287	0.0122595	0.447983
226861230	7	14529323	0.000984935	0.0566728	1094	0.002287	0.0122595	0.447983
141935892	4	26313900	0.000985535	0.0397623	1094	0.002287	0.0122584	0.447983
212825770	7	493863	0.000985612	0.114717	1094	0.002287	0.0122583	0.447983
219858448	7	7526541	0.000985907	0.132998	1094	0.002287	0.0122578	0.447983
364053145	12	18339482	0.000986402	0.116545	1094	0.002287	0.0122569	0.447983
288567910	9	18095360	0.000987994	0.0347349	1094	0.002287	0.0122542	0.448413
12473122	1	12473122	0.000990003	0.164534	1094	0.002287	0.0122507	0.448681
281770698	9	11298148	0.000990169	0.134826	1094	0.002287	0.0122504	0.448681
41660601	1	41660601	0.000990527	0.0516453	1094	0.002287	0.0122498	0.448681
282851713	9	12379163	0.000993364	0.5	1094	0.002287	0.0122449	0.449535
346254891	12	541228	0.000994736	0.1883	1094	0.002287	0.0122425	0.449535
55633158	2	12362235	0.000994915	0.0466179	1094	0.002287	0.0122422	0.449535
161092074	5	9967388	0.000995005	0.101005	1094	0.002287	0.0122421	0.449535
6307518	1	6307518	0.000995923	0.117916	1094	0.002287	0.0122405	0.449657
278901805	9	8429255	0.000997493	0.108775	1094	0.002287	0.0122378	0.450073
333208831	11	16516274	0.000999329	0.0685558	1094	0.002287	0.0122347	0.450435
126508486	4	10886494	0.000999594	0.0210238	1094	0.002287	0.0122342	0.450435
349593025	12	3879362	0.00100137	0.095521	1094	0.002287	0.0122312	0.450944
92687924	3	13479751	0.00100348	0.171846	1094	0.002287	0.0122276	0.451485
101630765	3	22422592	0.00100438	0.0786106	1094	0.002287	0.012226	0.451485
288604367	9	18131817	0.00100524	0.0278793	1094	0.002287	0.0122246	0.451485
72429322	2	29158399	0.00100574	0.0658135	1094	0.002287	0.0122237	0.451485
362840825	12	17127162	0.00100583	0.146709	1094	0.002287	0.0122236	0.451485
151629985	5	505299	0.00100768	0.0402194	1094	0.002287	0.0122204	0.452023
196382642	6	15299522	0.00100994	0.185558	1094	0.002287	0.0122166	0.452394
123879066	4	8257074	0.00101022	0.13117	1094	0.002287	0.0122161	0.452394
197268455	6	16185335	0.00101047	0.0155393	1094	0.002287	0.0122157	0.452394
323331500	11	6638943	0.00101177	0.0260512	1094	0.002287	0.0122135	0.452681
361070381	12	15356718	0.00101241	0.146709	1094	0.002287	0.0122124	0.452681
100200071	3	20991898	0.00101707	0.0260512	1094	0.002287	0.0122046	0.454152
344482633	11	27790076	0.00101737	0.446069	1094	0.002287	0.0122041	0.454152
157021497	5	5896811	0.00101767	0.108775	1094	0.002287	0.0122036	0.454152
220862938	7	8531031	0.00102026	0.0269653	1094	0.002287	0.0121992	0.455018
302561622	10	9076352	0.00102166	0.0155393	1094	0.002287	0.0121969	0.455348
227874698	7	15542791	0.00102343	0.0658135	1094	0.002287	0.0121939	0.455607
324214714	11	7522157	0.00102355	0.472121	1094	0.002287	0.0121937	0.455607
239374423	7	27042516	0.00102542	0.239945	1094	0.002287	0.0121906	0.455872
348006640	12	2292977	0.00102567	0.0690128	1094	0.002287	0.0121902	0.455872
263469561	8	21440033	0.00102612	0.0223949	1094	0.002287	0.0121894	0.455872
287611494	9	17138944	0.00102885	0.0246801	1094	0.002287	0.0121849	0.45605
163850545	5	12725859	0.0010294	0.13894	1094	0.002287	0.012184	0.45605
274028992	9	3556442	0.00103047	0.0301645	1094	0.002287	0.0121822	0.45605
178054930	5	26930244	0.0010311	0.023766	1094	0.002287	0.0121812	0.45605
227737763	7	15405856	0.00103156	0.0580439	1094	0.002287	0.0121804	0.45605
187296928	6	6213808	0.00103246	0.0365631	1094	0.002287	0.0121789	0.45605
228025804	7	15693897	0.0010325	0.0553016	1094	0.002287	0.0121788	0.45605
222980202	7	10648295	0.00103275	0.0516453	1094	0.002287	0.0121784	0.45605
183821632	6	2738512	0.00103331	0.0260512	1094	0.002287	0.0121775	0.45605
132745712	4	17123720	0.00103337	0.0228519	1094	0.002287	0.0121774	0.45605
361671901	12	15958238	0.00103383	0.0265082	1094	0.002287	0.0121767	0.45605
152178228	5	1053542	0.00103473	0.488574	1094	0.002287	0.0121752	0.45605
296208627	10	2723357	0.00103507	0.0900366	1094	0.002287	0.0121746	0.45605
214585870	7	2253963	0.00103807	0.0516453	1094	0.002287	0.0121697	0.456481
251699655	8	9670127	0.0010383	0.153108	1094	0.002287	0.0121693	0.456481
265438930	8	23409402	0.00103847	0.122486	1094	0.002287	0.012169	0.456481
344834570	11	28142013	0.00103868	0.31947	1094	0.002287	0.0121686	0.456481
130929277	4	15307285	0.00104075	0.0438757	1094	0.002287	0.0121653	0.456977
52934627	2	9663704	0.00104129	0.111517	1094	0.002287	0.0121644	0.456977
170416834	5	19292148	0.00104179	0.0996344	1094	0.002287	0.0121635	0.456977
307736310	10	14251040	0.0010434	0.0575868	1094	0.002287	0.0121609	0.457393
237258566	7	24926659	0.00104749	0.0799817	1094	0.002287	0.0121542	0.458569
33531387	1	33531387	0.00104819	0.133912	1094	0.002287	0.0121531	0.458569
162576252	5	11451566	0.00104821	0.0191956	1094	0.002287	0.0121531	0.458569
240820622	7	28488715	0.00104872	0.0127971	1094	0.002287	0.0121522	0.458569
294186641	10	701371	0.00104991	0.0927788	1094	0.002287	0.0121503	0.458798
365225280	12	19511617	0.00105149	0.263254	1094	0.002287	0.0121477	0.458995
275364187	9	4891637	0.00105168	0.0671846	1094	0.002287	0.0121474	0.458995
209377299	6	28294179	0.00105235	0.0274223	1094	0.002287	0.0121463	0.458996
282458748	9	11986198	0.00105506	0.5	1094	0.002287	0.0121419	0.459647
251654501	8	9624973	0.00105541	0.132541	1094	0.002287	0.0121413	0.459647
263493050	8	21463522	0.00105583	0.0191956	1094	0.002287	0.0121407	0.459647
98490296	3	19282123	0.00105649	0.0804388	1094	0.002287	0.0121396	0.459647
199260304	6	18177184	0.00105855	0.0329068	1094	0.002287	0.0121363	0.460201
33466268	1	33466268	0.00105909	0.0191956	1094	0.002287	0.0121354	0.460201
277520598	9	7048048	0.00106129	0.0109689	1094	0.002287	0.0121319	0.460856
203726458	6	22643338	0.00106193	0.0680987	1094	0.002287	0.0121308	0.460856
333286759	11	16594202	0.00106376	0.0575868	1094	0.002287	0.0121279	0.461364
240229997	7	27898090	0.00106486	0.0840951	1094	0.002287	0.0121261	0.46155
51581798	2	8310875	0.001067	0.0429616	1094	0.002287	0.0121227	0.461869
266038985	8	24009457	0.00106798	0.143967	1094	0.002287	0.0121211	0.461869
198312688	6	17229568	0.0010682	0.183729	1094	0.002287	0.0121208	0.461869
276469157	9	5996607	0.00106826	0.154936	1094	0.002287	0.0121207	0.461869
8216867	1	8216867	0.0010704	0.112888	1094	0.002287	0.0121173	0.462504
25205548	1	25205548	0.00107388	0.178702	1094	0.002287	0.0121117	0.463183
228203831	7	15871924	0.00107398	0.0370201	1094	0.002287	0.0121116	0.463183
288496021	9	18023471	0.00107428	0.0278793	1094	0.002287	0.0121111	0.463183
173211322	5	22086636	0.00107512	0.0859232	1094	0.002287	0.0121097	0.463183
326579579	11	9887022	0.0010759	0.0617002	1094	0.002287	0.0121085	0.463183
164978917	5	13854231	0.00107672	0.0210238	1094	0.002287	0.0121072	0.463183
135138845	4	19516853	0.00107683	0.395338	1094	0.002287	0.012107	0.463183
361587737	12	15874074	0.00107731	0.0438757	1094	0.002287	0.0121063	0.463183
273647088	9	3174538	0.00107968	0.0393053	1094	0.002287	0.0121025	0.463624
161270974	5	10146288	0.00108073	0.130713	1094	0.002287	0.0121009	0.463624
102352884	3	23144711	0.00108133	0.0603291	1094	0.002287	0.0120999	0.463624
220642962	7	8311055	0.0010816	0.0621572	1094	0.002287	0.0120995	0.463624
338166543	11	21473986	0.00108215	0.035649	1094	0.002287	0.0120986	0.463624
357776080	12	12062417	0.00108346	0.0932358	1094	0.002287	0.0120966	0.463624
327372776	11	10680219	0.00108438	0.0909506	1094	0.002287	0.0120951	0.463624
323954418	11	7261861	0.00108439	0.0498172	1094	0.002287	0.0120951	0.463624
262148505	8	20118977	0.00108536	0.120658	1094	0.002287	0.0120936	0.463624
324734636	11	8042079	0.00108555	0.16362	1094	0.002287	0.0120933	0.463624
273687001	9	3214451	0.00108596	0.0648995	1094	0.002287	0.0120926	0.463624
251773388	8	9743860	0.00108636	0.162249	1094	0.002287	0.012092	0.463624
277518924	9	7046374	0.00108716	0.0137112	1094	0.002287	0.0120907	0.463682
28211788	1	28211788	0.00109092	0.0553016	1094	0.002287	0.0120848	0.464496
52317993	2	9047070	0.00109194	0.345064	1094	0.002287	0.0120832	0.464496
62830884	2	19559961	0.001093	0.0255941	1094	0.002287	0.0120816	0.464496
297409905	10	3924635	0.00109356	0.0388483	1094	0.002287	0.0120807	0.464496
241346729	7	29014822	0.00109364	0.024223	1094	0.002287	0.0120806	0.464496
197323495	6	16240375	0.00109373	0.113803	1094	0.002287	0.0120805	0.464496
73855303	2	30584380	0.00109376	0.194241	1094	0.002287	0.0120804	0.464496
197416480	6	16333360	0.0010987	0.0347349	1094	0.002287	0.0120727	0.466084
126442850	4	10820858	0.00109888	0.14808	1094	0.002287	0.0120724	0.466084
5608045	1	5608045	0.001101	0.22075	1094	0.002287	0.0120691	0.466084
321140173	11	4447616	0.00110133	0.0667276	1094	0.002287	0.0120686	0.466084
226982299	7	14650392	0.0011014	0.237203	1094	0.002287	0.0120685	0.466084
53178253	2	9907330	0.00110153	0.367459	1094	0.002287	0.0120683	0.466084
237723191	7	25391284	0.00110227	0.0804388	1094	0.002287	0.0120672	0.466113
162312856	5	11188170	0.00110477	0.0324497	1094	0.002287	0.0120633	0.466631
273360576	9	2888026	0.00110484	0.0324497	1094	0.002287	0.0120632	0.466631
167049869	5	15925183	0.00110769	0.278793	1094	0.002287	0.0120588	0.467146
164542385	5	13417699	0.00110782	0.0918647	1094	0.002287	0.0120586	0.467146
134111780	4	18489788	0.00110808	0.0383912	1094	0.002287	0.0120582	0.467146
252154511	8	10124983	0.00111002	0.0420475	1094	0.002287	0.0120552	0.467614
324044122	11	7351565	0.00111054	0.0927788	1094	0.002287	0.0120544	0.467614
227241325	7	14909418	0.00111121	0.0553016	1094	0.002287	0.0120534	0.467614
165466178	5	14341492	0.00111555	0.0868373	1094	0.002287	0.0120467	0.468972
244375842	8	2346314	0.00111579	0.023766	1094	0.002287	0.0120464	0.468972
62243623	2	18972700	0.00111759	0.0260512	1094	0.002287	0.0120436	0.469442
239466240	7	27134333	0.00111854	0.0191956	1094	0.002287	0.0120422	0.469541
123403572	4	7781580	0.00111918	0.139397	1094	0.002287	0.0120412	0.469541
316377782	10	22892512	0.00112125	0.0900366	1094	0.002287	0.012038	0.469711
272880032	9	2407482	0.00112184	0.0452468	1094	0.002287	0.0120371	0.469711
274156585	9	3684035	0.00112196	0.0319927	1094	0.002287	0.0120369	0.469711
118262045	4	2640053	0.00112229	0.0772395	1094	0.002287	0.0120364	0.469711
237312894	7	24980987	0.00112437	0.0393053	1094	0.002287	0.0120333	0.470299
267778753	8	25749225	0.00112513	0.0676417	1094	0.002287	0.0120321	0.470332
282528111	9	12055561	0.00112606	0.28702	1094	0.002287	0.0120307	0.470434
52183015	2	8912092	0.00112721	0.132998	1094	0.002287	0.012029	0.470454
337994744	11	21302187	0.00112753	0.103291	1094	0.002287	0.0120285	0.470454
277736058	9	7263508	0.00112814	0.0790676	1094	0.002287	0.0120276	0.470454
204475630	6	23392510	0.00113027	0.133455	1094	0.002287	0.0120244	0.470529
220952646	7	8620739	0.00113107	0.0287934	1094	0.002287	0.0120231	0.470529
273582215	9	3109665	0.00113162	0.0502742	1094	0.002287	0.0120223	0.470529
298057425	10	4572155	0.00113209	0.0191956	1094	0.002287	0.0120216	0.470529
264730706	8	22701178	0.00113221	0.0260512	1094	0.002287	0.0120214	0.470529
287826923	9	17354373	0.00113293	0.0260512	1094	0.002287	0.0120203	0.470529
115268984	3	36060811	0.0011332	0.20521	1094	0.002287	0.0120199	0.470529
354091016	12	8377353	0.00113376	0.202925	1094	0.002287	0.0120191	0.470529
228145657	7	15813750	0.00113442	0.0447898	1094	0.002287	0.0120181	0.470529
166859839	5	15735153	0.00113525	0.0626143	1094	0.002287	0.0120169	0.470589
372440681	12	26727018	0.0011361	0.0932358	1094	0.002287	0.0120156	0.47066
19752174	1	19752174	0.00113947	0.0333638	1094	0.002287	0.0120105	0.471643
276448113	9	5975563	0.00113983	0.154936	1094	0.002287	0.01201	0.471643
100166293	3	20958120	0.00114087	0.0338208	1094	0.002287	0.0120084	0.471678
335960655	11	19268098	0.00114127	0.0918647	1094	0.002287	0.0120078	0.471678
33854122	1	33854122	0.00114267	0.0287934	1094	0.002287	0.0120057	0.471974
151569312	5	444626	0.00114422	0.0507313	1094	0.002287	0.0120034	0.472331
329283511	11	12590954	0.00114704	0.0840951	1094	0.002287	0.0119992	0.472343
272393281	9	1920731	0.00114782	0.0612431	1094	0.002287	0.0119981	0.472343
277785440	9	7312890	0.00114787	0.0557587	1094	0.002287	0.011998	0.472343
208061843	6	26978723	0.00114846	0.0900366	1094	0.002287	0.0119971	0.472343
307945333	10	14460063	0.00114863	0.070841	1094	0.002287	0.0119969	0.472343
286081892	9	15609342	0.00114912	0.0260512	1094	0.002287	0.0119961	0.472343
25751775	1	25751775	0.00115022	0.0173675	1094	0.002287	0.0119945	0.472343
286180594	9	15708044	0.00115097	0.0840951	1094	0.002287	0.0119934	0.472343
271999958	9	1527408	0.00115106	0.173218	1094	0.002287	0.0119933	0.472343
82657682	3	3449509	0.00115192	0.102834	1094	0.002287	0.011992	0.472343
162288787	5	11164101	0.00115227	0.083638	1094	0.002287	0.0119915	0.472343
215065319	7	2733412	0.00115242	0.036106	1094	0.002287	0.0119912	0.472343
311902057	10	18416787	0.00115509	0.023309	1094	0.002287	0.0119873	0.473159
224348155	7	12016248	0.00115711	0.108318	1094	0.002287	0.0119843	0.473704
19237493	1	19237493	0.00115779	0.110603	1094	0.002287	0.0119833	0.473706
103529486	3	24321313	0.00115896	0.231718	1094	0.002287	0.0119816	0.473902
285951153	9	15478603	0.00115988	0.0946069	1094	0.002287	0.0119802	0.473999
27436680	1	27436680	0.00116302	0.0662706	1094	0.002287	0.0119756	0.475004
51618943	2	8348020	0.00116448	0.493601	1094	0.002287	0.0119735	0.475165
53581100	2	10310177	0.00116538	0.137569	1094	0.002287	0.0119722	0.475165
273019954	9	2547404	0.00116547	0.0827239	1094	0.002287	0.011972	0.475165
242337157	8	307629	0.00116742	0.131627	1094	0.002287	0.0119692	0.475448
345764810	12	51147	0.00116754	0.0914077	1094	0.002287	0.011969	0.475448
263265635	8	21236107	0.00116904	0.177788	1094	0.002287	0.0119668	0.475779
288144407	9	17671857	0.00117138	0.285649	1094	0.002287	0.0119634	0.476173
273519265	9	3046715	0.00117138	0.0562157	1094	0.002287	0.0119634	0.476173
313907521	10	20422251	0.0011737	0.0685558	1094	0.002287	0.01196	0.476837
55548338	2	12277415	0.00117617	0.111974	1094	0.002287	0.0119564	0.477264
135581989	4	19959997	0.00117644	0.192413	1094	0.002287	0.011956	0.477264
310592042	10	17106772	0.0011773	0.109232	1094	0.002287	0.0119548	0.477264
272507697	9	2035147	0.00117754	0.0982633	1094	0.002287	0.0119545	0.477264
137586010	4	21964018	0.00117869	0.0859232	1094	0.002287	0.0119528	0.477264
172088784	5	20964098	0.00117888	0.17596	1094	0.002287	0.0119525	0.477264
221159642	7	8827735	0.00118039	0.0393053	1094	0.002287	0.0119503	0.477596
277222765	9	6750215	0.00118115	0.0457038	1094	0.002287	0.0119492	0.477625
253678651	8	11649123	0.00118213	0.258227	1094	0.002287	0.0119478	0.477742
17642853	1	17642853	0.00118508	0.0909506	1094	0.002287	0.0119436	0.478656
273478691	9	3006141	0.00118815	0.0196527	1094	0.002287	0.0119391	0.479487
276446470	9	5973920	0.00118852	0.228976	1094	0.002287	0.0119386	0.479487
278386674	9	7914124	0.00119261	0.0484461	1094	0.002287	0.0119328	0.480663
36921050	1	36921050	0.00119328	0.20521	1094	0.002287	0.0119318	0.480663
221310671	7	8978764	0.00119423	0.127514	1094	0.002287	0.0119304	0.480663
135070924	4	19448932	0.0011951	0.106947	1094	0.002287	0.0119292	0.480663
218725002	7	6393095	0.00119521	0.0754113	1094	0.002287	0.0119291	0.480663
227196145	7	14864238	0.00119575	0.122029	1094	0.002287	0.0119283	0.480663
21787798	1	21787798	0.00119692	0.14808	1094	0.002287	0.0119266	0.480663
15426455	1	15426455	0.00119698	0.0863803	1094	0.002287	0.0119265	0.480663
263274092	8	21244564	0.00120018	0.105119	1094	0.002287	0.011922	0.48167
47286494	2	4015571	0.00120223	0.0201097	1094	0.002287	0.0119191	0.481769
299683335	10	6198065	0.0012024	0.0447898	1094	0.002287	0.0119188	0.481769
228199484	7	15867577	0.00120251	0.0973492	1094	0.002287	0.0119187	0.481769
296124156	10	2638886	0.00120608	0.0383912	1094	0.002287	0.0119136	0.48223
273501169	9	3028619	0.00120757	0.187843	1094	0.002287	0.0119115	0.48223
329806087	11	13113530	0.00120759	0.0653565	1094	0.002287	0.0119115	0.48223
25990878	1	25990878	0.00120813	0.0639854	1094	0.002287	0.0119107	0.48223
25372888	1	25372888	0.00120848	0.0904936	1094	0.002287	0.0119102	0.48223
161163297	5	10038611	0.00120877	0.0927788	1094	0.002287	0.0119098	0.48223
164933933	5	13809247	0.00120937	0.0758684	1094	0.002287	0.011909	0.48223
221033238	7	8701331	0.00120987	0.0319927	1094	0.002287	0.0119083	0.48223
54481468	2	11210545	0.00120992	0.141682	1094	0.002287	0.0119082	0.48223
329819588	11	13127031	0.00121103	0.106947	1094	0.002287	0.0119066	0.482396
178317916	5	27193230	0.00121382	0.0882084	1094	0.002287	0.0119027	0.48323
345347753	11	28655196	0.0012149	0.0735832	1094	0.002287	0.0119012	0.483313
362716388	12	17002725	0.00121733	0.186472	1094	0.002287	0.0118978	0.483313
227016895	7	14684988	0.00121754	0.0662706	1094	0.002287	0.0118975	0.483313
343878236	11	27185679	0.00121759	0.0914077	1094	0.002287	0.0118974	0.483313
120111672	4	4489680	0.00121816	0.0607861	1094	0.002287	0.0118966	0.483313
352774856	12	7061193	0.00121861	0.0370201	1094	0.002287	0.011896	0.483313
200464609	6	19381489	0.00121933	0.0740402	1094	0.002287	0.011895	0.483313
277661241	9	7188691	0.00121961	0.0201097	1094	0.002287	0.0118946	0.483313
273852212	9	3379662	0.0012215	0.047075	1094	0.002287	0.011892	0.483673
323331105	11	6638548	0.00122208	0.0333638	1094	0.002287	0.0118911	0.483673
148641874	4	33019882	0.00122311	0.047075	1094	0.002287	0.0118897	0.483673
298571639	10	5086369	0.0012233	0.124771	1094	0.002287	0.0118894	0.483673
160973377	5	9848691	0.00122558	0.100091	1094	0.002287	0.0118863	0.484218
52281336	2	9010413	0.00122608	0.1234	1094	0.002287	0.0118856	0.484218
277517258	9	7044708	0.00122896	0.152651	1094	0.002287	0.0118816	0.484997
163505514	5	12380828	0.00122945	0.070841	1094	0.002287	0.0118809	0.484997
301411485	10	7926215	0.0012329	0.162249	1094	0.002287	0.0118761	0.485478
211109731	6	30026611	0.0012331	0.130256	1094	0.002287	0.0118758	0.485478
133618787	4	17996795	0.00123371	0.0434186	1094	0.002287	0.011875	0.485478
79457058	3	248885	0.00123561	0.0155393	1094	0.002287	0.0118724	0.485478
337686612	11	20994055	0.00123693	0.0425046	1094	0.002287	0.0118706	0.485478
337788330	11	21095773	0.00123714	0.070841	1094	0.002287	0.0118703	0.485478
30182608	1	30182608	0.00123737	0.1234	1094	0.002287	0.01187	0.485478
148639913	4	33017921	0.00123761	0.0205667	1094	0.002287	0.0118696	0.485478
288624942	9	18152392	0.00123767	0.023766	1094	0.002287	0.0118695	0.485478
133161485	4	17539493	0.00123767	0.0612431	1094	0.002287	0.0118695	0.485478
6759852	1	6759852	0.00123952	0.0827239	1094	0.002287	0.011867	0.485928
89171271	3	9963098	0.00124111	0.162706	1094	0.002287	0.0118648	0.486142
99374916	3	20166743	0.00124173	0.0877514	1094	0.002287	0.011864	0.486142
164422072	5	13297386	0.00124217	0.0265082	1094	0.002287	0.0118634	0.486142
241145130	7	28813223	0.00124321	0.0982633	1094	0.002287	0.0118619	0.486276
120625557	4	5003565	0.00124504	0.0255941	1094	0.002287	0.0118594	0.486717
119300539	4	3678547	0.0012468	0.0365631	1094	0.002287	0.011857	0.486928
108795855	3	29587682	0.00124698	0.0699269	1094	0.002287	0.0118568	0.486928
52235509	2	8964586	0.00125031	0.255027	1094	0.002287	0.0118522	0.487953
31421357	1	31421357	0.00125117	0.0498172	1094	0.002287	0.011851	0.488012
273437033	9	2964483	0.00125205	0.0223949	1094	0.002287	0.0118499	0.488077
307071221	10	13585951	0.00125318	0.0859232	1094	0.002287	0.0118483	0.488077
195808158	6	14725038	0.00125345	0.107404	1094	0.002287	0.0118479	0.488077
216268231	7	3936324	0.00125512	0.144424	1094	0.002287	0.0118457	0.488453
199528478	6	18445358	0.00125792	0.0982633	1094	0.002287	0.0118419	0.489035
282716261	9	12243711	0.00125924	0.166819	1094	0.002287	0.0118401	0.489035
161864922	5	10740236	0.00125972	0.18053	1094	0.002287	0.0118394	0.489035
244407367	8	2377839	0.00126086	0.0493601	1094	0.002287	0.0118379	0.489035
58685944	2	15415021	0.00126141	0.047532	1094	0.002287	0.0118372	0.489035
147264184	4	31642192	0.00126241	0.0283364	1094	0.002287	0.0118358	0.489035
225905697	7	13573790	0.00126323	0.121115	1094	0.002287	0.0118347	0.489035
311686141	10	18200871	0.00126365	0.102377	1094	0.002287	0.0118341	0.489035
256681855	8	14652327	0.00126483	0.110603	1094	0.002287	0.0118325	0.489035
254844390	8	12814862	0.00126498	0.0918647	1094	0.002287	0.0118323	0.489035
218337079	7	6005172	0.00126537	0.0260512	1094	0.002287	0.0118318	0.489035
348985605	12	3271942	0.00126551	0.0534735	1094	0.002287	0.0118316	0.489035
89785384	3	10577211	0.00126636	0.0740402	1094	0.002287	0.0118305	0.489035
326798651	11	10106094	0.00126683	0.100091	1094	0.002287	0.0118299	0.489035
22319479	1	22319479	0.00126731	0.0946069	1094	0.002287	0.0118292	0.489035
228138209	7	15806302	0.00126801	0.0287934	1094	0.002287	0.0118283	0.489035
128260400	4	12638408	0.00126934	0.0461609	1094	0.002287	0.0118265	0.489035
240673375	7	28341468	0.00126963	0.0415905	1094	0.002287	0.0118261	0.489035
277896629	9	7424079	0.00127001	0.0685558	1094	0.002287	0.0118256	0.489035
99257169	3	20048996	0.00127342	0.0607861	1094	0.002287	0.011821	0.490076
161864889	5	10740203	0.00127639	0.0781536	1094	0.002287	0.011817	0.490947
128850084	4	13228092	0.00127846	0.207038	1094	0.002287	0.0118143	0.491225
198500036	6	17416916	0.00127853	0.0461609	1094	0.002287	0.0118142	0.491225
256680056	8	14650528	0.00128078	0.202925	1094	0.002287	0.0118112	0.491731
294541724	10	1056454	0.00128137	0.129799	1094	0.002287	0.0118104	0.491731
227621884	7	15289977	0.00128202	0.0530165	1094	0.002287	0.0118095	0.491731
273869916	9	3397366	0.00128268	0.0255941	1094	0.002287	0.0118087	0.491731
290686013	9	20213463	0.00128505	0.0635283	1094	0.002287	0.0118055	0.492366
213559566	7	1227659	0.00128626	0.071755	1094	0.002287	0.0118039	0.492558
323996492	11	7303935	0.00128796	0.0859232	1094	0.002287	0.0118017	0.492935
135060924	4	19438932	0.00128985	0.0722121	1094	0.002287	0.0117992	0.493387
220843163	7	8511256	0.00129156	0.0287934	1094	0.002287	0.0117969	0.49377
6385264	1	6385264	0.00129267	0.0621572	1094	0.002287	0.0117954	0.493923
273018966	9	2546416	0.00129364	0.0310786	1094	0.002287	0.0117942	0.494014
177255047	5	26130361	0.00129434	0.0539305	1094	0.002287	0.0117933	0.494014
312587496	10	19102226	0.00129601	0.0626143	1094	0.002287	0.011791	0.494382
123753838	4	8131846	0.00129776	0.0868373	1094	0.002287	0.0117888	0.494748
190958828	6	9875708	0.0012984	0.0868373	1094	0.002287	0.0117879	0.494748
161963447	5	10838761	0.00129984	0.071755	1094	0.002287	0.011786	0.495024
264818548	8	22789020	0.00130055	0.0187386	1094	0.002287	0.0117851	0.495024
129000961	4	13378969	0.00130452	0.0671846	1094	0.002287	0.0117799	0.496004
343317038	11	26624481	0.00130509	0.0539305	1094	0.002287	0.0117792	0.496004
261406112	8	19376584	0.00130537	0.104205	1094	0.002287	0.0117788	0.496004
82011421	3	2803248	0.00130635	0.0278793	1094	0.002287	0.0117775	0.496004
33531707	1	33531707	0.0013067	0.117916	1094	0.002287	0.0117771	0.496004
85732905	3	6524732	0.00130784	0.0347349	1094	0.002287	0.0117756	0.496166
327970047	11	11277490	0.00130887	0.0585009	1094	0.002287	0.0117742	0.496196
281638452	9	11165902	0.00130935	0.059872	1094	0.002287	0.0117736	0.496196
365825204	12	20111541	0.0013103	0.0210238	1094	0.002287	0.0117724	0.496282
195968257	6	14885137	0.00131578	0.107404	1094	0.002287	0.0117653	0.497804
162113327	5	10988641	0.00131701	0.105119	1094	0.002287	0.0117637	0.497804
300337692	10	6852422	0.00131702	0.177331	1094	0.002287	0.0117637	0.497804
35524069	1	35524069	0.00131769	0.0978062	1094	0.002287	0.0117628	0.497804
230165978	7	17834071	0.0013179	0.0946069	1094	0.002287	0.0117625	0.497804
26327304	1	26327304	0.00132017	0.0553016	1094	0.002287	0.0117596	0.498373
327615506	11	10922949	0.00132133	0.0489031	1094	0.002287	0.0117581	0.498373
273503613	9	3031063	0.00132157	0.0457038	1094	0.002287	0.0117578	0.498373
274467793	9	3995243	0.00132675	0.0173675	1094	0.002287	0.0117511	0.500055
247814418	8	5784890	0.00132951	0.0173675	1094	0.002287	0.0117476	0.500423
241468369	7	29136462	0.00133074	0.0397623	1094	0.002287	0.011746	0.500423
273907154	9	3434604	0.00133096	0.0429616	1094	0.002287	0.0117457	0.500423
91286330	3	12078157	0.0013314	0.0978062	1094	0.002287	0.0117452	0.500423
241481057	7	29149150	0.00133211	0.0397623	1094	0.002287	0.0117443	0.500423
270972281	9	499731	0.00133295	0.047532	1094	0.002287	0.0117432	0.500423
87118935	3	7910762	0.00133327	0.0379342	1094	0.002287	0.0117428	0.500423
228045953	7	15714046	0.00133439	0.0127971	1094	0.002287	0.0117413	0.500423
115633213	4	11221	0.00133485	0.107861	1094	0.002287	0.0117408	0.500423
244421753	8	2392225	0.00133515	0.0164534	1094	0.002287	0.0117404	0.500423
273003711	9	2531161	0.00133675	0.0265082	1094	0.002287	0.0117383	0.500423
89482510	3	10274337	0.001337	0.0511883	1094	0.002287	0.011738	0.500423
241343748	7	29011841	0.0013382	0.011883	1094	0.002287	0.0117365	0.500423
288202331	9	17729781	0.00133864	0.19287	1094	0.002287	0.0117359	0.500423
175386118	5	24261432	0.00133869	0.154022	1094	0.002287	0.0117359	0.500423
101525088	3	22316915	0.00133937	0.126143	1094	0.002287	0.011735	0.500423
240002324	7	27670417	0.00133999	0.0726691	1094	0.002287	0.0117342	0.500423
338595783	11	21903226	0.00134073	0.0370201	1094	0.002287	0.0117333	0.500428
329753521	11	13060964	0.00134407	0.0548446	1094	0.002287	0.011729	0.501328
237722492	7	25390585	0.00134458	0.0726691	1094	0.002287	0.0117284	0.501328
349686955	12	3973292	0.00134694	0.083181	1094	0.002287	0.0117254	0.501498
195238715	6	14155595	0.00134716	0.124314	1094	0.002287	0.0117251	0.501498
164578246	5	13453560	0.00134831	0.0511883	1094	0.002287	0.0117237	0.501498
147351015	4	31729023	0.00135004	0.0251371	1094	0.002287	0.0117215	0.501498
159548702	5	8424016	0.00135025	0.145795	1094	0.002287	0.0117212	0.501498
99257193	3	20049020	0.00135027	0.0644424	1094	0.002287	0.0117212	0.501498
155784898	5	4660212	0.00135095	0.0415905	1094	0.002287	0.0117203	0.501498
268039722	8	26010194	0.00135101	0.0191956	1094	0.002287	0.0117203	0.501498
317336804	11	644247	0.00135155	0.101463	1094	0.002287	0.0117196	0.501498
273466076	9	2993526	0.00135258	0.139397	1094	0.002287	0.0117183	0.501613
273488597	9	3016047	0.00135417	0.0159963	1094	0.002287	0.0117163	0.501936
73452463	2	30181540	0.00135538	0.0443327	1094	0.002287	0.0117148	0.502115
158861956	5	7737270	0.0013564	0.146709	1094	0.002287	0.0117135	0.5022
116677757	4	1055765	0.00135727	0.0347349	1094	0.002287	0.0117124	0.5022
288568057	9	18095507	0.00135915	0.0548446	1094	0.002287	0.01171	0.5022
274751398	9	4278848	0.0013592	0.0287934	1094	0.002287	0.01171	0.5022
135070829	4	19448837	0.00136021	0.147623	1094	0.002287	0.0117087	0.5022
301478498	10	7993228	0.00136028	0.114717	1094	0.002287	0.0117086	0.5022
57722532	2	14451609	0.00136068	0.0511883	1094	0.002287	0.0117081	0.5022
227746855	7	15414948	0.00136183	0.0571298	1094	0.002287	0.0117067	0.5022
267794104	8	25764576	0.0013626	0.446069	1094	0.002287	0.0117057	0.5022
153714418	5	2589732	0.00136285	0.0265082	1094	0.002287	0.0117054	0.5022
135978917	4	20356925	0.00136647	0.0214808	1094	0.002287	0.0117009	0.502924
227538234	7	15206327	0.00136673	0.023309	1094	0.002287	0.0117006	0.502924
223795642	7	11463735	0.00136699	0.0804388	1094	0.002287	0.0117003	0.502924
62385769	2	19114846	0.00136901	0.10649	1094	0.002287	0.0116977	0.503219
169277257	5	18152571	0.00137112	0.0521024	1094	0.002287	0.0116951	0.503219
274460613	9	3988063	0.00137175	0.0255941	1094	0.002287	0.0116943	0.503219
238027329	7	25695422	0.00137183	0.0283364	1094	0.002287	0.0116942	0.503219
272511550	9	2039000	0.0013719	0.0287934	1094	0.002287	0.0116942	0.503219
329754783	11	13062226	0.00137222	0.0525594	1094	0.002287	0.0116938	0.503219
167732642	5	16607956	0.00137287	0.241773	1094	0.002287	0.0116929	0.503219
277488398	9	7015848	0.00137402	0.0150823	1094	0.002287	0.0116915	0.503373
282571631	9	12099081	0.0013771	0.498629	1094	0.002287	0.0116877	0.503971
197147131	6	16064011	0.00137711	0.154936	1094	0.002287	0.0116877	0.503971
107468520	3	28260347	0.0013782	0.0580439	1094	0.002287	0.0116864	0.504104
193973519	6	12890399	0.00137994	0.0763254	1094	0.002287	0.0116842	0.504188
117982043	4	2360051	0.00138196	0.114717	1094	0.002287	0.0116817	0.504188
273629060	9	3156510	0.00138208	0.0566728	1094	0.002287	0.0116816	0.504188
99516296	3	20308123	0.0013821	0.0489031	1094	0.002287	0.0116815	0.504188
220928101	7	8596194	0.00138268	0.0434186	1094	0.002287	0.0116808	0.504188
327360140	11	10667583	0.00138279	0.0626143	1094	0.002287	0.0116807	0.504188
226613654	7	14281747	0.00138457	0.167733	1094	0.002287	0.0116785	0.504531
322953612	11	6261055	0.00138519	0.147166	1094	0.002287	0.0116778	0.504531
4024936	1	4024936	0.00138654	0.0566728	1094	0.002287	0.0116761	0.504761
203293358	6	22210238	0.00138805	0.133455	1094	0.002287	0.0116742	0.505045
273447160	9	2974610	0.00139172	0.0223949	1094	0.002287	0.0116697	0.505479
136941303	4	21319311	0.00139249	0.0521024	1094	0.002287	0.0116688	0.505479
97275114	3	18066941	0.00139266	0.0827239	1094	0.002287	0.0116686	0.505479
165077629	5	13952943	0.00139277	0.0744973	1094	0.002287	0.0116685	0.505479
344496923	11	27804366	0.00139327	0.212066	1094	0.002287	0.0116678	0.505479
282111087	9	11638537	0.00139395	0.428702	1094	0.002287	0.011667	0.505479
227690161	7	15358254	0.00139435	0.156764	1094	0.002287	0.0116665	0.505479
21717376	1	21717376	0.00139866	0.0511883	1094	0.002287	0.0116613	0.506777
97289409	3	18081236	0.00140051	0.047532	1094	0.002287	0.011659	0.507181
161383838	5	10259152	0.00140193	0.133455	1094	0.002287	0.0116573	0.507431
122842885	4	7220893	0.00140357	0.112431	1094	0.002287	0.0116553	0.507517
25768297	1	25768297	0.00140363	0.117459	1094	0.002287	0.0116552	0.507517
228130013	7	15798106	0.00140486	0.0132541	1094	0.002287	0.0116537	0.507613
218484990	7	6153083	0.00140536	0.117459	1094	0.002287	0.0116531	0.507613
348674957	12	2961294	0.0014088	0.280165	1094	0.002287	0.011649	0.508179
285328249	9	14855699	0.00140988	0.0287934	1094	0.002287	0.0116477	0.508179
277487029	9	7014479	0.00141033	0.0150823	1094	0.002287	0.0116471	0.508179
278296304	9	7823754	0.00141066	0.0854662	1094	0.002287	0.0116467	0.508179
33920932	1	33920932	0.00141107	0.0822669	1094	0.002287	0.0116463	0.508179
306068373	10	12583103	0.00141132	0.117002	1094	0.002287	0.0116459	0.508179
179153395	5	28028709	0.00141578	0.486289	1094	0.002287	0.0116406	0.509453
173398874	5	22274188	0.00141633	0.121572	1094	0.002287	0.0116399	0.509453
52331167	2	9060244	0.00141943	0.0914077	1094	0.002287	0.0116362	0.510302
322435179	11	5742622	0.00142032	0.0900366	1094	0.002287	0.0116351	0.510358
170463982	5	19339296	0.00142289	0.0214808	1094	0.002287	0.0116321	0.511016
295337136	10	1851866	0.00142366	0.186472	1094	0.002287	0.0116311	0.51103
52934926	2	9664003	0.00142652	0.047989	1094	0.002287	0.0116277	0.51179
162092275	5	10967589	0.00142788	0.0772395	1094	0.002287	0.0116261	0.512016
339410848	11	22718291	0.0014288	0.023309	1094	0.002287	0.011625	0.51208
322962099	11	6269542	0.00143006	0.173675	1094	0.002287	0.0116235	0.512268
175287210	5	24162524	0.00143295	0.0621572	1094	0.002287	0.0116201	0.512733
48873607	2	5602684	0.00143297	0.0694698	1094	0.002287	0.01162	0.512733
147032700	4	31410708	0.00143437	0.0914077	1094	0.002287	0.0116184	0.512733
312687882	10	19202612	0.00143454	0.0191956	1094	0.002287	0.0116182	0.512733
38059389	1	38059389	0.00143687	0.201097	1094	0.002287	0.0116154	0.512733
221112843	7	8780936	0.00143789	0.0274223	1094	0.002287	0.0116142	0.512733
323774490	11	7081933	0.00143805	0.0781536	1094	0.002287	0.011614	0.512733
99375549	3	20167376	0.00143867	0.133455	1094	0.002287	0.0116133	0.512733
148472973	4	32850981	0.00143924	0.0187386	1094	0.002287	0.0116126	0.512733
323227348	11	6534791	0.00143965	0.135283	1094	0.002287	0.0116121	0.512733
57851546	2	14580623	0.00143965	0.071755	1094	0.002287	0.0116121	0.512733
160817544	5	9692858	0.0014409	0.16819	1094	0.002287	0.0116107	0.512733
273923226	9	3450676	0.001441	0.0269653	1094	0.002287	0.0116105	0.512733
260464418	8	18434890	0.00144171	0.130256	1094	0.002287	0.0116097	0.512733
55445064	2	12174141	0.00144336	0.276965	1094	0.002287	0.0116078	0.513055
320862794	11	4170237	0.00144769	0.213894	1094	0.002287	0.0116027	0.514147
227958045	7	15626138	0.00144791	0.115174	1094	0.002287	0.0116024	0.514147
164425798	5	13301112	0.00144931	0.0306216	1094	0.002287	0.0116008	0.514207
273966286	9	3493736	0.00144967	0.0329068	1094	0.002287	0.0116003	0.514207
161568980	5	10444294	0.00145031	0.1266	1094	0.002287	0.0115996	0.514207
220767359	7	8435452	0.00145126	0.0201097	1094	0.002287	0.0115985	0.514281
198797067	6	17713947	0.00145277	0.114717	1094	0.002287	0.0115967	0.514556
317271104	11	578547	0.00145625	0.0196527	1094	0.002287	0.0115926	0.515522
135138732	4	19516740	0.00145835	0.0223949	1094	0.002287	0.0115902	0.515865
344060696	11	27368139	0.00145966	0.023766	1094	0.002287	0.0115887	0.515865
48137931	2	4867008	0.00145972	0.439671	1094	0.002287	0.0115886	0.515865
76674345	2	33403422	0.00146076	0.0223949	1094	0.002287	0.0115874	0.515865
346198572	12	484909	0.00146156	0.105576	1094	0.002287	0.0115865	0.515865
219203250	7	6871343	0.00146174	0.0210238	1094	0.002287	0.0115862	0.515865
228001972	7	15670065	0.0014638	0.0287934	1094	0.002287	0.0115839	0.515865
100345550	3	21137377	0.00146474	0.214808	1094	0.002287	0.0115828	0.515865
166349497	5	15224811	0.00146532	0.0763254	1094	0.002287	0.0115821	0.515865
181403255	6	320135	0.00146618	0.0548446	1094	0.002287	0.0115811	0.515865
54354505	2	11083582	0.00146769	0.0516453	1094	0.002287	0.0115793	0.515865
58119365	2	14848442	0.0014685	0.0799817	1094	0.002287	0.0115784	0.515865
233699279	7	21367372	0.00146861	0.225777	1094	0.002287	0.0115783	0.515865
80649779	3	1441606	0.00146869	0.0534735	1094	0.002287	0.0115782	0.515865
162853296	5	11728610	0.0014687	0.107861	1094	0.002287	0.0115782	0.515865
192939886	6	11856766	0.00146912	0.0648995	1094	0.002287	0.0115777	0.515865
157022306	5	5897620	0.00147196	0.071755	1094	0.002287	0.0115744	0.516258
197120080	6	16036960	0.00147299	0.0662706	1094	0.002287	0.0115732	0.516258
298886445	10	5401175	0.00147348	0.0548446	1094	0.002287	0.0115726	0.516258
333407814	11	16715257	0.00147356	0.0918647	1094	0.002287	0.0115726	0.516258
220274146	7	7942239	0.00147396	0.0511883	1094	0.002287	0.0115721	0.516258
151249575	5	124889	0.00147615	0.0319927	1094	0.002287	0.0115696	0.516509
282462995	9	11990445	0.00147616	0.0936929	1094	0.002287	0.0115695	0.516509
191649843	6	10566723	0.00147866	0.176874	1094	0.002287	0.0115667	0.516986
266845934	8	24816406	0.00147902	0.0521024	1094	0.002287	0.0115663	0.516986
323832608	11	7140051	0.00148186	0.0781536	1094	0.002287	0.011563	0.51772
76084521	2	32813598	0.0014847	0.0904936	1094	0.002287	0.0115597	0.51845
314870351	10	21385081	0.00148567	0.0804388	1094	0.002287	0.0115586	0.518528
160698171	5	9573485	0.00148759	0.100548	1094	0.002287	0.0115564	0.518908
345984707	12	271044	0.00148826	0.113346	1094	0.002287	0.0115557	0.518908
260147975	8	18118447	0.00149057	0.0644424	1094	0.002287	0.011553	0.519454
34700702	1	34700702	0.00149242	0.0452468	1094	0.002287	0.0115509	0.519687
177254351	5	26129665	0.00149366	0.0749543	1094	0.002287	0.0115495	0.519687
344783819	11	28091262	0.0014939	0.320841	1094	0.002287	0.0115492	0.519687
173125500	5	22000814	0.00149434	0.0388483	1094	0.002287	0.0115487	0.519687
343317491	11	26624934	0.00149499	0.0548446	1094	0.002287	0.011548	0.519687
209803284	6	28720164	0.00149815	0.0402194	1094	0.002287	0.0115444	0.520351
177090830	5	25966144	0.0014984	0.0429616	1094	0.002287	0.0115441	0.520351
261646061	8	19616533	0.00150101	0.0648995	1094	0.002287	0.0115412	0.520996
135497074	4	19875082	0.00150228	0.191499	1094	0.002287	0.0115397	0.521177
[truncated: 691,502+ more rows]
