# Supplementary material for: An epigenetic pathway in rice connects genetic variation to anaerobic germination and seedling establishment
Source: Plant Physiol. 2021 Feb 26;186(2):1042–59. doi: 10.1093/plphys/kiab100 (PMC8195528; doi:10.1093/plphys/kiab100)
Supplement: kiab100_Supplementary_Data [file kiab100_supplementary_data.zip › pp.01259.2020-s04.txt]

Supplemental Table 2. Phenotypic data for indica subpopulation in wet (square root of phenotype) and dry (phenotype) seasons including seed age for wet season. Also, principal 10 components for the genomics region of interest in chromosome 7, and six principal components for the whole genome from indica subpopulation.
IRIS_ID	Row	PC1	PC2	PC3	PC4	PC5	PC6	PC7	PC8	PC9	PC10	snp1	snp2	snp3	snp4	snp5	snp6	snp7	snp8	snp9	snp10	snp11	SQRRELATIVEGERM21	RELATIVEGERM21D	age_wet_season	PCA1	PCA2	PCA3	PCA4	PCA5	PCA6
CX3	1	-0.0155605	-0.0059618	-0.00721677	0.0236404	0.0365915	-0.0153222	0.00345086	0.00408318	0.0086828	0.00440362	1	1	1	1	1	1	1	1	1	1	1	0.23558438	0.013646823	2011	-0.00647296	-0.0487501	0.00189597	0.00445275	-0.000582924	-0.0135911
CX60	2	-0.0148369	-0.0105534	0.0080879	0.000359069	-0.0212321	-0.0265306	0.0144841	-0.00898778	0.00840167	0.0257136	1	2	1	1	1	1	0	0	1	1	1	0.312492888	0.05126823	2009	-0.0838988	0.0278219	-0.0556529	-0.0132091	-0.0319845	-0.0680401
IRIS_313-10000	3	0.00926885	0.00815288	-0.0203684	0.00674159	-0.0198565	-0.0169781	0.0141293	-0.0547284	0.00212612	-0.0884149	1	1	2	2	1	1	3	1	1	1	1	0.47116876	0.115072485	2010	-0.0301655	0.00668415	-0.0749951	-0.0334267	-0.0595708	-0.0534991
IRIS_313-10001	4	-0.00953194	0.0153593	-0.0260964	0.0126939	-0.0325794	-0.0279062	0.0101661	-0.00319855	-0.01106	-0.00154128	1	1	1	1	1	1	3	1	1	0	1	0.178085052	0.035242571	2010	-0.00887924	-0.00157363	-0.0149599	-0.0448788	-0.0446894	-0.0413044
IRIS_313-10002	5	-0.0109594	-0.00201873	-0.0036224	0.0183301	-0.00520059	-0.0393072	0.000489387	-0.0504737	-0.0050395	0.0423425	1	0	0	1	1	1	0	0	0	0	1	0.366778292	0.084381214	2010	-0.00565056	-0.00378503	-0.013947	-0.0377635	-0.0304665	-0.0194994
IRIS_313-10010	6	-0.00853868	0.0110492	-0.026276	0.0116426	-0.0298276	-0.0246554	0.0186932	-0.00367439	-0.0115962	-0.00123608	1	1	1	1	1	1	3	1	1	1	1	0	NA	2010	-0.00599193	0.0177943	0.0405946	-0.013649	-0.0116172	0.0186503
IRIS_313-10016	7	0.0848699	-0.00589822	0.00854834	-0.00317367	0.00151393	0.00134044	-0.000818768	0.00135806	-0.00026212	0.000140543	1	1	3	3	1	3	3	3	3	1	1	0.58685603	0.066452835	2014	-0.00257288	-0.0303229	-0.0249787	-0.0312955	0.0139762	0.0020097
IRIS_313-10026	8	0.00239018	-0.00912268	0.000693562	0.0208453	0.0506663	-0.00653295	-0.00844943	0.00198364	-0.0780639	-0.0109494	1	1	2	1	1	2	1	1	1	1	1	0	NA	2010	-0.093905	0.0577192	0.0627065	0.0202327	0.184779	-0.199186
IRIS_313-10034	9	-0.0170858	-0.00215424	-0.0230348	-0.0341938	0.0622763	-0.00461961	-0.00574277	0.0133214	0.0124807	0.00787742	1	1	1	1	2	1	1	1	1	1	1	0	0.168697132	2014	0.0100414	-0.0174187	-0.00127396	0.0235059	0.0223754	0.0158441
IRIS_313-10035	10	-0.00707178	0.0163344	-0.0279277	0.0130687	-0.037515	-0.0293376	0.0110863	-0.00695613	0.00278447	0.0241499	1	1	1	1	1	1	3	0	1	0	1	0.172046505	0.088867413	2010	-0.140727	0.0985702	-0.0696101	0.0848977	-0.0577935	0.0204779
IRIS_313-10040	11	-0.000423013	-0.0338282	0.0563779	-0.0280381	-0.0491146	-0.0365486	0.014735	0.0796609	-0.0440367	0.0102002	1	3	1	0	1	2	0	0	0	1	1	0.161609551	0.113746611	2010	-0.0194845	-0.00433955	-0.0383691	-0.0559134	-0.0358878	-0.0258883
IRIS_313-10045	12	-0.0230983	-0.0298375	0.0495908	-0.0120718	-0.00581352	-0.0280549	-0.00162272	-0.00544421	0.000104846	0.00770927	1	3	1	1	1	1	1	1	0	0	1	0	0.033206605	2010	0.00683686	0.0139297	0.0216778	0.00577685	-0.0152133	0.0103583
IRIS_313-10046	13	-0.0101763	-0.0113889	0.00950794	0.0167702	0.0449596	-0.0127318	-0.0137212	-0.0726413	-0.0376883	-0.0171863	1	0	2	1	1	1	1	1	1	0	1	0	0.421982979	2010	-0.00206624	0.0054625	-0.00922888	-0.0647377	-0.0309022	-0.0187486
IRIS_313-10047	14	0.0848699	-0.00589822	0.00854834	-0.00317367	0.00151393	0.00134044	-0.000818768	0.00135806	-0.00026212	0.000140543	1	1	3	3	1	3	3	3	3	1	1	0	0.235966579	2014	-0.0238404	-0.0668302	-0.00850149	-0.0239753	-0.0126068	-0.0142784
IRIS_313-10048	15	-0.00853868	0.0110492	-0.026276	0.0116426	-0.0298276	-0.0246554	0.0186932	-0.00367439	-0.0115962	-0.00123608	1	1	1	1	1	1	3	1	1	1	1	0.224878913	0.076488045	2010	-0.0134179	0.0277213	0.0220496	0.0150658	0.00399018	-0.0242156
IRIS_313-10050	16	-0.0155605	-0.0059618	-0.00721677	0.0236404	0.0365915	-0.0153222	0.00345086	0.00408318	0.0086828	0.00440362	1	1	1	1	1	1	1	1	1	1	1	0	0.571070723	2013	-0.00663142	0.0340394	0.0207327	-0.0159493	0.0420183	0.00717456
IRIS_313-10054	17	-0.0217671	-0.0233442	0.0295789	-0.0121654	-0.056552	0.045464	-0.00124192	-0.00284328	-0.00817782	-0.00541782	2	3	1	1	1	1	0	1	1	1	1	0	0	2010	-0.0647434	0.0317295	-0.0472053	-0.0101465	-0.0681556	0.000794824
IRIS_313-10077	18	-0.0124631	-0.0351096	0.047324	-0.00648205	-0.016891	0.0519213	-0.0138629	0.0672133	-0.0510338	0.00470701	2	3	1	1	1	2	1	1	0	1	1	0	NA	2014	0.00941211	0.0123494	0.0167376	0.00238193	-0.0175779	0.0228355
IRIS_313-10102	19	0.000686575	-0.0120443	-0.00364281	0.0237847	0.0290375	0.0643645	-0.0188302	-0.061548	0.0136878	0.0548446	2	1	2	1	1	1	1	2	1	1	1	0	NA	2014	-0.0499633	0.0447392	0.0662724	-0.00826634	0.0511616	-0.0434042
IRIS_313-10109	20	-0.000996691	0.00656477	-0.0252717	0.0140482	-0.0477954	0.047705	0.00373587	-0.00754963	0.0326829	0.0678649	2	1	1	1	1	1	3	2	1	1	1	0	NA	2010	0.0324659	0.0213324	-0.0373285	-0.0217378	0.0514888	0.0162461
IRIS_313-10113	21	-0.0216428	-0.0273804	0.0386542	-0.0103312	-0.0055573	-0.0226895	0.00629839	-0.00517668	-0.000693107	0.00197835	1	3	1	1	1	1	1	1	1	1	1	0.319749902	0.05712392	2010	0.016152	0.0212841	-0.054827	-0.0708448	0.00399674	-0.00864502
IRIS_313-10114	22	-0.0123925	0.122707	0.0610275	0.00681698	-0.00344678	-0.00574709	-0.0396628	-0.00624476	0.00848101	0.00765903	1	1	1	1	1	1	3	1	1	3	2	1.189660604	0.157108546	2014	-0.100523	0.0740324	0.0511103	0.0103322	0.0649962	-0.0821209
IRIS_313-10129	23	-0.000803077	-0.0104809	-0.000108593	0.0272831	0.0547255	-0.0139295	-0.00386762	0.0535637	-0.0630459	0.00586143	1	1	0	1	1	2	1	1	0	1	1	0.27202941	0.216671816	2010	-0.0189739	-0.0631302	0.00495479	0.00243617	0.0195946	0.00447815
IRIS_313-10134	24	-0.000996691	0.00656477	-0.0252717	0.0140482	-0.0477954	0.047705	0.00373587	-0.00754963	0.0326829	0.0678649	2	1	1	1	1	1	3	2	1	1	1	0.192353841	0.02682127	2010	0.0413128	0.00766422	-0.00743445	0.0341747	-0.0241474	-0.0407118
IRIS_313-10148	25	0.0848699	-0.00589822	0.00854834	-0.00317367	0.00151393	0.00134044	-0.000818768	0.00135806	-0.00026212	0.000140543	1	1	3	3	1	3	3	3	3	1	1	0	0.079023771	2010	-0.0195235	-0.033294	0.00821835	-0.0360555	-0.0250513	-0.0125904
IRIS_313-10151	26	-0.00853868	0.0110492	-0.026276	0.0116426	-0.0298276	-0.0246554	0.0186932	-0.00367439	-0.0115962	-0.00123608	1	1	1	1	1	1	3	1	1	1	1	0	0.009578092	2010	0.0396352	0.00643917	-0.00688975	0.0361503	-0.0260929	-0.0412173
IRIS_313-10154	27	-0.00631495	-0.00752464	-0.00187609	0.0231067	0.0402525	-0.0138592	-0.00112571	0.0637396	-0.0387898	0.0077105	1	1	1	1	1	2	1	1	1	1	1	0	0.075828897	2010	-0.0184415	-0.0737477	0.00834019	0.00125985	0.00559519	0.0157477
IRIS_313-10161	28	-0.01409	-0.0326149	0.0481705	-0.0109941	-0.00610599	-0.00630538	-0.0015438	0.0613962	-0.0529299	0.00502427	0	3	1	1	1	2	1	1	1	1	1	0	0.098653051	2010	-0.0016298	-0.0138987	-0.0367698	-0.0546475	-0.0285506	-0.0285735
IRIS_313-10170	29	0.0848699	-0.00589822	0.00854834	-0.00317367	0.00151393	0.00134044	-0.000818768	0.00135806	-0.00026212	0.000140543	1	1	3	3	1	3	3	3	3	1	1	0	NA	2010	-0.0197406	-0.0838592	0.00303523	-0.00197046	-0.000999132	0.0127997
IRIS_313-10171	30	-0.00860527	-0.0101326	-0.00621151	0.0259631	0.0322139	0.0605384	-0.018544	-0.0512656	-0.0282782	-0.0184532	2	1	2	1	1	1	1	1	1	1	1	0	0.059344148	2015	-0.0313397	-0.0532497	-0.0017601	0.00929116	-0.00538509	0.0301507
IRIS_313-10177	31	-0.013663	0.17049	0.102761	0.00112849	0.0265585	0.0327835	0.0870755	-0.00895686	0.00341366	0.0147759	1	1	1	1	1	1	3	1	1	3	3	1.598749511	NA	2010	0.00295312	-0.0137766	-0.0118149	0.0525899	0.034311	0.0380349
IRIS_313-10178	32	0.0848699	-0.00589822	0.00854834	-0.00317367	0.00151393	0.00134044	-0.000818768	0.00135806	-0.00026212	0.000140543	1	1	3	3	1	3	3	3	3	1	1	0.28244804	0.103962384	2010	-0.021897	-0.0653173	0.00622535	0.00934235	0.0222324	0.00969382
IRIS_313-10179	33	-0.0151562	-7.32E-05	-0.0200317	0.0240653	-0.0126944	0.0530316	-0.00390515	0.00645385	0.000485271	-0.00253408	2	1	1	1	1	1	0	1	1	1	1	0	0.096663269	2010	0.011739	-0.0190141	-0.000955222	0.0248819	0.0244727	0.0172144
IRIS_313-10189	34	0.0848699	-0.00589822	0.00854834	-0.00317367	0.00151393	0.00134044	-0.000818768	0.00135806	-0.00026212	0.000140543	1	1	3	3	1	3	3	3	3	1	1	0	0.580298229	2015	-0.0149306	-0.0586208	0.00610203	0.000159905	0.0148305	0.0111772
IRIS_313-10190	35	-0.011573	-0.00637548	-0.0088858	-0.0540968	0.0629172	-0.00796479	-0.0124934	0.0262455	0.079094	-0.0736645	1	0	1	2	2	1	1	1	1	0	1	0	0.438726552	2010	-0.0222704	-0.0552473	0.00245524	0.000193534	0.0293816	-0.000404147
IRIS_313-10191	36	0.0848699	-0.00589822	0.00854834	-0.00317367	0.00151393	0.00134044	-0.000818768	0.00135806	-0.00026212	0.000140543	1	1	3	3	1	3	3	3	3	1	1	0	NA	2010	-0.00787968	-0.0499385	0.00354088	0.00563563	0.00594917	0.00984794
IRIS_313-10211	37	-0.0159742	-0.0099956	-0.0086019	0.0310771	0.0250893	0.0583635	-0.0120211	0.0117587	0.0117093	0.0034397	2	1	1	1	1	1	1	1	0	1	1	0.443413334	0.464542883	2010	-0.0197674	-0.076635	0.0121031	0.00348601	0.00745545	0.0170478
IRIS_313-10220	38	0.0848699	-0.00589822	0.00854834	-0.00317367	0.00151393	0.00134044	-0.000818768	0.00135806	-0.00026212	0.000140543	1	1	3	3	1	3	3	3	3	1	1	0	NA	2012	-0.00344531	-0.0180897	-0.0253416	-0.0377973	-0.0197939	-0.0221475
IRIS_313-10221	39	-0.0111221	0.0749237	0.0192942	0.0125055	-0.033452	-0.0442777	-0.166401	-0.00353267	0.0135484	0.000542185	1	1	1	1	1	1	3	1	1	3	1	0.237989217	0.17268335	2010	0.000715958	-0.0142728	-0.00205411	0.0315677	0.0258847	0.0250433
IRIS_313-10224	40	-0.0111802	0.00231092	-0.0192582	0.0202646	0.00242586	-0.0224193	0.0131736	-0.00381001	0.0131803	0.02727	1	1	1	1	1	1	0	0	1	1	1	0.37222178	0.23680568	2010	-0.0216003	-0.0638039	0.00724621	0.00164249	0.0171202	0.0135248
IRIS_313-10226	41	-0.0106676	0.0191668	-0.0273632	0.0139536	-0.0345826	-0.0290932	0.01953	-0.00305721	-0.0128881	-0.0015975	1	1	1	1	1	1	3	1	1	0	0	0.246221346	NA	2010	-0.0197623	-0.00834769	-0.0294016	0.0782272	0.0270983	0.0698873
IRIS_313-10235	42	-0.0142902	-0.0312514	0.0404278	-0.00838672	-0.0207913	0.0461958	-0.00561294	0.0119324	0.0546164	-0.0707374	2	3	1	2	1	1	1	1	1	1	1	0	0.033206605	2015	0.00530848	0.0129538	-0.00697206	-0.0265465	-0.0324665	-0.0315509
IRIS_313-10238	43	-0.0123509	-0.0292921	0.0412229	-0.0125096	-0.0087337	-0.0188633	0.00601217	-0.0154591	0.0412729	0.0752762	1	3	1	1	1	1	1	2	1	1	1	0	0.07068576	2010	-0.00856801	-0.00679743	-0.0156388	-0.0516359	-0.0309863	-0.0243181
IRIS_313-10239	44	-0.0120496	0.00254371	-0.0167464	0.0176415	0.00338195	-0.0199888	0.0110721	0.000204395	-0.0014567	0.00158377	1	1	1	1	1	1	2	1	1	1	1	0	0.538884313	2013	-0.00390592	-0.0191376	-0.00449122	0.0300524	0.0301909	0.0238719
IRIS_313-10247	45	-0.0125404	-0.0286787	0.0419921	-0.0129708	-0.0059999	-0.0223385	0.00905822	0.00552522	0.0523033	-0.0665406	1	3	1	2	1	1	1	1	1	1	1	0.297993289	0	2013	-0.0364157	0.00126138	-0.0537523	-0.0520655	0.080805	-0.141045
IRIS_313-10260	46	0.0848699	-0.00589822	0.00854834	-0.00317367	0.00151393	0.00134044	-0.000818768	0.00135806	-0.00026212	0.000140543	1	1	3	3	1	3	3	3	3	1	1	0.210713075	0.028658174	2010	-0.00412247	-0.0178649	-0.026774	-0.0367842	-0.0183371	-0.0218121
IRIS_313-10263	47	-0.0252735	-0.0334263	0.0496751	-0.00720927	-0.024679	0.0549098	-0.0207849	0.0229554	-0.0139037	-0.000395619	2	3	1	1	1	0	1	1	1	0	1	0	0.020414894	2010	-0.0829324	0.042907	-0.0612515	0.0200489	-0.0575005	0.0155999
IRIS_313-10268	48	-0.0216428	-0.0273804	0.0386542	-0.0103312	-0.0055573	-0.0226895	0.00629839	-0.00517668	-0.000693107	0.00197835	1	3	1	1	1	1	1	1	1	1	1	0.245466978	0	2013	-0.0990868	0.050478	-0.116563	0.00203052	-0.103271	-0.0401087
IRIS_313-10271	49	0.0848699	-0.00589822	0.00854834	-0.00317367	0.00151393	0.00134044	-0.000818768	0.00135806	-0.00026212	0.000140543	1	1	3	3	1	3	3	3	3	1	1	0.348875745	0.1965476	2010	0.0120983	-0.0145562	-0.0238612	-0.0110078	-0.0217976	-0.0402384
IRIS_313-10274	50	-0.0214954	-0.0253488	0.0173283	-0.0938527	-0.0296967	0.0740971	-0.0156453	-0.0154511	-0.0216042	-0.00696074	2	3	0	1	2	1	0	1	0	1	1	0.245466978	0.287360809	2010	-0.0146264	-0.00729849	-0.0327332	-0.0670239	-0.0417021	-0.0384882
IRIS_313-10275	51	-0.0216428	-0.0273804	0.0386542	-0.0103312	-0.0055573	-0.0226895	0.00629839	-0.00517668	-0.000693107	0.00197835	1	3	1	1	1	1	1	1	1	1	1	0.184807592	0.020233699	2010	-0.0221662	0.00486636	-0.0309943	-0.0178991	-0.0456498	-0.00829006
IRIS_313-10279	52	-0.00118613	0.0071782	-0.0245024	0.013587	-0.0450616	0.0442299	0.00678192	0.0134347	0.0437133	-0.0739519	2	1	1	2	1	1	3	1	1	1	1	0	NA	2011	0.0215931	-0.00253119	-0.0290917	-0.0279032	-0.0346055	-0.0418591
IRIS_313-10285	53	-0.0226288	-0.033382	0.0414009	-0.00590549	-0.0208382	0.0504225	-0.00879659	0.00221033	0.000895697	0.00121699	2	3	1	1	1	1	1	1	0	1	1	0.278306567	0.042744863	2014	-0.0275386	-0.01062	-0.0247558	0.00783617	-0.0240757	-0.00416786
IRIS_313-10287	54	-0.0122188	0.0827264	0.0220327	0.0132464	-0.0332252	-0.0432777	-0.157011	-0.00417448	0.0125017	0.000509694	1	1	1	1	1	1	3	1	1	3	0	0.307679487	0.018887338	2013	-0.0574325	0.0259503	-0.0735564	-0.020034	-0.0516913	-0.0274954
IRIS_313-10290	55	-0.0255043	-0.0168432	-0.00326237	-0.176014	0.0126428	0.0146294	-0.0107529	0.0129433	0.0137498	0.0301982	0	3	1	1	3	1	0	0	1	1	1	0	0.047054167	2010	-0.0136112	-0.00134047	-0.00772183	-0.0642684	-0.0428588	-0.0246767
IRIS_313-10293	56	-0.0230983	-0.0298375	0.0495908	-0.0120718	-0.00581352	-0.0280549	-0.00162272	-0.00544421	0.000104846	0.00770927	1	3	1	1	1	1	1	1	0	0	1	0.21725561	0.029674325	2014	-0.0351056	0.00613753	-0.0530234	-0.0519266	0.0781965	-0.138972
IRIS_313-10298	57	-0.0168592	-0.0212285	0.0327249	-0.0176138	-0.0408388	-0.0297359	0.0152766	-0.00859754	-0.0128149	0.003111	1	3	1	1	1	1	2	1	0	1	1	0	NA	2013	-0.0194653	-0.00367227	-0.0255788	-0.0681144	-0.0370234	-0.0285907
IRIS_313-10300	58	-0.0216428	-0.0273804	0.0386542	-0.0103312	-0.0055573	-0.0226895	0.00629839	-0.00517668	-0.000693107	0.00197835	1	3	1	1	1	1	1	1	1	1	1	0	NA	2014	-0.0554035	0.0281328	-0.0705394	-0.00475052	-0.0203063	-0.0303847
IRIS_313-10301	59	-0.0129377	-0.0289784	0.0412238	-0.0125926	0.00485643	-0.0153632	-0.00102534	-0.0669326	-0.0399672	-0.0166816	1	3	2	1	1	1	1	1	1	1	1	0.387753712	0.024032576	2011	-0.0871067	0.0356769	-0.0683042	0.0267368	-0.00418454	-0.0901393
IRIS_313-10307	60	0.0848699	-0.00589822	0.00854834	-0.00317367	0.00151393	0.00134044	-0.000818768	0.00135806	-0.00026212	0.000140543	1	1	3	3	1	3	3	3	3	1	1	0	0.069563246	2013	0.00505763	-0.0222886	-0.0299901	-0.0375405	-0.0227672	-0.0259626
IRIS_313-10314	61	0.0848699	-0.00589822	0.00854834	-0.00317367	0.00151393	0.00134044	-0.000818768	0.00135806	-0.00026212	0.000140543	1	1	3	3	1	3	3	3	3	1	1	0.376288347	0.121360815	2014	-0.0150023	-0.00806011	-0.0340384	-0.0351952	-0.0344915	-0.00610753
IRIS_313-10318	62	-0.0216428	-0.0273804	0.0386542	-0.0103312	-0.0055573	-0.0226895	0.00629839	-0.00517668	-0.000693107	0.00197835	1	3	1	1	1	1	1	1	1	1	1	0.210713075	0.001645764	2011	-0.0901467	0.0419578	-0.065195	0.0352439	-0.0641088	0.0710945
IRIS_313-10325	63	-0.00722411	-0.0253358	0.0419361	-0.0203244	-0.0405338	-0.0290614	0.0100285	0.0571556	-0.0530939	0.0297191	1	3	1	1	1	2	0	0	1	1	1	0	0.002988009	2010	-0.0746401	0.0278002	-0.0747106	0.0309175	-0.04274	0.0206842
IRIS_313-10332	64	-0.0206467	-0.0265767	0.0334605	-0.0139854	-0.062708	0.0519995	-0.00181473	-0.00659053	0.00620168	0.0205859	2	3	1	1	1	1	0	0	1	1	1	0.312492888	0.109105458	2012	0.0171853	0.0136486	-0.0336988	-0.072522	-0.00103004	-0.00971484
IRIS_313-10334	65	-0.0127893	-0.0241232	0.0480774	-0.0204944	-0.0500591	-0.0149053	-0.00405073	0.069657	-0.073218	0.00336424	0	3	1	1	1	2	0	1	1	0	1	0	0.064141445	2010	-0.0280571	0.0082212	-0.0335133	-0.0421096	-0.0343697	-0.0210184
IRIS_313-10337	66	-0.0125404	-0.0286787	0.0419921	-0.0129708	-0.0059999	-0.0223385	0.00905822	0.00552522	0.0523033	-0.0665406	1	3	1	2	1	1	1	1	1	1	1	0	NA	2010	0.0143509	0.00398089	-0.0477811	-0.0497809	0.0231671	-0.00460413
IRIS_313-10340	67	-0.0216428	-0.0273804	0.0386542	-0.0103312	-0.0055573	-0.0226895	0.00629839	-0.00517668	-0.000693107	0.00197835	1	3	1	1	1	1	1	1	1	1	1	0.366778292	0.20249437	2014	0.00974719	0.0102274	0.00776096	-0.0141745	-0.0170617	-0.00453034
IRIS_313-10341	68	-0.00527089	-0.0274994	0.0534318	-0.0282035	-0.0546425	-0.0395063	0.0118822	-0.000531728	0.0839617	-0.0640219	1	3	1	2	1	1	0	0	0	0	1	0.178085052	0.101889916	2011	0.00856973	0.00812512	-0.0102316	-0.0387031	-0.0128478	-0.00460513
IRIS_313-10348	69	-0.00600366	-0.00095733	-0.0210319	0.0132227	-0.0102396	0.0610737	-0.00252134	0.0212116	0.0647402	-0.085018	2	1	1	2	0	1	0	1	1	1	1	0.533894632	0.121199627	2014	-0.010781	0.0130885	0.00921156	-0.0227094	-0.00801483	0.0102465
IRIS_313-10349	70	0.0120102	0.0113475	-0.0164009	0.0123257	-0.0228275	-0.0263587	0.0046883	0.0660587	-0.0656646	0.0144352	1	1	1	1	1	2	3	1	2	0	1	0.166583312	0.029674325	2010	-0.00316659	0.0216471	-0.00515389	-0.0349501	0.00537951	0.0137995
IRIS_313-10353	71	0.0848699	-0.00589822	0.00854834	-0.00317367	0.00151393	0.00134044	-0.000818768	0.00135806	-0.00026212	0.000140543	1	1	3	3	1	3	3	3	3	1	1	0.245466978	0.032930663	2014	-0.0392722	-0.00942245	-0.0199862	-0.0288958	-0.0302434	-0.0315114
IRIS_313-10397	72	-0.0203515	-0.0192438	0.0141543	0.0112386	0.000725732	0.0495285	-0.00979654	0.00586044	0.00630792	-0.0010059	2	2	1	1	1	1	1	1	1	1	1	0	NA	2015	-0.0136504	-0.0106048	-0.0261849	-0.0632959	-0.0357352	-0.0407262
IRIS_313-10398	73	-0.0207056	-0.0305418	0.0431169	-0.0110295	-0.00453592	-0.0246125	0.00711358	-0.00459633	-0.00167955	0.00617549	1	3	1	1	1	1	1	1	0	1	1	0.923038461	NA	2013	-0.0124441	-0.0115432	-0.0243142	-0.0605186	-0.0368793	-0.0372526
IRIS_313-10399	74	-0.00621689	0.0115042	-0.0279922	0.0119267	-0.0340888	-0.0256442	0.0204772	-0.00725197	0.00133678	0.0223423	1	1	1	1	1	1	3	0	1	1	1	1.189660604	NA	2014	0.0270854	0.0160855	-0.0396268	-0.0554906	0.0196334	0.00722258
IRIS_313-10400	75	-0.0111415	-0.0323177	0.0459666	-0.0134589	0.00692762	-0.0165984	-0.000697998	-0.0714651	-0.0446333	-0.0146179	1	3	2	1	1	1	1	1	0	1	1	0	0.210070249	2010	-0.00951727	0.00144449	-0.0382982	-0.0348794	-0.0341936	-0.00902902
IRIS_313-10402	76	-0.0216428	-0.0273804	0.0386542	-0.0103312	-0.0055573	-0.0226895	0.00629839	-0.00517668	-0.000693107	0.00197835	1	3	1	1	1	1	1	1	1	1	1	0.23558438	0.25610072	2014	0.00321148	-0.00836817	-0.0319903	-0.0476521	-0.0253566	-0.0299609
IRIS_313-10403	77	0.000122439	-0.0282876	0.0407213	-0.0231193	-0.0569174	-0.00451062	0.0118919	-0.0335922	0.0859493	0.170949	0	3	1	1	1	1	0	3	1	1	1	0	0.063655613	2010	0.012372	-0.00879409	-0.0302587	-0.0323762	-0.02984	-0.0368973
IRIS_313-10404	78	-0.0155605	-0.0059618	-0.00721677	0.0236404	0.0365915	-0.0153222	0.00345086	0.00408318	0.0086828	0.00440362	1	1	1	1	1	1	1	1	1	1	1	0.307679487	0.242646702	2014	-0.0179047	-0.0526871	-0.00627068	-0.0292886	-0.0150685	-0.0111925
IRIS_313-10412	79	-0.00853868	0.0110492	-0.026276	0.0116426	-0.0298276	-0.0246554	0.0186932	-0.00367439	-0.0115962	-0.00123608	1	1	1	1	1	1	3	1	1	1	1	0.447815781	0.194447074	2010	0.0123436	-0.00367277	-0.024119	-0.029511	0.00968609	0.00122567
IRIS_313-10417	80	-0.0186355	-0.0119732	0.0035487	0.0176889	0.0298078	-0.0188695	0.00469931	0.00188362	0.00749012	0.00478048	1	0	1	1	1	1	1	1	1	1	1	0	0.08273506	2010	-0.00310957	-0.0290181	-0.0223933	-0.0409043	-0.0264687	-0.0278223
IRIS_313-10423	81	-0.0216428	-0.0273804	0.0386542	-0.0103312	-0.0055573	-0.0226895	0.00629839	-0.00517668	-0.000693107	0.00197835	1	3	1	1	1	1	1	1	1	1	1	0	0.171042985	2010	0.0144482	0.00674153	-0.0425772	-0.0369775	0.019287	-0.0019181
IRIS_313-10441	82	0.0028337	-0.00917182	-0.0013101	0.0188225	0.0329725	-0.011145	0.00592448	0.00450263	0.103645	0.00918253	1	1	1	2	1	1	1	2	1	1	1	0	NA	2014	-0.0132894	-0.0038678	-0.0254474	0.0476833	-0.0228735	-0.0212077
IRIS_313-10448	83	-0.013663	0.17049	0.102761	0.00112849	0.0265585	0.0327835	0.0870755	-0.00895686	0.00341366	0.0147759	1	1	1	1	1	1	3	1	1	3	3	0.319749902	0.064342407	2016	0.0175053	-0.00954002	0.000194003	0.0266248	0.0129251	0.013275
IRIS_313-10449	84	-0.0155605	-0.0059618	-0.00721677	0.0236404	0.0365915	-0.0153222	0.00345086	0.00408318	0.0086828	0.00440362	1	1	1	1	1	1	1	1	1	1	1	0	NA	2013	-0.0897529	-0.0328207	-0.0492776	0.0517164	-0.0131401	0.0240567
IRIS_313-10452	85	-0.0127405	0.00671954	-0.0183433	0.0224233	0.00237058	-0.0260111	0.00230889	-0.00320883	0.0158994	0.0299284	1	1	1	1	1	1	0	0	1	0	1	0.591997921	0.080396891	2013	-0.0173362	-0.0664598	0.00609911	0.00235357	0.0143259	0.0097551
IRIS_313-10458	86	-0.00801855	-0.0104462	-0.00621246	0.0260461	0.0186237	0.0570382	-0.0115065	0.000207933	0.0529619	0.0735046	2	1	1	1	1	1	1	2	1	1	1	0.307679487	0.837462796	2013	-0.0195352	-0.0619991	0.00404615	0.00884495	0.00668575	0.0146412
IRIS_313-10476	87	-0.0173104	-0.00853451	-0.00878116	0.0282245	0.0218002	0.0532121	-0.0112203	0.0104904	0.0109959	0.000206741	2	1	1	1	1	1	1	1	1	1	1	0.372692903	0.263712277	2013	-0.0354589	0.0223548	0.04306	-0.0114721	0.00479372	0.00230635
IRIS_313-10477	88	-0.012141	0.13811	0.0505863	-0.05576	0.0236744	0.00479018	-0.0543639	0.00565002	0.0320613	-0.00864551	1	1	1	0	2	1	3	1	1	3	2	0.297993289	0.051995631	2014	-0.00374849	-0.017774	-0.00864794	0.0378398	0.0479748	0.0334594
IRIS_313-10480	89	-0.00520119	-0.00806461	-0.00362159	0.0238454	0.0418066	-0.0152906	0.00312152	0.00827948	0.00613412	0.0156661	1	1	1	1	1	1	1	1	2	1	1	0	NA	2014	0.0197682	0.0158708	-0.0206196	-0.0457638	0.00885206	0.016117
IRIS_313-10484	90	-0.0134471	0.0346505	0.00585874	0.0242408	-0.0109541	0.044949	-0.110208	-0.0146707	0.00099661	-0.00885744	2	1	0	1	1	1	2	1	1	2	1	0	0.096663269	2013	-0.21718	0.0437931	-0.171799	0.164091	0.0108642	0.00885234
IRIS_313-10497	91	0.0848699	-0.00589822	0.00854834	-0.00317367	0.00151393	0.00134044	-0.000818768	0.00135806	-0.00026212	0.000140543	1	1	3	3	1	3	3	3	3	1	1	0.752520261	0.064824012	2013	-0.0208233	-0.0630462	-0.00232791	-0.000969193	0.006224	0.00606742
IRIS_313-10502	92	-0.014051	-0.00715541	-0.00688595	0.0259531	0.0413915	-0.0166715	0.00388905	0.00495204	0.00913406	0.0083982	1	1	1	1	1	1	1	1	0	1	1	0	0.163570112	2013	-0.0162611	-0.0592546	0.00644404	0.00170726	0.013911	0.00633463
IRIS_313-10503	93	0.0848699	-0.00589822	0.00854834	-0.00317367	0.00151393	0.00134044	-0.000818768	0.00135806	-0.00026212	0.000140543	1	1	3	3	1	3	3	3	3	1	1	0	0.047240669	2012	-0.0278138	-0.0428753	0.00142703	0.0169344	0.0063357	0.00817668
IRIS_313-10504	94	0.0773529	-0.00354699	0.00464316	0.000470857	-0.016728	-0.0117137	0.0126658	0.113481	0.0684406	0.0322631	1	1	0	3	1	3	3	3	3	1	1	0.923038461	0	2013	-0.0164908	-0.0651434	0.00876094	0.00725618	0.0102185	0.0171942
IRIS_313-10509	95	-0.011461	0.0125414	-0.0278364	0.0176732	-0.0485425	0.0466961	-0.00564846	0.00379387	-0.00824844	-0.00606069	2	1	1	1	1	1	3	1	1	0	1	0.364063789	0.218617815	2014	0.0251221	0.00620543	0.00842376	0.0244359	-0.0180423	-0.0109687
IRIS_313-10510	96	-0.0173104	-0.00853451	-0.00878116	0.0282245	0.0218002	0.0532121	-0.0112203	0.0104904	0.0109959	0.000206741	2	1	1	1	1	1	1	1	1	1	1	0	NA	2012	-0.020347	8.80E-06	-0.027688	0.0547475	0.0542686	0.0180648
IRIS_313-10511	97	-0.00685541	-0.00755984	-0.00464712	0.021379	0.0470053	-0.0079959	-0.00387287	-0.0576728	-0.0305913	-0.0142563	1	1	2	1	1	1	1	1	1	1	1	0.262814547	0	2014	0.0406675	0.00953912	-0.00209519	0.0352648	-0.00781339	-0.0133965
IRIS_313-10515	98	0.0848699	-0.00589822	0.00854834	-0.00317367	0.00151393	0.00134044	-0.000818768	0.00135806	-0.00026212	0.000140543	1	1	3	3	1	3	3	3	3	1	1	0	0.143872536	2013	-0.0203774	-0.0722326	0.00122	-0.00527567	0.0068024	0.000903341
IRIS_313-10516	99	-0.0198361	-0.0205046	0.031326	-0.0171671	-0.0404344	-0.0292113	0.014675	-0.00962291	-0.010485	-0.00168857	1	3	1	1	1	1	0	1	1	1	1	0.296880331	0.110886187	2013	0.0117412	0.0111558	0.000477615	-0.0137294	-0.00387326	0.0117048
IRIS_313-10517	100	-0.0118138	0.0122841	-0.0436584	-0.0416077	-0.0189343	0.0545814	-0.00517155	0.0119711	-0.00548521	-0.00195916	2	1	1	1	2	1	3	1	1	1	1	0.412795349	NA	2014	0.019635	0.000584187	-0.00457067	0.0377073	0.00483004	0.00264129
IRIS_313-10518	101	-0.00853868	0.0110492	-0.026276	0.0116426	-0.0298276	-0.0246554	0.0186932	-0.00367439	-0.0115962	-0.00123608	1	1	1	1	1	1	3	1	1	1	1	0.210713075	0.036026231	2014	0.00949026	-0.00358002	0.0107586	0.0103797	-0.0114909	1.92E-05
IRIS_313-10525	102	-0.00853868	0.0110492	-0.026276	0.0116426	-0.0298276	-0.0246554	0.0186932	-0.00367439	-0.0115962	-0.00123608	1	1	1	1	1	1	3	1	1	1	1	0	0	2014	0.0345134	0.0140603	-0.0314846	-0.0199322	0.0445821	0.023429
IRIS_313-10527	103	-0.0173104	-0.00853451	-0.00878116	0.0282245	0.0218002	0.0532121	-0.0112203	0.0104904	0.0109959	0.000206741	2	1	1	1	1	1	1	1	1	1	1	0	0.051359425	2012	-0.0355164	0.0249938	0.0415728	-0.0266868	-0.00943325	0.00827221
IRIS_313-10536	104	0.0848699	-0.00589822	0.00854834	-0.00317367	0.00151393	0.00134044	-0.000818768	0.00135806	-0.00026212	0.000140543	1	1	3	3	1	3	3	3	3	1	1	0	NA	2014	-0.0295226	0.0331815	0.0454077	-0.00823498	0.016225	-0.00832769
IRIS_313-10539	105	-0.0238963	-0.0264862	0.0441752	-0.011234	-0.00671747	-0.0256483	-0.00170243	-0.00578045	0.0010043	0.00285101	1	3	1	1	1	1	1	1	1	0	1	0	0.106993784	2012	-0.00872991	0.0159366	0.0247027	-0.00060112	-0.0102482	0.0229639
IRIS_313-10542	106	0.000721769	-0.00505057	-0.0171271	-0.0390948	0.0722474	0.00305764	-0.0103067	-0.0377326	0.026203	-0.0793014	1	1	2	2	2	1	1	1	1	1	1	0.200907034	0.096799973	2014	-0.0178434	0.0224721	0.0390983	-0.0134668	0.00949897	-0.00272632
IRIS_313-10544	107	-0.00685541	-0.00755984	-0.00464712	0.021379	0.0470053	-0.0079959	-0.00387287	-0.0576728	-0.0305913	-0.0142563	1	1	2	1	1	1	1	1	1	1	1	0.445069609	0.154493568	2013	-0.0194163	0.0130874	0.0447097	-0.0158143	0.00768639	-0.0137762
IRIS_313-10547	108	-0.0102885	0.00847649	-0.0278404	0.0162266	-0.044619	0.0438789	0.00402208	0.00273281	-0.00928313	-0.00543296	2	1	1	1	1	1	3	1	1	1	1	0	0.554199488	2012	0.0125037	0.0170769	0.0198947	0.000371614	-0.00753264	0.0393185
IRIS_313-10554	109	-0.00860527	-0.0101326	-0.00621151	0.0259631	0.0322139	0.0605384	-0.018544	-0.0512656	-0.0282782	-0.0184532	2	1	2	1	1	1	1	1	1	1	1	0	0.355314222	2012	0.0199678	-0.00278534	-0.000972318	0.0197608	0.00393984	0.00735116
IRIS_313-10555	110	-0.011461	0.0125414	-0.0278364	0.0176732	-0.0485425	0.0466961	-0.00564846	0.00379387	-0.00824844	-0.00606069	2	1	1	1	1	1	3	1	1	0	1	0.445069609	0.14846945	2014	0.0276628	0.00566648	-0.0101062	0.0257492	-0.00321581	-0.00603144
IRIS_313-10560	111	0.0848699	-0.00589822	0.00854834	-0.00317367	0.00151393	0.00134044	-0.000818768	0.00135806	-0.00026212	0.000140543	1	1	3	3	1	3	3	3	3	1	1	0	0.093269331	2013	-0.0503694	-0.0652761	-0.00890615	0.0145244	0.105872	-0.0844569
IRIS_313-10561	112	-0.0173104	-0.00853451	-0.00878116	0.0282245	0.0218002	0.0532121	-0.0112203	0.0104904	0.0109959	0.000206741	2	1	1	1	1	1	1	1	1	1	1	0	NA	2013	-0.0228587	-0.0892718	0.00698485	0.011497	0.00459901	0.021466
IRIS_313-10566	113	-0.0233926	-0.0299531	0.0370898	-0.00574718	-0.0203487	0.0458448	-0.00837277	0.00123051	0.00161997	-0.00221853	2	3	1	1	1	1	1	1	1	1	1	0.184807592	0.031884842	2014	0.0150796	0.0149269	-0.0258424	-0.0619063	0.00113745	-0.00341732
IRIS_313-10572	114	-0.00667006	0.0518896	0.0389372	0.0160827	0.0043443	-0.0102028	-0.142489	-0.109324	-0.0559178	-0.0259925	0	0	2	1	1	1	0	1	0	2	0	0.184807592	0.130179629	2013	-0.00430675	0.0118863	-0.00157567	-0.00944719	0.0222069	0.0152605
IRIS_313-10574	115	-0.0198361	-0.0205046	0.031326	-0.0171671	-0.0404344	-0.0292113	0.014675	-0.00962291	-0.010485	-0.00168857	1	3	1	1	1	1	0	1	1	1	1	0	0.031434376	2014	0.00477096	0.0101029	0.016875	0.00369861	-0.0105458	0.0169851
IRIS_313-10576	116	-0.0115625	0.0100067	-0.0333067	0.00848773	-0.0448244	0.0502061	0.0027764	0.00396581	-0.0101557	-0.00525497	2	1	1	1	0	1	3	1	1	1	1	2.431675035	NA	2014	-0.00746647	0.0323155	0.0466171	0.002698	-0.0202274	0.0604349
IRIS_313-10609	117	-0.0155605	-0.0059618	-0.00721677	0.0236404	0.0365915	-0.0153222	0.00345086	0.00408318	0.0086828	0.00440362	1	1	1	1	1	1	1	1	1	1	1	0	NA	2013	-0.035134	0.0226887	0.0341557	-0.00019449	0.020302	-0.0182774
IRIS_313-10610	118	-0.0121018	-0.00856881	-0.00670452	0.0279505	0.0503251	-0.0155771	0.00180993	-0.0188482	-0.00484074	0.00215543	1	1	0	1	1	1	1	1	0	1	1	0.161609551	NA	2014	-0.0157845	0.00933086	0.0390005	-0.0117769	0.00601331	0.00527925
IRIS_313-10614	119	-0.00329014	0.121409	0.0643654	0.00417743	-0.00388938	-0.00539609	-0.036903	0.00445713	0.0614774	-0.0608599	1	1	1	2	1	1	3	1	1	3	2	0.52130817	0.448799556	2012	-0.0125434	-0.020403	-0.00848304	0.0425352	0.0489662	0.0294522
IRIS_313-10628	120	-0.0102885	0.00847649	-0.0278404	0.0162266	-0.044619	0.0438789	0.00402208	0.00273281	-0.00928313	-0.00543296	2	1	1	1	1	1	3	1	1	1	1	0.331716234	0.20694894	2014	-0.00797412	0.0207973	0.0411965	-0.0149241	-0.0152084	0.0219448
IRIS_313-10640	121	-0.0216428	-0.0273804	0.0386542	-0.0103312	-0.0055573	-0.0226895	0.00629839	-0.00517668	-0.000693107	0.00197835	1	3	1	1	1	1	1	1	1	1	1	0	NA	2012	-0.0114298	0.0281887	0.0315646	-5.80E-05	-0.0242337	0.0551524
IRIS_313-10648	122	-0.0100639	0.0148568	-0.042094	-0.0461917	-0.00414289	-0.0139528	0.00949961	0.00556386	-0.00779829	0.00223772	1	1	1	1	2	1	3	1	1	1	1	0.482094323	0.06171929	2014	0.0330946	0.000707795	-0.00179514	0.0303383	-0.0158119	-0.0230487
IRIS_313-10651	123	-0.0155605	-0.0059618	-0.00721677	0.0236404	0.0365915	-0.0153222	0.00345086	0.00408318	0.0086828	0.00440362	1	1	1	1	1	1	1	1	1	1	1	0	0.139022919	2014	0.0175171	-0.00524899	0.00939657	0.0305555	-0.0292587	-0.032117
IRIS_313-10652	124	-0.0102885	0.00847649	-0.0278404	0.0162266	-0.044619	0.0438789	0.00402208	0.00273281	-0.00928313	-0.00543296	2	1	1	1	1	1	3	1	1	1	1	0	0.053366493	2013	0.0311511	0.00341032	-0.00535108	0.0295225	-0.0112158	-0.0167486
IRIS_313-10655	125	-0.00853868	0.0110492	-0.026276	0.0116426	-0.0298276	-0.0246554	0.0186932	-0.00367439	-0.0115962	-0.00123608	1	1	1	1	1	1	3	1	1	1	1	0	0.00991495	2013	0.00832452	0.00256328	0.0100194	0.0267856	0.000236849	-0.0139052
IRIS_313-10659	126	-0.0155605	-0.0059618	-0.00721677	0.0236404	0.0365915	-0.0153222	0.00345086	0.00408318	0.0086828	0.00440362	1	1	1	1	1	1	1	1	1	1	1	0.231155692	0.087149522	2015	0.0267964	-0.00470476	0.00163686	0.049102	-0.031285	-0.0454645
IRIS_313-10661	127	-0.0151679	0.00235473	-0.0207701	0.0224885	-0.000252252	-0.00549188	0.00938013	0.00170521	-0.00077933	0.000639023	0	1	1	1	1	1	0	1	1	1	1	0	0.009263372	2013	-0.0233568	0.0130372	0.0372198	-0.00905487	0.00446994	0.00128809
IRIS_313-10662	128	-0.0151562	-7.32E-05	-0.0200317	0.0240653	-0.0126944	0.0530316	-0.00390515	0.00645385	0.000485271	-0.00253408	2	1	1	1	1	1	0	1	1	1	1	0	0.683264262	2013	-0.0270452	0.0201222	0.0454676	-0.0192041	0.00534144	-0.000443563
IRIS_313-10664	129	-0.0216428	-0.0273804	0.0386542	-0.0103312	-0.0055573	-0.0226895	0.00629839	-0.00517668	-0.000693107	0.00197835	1	3	1	1	1	1	1	1	1	1	1	0	0.053941707	2012	-0.00544504	0.0222175	0.0349494	-0.0238171	-0.0208123	0.0234702
IRIS_313-10666	130	-0.0015834	0.00687845	-0.0252707	0.0139652	-0.0342053	0.0512051	-0.00330164	-0.0590232	-0.0485572	-0.0240929	2	1	2	1	1	1	3	1	1	1	1	0.412795349	0.068706399	2013	0.0212479	-0.00576509	0.0101247	0.0242028	-0.0273603	-0.0125644
IRIS_313-10667	131	-0.0155605	-0.0059618	-0.00721677	0.0236404	0.0365915	-0.0153222	0.00345086	0.00408318	0.0086828	0.00440362	1	1	1	1	1	1	1	1	1	1	1	0.307679487	0.025988382	2013	-0.0335958	0.0308482	0.0264782	0.00201413	0.00391896	0.017048
IRIS_313-10668	132	-0.0155605	-0.0059618	-0.00721677	0.0236404	0.0365915	-0.0153222	0.00345086	0.00408318	0.0086828	0.00440362	1	1	1	1	1	1	1	1	1	1	1	0.27202941	0.551215217	2012	0.00107788	0.0130269	0.0258691	-0.00754157	-0.0139379	0.0232129
IRIS_313-10671	133	-0.0102885	0.00847649	-0.0278404	0.0162266	-0.044619	0.0438789	0.00402208	0.00273281	-0.00928313	-0.00543296	2	1	1	1	1	1	3	1	1	1	1	0.383666522	0.4645347	2013	-0.0264613	0.000638369	0.0172945	0.00793135	0.00705348	0.00418861
IRIS_313-10674	134	-0.00853868	0.0110492	-0.026276	0.0116426	-0.0298276	-0.0246554	0.0186932	-0.00367439	-0.0115962	-0.00123608	1	1	1	1	1	1	3	1	1	1	1	0.333362318	0.101889916	2012	0.0083386	0.00424452	0.0195143	0.00410441	-0.0144764	0.0107408
IRIS_313-10675	135	-0.00685541	-0.00755984	-0.00464712	0.021379	0.0470053	-0.0079959	-0.00387287	-0.0576728	-0.0305913	-0.0142563	1	1	2	1	1	1	1	1	1	1	1	0.66633325	0.718501264	2013	-0.00749767	-0.000684155	0.0208875	-0.00268978	-0.00802172	0.000182627
IRIS_313-10678	136	-0.0102885	0.00847649	-0.0278404	0.0162266	-0.044619	0.0438789	0.00402208	0.00273281	-0.00928313	-0.00543296	2	1	1	1	1	1	3	1	1	1	1	0	0	2014	-0.0107547	0.0331857	0.0497027	-0.006956	-0.0118237	0.0475067
IRIS_313-10680	137	-0.00695105	-0.0106373	-0.00518599	0.0284295	0.0270152	0.0532437	-0.0115496	0.0146867	0.00844719	0.0114692	2	1	1	1	1	1	1	1	2	1	1	0.184807592	0.087149522	2014	0.0260811	-0.00449983	0.00196102	0.0343599	-0.0308649	-0.0393756
IRIS_313-10681	138	-0.0155605	-0.0059618	-0.00721677	0.0236404	0.0365915	-0.0153222	0.00345086	0.00408318	0.0086828	0.00440362	1	1	1	1	1	1	1	1	1	1	1	0.319749902	0.031939307	2013	0.0279353	-0.00719727	0.00246293	0.0410391	-0.0369487	-0.0451018
IRIS_313-10682	139	-0.0102885	0.00847649	-0.0278404	0.0162266	-0.044619	0.0438789	0.00402208	0.00273281	-0.00928313	-0.00543296	2	1	1	1	1	1	3	1	1	1	1	0	NA	2014	0.0332106	-0.00271249	0.00134099	0.0405821	-0.0255104	-0.0365457
IRIS_313-10683	140	-0.0102885	0.00847649	-0.0278404	0.0162266	-0.044619	0.0438789	0.00402208	0.00273281	-0.00928313	-0.00543296	2	1	1	1	1	1	3	1	1	1	1	0	0.00991495	2014	0.0314932	-0.0025349	0.00077077	0.0391414	-0.0257084	-0.0356047
IRIS_313-10690	141	-0.0078912	0.0156762	-0.045246	-0.0511451	-0.00642811	-0.0140672	0.0105643	0.00342207	0.00518952	0.0252613	1	1	1	1	2	1	3	0	1	1	1	0	0.044049651	2014	-0.059505	0.0501589	-0.0937891	0.0127219	0.0408122	-0.0443896
IRIS_313-10692	142	-0.0015834	0.00687845	-0.0252707	0.0139652	-0.0342053	0.0512051	-0.00330164	-0.0590232	-0.0485572	-0.0240929	2	1	2	1	1	1	3	1	1	1	1	0	NA	2014	0.0336279	0.0127942	-0.0285591	-0.0107244	0.0403677	0.0132197
IRIS_313-10694	143	-0.0110668	0.0164042	-0.0293929	0.015524	-0.0402048	-0.0125688	0.00705521	-0.000721568	-0.0105646	-0.00264437	0	1	1	1	1	1	3	1	1	0	1	0.172046505	0.168647929	2014	0.0340916	0.00487085	-0.00474264	0.0319116	-0.0116332	-0.0143437
IRIS_313-10695	144	-0.00526111	0.0169069	-0.048763	-0.0565288	-0.00119954	-0.0142943	0.00981508	-0.0141643	-0.00518713	-0.0280158	1	1	0	0	2	1	3	1	1	1	1	0.310268701	0.120115521	2014	0.0305202	0.00445083	-0.0111176	0.034821	-0.0119708	-0.0172978
IRIS_313-10698	145	0.000706914	0.00948637	-0.0209353	0.0111088	-0.0261666	-0.0231924	0.0141167	0.055982	-0.0590688	0.00207081	1	1	1	1	1	2	3	1	1	1	1	0.172046505	0.186057809	2012	0.0372794	0.0184378	-0.0295064	-0.0168988	0.0524291	0.0358223
IRIS_313-10705	146	-0.0139564	-0.00711041	-0.00708864	0.0251737	0.0441383	-0.0141961	0.00136854	-0.0176121	-0.00400168	-0.00152385	1	1	0	1	1	1	1	1	1	1	1	0	NA	2014	-0.122895	0.0779968	-0.0929423	0.1005	0.00678956	-0.00502519
IRIS_313-10715	147	-0.0158824	-0.00994521	-0.00880126	0.0302194	0.0277815	0.0612471	-0.0146375	-0.0105399	-0.00136165	-0.00636717	2	1	0	1	1	1	1	1	1	1	1	0	NA	2013	-0.0409734	0.0236874	0.0400721	-0.00083846	0.0203498	-0.034299
IRIS_313-10716	148	-0.00685541	-0.00755984	-0.00464712	0.021379	0.0470053	-0.0079959	-0.00387287	-0.0576728	-0.0305913	-0.0142563	1	1	2	1	1	1	1	1	1	1	1	0	0.001321873	2013	-0.0275259	0.0182307	0.0464012	-0.0248576	0.00172968	-0.00249632
IRIS_313-10717	149	-0.0173104	-0.00853451	-0.00878116	0.0282245	0.0218002	0.0532121	-0.0112203	0.0104904	0.0109959	0.000206741	2	1	1	1	1	1	1	1	1	1	1	0.319749902	0.050318341	2013	-0.0234144	0.0206913	0.0489659	-0.0123704	0.00825578	-0.00043456
IRIS_313-10719	150	-0.000961497	0.0135585	-0.038756	-0.0488312	-0.00458549	-0.0136018	0.0122594	0.0162658	0.0451981	-0.0662812	1	1	1	2	2	1	3	1	1	1	1	0.459873755	0.242646702	2013	-0.0351153	0.0227186	0.0351434	-0.00251271	0.00381562	-0.00455735
IRIS_313-10720	151	-0.0102885	0.00847649	-0.0278404	0.0162266	-0.044619	0.0438789	0.00402208	0.00273281	-0.00928313	-0.00543296	2	1	1	1	1	1	3	1	1	1	1	0.287143889	0.030765185	2014	-0.0171256	0.014185	0.00917715	0.00336266	0.00289618	-0.0159819
IRIS_313-10721	152	-0.0148306	0.0067365	-0.0173966	0.0209266	0.00344315	-0.024803	0.00228388	0.000421684	-0.000391428	0.00119289	1	1	1	1	1	1	0	1	1	0	1	0	0.027709313	2013	-0.0329219	0.0222997	0.0482279	-0.0164732	0.00573454	0.00528657
IRIS_313-10723	153	-0.0238963	-0.0264862	0.0441752	-0.011234	-0.00671747	-0.0256483	-0.00170243	-0.00578045	0.0010043	0.00285101	1	3	1	1	1	1	1	1	1	0	1	0.348875745	0.109882158	2014	-0.0014987	0.0196186	0.0277585	-0.00230623	-0.0173496	0.0196334
IRIS_313-10725	154	-0.00118613	0.0071782	-0.0245024	0.013587	-0.0450616	0.0442299	0.00678192	0.0134347	0.0437133	-0.0739519	2	1	1	2	1	1	3	1	1	1	1	0.21725561	0.431644966	2013	0.014745	0.0212843	0.0236176	0.0170177	-0.00524601	0.0326834
IRIS_313-10726	155	-0.000996691	0.00656477	-0.0252717	0.0140482	-0.0477954	0.047705	0.00373587	-0.00754963	0.0326829	0.0678649	2	1	1	1	1	1	3	2	1	1	1	0.21725561	0.359956174	2014	0.0343472	0.0137104	-0.0173634	0.0116804	0.0183837	0.0180605
IRIS_313-10728	156	-0.0233926	-0.0299531	0.0370898	-0.00574718	-0.0203487	0.0458448	-0.00837277	0.00123051	0.00161997	-0.00221853	2	3	1	1	1	1	1	1	1	1	1	0	0.248306831	2014	0.0113571	0.0101994	0.021184	0.0129646	-0.00836919	0.0145964
IRIS_313-10731	157	-0.0151813	0.00678976	-0.0215233	0.0272016	-0.00238821	-0.00628348	-0.00257182	-6.15E-05	0.0196862	0.0327571	0	1	1	1	1	1	0	0	1	0	1	0.312492888	0.210866148	2012	-0.0193747	-0.0695838	0.00715157	0.00797239	0.00635048	0.0141895
IRIS_313-10733	158	-0.0102885	0.00847649	-0.0278404	0.0162266	-0.044619	0.0438789	0.00402208	0.00273281	-0.00928313	-0.00543296	2	1	1	1	1	1	3	1	1	1	1	0.262814547	0.176178416	2012	0.00822844	-0.00376195	0.0110189	0.0103877	-0.0169293	0.00606213
IRIS_313-10742	159	-0.0155605	-0.0059618	-0.00721677	0.0236404	0.0365915	-0.0153222	0.00345086	0.00408318	0.0086828	0.00440362	1	1	1	1	1	1	1	1	1	1	1	0.348875745	0.018206194	2014	0.0287409	0.0178	-0.0457787	-0.0390133	0.0442944	0.013694
IRIS_313-10748	160	-0.013663	0.17049	0.102761	0.00112849	0.0265585	0.0327835	0.0870755	-0.00895686	0.00341366	0.0147759	1	1	1	1	1	1	3	1	1	3	3	0	0.457585243	2013	0.00735875	-0.00815145	0.00665669	0.0185412	0.0129555	0.0174891
IRIS_313-10751	161	-0.0173104	-0.00853451	-0.00878116	0.0282245	0.0218002	0.0532121	-0.0112203	0.0104904	0.0109959	0.000206741	2	1	1	1	1	1	1	1	1	1	1	0	NA	2012	0.000799551	-0.00952531	-0.00838148	0.0176237	0.0264679	0.0180302
IRIS_313-10753	162	-0.0216428	-0.0273804	0.0386542	-0.0103312	-0.0055573	-0.0226895	0.00629839	-0.00517668	-0.000693107	0.00197835	1	3	1	1	1	1	1	1	1	1	1	0	0.032930663	2014	-0.0348195	-0.00992413	-0.0611906	-0.050093	-0.0576559	-0.00944612
IRIS_313-10754	163	-0.0125404	-0.0286787	0.0419921	-0.0129708	-0.0059999	-0.0223385	0.00905822	0.00552522	0.0523033	-0.0665406	1	3	1	2	1	1	1	1	1	1	1	0	0.223711064	2014	-0.0119662	-0.0337407	-0.0240151	-0.0444993	-0.00831526	-0.0127912
IRIS_313-10755	164	0.0848699	-0.00589822	0.00854834	-0.00317367	0.00151393	0.00134044	-0.000818768	0.00135806	-0.00026212	0.000140543	1	1	3	3	1	3	3	3	3	1	1	0.387753712	NA	2012	0.0324204	0.00766273	-0.00838971	0.0249521	0.000142586	0.00278636
IRIS_313-10756	165	-0.00118613	0.0071782	-0.0245024	0.013587	-0.0450616	0.0442299	0.00678192	0.0134347	0.0437133	-0.0739519	2	1	1	2	1	1	3	1	1	1	1	0.246221346	0.186057809	2013	-0.00978189	0.0250306	0.0348368	-0.00735934	-0.0185699	0.0323869
IRIS_313-10762	166	-0.0115625	0.0100067	-0.0333067	0.00848773	-0.0448244	0.0502061	0.0027764	0.00396581	-0.0101557	-0.00525497	2	1	1	1	0	1	3	1	1	1	1	0.330028617	0.441490791	2012	0.0266235	0.0106263	-0.0223336	-0.005115	0.0443826	0.0323015
IRIS_313-10768	167	-0.00853868	0.0110492	-0.026276	0.0116426	-0.0298276	-0.0246554	0.0186932	-0.00367439	-0.0115962	-0.00123608	1	1	1	1	1	1	3	1	1	1	1	0.278306567	NA	2015	0.0261626	0.0207764	-0.0374125	-0.0240053	0.0557256	0.0353198
IRIS_313-10769	168	-0.00369207	-0.0305413	0.0465645	-0.0131264	0.00851743	-0.0139003	-0.0056019	-0.00727622	-0.0874398	-0.0133747	1	3	2	1	1	2	1	1	1	1	1	0	0.009263372	2014	0.0102078	0.0150924	-0.0225264	-0.0613555	-0.000558733	0.0047646
IRIS_313-10772	169	-0.0126024	0.0278658	-0.0730946	-0.1363	0.0235785	0.0151576	-0.0144485	0.0270279	0.021735	-0.015556	0	1	1	0	3	1	3	1	1	0	1	0.200907034	0.066452835	2012	0.0325999	0.0206983	-0.0506209	-0.0541216	0.0476111	0.0110817
IRIS_313-10774	170	-0.0260089	-0.0324419	0.0386385	-0.0157985	-0.018786	0.0519199	-0.010402	0.00310881	0.00155183	-0.00238581	2	3	1	1	0	1	1	1	1	1	1	0	NA	2012	0.0161357	0.0153189	-0.026775	-0.0656883	-0.00125952	-0.00939612
IRIS_313-10775	171	-0.00853868	0.0110492	-0.026276	0.0116426	-0.0298276	-0.0246554	0.0186932	-0.00367439	-0.0115962	-0.00123608	1	1	1	1	1	1	3	1	1	1	1	0	0.021501156	2012	0.00746817	0.0154748	-0.0207766	-0.0560329	-0.00783422	-0.00245491
IRIS_313-10777	172	-0.011461	0.0125414	-0.0278364	0.0176732	-0.0485425	0.0466961	-0.00564846	0.00379387	-0.00824844	-0.00606069	2	1	1	1	1	1	3	1	1	0	1	0.200907034	0.055438735	2014	0.0201254	0.0234402	-0.0596251	-0.0298773	0.0446913	0.0160642
IRIS_313-10779	173	0.00126223	-0.00501537	-0.0143561	-0.0373671	0.0654947	-0.00280567	-0.0075595	0.0836797	0.0180045	-0.0573346	1	1	1	2	2	2	1	1	1	1	1	0	NA	2014	0.0348269	0.0213168	-0.0468267	-0.0356774	0.0612523	0.0314776
IRIS_313-10782	174	-0.00923281	0.0134581	-0.0296781	0.018871	-0.054012	0.0521223	-0.00540958	0.00757313	0.0104514	-0.0324335	2	1	1	0	1	1	3	1	1	0	1	0.319749902	0.195445905	2014	0.0301181	0.0205903	-0.030035	-0.0125066	0.048139	0.0243567
IRIS_313-10791	175	-0.0015834	0.00687845	-0.0252707	0.0139652	-0.0342053	0.0512051	-0.00330164	-0.0590232	-0.0485572	-0.0240929	2	1	2	1	1	1	3	1	1	1	1	0.408140217	NA	2012	0.0254737	0.0207725	-0.0466117	-0.0285266	0.0428982	0.0247975
IRIS_313-10792	176	-0.0102885	0.00847649	-0.0278404	0.0162266	-0.044619	0.0438789	0.00402208	0.00273281	-0.00928313	-0.00543296	2	1	1	1	1	1	3	1	1	1	1	0	0.59243607	2012	0.028621	0.0139875	-0.0349762	-0.0246839	0.0453613	0.0192239
IRIS_313-10797	177	-0.000996691	0.00656477	-0.0252717	0.0140482	-0.0477954	0.047705	0.00373587	-0.00754963	0.0326829	0.0678649	2	1	1	1	1	1	3	2	1	1	1	0	0.045229349	2014	0.031083	0.0246136	-0.0453127	-0.0289875	0.0532274	0.0299062
IRIS_313-10811	178	-0.0102885	0.00847649	-0.0278404	0.0162266	-0.044619	0.0438789	0.00402208	0.00273281	-0.00928313	-0.00543296	2	1	1	1	1	1	3	1	1	1	1	0	0.136093618	2014	0.0212535	0.0154161	-0.0265579	-0.0413886	0.00556491	0.000529966
IRIS_313-10814	179	-0.00853868	0.0110492	-0.026276	0.0116426	-0.0298276	-0.0246554	0.0186932	-0.00367439	-0.0115962	-0.00123608	1	1	1	1	1	1	3	1	1	1	1	0.341522572	0.042845276	2014	0.0197896	0.0312367	-0.0559935	-0.0139978	0.0593899	0.0309873
IRIS_313-10818	180	-0.0111967	0.0194769	-0.0431999	-0.0498248	-0.00494476	-0.016204	0.000640439	0.00646747	-0.00645198	0.00256173	1	1	1	1	2	1	3	1	1	0	1	0.376288347	0.214620605	2012	0.0185766	0.0228939	-0.0304337	-0.00686659	0.0521087	0.0428556
IRIS_313-10819	181	-0.00853868	0.0110492	-0.026276	0.0116426	-0.0298276	-0.0246554	0.0186932	-0.00367439	-0.0115962	-0.00123608	1	1	1	1	1	1	3	1	1	1	1	0.253697011	0.055063829	2014	0.0162891	0.0195447	-0.0326591	-0.00954401	0.0510426	0.0310443
IRIS_313-10820	182	-0.0173104	-0.00853451	-0.00878116	0.0282245	0.0218002	0.0532121	-0.0112203	0.0104904	0.0109959	0.000206741	2	1	1	1	1	1	1	1	1	1	1	0.224878913	0.021501156	2014	0.0164206	0.0199439	-0.040208	-0.0233189	0.0855194	-0.0234821
IRIS_313-10821	183	-0.000230778	0.00976412	-0.0264791	0.0115502	-0.0249977	-0.00221573	0.00894493	-0.0711527	-0.0551445	-0.0226174	0	1	2	1	1	1	3	1	1	1	1	0.387753712	NA	2012	0.0311991	0.0180683	-0.0267945	-0.0147191	0.0504048	0.0330511
IRIS_313-10822	184	-0.011461	0.0125414	-0.0278364	0.0176732	-0.0485425	0.0466961	-0.00564846	0.00379387	-0.00824844	-0.00606069	2	1	1	1	1	1	3	1	1	0	1	0	NA	2014	0.0256506	0.0137848	-0.0277803	-0.017414	0.054909	0.0247922
IRIS_313-10823	185	-0.00685541	-0.00755984	-0.00464712	0.021379	0.0470053	-0.0079959	-0.00387287	-0.0576728	-0.0305913	-0.0142563	1	1	2	1	1	1	1	1	1	1	1	0.604270517	NA	2014	0.0127451	0.0212313	-0.0349242	-0.0131512	0.0308658	0.0203045
IRIS_313-10824	186	-0.0102885	0.00847649	-0.0278404	0.0162266	-0.044619	0.0438789	0.00402208	0.00273281	-0.00928313	-0.00543296	2	1	1	1	1	1	3	1	1	1	1	0.66633325	NA	2012	0.0351901	0.019216	-0.0526366	-0.0500945	0.0372018	0.0037726
IRIS_313-10825	187	0.0404475	-0.00939435	0.0154532	-0.0163143	-0.0459473	-0.0127498	0.0114164	-0.0194498	0.034888	0.0686254	1	2	2	2	1	2	3	3	0	1	1	0	NA	2014	0.00702937	0.0162343	0.0106733	0.0140027	-0.00466473	0.0122686
IRIS_313-10835	188	-0.0132252	0.00276638	-0.0182846	0.0190636	0.00342315	-0.0216437	0.0120117	-0.000325779	-0.00182191	0.00119518	1	1	1	1	1	1	0	1	1	1	1	0.465266757	0.264685789	2015	-0.0297888	0.0169579	0.0405656	-0.0232945	-0.00191792	-0.00668713
IRIS_313-10836	189	-0.018611	0.00165333	-0.0388527	-0.0920281	0.087961	0.00608293	-0.0149364	0.0225597	0.0162786	0.0113512	1	1	1	1	3	1	1	1	1	1	1	0.603324125	0.734017917	2013	-0.0233454	0.0104476	0.0432568	-0.0227357	-0.000216878	-0.00191441
IRIS_313-10842	190	-0.000996691	0.00656477	-0.0252717	0.0140482	-0.0477954	0.047705	0.00373587	-0.00754963	0.0326829	0.0678649	2	1	1	1	1	1	3	2	1	1	1	0	NA	2012	0.0334511	0.0194369	-0.0370754	-0.0323989	0.0630752	0.0343539
IRIS_313-10844	191	-0.0148941	0.00695906	-0.0355675	-0.0436705	0.0308376	-0.0101547	0.00221371	0.0100711	0.00202784	0.0039342	1	1	1	1	2	1	0	1	1	1	1	0.287143889	0.001321873	2012	0.0306857	0.0183981	-0.0388568	-0.0232017	0.0621536	0.0387524
IRIS_313-10847	192	-0.0233926	-0.0299531	0.0370898	-0.00574718	-0.0203487	0.0458448	-0.00837277	0.00123051	0.00161997	-0.00221853	2	3	1	1	1	1	1	1	1	1	1	0.44974578	0.065912689	2012	0.00460901	0.0026876	0.0166909	-0.00977281	-0.0263263	0.0117354
IRIS_313-10855	193	-0.0206467	-0.0265767	0.0334605	-0.0139854	-0.062708	0.0519995	-0.00181473	-0.00659053	0.00620168	0.0205859	2	3	1	1	1	1	0	0	1	1	1	0.231155692	0.102151054	2014	-0.00224178	0.0169583	0.0301537	-0.0067585	-0.00785191	0.0203115
IRIS_313-10858	194	-0.0100639	0.0148568	-0.042094	-0.0461917	-0.00414289	-0.0139528	0.00949961	0.00556386	-0.00779829	0.00223772	1	1	1	1	2	1	3	1	1	1	1	0	0.103365383	2014	-0.00679823	0.00952996	0.0187826	0.00617452	-0.00910508	0.010982
IRIS_313-10859	195	0.0848699	-0.00589822	0.00854834	-0.00317367	0.00151393	0.00134044	-0.000818768	0.00135806	-0.00026212	0.000140543	1	1	3	3	1	3	3	3	3	1	1	0.517687164	0.016170928	2014	-0.0226444	0.00918875	0.0213722	0.00920075	0.0108841	0.00419559
IRIS_313-10863	196	-0.0173104	-0.00853451	-0.00878116	0.0282245	0.0218002	0.0532121	-0.0112203	0.0104904	0.0109959	0.000206741	2	1	1	1	1	1	1	1	1	1	1	0.251850296	0.020771837	2012	-0.00555063	0.0102349	0.0347412	-0.0209901	-0.021339	0.00854552
IRIS_313-10880	197	-0.0238963	-0.0264862	0.0441752	-0.011234	-0.00671747	-0.0256483	-0.00170243	-0.00578045	0.0010043	0.00285101	1	3	1	1	1	1	1	1	1	0	1	0	0.001321873	2012	-0.000476537	0.0129544	0.0218851	-0.0214427	-0.0269445	0.0167345
IRIS_313-10885	198	-0.0117556	-0.0319748	0.0566084	-0.0142496	0.00047422	-0.0240482	-0.0100518	0.0413189	-0.0717213	0.000728376	1	3	0	1	1	2	1	1	1	0	1	0	0	2012	0.00964954	0.0157354	0.0167627	-0.000685464	-0.0136288	0.0312194
IRIS_313-10887	199	0.000464153	0.0139412	-0.0224818	0.00979806	-0.0329646	-0.0275393	0.0132119	0.00833007	0.0463124	-0.0765118	1	1	1	2	1	1	3	1	1	0	1	0.284450301	0.144919436	2013	0.0176586	-0.00314601	0.00680858	0.0217441	-0.0203291	-0.00976794
IRIS_313-10898	200	-0.0175483	-0.00722299	-0.00837126	0.0271497	0.0366278	2.85E-05	0.000268524	0.00647917	0.0107466	0.00419478	0	1	1	1	1	1	1	1	1	1	1	0.319749902	0.082947341	2012	0.0285133	0.00942404	-0.00246272	0.023686	-0.0011182	0.00784353
IRIS_313-10899	201	-0.0012559	0.0104323	-0.0250411	0.0152189	-0.051856	0.0508528	-0.00592789	-0.00773127	0.036525	0.073611	2	1	1	1	1	1	3	2	1	0	1	0.172046505	0.085737473	2012	0.0355727	0.0103554	-0.00707586	0.0228293	-0.00590341	-0.0137905
IRIS_313-10900	202	-0.0114906	0.0170789	-0.0635685	-0.108286	0.00681176	0.0720946	-0.0145917	0.0269305	0.015021	-0.018561	2	1	1	0	3	1	3	1	1	1	1	0.245466978	0.030177623	2014	0.0381365	0.0113491	-0.00728446	0.0233854	-0.0059041	-0.0147183
IRIS_313-10901	203	-0.0158824	-0.00994521	-0.00880126	0.0302194	0.0277815	0.0612471	-0.0146375	-0.0105399	-0.00136165	-0.00636717	2	1	0	1	1	1	1	1	1	1	1	0	0.057385244	2012	0.0317282	0.00891616	-0.001909	0.0209848	-0.000609794	0.00768981
IRIS_313-10904	204	-0.0132252	0.00276638	-0.0182846	0.0190636	0.00342315	-0.0216437	0.0120117	-0.000325779	-0.00182191	0.00119518	1	1	1	1	1	1	0	1	1	1	1	0	0.018206194	2012	0.0266216	0.00883369	-0.00670926	0.0261501	0.00213898	0.00208115
IRIS_313-10907	205	-0.0128817	0.00674747	-0.0180686	0.0233321	0.00541426	-0.0276332	0.00223143	0.00138123	-0.000927826	0.00574909	1	1	1	1	1	1	0	1	0	0	1	0.333362318	0.015689898	2012	0.0283015	0.00380463	-0.00603388	0.0212266	-0.00477096	-0.00626766
IRIS_313-10908	206	0.0848699	-0.00589822	0.00854834	-0.00317367	0.00151393	0.00134044	-0.000818768	0.00135806	-0.00026212	0.000140543	1	1	3	3	1	3	3	3	3	1	1	0.37714776	0.017674436	2012	0.0331295	0.0115595	-0.00143457	0.0239981	-0.00318027	0.00304426
IRIS_313-10915	207	0.000640323	-0.0116954	-0.000870832	0.0254293	0.0358749	0.0620013	-0.0231206	0.00839083	-0.0757508	-0.0151463	2	1	2	1	1	2	1	1	1	1	1	0	NA	2012	0.0331206	0.0122229	-0.0016027	0.0217672	-0.000957308	0.0104691
IRIS_313-10917	208	-0.0102885	0.00847649	-0.0278404	0.0162266	-0.044619	0.0438789	0.00402208	0.00273281	-0.00928313	-0.00543296	2	1	1	1	1	1	3	1	1	1	1	0	0.001366702	2014	-0.00274794	-0.0190286	0.010306	0.00867959	-0.000608127	0.00253742
IRIS_313-10921	209	-0.00685541	-0.00755984	-0.00464712	0.021379	0.0470053	-0.0079959	-0.00387287	-0.0576728	-0.0305913	-0.0142563	1	1	2	1	1	1	1	1	1	1	1	0	0.109948041	2015	0.00797951	0.0022644	0.00360333	0.0349528	-5.01E-05	-0.0185713
IRIS_313-10924	210	-0.00272176	0.00136219	-0.016133	0.024772	-0.0179124	0.0654952	-0.0127356	0.0188438	0.0896962	-0.0633414	2	1	1	2	1	1	0	0	1	0	1	0	NA	2013	0.0120864	-0.00635462	0.00944992	0.0161777	-0.0120623	0.00784232
IRIS_313-10928	211	-0.0155605	-0.0059618	-0.00721677	0.0236404	0.0365915	-0.0153222	0.00345086	0.00408318	0.0086828	0.00440362	1	1	1	1	1	1	1	1	1	1	1	0.532916504	NA	2013	0.0210613	0.00655099	0.00625062	0.0283807	-0.00955512	-0.0256956
IRIS_313-10929	212	-0.00806481	-0.0100974	-0.00344048	0.0276907	0.0254612	0.0546751	-0.0157969	0.0701468	-0.0364767	0.00351363	2	1	1	1	1	2	1	1	1	1	1	1.598749511	0.022283552	2012	-0.00391303	0.0183109	0.0344026	-0.0121401	-0.0131033	0.0265476
IRIS_313-10932	213	-0.00801855	-0.0104462	-0.00621246	0.0260461	0.0186237	0.0570382	-0.0115065	0.000207933	0.0529619	0.0735046	2	1	1	1	1	1	1	2	1	1	1	0.251850296	NA	2014	-0.0189031	-0.0886419	0.00949978	0.00866076	0.00349086	0.0216835
IRIS_313-10934	214	-0.0111802	0.00231092	-0.0192582	0.0202646	0.00242586	-0.0224193	0.0131736	-0.00381001	0.0131803	0.02727	1	1	1	1	1	1	0	0	1	1	1	0.539986501	0.190662907	2012	0.0321591	0.000781235	-0.00546862	0.0286993	-0.0316132	-0.0442673
IRIS_313-10935	215	-0.000229552	0.0158585	-0.0288103	0.00111015	-0.0186756	-0.0201453	0.00029493	-0.0773965	-0.0593826	-0.0232831	1	1	2	1	0	1	3	1	1	0	1	0.172046505	0.02682127	2012	0.0276341	0.0155008	-0.0346275	-0.0335242	0.0406877	0.0177392
IRIS_313-10940	216	-0.0102885	0.00847649	-0.0278404	0.0162266	-0.044619	0.0438789	0.00402208	0.00273281	-0.00928313	-0.00543296	2	1	1	1	1	1	3	1	1	1	1	0.923038461	NA	2014	0.0315931	0.0134601	-0.0241422	-0.0100805	0.0453003	0.0284544
IRIS_313-10941	217	-0.0123509	-0.0292921	0.0412229	-0.0125096	-0.0087337	-0.0188633	0.00601217	-0.0154591	0.0412729	0.0752762	1	3	1	1	1	1	1	2	1	1	1	0.200907034	0	2014	0.0216092	0.0174621	-0.0358621	-0.0718824	0.00146611	-0.0125673
IRIS_313-10942	218	-0.00118613	0.0071782	-0.0245024	0.013587	-0.0450616	0.0442299	0.00678192	0.0134347	0.0437133	-0.0739519	2	1	1	2	1	1	3	1	1	1	1	0	0.04099931	2012	0.0296562	0.0126484	-0.0262887	-0.0150182	0.0361535	0.0196986
IRIS_313-10944	219	-0.00853868	0.0110492	-0.026276	0.0116426	-0.0298276	-0.0246554	0.0186932	-0.00367439	-0.0115962	-0.00123608	1	1	1	1	1	1	3	1	1	1	1	0	0.206547746	2014	0.0146837	0.0181442	-0.00870629	0.00297183	0.0249413	0.0173835
IRIS_313-10947	220	-0.0156217	-0.0029703	-0.0244634	-0.0381725	0.0723874	-0.00253629	-0.00876732	-0.00773258	0.000514227	0.00260417	1	1	0	1	2	1	1	1	1	1	1	0	NA	2013	0.0129093	0.012042	-0.0205486	0.0122121	0.0318706	-0.00254858
IRIS_313-10951	221	-0.014051	-0.00715541	-0.00688595	0.0259531	0.0413915	-0.0166715	0.00388905	0.00495204	0.00913406	0.0083982	1	1	1	1	1	1	1	1	0	1	1	0	NA	2012	0.0334364	0.016296	-0.0396314	-0.0267812	0.0561421	0.0287396
IRIS_313-10954	222	-0.000996691	0.00656477	-0.0252717	0.0140482	-0.0477954	0.047705	0.00373587	-0.00754963	0.0326829	0.0678649	2	1	1	1	1	1	3	2	1	1	1	0.210713075	0.066452835	2012	0.0327446	0.0158357	-0.0411528	-0.0501998	0.0338575	0.0130799
IRIS_313-10962	223	-0.00500635	-0.00180223	-0.0141671	0.0234201	-0.00874321	0.0545238	-0.00898301	0.0709657	-0.0507789	0.00189062	2	1	1	1	1	2	0	1	1	1	1	0	0.140004818	2014	0.0353569	0.0195122	-0.0438062	-0.0396811	0.0529504	0.0224333
IRIS_313-10966	224	-0.00877994	0.00175261	-0.0201822	0.022626	0.00429949	-0.0250138	0.0147736	-0.00323634	0.0142559	0.035002	1	1	1	1	1	1	0	0	0	1	1	0.319749902	0	2013	0.00579547	-0.0160301	0.00482694	0.0225386	0.0126613	0.019105
IRIS_313-10971	225	-0.0169387	-0.0268798	0.0404981	-0.0213943	-0.0477991	-0.03391	0.0177437	-0.0138363	0.00284715	0.0322763	1	3	1	1	1	1	0	0	0	1	1	0	NA	2012	-0.00628727	0.0113175	0.024709	-0.00683808	-0.00818176	0.0189404
IRIS_313-10972	226	-0.0193368	-0.0171017	0.0224722	0.00704346	0.022009	-0.0210888	-0.00665604	-0.0248588	-0.00824093	-0.00254956	1	2	0	1	1	1	1	1	1	0	1	0	NA	2012	-0.00267171	0.018121	0.0192832	-0.000560467	-0.010712	0.0185401
IRIS_313-10973	227	-0.0191552	-0.0059858	-0.00731575	0.0307739	0.0234833	0.0570833	-0.0213879	0.0120739	0.0138018	0.000277789	2	1	1	1	1	1	1	1	1	0	1	0	NA	2012	-0.00703421	0.0167326	0.0256115	-0.000481864	-0.00606087	0.0366975
IRIS_313-10974	228	-0.0216428	-0.0273804	0.0386542	-0.0103312	-0.0055573	-0.0226895	0.00629839	-0.00517668	-0.000693107	0.00197835	1	3	1	1	1	1	1	1	1	1	1	0	NA	2012	0.00361304	0.0206089	0.0252516	0.00362784	-0.0144555	0.031141
IRIS_313-10977	229	0.0848699	-0.00589822	0.00854834	-0.00317367	0.00151393	0.00134044	-0.000818768	0.00135806	-0.00026212	0.000140543	1	1	3	3	1	3	3	3	3	1	1	0.412795349	0.084381214	2015	-0.0123279	0.0176624	0.0275116	-0.00192611	-0.00876696	0.0390236
IRIS_313-10978	230	-0.0238963	-0.0264862	0.0441752	-0.011234	-0.00671747	-0.0256483	-0.00170243	-0.00578045	0.0010043	0.00285101	1	3	1	1	1	1	1	1	1	0	1	0	0.444468715	2013	-0.00529149	0.018142	0.0255224	-0.00249826	-0.0091001	0.00728065
IRIS_313-10982	231	-0.0173104	-0.00853451	-0.00878116	0.0282245	0.0218002	0.0532121	-0.0112203	0.0104904	0.0109959	0.000206741	2	1	1	1	1	1	1	1	1	1	1	0	0.099975007	2014	0.000391968	0.0205068	0.0299369	-0.0042443	-0.00800026	0.0253677
IRIS_313-10983	232	-0.00853868	0.0110492	-0.026276	0.0116426	-0.0298276	-0.0246554	0.0186932	-0.00367439	-0.0115962	-0.00123608	1	1	1	1	1	1	3	1	1	1	1	0.251850296	0	2012	0.00415964	0.0115144	0.0230943	-0.00251891	-0.0088859	0.0323375
IRIS_313-10984	233	-0.0233926	-0.0299531	0.0370898	-0.00574718	-0.0203487	0.0458448	-0.00837277	0.00123051	0.00161997	-0.00221853	2	3	1	1	1	1	1	1	1	1	1	0	0.073167057	2012	-0.00382767	0.0211639	0.0396978	-0.0117045	-0.0160954	0.0318854
IRIS_313-10985	234	-0.0223974	-0.0263362	0.0256533	-0.0749695	0.0239916	-0.0130492	-0.00296136	0.00574209	0.00307685	0.00970433	1	3	1	1	2	1	1	1	0	1	1	0	0.018266471	2014	0.00258728	0.0197489	0.0219791	-0.0162284	-0.0195639	0.0205869
IRIS_313-10986	235	-0.0216428	-0.0273804	0.0386542	-0.0103312	-0.0055573	-0.0226895	0.00629839	-0.00517668	-0.000693107	0.00197835	1	3	1	1	1	1	1	1	1	1	1	0	0.063655613	2012	-0.00705493	0.0240248	0.0435581	-0.0164826	-0.0214574	0.0338332
IRIS_313-10988	236	0.0472068	-0.0186769	0.00557298	-0.0128515	0.0388834	-0.00142474	-0.00639937	-0.231651	-0.0807156	0.038196	1	0	3	0	0	0	0	2	0	1	1	0	0	2014	-0.0465154	0.030109	-0.0185175	0.00248434	-0.00222956	-0.0498328
IRIS_313-10989	237	-0.0233926	-0.0299531	0.0370898	-0.00574718	-0.0203487	0.0458448	-0.00837277	0.00123051	0.00161997	-0.00221853	2	3	1	1	1	1	1	1	1	1	1	0	0.001366702	2012	0.00531157	0.0187885	0.0238084	-0.00520923	-0.0169263	0.0193593
IRIS_313-10990	238	-0.0155605	-0.0059618	-0.00721677	0.0236404	0.0365915	-0.0153222	0.00345086	0.00408318	0.0086828	0.00440362	1	1	1	1	1	1	1	1	1	1	1	0	0.02682127	2013	0.0111517	-0.0077363	-0.00478437	0.0346794	0.016146	0.0282956
IRIS_313-10995	239	-0.00860527	-0.0101326	-0.00621151	0.0259631	0.0322139	0.0605384	-0.018544	-0.0512656	-0.0282782	-0.0184532	2	1	2	1	1	1	1	1	1	1	1	0.412795349	NA	2012	0.0244721	0.00891399	-0.0142922	0.00515911	0.0233461	0.0153465
IRIS_313-10996	240	-0.00737036	-0.00592087	-0.00428822	-0.0577123	0.0116533	-0.0115069	-0.00127438	0.0644691	-0.0498194	0.00715182	1	2	1	1	2	2	2	1	1	1	1	0	0.040106612	2012	0.0172711	0.0229283	-0.0556695	-0.0634088	0.0185269	-0.0029614
IRIS_313-10997	241	-0.0131258	0.016659	-0.0449398	-0.0448455	-0.0209078	0.0583983	-0.0151742	0.0134599	-0.00364042	-0.00195768	2	1	1	1	2	1	3	1	1	0	1	0	NA	2012	0.0298708	0.0171111	-0.0512582	-0.0462585	0.0341499	0.0036356
IRIS_313-11000	242	-0.0102885	0.00847649	-0.0278404	0.0162266	-0.044619	0.0438789	0.00402208	0.00273281	-0.00928313	-0.00543296	2	1	1	1	1	1	3	1	1	1	1	0	NA	2014	0.0304818	0.0151867	-0.0430001	-0.0332014	0.0484332	0.0155308
IRIS_313-11006	243	-0.00753609	0.0120524	-0.031166	0.0156727	-0.0388406	-0.0113422	0.0184349	-0.00111779	-0.0130624	0.00153341	0	1	1	1	1	1	3	1	0	1	1	0.222111083	NA	2012	0.02495	0.0101506	-0.0186208	0.00483121	0.0236959	0.0166432
IRIS_313-11010	244	-0.0012559	0.0104323	-0.0250411	0.0152189	-0.051856	0.0508528	-0.00592789	-0.00773127	0.036525	0.073611	2	1	1	1	1	1	3	2	1	0	1	0.387753712	0.073091117	2013	0.0314744	0.0129167	-0.0289503	-0.0131092	0.0482645	0.0300998
IRIS_313-11011	245	-0.00441742	0.168927	0.108101	0.00059475	0.0302195	0.0342465	0.0824989	0.0506996	-0.044059	0.0180828	1	1	1	1	1	2	3	1	1	3	3	0.178085052	0.260308152	2013	-0.0167996	-0.00628715	-0.0390005	0.0269888	0.0154986	0.05722
IRIS_313-11038	246	-0.00860527	-0.0101326	-0.00621151	0.0259631	0.0322139	0.0605384	-0.018544	-0.0512656	-0.0282782	-0.0184532	2	1	2	1	1	1	1	1	1	1	1	0	NA	2014	-0.0198826	-0.0941876	0.0105829	0.00936179	0.00491929	0.0231121
IRIS_313-11039	247	-0.0173104	-0.00853451	-0.00878116	0.0282245	0.0218002	0.0532121	-0.0112203	0.0104904	0.0109959	0.000206741	2	1	1	1	1	1	1	1	1	1	1	0.192353841	0.057385244	2014	-0.0231436	-0.0995902	0.00735478	0.000479343	0.00130006	0.0155287
IRIS_313-11041	248	-0.00685541	-0.00755984	-0.00464712	0.021379	0.0470053	-0.0079959	-0.00387287	-0.0576728	-0.0305913	-0.0142563	1	1	2	1	1	1	1	1	1	1	1	0.262814547	0.129257539	2013	-0.0269215	0.0193777	0.0519177	-0.0264576	0.000903669	0.00246522
IRIS_313-11072	249	-0.0151562	-7.32E-05	-0.0200317	0.0240653	-0.0126944	0.0530316	-0.00390515	0.00645385	0.000485271	-0.00253408	2	1	1	1	1	1	0	1	1	1	1	0	0.029674325	2014	0.0374113	0.00930634	-0.00814213	0.0299773	-0.00660042	-0.00860187
IRIS_313-11076	250	1.14E-06	-0.00948253	-0.00167467	0.0258031	0.0463656	0.0729991	-0.0372915	-0.123812	-0.0719849	-0.0397243	2	1	3	1	1	1	1	1	1	0	1	0.184807592	0.207342334	2015	0.03061	-0.0022653	-0.000681248	0.0306221	-0.0312303	-0.0427047
IRIS_313-11078	251	-0.00853868	0.0110492	-0.026276	0.0116426	-0.0298276	-0.0246554	0.0186932	-0.00367439	-0.0115962	-0.00123608	1	1	1	1	1	1	3	1	1	1	1	0.307679487	0.098654024	2014	0.00627049	-0.00221691	-0.0296809	-0.0443568	-0.00381963	-0.0174106
IRIS_313-11079	252	-0.0102885	0.00847649	-0.0278404	0.0162266	-0.044619	0.0438789	0.00402208	0.00273281	-0.00928313	-0.00543296	2	1	1	1	1	1	3	1	1	1	1	0	NA	2012	0.0385032	0.00813115	-0.00448728	0.0326246	-0.0099027	-0.00906528
IRIS_313-11080	253	-0.0155605	-0.0059618	-0.00721677	0.0236404	0.0365915	-0.0153222	0.00345086	0.00408318	0.0086828	0.00440362	1	1	1	1	1	1	1	1	1	1	1	0	0	2014	0.00854832	0.00778815	-1.06E-05	0.0332468	-0.00236393	-0.0262386
IRIS_313-11081	254	-0.0148941	0.00695906	-0.0355675	-0.0436705	0.0308376	-0.0101547	0.00221371	0.0100711	0.00202784	0.0039342	1	1	1	1	2	1	0	1	1	1	1	0.27202941	NA	2015	0.0363521	0.000368152	-0.00174368	0.040121	-0.0378675	-0.0539247
IRIS_313-11082	255	-0.00584466	-0.00547945	-0.00165374	0.0259623	0.0451638	-0.0174071	-0.00590218	0.00949623	0.0080957	0.016906	1	1	1	1	1	1	1	1	2	0	1	0	0	2014	0.0307239	-0.00198459	-0.000573543	0.0385356	-0.0379801	-0.0499194
IRIS_313-11083	256	-0.0102885	0.00847649	-0.0278404	0.0162266	-0.044619	0.0438789	0.00402208	0.00273281	-0.00928313	-0.00543296	2	1	1	1	1	1	3	1	1	1	1	0	0	2014	0.0345782	-0.0028427	0.00163901	0.041862	-0.0253709	-0.0377392
IRIS_313-11086	257	-0.00956903	0.0199079	-0.0618524	-0.113267	0.0231162	-0.00364448	0.00162934	0.0198341	0.0125573	-0.013687	1	1	1	0	3	1	3	1	1	1	1	0.272991492	0.046723374	2014	0.028841	-0.00359972	-0.00272894	0.0352881	-0.0365689	-0.0496804
IRIS_313-11088	258	-0.0173104	-0.00853451	-0.00878116	0.0282245	0.0218002	0.0532121	-0.0112203	0.0104904	0.0109959	0.000206741	2	1	1	1	1	1	1	1	1	1	1	0.287143889	0.144713397	2012	0.0361916	0.0079603	-0.00704632	0.0274565	-0.00592768	-0.00714443
IRIS_313-11089	259	-0.0173104	-0.00853451	-0.00878116	0.0282245	0.0218002	0.0532121	-0.0112203	0.0104904	0.0109959	0.000206741	2	1	1	1	1	1	1	1	1	1	1	0.184807592	0.21791513	2012	0.0225509	-0.00506182	0.00457447	0.0248769	0.00453197	0.0082908
IRIS_313-11090	260	-0.0175483	-0.00722299	-0.00837126	0.0271497	0.0366278	2.85E-05	0.000268524	0.00647917	0.0107466	0.00419478	0	1	1	1	1	1	1	1	1	1	1	0.44974578	0.057725463	2012	0.0336289	0.000127902	-0.00331324	0.0376569	-0.0353036	-0.0492321
IRIS_313-11091	261	0.013384	0.00515255	-0.0443301	-0.113537	0.062192	0.0174548	-0.015863	-0.0671942	0.0532015	0.144892	1	1	2	1	3	1	0	3	1	1	1	0	NA	2013	0.0123656	0.00553233	1.68E-06	0.0264974	-0.00525227	-0.0137477
IRIS_313-11097	262	-0.00631495	-0.00752464	-0.00187609	0.0231067	0.0402525	-0.0138592	-0.00112571	0.0637396	-0.0387898	0.0077105	1	1	1	1	1	2	1	1	1	1	1	0	0.23303219	2012	-0.0128035	0.000873179	-0.0229738	0.0532833	0.0586123	0.0224018
IRIS_313-11101	263	-0.0132252	0.00276638	-0.0182846	0.0190636	0.00342315	-0.0216437	0.0120117	-0.000325779	-0.00182191	0.00119518	1	1	1	1	1	1	0	1	1	1	1	0.44974578	0.057385244	2012	0.0211325	0.00152843	0.00516637	0.0156716	-0.0138935	-0.00115488
IRIS_313-11108	264	-0.00853868	0.0110492	-0.026276	0.0116426	-0.0298276	-0.0246554	0.0186932	-0.00367439	-0.0115962	-0.00123608	1	1	1	1	1	1	3	1	1	1	1	0.178085052	0.009578092	2013	0.0189446	0.0121165	-0.0332043	-0.0184915	0.0450776	0.0342157
IRIS_313-11110	265	-0.00479284	-0.0106047	-0.00157809	0.0294678	0.046256	0.00191065	-0.00518798	0.0802869	-0.0463774	0.012613	0	1	1	1	1	2	1	1	0	1	1	0.348875745	0.073995797	2012	-0.0459065	0.024016	0.0317432	0.00083852	0.0200113	-0.0423548
IRIS_313-11113	266	-0.00860527	-0.0101326	-0.00621151	0.0259631	0.0322139	0.0605384	-0.018544	-0.0512656	-0.0282782	-0.0184532	2	1	2	1	1	1	1	1	1	1	1	0	0.016981377	2014	-0.00204481	0.0301166	0.0416994	-0.00270969	-0.000353436	0.0302514
IRIS_313-11114	267	-0.000436562	0.0194718	-0.066002	-0.127352	0.0351985	0.0238982	-0.0115713	-0.0518905	-0.0321296	-0.0384897	0	1	2	0	3	1	3	1	1	1	1	0.682092369	0.086257521	2014	0.00570693	0.0175872	0.0246832	-0.0130387	-0.0196444	0.0212851
IRIS_313-11120	268	-0.0239759	-0.0142104	0.0179285	-0.0869978	-0.0151451	-0.0205278	-0.00402127	0.000312798	-0.00465888	0.00197209	1	3	1	1	2	1	0	1	1	0	1	0	0.036524685	2012	-0.00311311	0.0170484	0.0306598	-0.0132125	-0.0125704	0.0147399
IRIS_313-11126	269	-0.0155605	-0.0059618	-0.00721677	0.0236404	0.0365915	-0.0153222	0.00345086	0.00408318	0.0086828	0.00440362	1	1	1	1	1	1	1	1	1	1	1	0.482041115	0.347288915	2014	0.0170167	0.00256864	0.0089644	0.0154114	-0.00514679	0.00647644
IRIS_313-11128	270	-0.00517119	-0.00151798	-0.0163595	0.0210785	-0.0132917	0.0531405	-0.000821867	0.0179036	0.0577682	-0.0766034	2	1	1	2	1	1	0	1	1	1	1	0	NA	2012	0.0148947	0.00898444	0.0061492	0.0137449	-0.0102022	0.00613915
IRIS_313-11129	271	0.0848699	-0.00589822	0.00854834	-0.00317367	0.00151393	0.00134044	-0.000818768	0.00135806	-0.00026212	0.000140543	1	1	3	3	1	3	3	3	3	1	1	0.307679487	0.057385244	2014	-0.027506	0.0371984	-0.00510038	0.0146585	-0.0138336	0.0125104
IRIS_313-11130	272	0.00897841	-0.000289662	-0.0244966	0.00984203	0.0304754	-0.0178974	0.00643764	-0.103105	-0.0191727	-0.0230837	1	1	2	0	0	1	0	0	0	1	1	0.482041115	NA	2014	0.00773393	0.00691462	0.00398653	0.010754	-0.0162704	-0.00594073
IRIS_313-11131	273	-0.014051	-0.00715541	-0.00688595	0.0259531	0.0413915	-0.0166715	0.00388905	0.00495204	0.00913406	0.0083982	1	1	1	1	1	1	1	1	0	1	1	0.478966132	0.168697132	2014	-0.0252185	0.000624564	0.0138036	0.0126914	0.00918055	0.0125224
IRIS_313-11132	274	-0.0186017	-0.0166711	0.0157187	0.00665461	0.0155171	-0.0190058	0.00487462	-0.000546753	0.00399485	0.00319098	1	2	1	1	1	1	1	1	1	1	1	0.350401958	0.4747116	2014	0.0219392	0.00692886	0.00892019	0.0193227	-0.0251187	-0.00702362
IRIS_313-11133	275	0.0159036	-0.0160856	0.00384881	0.0273587	0.0343009	0.0671602	-0.020287	0.0475492	-0.0118705	0.0897795	2	1	0	1	1	2	1	2	2	1	1	0.331716234	0.046723374	2013	0.0296805	-0.00194899	-0.000788955	0.0388541	-0.0342377	-0.0483938
IRIS_313-11135	276	-0.0173104	-0.00853451	-0.00878116	0.0282245	0.0218002	0.0532121	-0.0112203	0.0104904	0.0109959	0.000206741	2	1	1	1	1	1	1	1	1	1	1	0	NA	2012	0.01938	0.00658159	0.00768639	0.0174034	-0.010273	0.00913247
IRIS_313-11137	277	-0.00806481	-0.0100974	-0.00344048	0.0276907	0.0254612	0.0546751	-0.0157969	0.0701468	-0.0364767	0.00351363	2	1	1	1	1	2	1	1	1	1	1	0.443413334	0.788976353	2012	0.00254838	-0.00228995	0.0188921	0.00489374	0.00249376	0.0111907
IRIS_313-11138	278	0.0848699	-0.00589822	0.00854834	-0.00317367	0.00151393	0.00134044	-0.000818768	0.00135806	-0.00026212	0.000140543	1	1	3	3	1	3	3	3	3	1	1	0.184807592	0.165037506	2014	0.0224663	0.00600734	-0.00128627	0.0168368	0.00258281	0.00989215
IRIS_313-11139	279	-0.0067471	0.00300055	-0.0286461	0.0137149	0.0124583	-0.030414	0.0175967	0.0348298	0.0251762	0.00742233	1	1	1	0	0	0	0	0	1	1	1	0	NA	2012	0.0129866	0.00896498	0.010658	0.0105809	-0.0056228	0.0196769
IRIS_313-11140	280	0.0848699	-0.00589822	0.00854834	-0.00317367	0.00151393	0.00134044	-0.000818768	0.00135806	-0.00026212	0.000140543	1	1	3	3	1	3	3	3	3	1	1	0.172046505	0.276660301	2014	0.0208693	0.00801473	0.000170278	0.00791589	0.0119158	0.0157865
IRIS_313-11141	281	-0.0206568	-0.0307589	0.0435895	-0.0124061	-0.00287572	-0.0223172	0.00474578	-0.027832	-0.0143211	-0.00408806	1	3	0	1	1	1	1	1	1	1	1	0	0.040203249	2014	0.0166534	0.0139505	0.00786124	0.000887638	-0.00778481	0.021337
IRIS_313-11142	282	-0.00790411	0.0158264	-0.0448207	-0.0505345	-0.00491779	-0.0154105	0.0116021	0.00953995	0.00888452	-0.0190503	1	1	1	0	2	1	3	1	1	1	1	0.465266757	0.554199488	2012	0.0187746	0.00544106	0.000200403	0.0139163	-0.00532596	0.0103115
IRIS_313-11143	283	0.0242954	-0.0038272	-0.00292939	0.0100284	0.0138377	-0.00702245	0.00164538	-0.00147568	0.00675902	-0.00899036	1	1	2	2	1	2	2	2	1	1	1	0.272991492	0.001521496	2012	0.00373807	0.00733557	0.00829108	0.0117312	0.00441702	-0.0120515
IRIS_313-11144	284	-0.0018178	0.00738843	-0.0226885	0.0312812	0.0133243	-0.0362035	-0.000460378	-0.0391808	0.031755	-0.00203204	1	1	0	0	1	1	0	0	0	0	1	0	0	2014	0.0100364	0.0111556	0.0124146	0.00583443	-0.0125641	0.00777864
IRIS_313-11145	285	-0.0100639	0.0148568	-0.042094	-0.0461917	-0.00414289	-0.0139528	0.00949961	0.00556386	-0.00779829	0.00223772	1	1	1	1	2	1	3	1	1	1	1	0	0.117303804	2014	0.0200841	0.00513416	0.00220921	0.0205338	-0.0102224	0.0104562
IRIS_313-11146	286	-0.0102885	0.00847649	-0.0278404	0.0162266	-0.044619	0.0438789	0.00402208	0.00273281	-0.00928313	-0.00543296	2	1	1	1	1	1	3	1	1	1	1	0	NA	2012	0.0174424	0.00885436	0.00828743	0.00676958	-0.00980442	0.0170357
IRIS_313-11147	287	-0.0142902	-0.0312514	0.0404278	-0.00838672	-0.0207913	0.0461958	-0.00561294	0.0119324	0.0546164	-0.0707374	2	3	1	2	1	1	1	1	1	1	1	0	0.106509358	2012	0.0100942	0.0137662	0.0181512	0.000129118	-0.00901854	0.0302555
IRIS_313-11149	288	0.000399336	0.00945235	-0.026535	0.0116796	-0.0398987	-0.0060991	0.0165684	-0.013435	0.0336939	0.0776789	0	1	1	1	1	1	3	2	1	1	1	0.44974578	NA	2012	0.0392442	0.00962254	-0.00862569	0.0347779	-0.00154956	-0.00981242
IRIS_313-11150	289	-0.0173104	-0.00853451	-0.00878116	0.0282245	0.0218002	0.0532121	-0.0112203	0.0104904	0.0109959	0.000206741	2	1	1	1	1	1	1	1	1	1	1	0	NA	2014	0.031888	0.00148891	0.000306045	0.0328618	-0.015935	-0.0173845
IRIS_313-11152	290	0.0848699	-0.00589822	0.00854834	-0.00317367	0.00151393	0.00134044	-0.000818768	0.00135806	-0.00026212	0.000140543	1	1	3	3	1	3	3	3	3	1	1	0.166583312	0.092013244	2012	-0.0229233	-0.0711277	-0.00281678	-0.00914431	0.00327523	-0.00468216
IRIS_313-11157	291	0.0848699	-0.00589822	0.00854834	-0.00317367	0.00151393	0.00134044	-0.000818768	0.00135806	-0.00026212	0.000140543	1	1	3	3	1	3	3	3	3	1	1	0	0	2013	-0.0257763	-0.0633824	-0.00553876	-0.00225374	0.00600137	-0.0006588
IRIS_313-11158	292	-0.00554423	-0.0059408	-0.020907	-0.0414057	0.0751773	0.0900521	-0.047395	0.0803003	-0.057531	0.00517616	2	1	0	1	2	2	1	1	0	0	1	0.517687164	0.069298374	2012	-0.0221322	-0.0795819	0.00290216	-0.00583836	0.0102337	0.0119543
IRIS_313-11160	293	-0.00981642	0.0115448	-0.0293092	0.0141037	-0.036521	-0.0103366	0.0168833	-0.00192955	-0.0114551	-0.00218717	0	1	1	1	1	1	3	1	1	1	1	0.923038461	0.008692152	2012	0.0215726	0.0169563	-0.0375277	-0.0135801	0.0599364	0.0335698
IRIS_313-11162	294	-0.0206979	-0.0306192	0.0439147	-0.0129812	-0.006559	-0.0249403	0.00785963	-0.00236522	0.0166863	-0.0219862	1	3	1	0	1	1	1	1	1	1	1	0.445069609	0.051883855	2013	-0.0142811	-0.00440033	-0.00425703	-0.0587664	-0.0315739	-0.0227957
IRIS_313-11177	295	-0.0221445	-0.0230726	0.0281019	-0.0224685	-0.0553624	0.0468492	-0.00206843	-0.00118537	-0.00941425	-0.0053331	2	3	1	1	0	1	2	1	1	1	1	0.178085052	0.017572469	2013	0.0180792	0.0120201	-0.0232996	-0.0370967	0.0132917	0.00703436
IRIS_313-11178	296	-0.00456785	0.0143736	-0.0559834	-0.0583778	-0.0215526	0.078813	-0.0098685	-0.0131364	-0.00688645	0.0217881	2	1	0	1	2	1	3	0	0	1	1	0	0.180000882	2012	0.0143116	0.014385	-0.0320785	0.00334181	0.0438425	0.0314779
IRIS_313-11179	297	-0.00853868	0.0110492	-0.026276	0.0116426	-0.0298276	-0.0246554	0.0186932	-0.00367439	-0.0115962	-0.00123608	1	1	1	1	1	1	3	1	1	1	1	0.184807592	0.057385244	2014	0.0307363	0.010659	-0.0288911	-0.0161479	0.045864	0.0215225
IRIS_313-11180	298	-0.0100639	0.0148568	-0.042094	-0.0461917	-0.00414289	-0.0139528	0.00949961	0.00556386	-0.00779829	0.00223772	1	1	1	1	2	1	3	1	1	1	1	0.246221346	NA	2014	-0.00948643	0.0342984	-0.0420118	0.0220431	0.0787785	-0.0320529
IRIS_313-11181	299	-0.00419783	0.0176105	-0.0297634	0.0149214	-0.0337883	-0.0313917	0.00826677	-0.0295984	-0.0313434	-0.00543615	1	1	0	1	1	1	3	1	0	0	1	0.532916504	0.444040972	2012	0.0207675	0.011161	-0.0225481	-0.00526628	0.0472231	0.0247852
IRIS_313-11182	300	-0.0120496	0.00254371	-0.0167464	0.0176415	0.00338195	-0.0199888	0.0110721	0.000204395	-0.0014567	0.00158377	1	1	1	1	1	1	2	1	1	1	1	0.37714776	0.402107723	2012	0.0323038	0.0184085	-0.037626	-0.0275582	0.0417437	0.0263604
IRIS_313-11192	301	-0.0102885	0.00847649	-0.0278404	0.0162266	-0.044619	0.0438789	0.00402208	0.00273281	-0.00928313	-0.00543296	2	1	1	1	1	1	3	1	1	1	1	0.287143889	0.143590988	2014	0.0261461	0.00148753	-0.0179305	-0.00449924	-0.0227077	-0.0266606
IRIS_313-11193	302	-0.00753609	0.0120524	-0.031166	0.0156727	-0.0388406	-0.0113422	0.0184349	-0.00111779	-0.0130624	0.00153341	0	1	1	1	1	1	3	1	0	1	1	0	NA	2014	0.0182086	-0.00258979	0.00310188	0.0157439	0.00446064	0.0086421
IRIS_313-11196	303	-0.0155605	-0.0059618	-0.00721677	0.0236404	0.0365915	-0.0153222	0.00345086	0.00408318	0.0086828	0.00440362	1	1	1	1	1	1	1	1	1	1	1	0	0.099257192	2014	0.01362	-0.00411151	-0.00565693	0.0301753	0.0141532	0.0165089
IRIS_313-11197	304	-0.0158824	-0.00994521	-0.00880126	0.0302194	0.0277815	0.0612471	-0.0146375	-0.0105399	-0.00136165	-0.00636717	2	1	0	1	1	1	1	1	1	1	1	0.272991492	0.249243802	2012	-0.0146056	-0.0314004	0.0033567	-0.031811	-0.0224869	-0.00277039
IRIS_313-11200	305	-0.0216428	-0.0273804	0.0386542	-0.0103312	-0.0055573	-0.0226895	0.00629839	-0.00517668	-0.000693107	0.00197835	1	3	1	1	1	1	1	1	1	1	1	0.330028617	NA	2012	0.00742644	0.00950413	-0.0225061	-0.0676867	-0.014566	-0.0158231
IRIS_313-11203	306	-0.0248821	-0.0255866	0.0312459	-0.0827094	0.0266889	-0.0127531	-0.0148537	-0.020533	-0.00816725	0.00149217	1	3	0	1	2	1	1	1	1	0	1	1.189660604	NA	2012	0.00830446	0.0128032	0.0198799	-0.00293997	-0.0181193	0.0249734
IRIS_313-11204	307	0.0848699	-0.00589822	0.00854834	-0.00317367	0.00151393	0.00134044	-0.000818768	0.00135806	-0.00026212	0.000140543	1	1	3	3	1	3	3	3	3	1	1	0.27202941	0.034844554	2012	-0.0183162	0.0276589	0.0300721	-0.0078088	-0.0113561	0.0125959
IRIS_313-11205	308	-0.0216428	-0.0273804	0.0386542	-0.0103312	-0.0055573	-0.0226895	0.00629839	-0.00517668	-0.000693107	0.00197835	1	3	1	1	1	1	1	1	1	1	1	0	NA	2015	0.000310606	0.02409	0.0322191	-0.00225168	-0.021732	0.0528239
IRIS_313-11206	309	-0.00853868	0.0110492	-0.026276	0.0116426	-0.0298276	-0.0246554	0.0186932	-0.00367439	-0.0115962	-0.00123608	1	1	1	1	1	1	3	1	1	1	1	0	0.022283552	2015	0.00683279	0.0172891	-0.00698516	-0.000740447	0.018056	0.0335177
IRIS_313-11207	310	-0.0213724	-0.0300292	0.0296775	-0.0842315	0.0302845	-0.0116305	-0.00553278	-0.0181811	-0.0111904	0.00394494	1	3	0	1	2	1	1	1	0	1	1	0	0.249243802	2012	-0.00702846	0.0244153	0.0268887	-0.0119709	-0.0150249	0.0283518
IRIS_313-11208	311	-0.00175146	-0.00615715	-0.000358021	0.012016	-0.00445406	-0.0257206	0.00886688	0.0737188	-0.0517738	0.0366055	1	0	1	1	1	2	0	0	1	1	1	0.307679487	0.001414677	2014	0.0045839	0.0194848	0.0133267	0.00346971	-0.0102356	0.0345495
IRIS_313-11212	312	-0.00709295	0.0213727	-0.0676288	-0.125798	0.0298939	-0.0013824	-0.00125686	-0.00311403	-0.000738407	-0.0215072	1	1	0	0	3	1	3	1	1	1	1	0.37222178	NA	2014	-0.0112098	0.0216691	0.0394748	-0.0114659	-0.0113341	0.0176676
IRIS_313-11219	313	-0.0172261	-0.00316792	-0.00557581	0.0257946	0.0394464	-0.017519	-0.00557328	0.00508146	0.0109903	0.0047972	1	1	1	1	1	1	1	1	1	0	1	0.297993289	0.049688049	2012	-0.0207657	0.0288818	0.0200064	-0.00865553	-0.0242116	0.0344434
IRIS_313-11220	314	-0.0156723	-0.0277084	0.0266125	-0.0641152	0.00899707	0.0580103	-0.022143	0.0701252	-0.0420547	0.00456215	2	3	1	1	2	2	1	1	1	1	1	0	0.182346759	2012	-0.00203116	0.0237101	0.0268472	-0.0222057	-0.0163923	0.0276369
IRIS_313-11221	315	0.000189063	0.0114064	-0.0433701	-0.0490569	-0.023156	0.0613241	-0.00228496	0.0219612	0.0664349	-0.0525462	2	1	1	2	2	1	3	0	1	1	1	0	0	2012	-0.00664953	0.0294068	0.0400884	0.00260045	-0.0230001	0.0560818
IRIS_313-11222	316	-0.00775136	-0.0286351	0.0339258	-0.0717949	0.0204298	0.0700497	-0.0401434	0.00777777	-0.0861795	-0.0136987	2	3	2	1	2	2	1	1	1	0	1	0	0.061548	2014	-0.00196649	0.0217677	0.0233172	-0.000178212	-0.0155517	0.0374622
IRIS_313-11224	317	-0.00126283	-0.0182774	0.0192132	-0.0789823	-0.0167011	-0.0124764	0.00719957	0.000602242	0.0879277	0.00741121	1	3	1	2	2	1	2	2	1	1	1	0	0.053366493	2012	-0.00829584	0.0284737	0.0374439	-0.00308187	-0.0260505	0.0574738
IRIS_313-11225	318	-0.0238963	-0.0264862	0.0441752	-0.011234	-0.00671747	-0.0256483	-0.00170243	-0.00578045	0.0010043	0.00285101	1	3	1	1	1	1	1	1	1	0	1	0.307679487	0.010276366	2014	0.00124542	0.022889	0.0198209	0.00413978	-0.0140763	0.0416361
IRIS_313-11226	319	-0.0138762	-0.0254846	0.0254049	-0.0703439	0.016951	-0.00816081	-0.00318146	-0.00622087	0.0450708	0.07875	1	3	1	1	2	1	1	2	1	1	1	0	NA	2012	-0.00883207	0.0255423	0.0375046	-0.00550927	-0.0174777	0.0499558
IRIS_313-11227	320	-0.0206467	-0.0265767	0.0334605	-0.0139854	-0.062708	0.0519995	-0.00181473	-0.00659053	0.00620168	0.0205859	2	3	1	1	1	1	0	0	1	1	1	0	0.091452003	2014	-0.00606314	0.0222654	0.0257428	-0.00419656	-0.0114145	0.0293191
IRIS_313-11228	321	-0.0249179	-0.0261456	0.0212718	-0.0635814	0.00533606	0.0565473	-0.0175664	0.0104688	0.00541789	0.00125527	2	3	1	1	2	1	1	1	1	1	1	0	NA	2012	-0.00425595	0.0222469	0.0323944	-0.00429998	-0.0144575	0.0480172
IRIS_313-11229	322	-0.0249179	-0.0261456	0.0212718	-0.0635814	0.00533606	0.0565473	-0.0175664	0.0104688	0.00541789	0.00125527	2	3	1	1	2	1	1	1	1	1	1	0	0.020771837	2012	0.00137833	0.0234533	0.0379482	-0.00591311	-0.0181359	0.0389238
IRIS_313-11230	323	-0.0233926	-0.0299531	0.0370898	-0.00574718	-0.0203487	0.0458448	-0.00837277	0.00123051	0.00161997	-0.00221853	2	3	1	1	1	1	1	1	1	1	1	0.297484847	0.02682127	2014	-0.00526253	0.0227736	0.0271744	-0.00464853	-0.0120757	0.0305506
IRIS_313-11233	324	-0.015356	-0.0244777	0.029867	-0.0762071	0.0176037	-0.00978928	-0.0115076	-0.00763957	0.0503858	0.0866257	1	3	1	1	2	1	1	2	1	0	1	0.297484847	0.009578092	2013	0.000626401	-0.0128756	-0.0298919	-0.0399049	-0.0304828	-0.030026
IRIS_313-11234	325	-0.0188356	-0.00472695	-0.0245992	-0.0296098	0.0474849	0.0639147	-0.0204139	0.0197286	0.0147938	0.00368054	2	1	1	1	2	1	1	1	1	1	1	0	0.029674325	2014	-0.0112789	-0.00278367	-0.048341	-0.0399802	-0.0101746	0.00067442
IRIS_313-11235	326	-0.0128869	0.00342888	-0.0248667	0.011345	0.00780088	-0.0231527	0.0129143	-0.00274704	0.0150945	0.0310202	1	1	1	1	0	1	0	0	1	1	1	0	0.076806134	2014	0.00199455	0.0261788	0.0172287	0.0114255	0.00311968	0.0447958
IRIS_313-11236	327	-0.00982571	0.0129974	-0.0465368	-0.0455543	-0.0212222	0.0603287	-0.00461899	0.0166363	0.0113482	-0.0239244	2	1	1	0	2	1	3	1	1	1	1	0.237989217	0.081803008	2014	0.0347461	0.0113391	-0.00780452	0.0331484	-0.00269923	-0.00440206
IRIS_313-11237	328	-0.0203608	-0.000919392	-0.0404171	-0.087444	0.0731696	0.0746172	-0.0296076	0.0289669	0.0185917	0.00715434	2	1	1	1	3	1	1	1	1	1	1	0	0.081803008	2013	-0.0476235	0.00451012	-0.0469308	-0.0212753	-0.0475258	0.0152856
IRIS_313-11239	329	-0.0249179	-0.0261456	0.0212718	-0.0635814	0.00533606	0.0565473	-0.0175664	0.0104688	0.00541789	0.00125527	2	3	1	1	2	1	1	1	1	1	1	1.189660604	NA	2012	0.0193276	0.00467281	-0.0377067	-0.0505607	0.00781043	-0.00522774
IRIS_313-11240	330	-0.00779392	-0.00406596	-0.0204661	-0.0363722	0.0590999	-0.000793497	-0.00602899	0.00303898	0.0544467	0.0811752	1	1	1	1	2	1	1	2	1	1	1	0	0.042287936	2012	-0.0240016	0.00196497	0.0228975	-0.0301216	-0.0169672	-0.0184101
IRIS_313-11241	331	0.000721769	-0.00505057	-0.0171271	-0.0390948	0.0722474	0.00305764	-0.0103067	-0.0377326	0.026203	-0.0793014	1	1	2	2	2	1	1	1	1	1	1	0	NA	2012	-0.020195	0.0166469	0.0425763	-0.0261035	-0.0117419	0.00724598
IRIS_313-11242	332	0.0300883	-0.0128317	0.00778327	-0.0645867	0.0236631	2.80E-05	-0.00645382	0.00732893	0.00332031	0.00453324	1	2	2	2	2	2	2	2	2	1	1	0.272991492	0.018452422	2012	-0.00741584	0.0255115	0.0324674	-0.0134472	-0.00952795	0.0161822
IRIS_313-11247	333	-0.00801855	-0.0104462	-0.00621246	0.0260461	0.0186237	0.0570382	-0.0115065	0.000207933	0.0529619	0.0735046	2	1	1	1	1	1	1	2	1	1	1	1.189660604	NA	2015	-0.025329	-0.0392225	0.0156393	-0.02189	-0.00852284	-0.00773277
IRIS_313-11254	334	0.00227091	0.0141016	-0.0389849	-0.0512322	-0.000752196	-0.0136409	0.00689776	0.0755913	-0.043462	-0.0162946	1	1	1	0	2	2	3	1	1	1	1	0.296880331	0.061548	2014	0.0296477	0.0105911	-0.0125055	0.0238002	0.00679079	0.00498883
IRIS_313-11256	335	-0.00711033	-0.0290419	0.0271794	-0.0684824	0.0153072	0.0642246	-0.0221303	-0.0405853	0.0191402	-0.0859236	2	3	2	2	2	1	1	1	1	1	1	0.333166625	NA	2012	0.00029759	0.0109588	0.0108076	-0.038002	-0.0428545	0.00559772
IRIS_313-11257	336	-0.0203515	-0.0192438	0.0141543	0.0112386	0.000725732	0.0495285	-0.00979654	0.00586044	0.00630792	-0.0010059	2	2	1	1	1	1	1	1	1	1	1	0	NA	2014	-0.116884	0.0702691	-0.081689	0.0639417	-0.0582021	0.00228838
IRIS_313-11260	337	0.00944367	0.0449659	0.0039012	0.00771394	-0.0364685	-0.0298487	-0.0630341	-0.00415787	0.106077	0.00566204	1	1	1	2	1	1	3	2	1	2	0	0.278306567	NA	2014	-0.0206026	0.0162364	-0.0146379	0.0304063	0.0114793	-0.0190892
IRIS_313-11261	338	-0.00923188	0.0167406	-0.0506796	-0.0553562	-0.010965	0.00295289	0.00755588	0.00630988	0.00733866	0.0271824	0	1	1	1	2	1	3	0	1	1	1	1.189660604	NA	2014	0.016416	0.000129391	0.00360067	0.0136206	-0.0223696	-0.0158702
IRIS_313-11262	339	0.000497135	-0.0114308	-0.00287355	0.0233235	0.0317713	0.0608894	-0.0157842	-0.0405637	0.0247182	-0.0869721	2	1	2	2	1	1	1	1	1	1	1	0	0	2012	3.43E-05	0.00605796	0.0166561	-0.0102944	-0.0259857	0.0137568
IRIS_313-11264	340	0.00985557	0.00783919	-0.0203693	0.00682462	-0.0334466	-0.0204783	0.0211669	-0.00325493	0.0833662	0.00354284	1	1	1	2	1	1	3	2	1	1	1	0.251850296	NA	2014	0.0124071	-0.00568882	0.0101042	0.017501	-0.0165486	0.00317287
IRIS_313-11266	341	-0.00252191	0.0103723	-0.0410897	-0.0437861	-0.0221107	0.0584075	-0.00545776	0.00168862	0.0364808	0.0713387	2	1	1	1	2	1	3	2	1	1	1	0.408140217	0.061743944	2012	0.00950849	0.001493	0.0170196	-0.00465663	-0.0218056	0.00861557
IRIS_313-11267	342	-0.0233926	-0.0299531	0.0370898	-0.00574718	-0.0203487	0.0458448	-0.00837277	0.00123051	0.00161997	-0.00221853	2	3	1	1	1	1	1	1	1	1	1	0.262814547	0.036026231	2012	0.00464767	0.0222357	0.0287089	-0.0067392	-0.0119954	0.0273805
IRIS_313-11273	343	-0.0233926	-0.0299531	0.0370898	-0.00574718	-0.0203487	0.0458448	-0.00837277	0.00123051	0.00161997	-0.00221853	2	3	1	1	1	1	1	1	1	1	1	0.296880331	0	2012	0.00197025	0.0157495	0.0122475	-0.0501645	-0.0489244	0.0108412
IRIS_313-11275	344	-0.0233926	-0.0299531	0.0370898	-0.00574718	-0.0203487	0.0458448	-0.00837277	0.00123051	0.00161997	-0.00221853	2	3	1	1	1	1	1	1	1	1	1	0.333282047	0.39399864	2013	-0.00673016	-0.00278023	0.0194318	0.00907875	-0.00157026	0.0122079
IRIS_313-11276	345	-0.00252191	0.0103723	-0.0410897	-0.0437861	-0.0221107	0.0584075	-0.00545776	0.00168862	0.0364808	0.0713387	2	1	1	1	2	1	3	2	1	1	1	0	0	2014	-0.0650355	0.0381568	-0.0499016	0.0745959	-0.0251277	0.0144665
IRIS_313-11279	346	-0.0233926	-0.0299531	0.0370898	-0.00574718	-0.0203487	0.0458448	-0.00837277	0.00123051	0.00161997	-0.00221853	2	3	1	1	1	1	1	1	1	1	1	0	0.195414584	2012	-0.0442279	0.0291281	-0.0179062	0.0448846	0.0108144	-0.0212816
IRIS_313-11282	347	-0.0198361	-0.0205046	0.031326	-0.0171671	-0.0404344	-0.0292113	0.014675	-0.00962291	-0.010485	-0.00168857	1	3	1	1	1	1	0	1	1	1	1	0.231155692	0.011084459	2014	0.00458745	0.018726	0.0229053	-0.00239524	-0.0114474	0.0160176
IRIS_313-11283	348	-0.00801855	-0.0104462	-0.00621246	0.0260461	0.0186237	0.0570382	-0.0115065	0.000207933	0.0529619	0.0735046	2	1	1	1	1	1	1	2	1	1	1	0.348875745	0.025988382	2014	-0.00990144	-0.0102702	0.00395199	0.0148848	-0.00419405	-0.00124606
IRIS_313-11287	349	-0.0165307	-0.00886912	0.00652074	0.000948219	-0.0185056	-0.0254275	0.0133434	-0.00497434	-0.00615345	-0.000246695	1	2	1	1	1	1	0	1	1	1	1	0	NA	2012	0.015428	-0.00104591	0.0109908	0.017234	-0.0169688	-0.00428522
IRIS_313-11288	350	-0.00860527	-0.0101326	-0.00621151	0.0259631	0.0322139	0.0605384	-0.018544	-0.0512656	-0.0282782	-0.0184532	2	1	2	1	1	1	1	1	1	1	1	0.297993289	0.019532019	2014	-0.0373937	0.0335366	-0.00333243	0.0108383	0.0680068	-0.0884121
IRIS_313-11292	351	-0.00631495	-0.00752464	-0.00187609	0.0231067	0.0402525	-0.0138592	-0.00112571	0.0637396	-0.0387898	0.0077105	1	1	1	1	1	2	1	1	1	1	1	0	NA	2014	0.00727666	0.00983851	0.014354	-0.00246556	-0.019684	0.0111674
IRIS_313-11294	352	-0.0223628	-0.0265377	0.026883	-0.0757133	0.021475	-0.0131743	-0.00211309	0.00792892	0.0203591	-0.0166228	1	3	1	0	2	1	1	1	1	1	1	0	0.150191651	2012	0.000669571	0.0184745	0.0191481	-0.0138927	-0.0260412	0.0204834
IRIS_313-11296	353	-0.011461	0.0125414	-0.0278364	0.0176732	-0.0485425	0.0466961	-0.00564846	0.00379387	-0.00824844	-0.00606069	2	1	1	1	1	1	3	1	1	0	1	0.71322037	0.25610072	2012	-0.00221062	-0.00752493	0.00499548	-0.00300729	-0.0225868	-0.0135483
IRIS_313-11299	354	-0.0102885	0.00847649	-0.0278404	0.0162266	-0.044619	0.0438789	0.00402208	0.00273281	-0.00928313	-0.00543296	2	1	1	1	1	1	3	1	1	1	1	0	NA	2014	-0.00924465	0.0106156	0.0142035	0.0342779	0.0343528	-0.0719109
IRIS_313-11300	355	-0.0062687	-0.00787353	-0.00464807	0.021462	0.0334151	-0.011496	0.00316465	-0.00619926	0.0506488	0.0777014	1	1	1	1	1	1	1	2	1	1	1	1.189660604	NA	2014	-0.0132946	0.0237382	0.0356948	-0.00205305	0.00162626	0.0224173
IRIS_313-11301	356	-0.0125404	-0.0286787	0.0419921	-0.0129708	-0.0059999	-0.0223385	0.00905822	0.00552522	0.0523033	-0.0665406	1	3	1	2	1	1	1	1	1	1	1	0.178085052	0.013646823	2015	0.00077934	0.0227241	0.023513	-0.00890391	-0.0156898	0.0295573
IRIS_313-11302	357	-0.00853868	0.0110492	-0.026276	0.0116426	-0.0298276	-0.0246554	0.0186932	-0.00367439	-0.0115962	-0.00123608	1	1	1	1	1	1	3	1	1	1	1	0.348875745	0.323803125	2015	-0.016382	0.0172882	0.01938	0.0106724	-0.00672767	-0.0137401
IRIS_313-11303	358	-0.000996691	0.00656477	-0.0252717	0.0140482	-0.0477954	0.047705	0.00373587	-0.00754963	0.0326829	0.0678649	2	1	1	1	1	1	3	2	1	1	1	0.387753712	0.234012969	2013	-0.000751426	0.00206965	0.0131717	0.0169038	-0.00801265	0.00269355
IRIS_313-11304	359	-0.00853868	0.0110492	-0.026276	0.0116426	-0.0298276	-0.0246554	0.0186932	-0.00367439	-0.0115962	-0.00123608	1	1	1	1	1	1	3	1	1	1	1	0.330028617	0.064141445	2013	0.012186	0.000209396	0.0101625	0.0159025	-0.0193424	0.003117
IRIS_313-11305	360	-0.0100639	0.0148568	-0.042094	-0.0461917	-0.00414289	-0.0139528	0.00949961	0.00556386	-0.00779829	0.00223772	1	1	1	1	2	1	3	1	1	1	1	0.482041115	0.077660296	2012	-0.0544784	0.0355085	-0.0342763	0.0399509	-0.0134623	-0.0100034
IRIS_313-11306	361	-0.00853868	0.0110492	-0.026276	0.0116426	-0.0298276	-0.0246554	0.0186932	-0.00367439	-0.0115962	-0.00123608	1	1	1	1	1	1	3	1	1	1	1	0.272991492	0.429517951	2012	1.53E-05	-0.00942647	0.0141419	-0.00127288	-0.0132285	0.00344353
IRIS_313-11307	362	-0.0206568	-0.0307589	0.0435895	-0.0124061	-0.00287572	-0.0223172	0.00474578	-0.027832	-0.0143211	-0.00408806	1	3	0	1	1	1	1	1	1	1	1	0.330028617	0.233801847	2012	0.00783105	0.00725696	0.0224576	0.00597227	-0.0116201	0.0182451
IRIS_313-11308	363	-0.0206568	-0.0307589	0.0435895	-0.0124061	-0.00287572	-0.0223172	0.00474578	-0.027832	-0.0143211	-0.00408806	1	3	0	1	1	1	1	1	1	1	1	0	0.064141445	2012	0.00487539	0.00741397	0.0200603	-0.0106294	-0.0233512	0.0114667
IRIS_313-11310	364	-0.0233926	-0.0299531	0.0370898	-0.00574718	-0.0203487	0.0458448	-0.00837277	0.00123051	0.00161997	-0.00221853	2	3	1	1	1	1	1	1	1	1	1	0	0.003227291	2012	-0.00534905	0.0066416	0.0304758	0.000267688	-0.0016505	0.00275704
IRIS_313-11315	365	-0.0121236	-0.00835918	-0.00648648	0.0277233	0.0462636	-0.0184367	0.00529393	0.00955482	0.0296185	-0.0169234	1	1	1	0	1	1	1	1	0	1	1	0.224878913	0.099975007	2014	0.0312933	0.0146377	-0.032098	-0.0240879	0.0496738	0.0226802
IRIS_313-11317	366	0.00168586	0.0139039	-0.0423809	-0.0536266	0.00490807	-0.00613237	0.00252475	-0.0650662	-0.0378518	0.00554631	1	1	2	1	2	1	3	0	1	1	1	0.262814547	0.195445905	2014	0.03488	0.0184736	-0.041318	-0.0355024	0.0491075	0.0173323
IRIS_313-11318	367	0.0187039	0.0059766	-0.015797	0.006669	-0.0189293	-0.0120401	0.00650674	-0.0160564	-0.0563769	0.0567087	1	1	2	1	1	2	3	2	1	1	1	0.387753712	NA	2014	0.0291394	0.0104056	-0.0312648	-0.0130589	0.0513781	0.0254978
IRIS_313-11321	368	-0.00631495	-0.00752464	-0.00187609	0.0231067	0.0402525	-0.0138592	-0.00112571	0.0637396	-0.0387898	0.0077105	1	1	1	1	1	2	1	1	1	1	1	0.348875745	0.017572469	2015	0.00232525	0.0153108	0.0240551	-0.007313	-0.012938	0.0156178
IRIS_313-11326	369	-0.00981642	0.0115448	-0.0293092	0.0141037	-0.036521	-0.0103366	0.0168833	-0.00192955	-0.0114551	-0.00218717	0	1	1	1	1	1	3	1	1	1	1	0.752520261	0.07642718	2012	0.0142376	0.0115914	-0.0237357	-0.0626281	-0.00693101	-0.0072951
IRIS_313-11327	370	-0.0015834	0.00687845	-0.0252707	0.0139652	-0.0342053	0.0512051	-0.00330164	-0.0590232	-0.0485572	-0.0240929	2	1	2	1	1	1	3	1	1	1	1	0	NA	2012	0.0394361	0.0072585	-0.00768571	0.0329153	-0.0328777	-0.0459892
IRIS_313-11330	371	-0.00368741	0.121109	0.0635971	0.00455556	0.00696694	0.00157916	-0.0469865	-0.0680007	-0.0307931	-0.0110009	1	1	2	1	1	1	3	1	1	3	2	0.166583312	0	2014	0.0204984	-0.00283519	-0.00787266	0.0293534	0.0111051	0.00993164
IRIS_313-11331	372	-0.013663	0.17049	0.102761	0.00112849	0.0265585	0.0327835	0.0870755	-0.00895686	0.00341366	0.0147759	1	1	1	1	1	1	3	1	1	3	3	0.245466978	0.041482236	2014	0.0234044	-0.002556	-0.00861232	0.0219923	0.00664119	0.00679131
IRIS_313-11335	373	-0.0123972	-0.0289432	0.0439949	-0.010865	-0.00189629	-0.0212265	0.00172182	0.0544797	-0.0481657	0.00528523	1	3	1	1	1	2	1	1	1	1	1	0	0.098888049	2014	-0.0254317	0.0181559	0.0419513	-0.0112964	0.00257865	-0.00935963
IRIS_313-11338	374	-0.0151562	-7.32E-05	-0.0200317	0.0240653	-0.0126944	0.0530316	-0.00390515	0.00645385	0.000485271	-0.00253408	2	1	1	1	1	1	0	1	1	1	1	0	NA	2012	0.0122137	-0.00699505	0.00296371	0.0303815	0.0126355	0.0190471
IRIS_313-11339	375	-0.0186037	-0.0232737	0.0354575	-0.0186228	-0.0426982	-0.0319552	0.0162626	-0.00905414	-0.0125121	0.00275351	1	3	1	1	1	1	0	1	0	1	1	0	0.104250314	2012	-0.00671608	0.0224143	0.034423	-0.0100315	-0.0140778	0.0261211
IRIS_313-11341	376	-0.00219347	0.11839	0.071118	-0.000460095	0.0370023	0.0571016	0.275245	0.053966	-0.071782	0.0171032	1	1	1	1	1	2	3	1	1	0	3	0.245466978	0.157108546	2012	0.0293551	0.00559396	-0.00479455	0.0268259	0.00454965	0.00362138
IRIS_313-11343	377	-0.00328332	0.0218461	-0.0574828	-0.114829	0.034131	0.00345608	-0.0168371	-0.0518092	-0.0447373	-0.0133363	1	1	2	1	3	1	3	1	1	0	1	0.172046505	0.188871616	2014	0.0233148	0.00491382	-0.00618834	0.030512	0.000276612	0.00412083
IRIS_313-11345	378	-0.013663	0.17049	0.102761	0.00112849	0.0265585	0.0327835	0.0870755	-0.00895686	0.00341366	0.0147759	1	1	1	1	1	1	3	1	1	3	3	0.278306567	0.192241364	2013	0.00850491	-0.00830052	0.00390399	0.0378809	0.0165861	0.029223
IRIS_313-11346	379	-0.0216428	-0.0273804	0.0386542	-0.0103312	-0.0055573	-0.0226895	0.00629839	-0.00517668	-0.000693107	0.00197835	1	3	1	1	1	1	1	1	1	1	1	0	0.159293353	2014	-0.00260978	0.0025133	-0.0117902	-0.0687388	-0.031065	-0.0192485
IRIS_313-11347	380	-0.0175483	-0.00722299	-0.00837126	0.0271497	0.0366278	2.85E-05	0.000268524	0.00647917	0.0107466	0.00419478	0	1	1	1	1	1	1	1	1	1	1	0.333362318	0.134736541	2013	0.00973596	-0.00955908	0.00179744	0.0319638	0.0142417	0.0256172
IRIS_313-11351	381	-0.00860527	-0.0101326	-0.00621151	0.0259631	0.0322139	0.0605384	-0.018544	-0.0512656	-0.0282782	-0.0184532	2	1	2	1	1	1	1	1	1	1	1	0.752520261	0.011538114	2012	-0.00489156	0.0203319	0.0412834	-0.0191432	-0.0188912	0.0361677
IRIS_313-11354	382	-0.00964573	0.012828	-0.0315853	0.00341001	-0.0284984	-0.0254193	0.0189425	-0.00301131	-0.0125229	-0.000569629	1	1	1	1	0	1	3	1	1	1	1	0	0.324779995	2012	-0.00862289	0.0242036	0.033841	-0.00739008	-0.018539	0.0319622
IRIS_313-11355	383	0.0848699	-0.00589822	0.00854834	-0.00317367	0.00151393	0.00134044	-0.000818768	0.00135806	-0.00026212	0.000140543	1	1	3	3	1	3	3	3	3	1	1	0	0	2012	-0.0535307	-0.028093	0.00623739	-0.0145864	0.00337448	-0.0193006
IRIS_313-11357	384	-0.0112834	-0.0294832	0.0422494	-0.0101262	-0.000342241	-0.0226579	0.00596905	-0.000980381	-0.00324179	0.0132408	1	3	1	1	1	1	1	1	2	1	1	0.23558438	0.110886187	2012	-0.0153207	-0.0146216	-0.00212152	-0.0549278	-0.037326	-0.0208909
IRIS_313-11359	385	-0.0165307	-0.00886912	0.00652074	0.000948219	-0.0185056	-0.0254275	0.0133434	-0.00497434	-0.00615345	-0.000246695	1	2	1	1	1	1	0	1	1	1	1	0	0.010665127	2012	-0.00632736	0.0249041	0.0397381	-0.00581437	-0.026364	0.0444742
IRIS_313-11361	386	-0.000537436	-0.0337036	0.052711	-0.0144944	-0.00094878	-0.0226736	0.00501787	0.0721865	0.00382087	-0.0652956	1	3	1	2	1	2	1	1	0	1	1	0.443413334	0.204050041	2014	-0.0100454	0.023651	0.0382305	-0.0160056	-0.0161296	0.0210815
IRIS_313-11363	387	-4.10E-05	0.000411366	-0.0124483	0.0203487	0.00952545	-0.0223272	0.00756331	0.0713361	-0.0589499	0.0101913	1	1	1	1	1	2	0	1	0	1	1	0	NA	2014	-0.00188253	0.0155673	0.0317751	-0.0100403	-0.01368	0.0125185
IRIS_313-11365	388	-0.0226288	-0.033382	0.0414009	-0.00590549	-0.0208382	0.0504225	-0.00879659	0.00221033	0.000895697	0.00121699	2	3	1	1	1	1	1	1	0	1	1	0	0	2012	0.00197659	0.0142505	0.00923394	-0.046066	-0.044172	0.00872162
IRIS_313-11367	389	-0.0191552	-0.0059858	-0.00731575	0.0307739	0.0234833	0.0570833	-0.0213879	0.0120739	0.0138018	0.000277789	2	1	1	1	1	1	1	1	1	0	1	0	NA	2012	-0.00627323	0.0225904	0.0363571	-0.0114777	-0.0204682	0.0269965
IRIS_313-11369	390	-0.010292	-0.0222848	0.0341529	-0.0196191	-0.0292694	-0.0213577	0.00698826	-0.075875	-0.0527113	-0.0216179	1	3	2	1	1	1	0	1	1	1	1	0	0.037903605	2012	-0.00626061	0.025259	0.0353658	-0.00522474	-0.0245373	0.0531109
IRIS_313-11370	391	-0.0155605	-0.0059618	-0.00721677	0.0236404	0.0365915	-0.0153222	0.00345086	0.00408318	0.0086828	0.00440362	1	1	1	1	1	1	1	1	1	1	1	0.445069609	0.080188446	2014	-0.0122463	0.0182796	0.0537067	-0.0127135	-0.00108791	0.00060922
IRIS_313-11372	392	0.00793307	0.011347	-0.0369556	-0.0506315	0.00309443	-0.00280046	0.00188967	-0.0664745	-0.00510636	0.0568756	1	1	2	1	2	1	3	2	1	1	1	0	0.048496386	2012	-0.0100337	0.0232026	0.0461157	-0.0136634	-0.0101915	0.0225157
IRIS_313-11377	393	-0.0167135	0.178105	0.0711248	-0.11454	0.077928	0.0541886	0.0686882	0.00951963	0.0110095	0.0217235	1	1	1	1	3	1	3	1	1	3	3	0	0	2013	0.00202724	-0.0076568	-0.00922742	0.0392281	0.0347648	0.0313604
IRIS_313-11383	394	-0.00456061	0.169192	0.106099	-0.00151105	0.0261159	0.0331345	0.0898353	0.00174504	0.0564101	-0.053743	1	1	1	2	1	1	3	1	1	3	3	0	0.034047415	2013	-0.0107167	-0.00722073	-0.0228853	0.0281958	0.0349781	0.0178884
IRIS_313-11386	395	-0.0102885	0.00847649	-0.0278404	0.0162266	-0.044619	0.0438789	0.00402208	0.00273281	-0.00928313	-0.00543296	2	1	1	1	1	1	3	1	1	1	1	0.178085052	0.110009084	2012	0.0357912	0.00618195	-0.00701184	0.0380901	-0.0232124	-0.0353299
IRIS_313-11388	396	0.00234079	-0.0125491	-0.00261728	0.0262511	0.0238388	0.0570698	-0.0118358	0.00440423	0.0504132	0.084767	2	1	1	1	1	1	1	2	2	1	1	0.272991492	NA	2015	0.0331914	0.000866199	-0.00294479	0.0324678	-0.0336053	-0.0427609
IRIS_313-11390	397	-0.00520119	-0.00806461	-0.00362159	0.0238454	0.0418066	-0.0152906	0.00312152	0.00827948	0.00613412	0.0156661	1	1	1	1	1	1	1	1	2	1	1	0.384707681	NA	2014	0.0369461	-0.000476854	-0.00364055	0.0390773	-0.0390515	-0.0545868
IRIS_313-11391	398	-0.0173104	-0.00853451	-0.00878116	0.0282245	0.0218002	0.0532121	-0.0112203	0.0104904	0.0109959	0.000206741	2	1	1	1	1	1	1	1	1	1	1	0.321158617	0.102151054	2014	0.0288295	-0.00145998	0.00468724	0.0358645	-0.0287284	-0.0301484
IRIS_313-11392	399	0.000753166	0.00913748	-0.0237073	0.00946416	-0.033004	-0.0208293	0.018407	-0.0139568	0.0303698	0.0720617	1	1	1	1	1	1	3	2	1	1	1	1.189660604	0.129225375	2012	0.0334949	0.00774157	0.000492483	0.0321957	-0.00936385	-0.0117471
IRIS_313-11393	400	-0.00623918	0.0117448	-0.027789	0.0121976	-0.0329518	-0.0271765	0.0215748	-0.000754189	0.0052117	-0.0244137	1	1	1	0	1	1	3	1	1	1	1	0.296880331	0.055438735	2014	0.0361561	0.00651486	-0.00883573	0.0246857	-0.0160614	-0.0235816
IRIS_313-11394	401	-0.0141008	-0.0318648	0.0396585	-0.00792557	-0.0235251	0.0496709	-0.00865899	-0.00905192	0.043586	0.0710793	2	3	1	1	1	1	1	2	1	1	1	0	0.125278901	2014	0.0117383	0.00670077	-0.0192724	-0.0116901	-0.0110739	-0.0160543
IRIS_313-11398	402	-0.0173104	-0.00853451	-0.00878116	0.0282245	0.0218002	0.0532121	-0.0112203	0.0104904	0.0109959	0.000206741	2	1	1	1	1	1	1	1	1	1	1	0.330028617	0.037290867	2012	0.0333542	0.014528	-0.0328578	-0.0260642	0.0468979	0.0227584
IRIS_313-11399	403	-0.0233926	-0.0299531	0.0370898	-0.00574718	-0.0203487	0.0458448	-0.00837277	0.00123051	0.00161997	-0.00221853	2	3	1	1	1	1	1	1	1	1	1	0.200710809	0.031884842	2014	0.00977619	0.0141705	0.0181789	-0.00109602	-0.00355411	0.0346404
IRIS_313-11402	404	-0.0107031	-0.0319759	0.0467879	-0.0139179	-0.00489599	-0.0241724	0.0100842	0.00718352	0.0557503	-0.0687856	1	3	1	2	1	1	1	1	0	1	1	0	0.456571329	2012	0.00593705	0.00815085	0.0226151	0.00421811	-0.0143511	0.018763
IRIS_313-11405	405	-0.0173104	-0.00853451	-0.00878116	0.0282245	0.0218002	0.0532121	-0.0112203	0.0104904	0.0109959	0.000206741	2	1	1	1	1	1	1	1	1	1	1	0.333362318	0.326383807	2014	0.0144377	0.0145742	-0.0119871	-0.00992114	0.0260111	0.025809
IRIS_313-11406	406	-0.0102885	0.00847649	-0.0278404	0.0162266	-0.044619	0.0438789	0.00402208	0.00273281	-0.00928313	-0.00543296	2	1	1	1	1	1	3	1	1	1	1	0.312492888	0.065912689	2012	0.0371262	0.00488933	-0.0026277	0.0402477	-0.0228289	-0.0286144
IRIS_313-11409	407	-0.0133332	-0.000848119	-0.0212317	0.0258257	-0.0153921	0.0602219	-0.00443559	0.00376501	0.0157589	0.0236987	2	1	1	1	1	1	0	0	1	1	1	0	0.039390729	2013	-0.0259375	0.0242746	0.0432658	-0.00434514	0.0172798	-0.010242
IRIS_313-11410	408	-0.00302372	0.000656896	-0.0154378	0.0167232	-0.000189382	-0.0175103	0.0117158	-0.0110308	0.0429532	0.0802692	1	1	1	1	1	1	0	2	1	1	1	0	0.742474259	2015	-0.00802761	0.0185916	0.00762858	-0.0110966	0.00392918	-0.00240186
IRIS_313-11411	409	-0.0175483	-0.00722299	-0.00837126	0.0271497	0.0366278	2.85E-05	0.000268524	0.00647917	0.0107466	0.00419478	0	1	1	1	1	1	1	1	1	1	1	0.21725561	0.001240496	2013	-0.0264595	0.0171545	0.0447008	-0.0132445	0.00715272	-0.0138456
IRIS_313-11414	410	-0.00404854	-0.00858956	-0.00321492	0.0230647	0.0410315	-0.0162314	0.00685969	0.0167319	0.0665639	-0.0665629	1	1	1	2	1	1	1	1	0	1	1	0.307679487	0.133853127	2012	-0.0165223	0.0148249	0.0219785	-0.0284849	-0.0012967	0.00621717
IRIS_313-11416	411	-0.0216428	-0.0273804	0.0386542	-0.0103312	-0.0055573	-0.0226895	0.00629839	-0.00517668	-0.000693107	0.00197835	1	3	1	1	1	1	1	1	1	1	1	0	0.105345289	2012	-0.00406657	0.0233324	0.0342963	-0.0103183	-0.0218371	0.0329613
IRIS_313-11418	412	-0.00888626	-0.0204377	0.0344652	-0.0168639	-0.0351059	-0.0258931	0.00934301	0.050601	-0.0583052	0.00246538	1	3	1	1	1	2	2	1	1	1	1	0	0.059473411	2012	-0.00738964	0.0302683	0.0397917	-0.000782777	-0.0220049	0.0559793
IRIS_313-11420	413	-0.0188356	-0.00472695	-0.0245992	-0.0296098	0.0474849	0.0639147	-0.0204139	0.0197286	0.0147938	0.00368054	2	1	1	1	2	1	1	1	1	1	1	0.224093289	0.027709313	2014	-0.0245253	0.0160667	0.0360491	-0.0127736	-0.00187121	0.000990084
IRIS_313-11421	414	-0.0233926	-0.0299531	0.0370898	-0.00574718	-0.0203487	0.0458448	-0.00837277	0.00123051	0.00161997	-0.00221853	2	3	1	1	1	1	1	1	1	1	1	0	0.346354942	2012	-0.0125385	0.0332696	0.0343658	0.00113026	0.0201423	-0.0266607
IRIS_313-11422	415	0.0138944	0.0986268	0.0394944	0.00295557	-0.0255871	-0.046989	-0.208864	0.165985	-0.0948631	-0.0249986	1	1	1	0	0	3	3	1	1	3	0	0.296880331	0.144713397	2012	-0.0209411	-0.0599416	-0.00316514	0.0133635	0.0168096	0.0231752
IRIS_313-11423	416	-0.0145766	-0.00393018	-0.007559	0.0137025	-0.00636152	-0.0290673	0.015901	-0.00249177	-0.00496161	0.00589844	1	0	1	1	1	1	0	1	0	1	1	0	0.034047415	2012	-0.00393847	0.0145332	-0.0373521	-0.0527574	0.0219867	-0.0264948
IRIS_313-11431	417	-0.0216428	-0.0273804	0.0386542	-0.0103312	-0.0055573	-0.0226895	0.00629839	-0.00517668	-0.000693107	0.00197835	1	3	1	1	1	1	1	1	1	1	1	0	0.053147156	2012	0.0159914	0.0251522	-0.0644642	-0.0555856	0.0513223	-0.0144094
IRIS_313-11437	418	-0.0184937	-0.0234176	0.035434	-0.0195465	-0.04489	-0.0306418	0.0157945	-0.0141655	0.00362305	0.0241572	1	3	1	1	1	1	0	0	1	1	1	0.333362318	0.033206605	2013	0.00244676	-0.00353322	-0.0339285	-0.0498638	-0.00948768	-0.00999529
IRIS_313-11438	419	-0.0238963	-0.0264862	0.0441752	-0.011234	-0.00671747	-0.0256483	-0.00170243	-0.00578045	0.0010043	0.00285101	1	3	1	1	1	1	1	1	1	0	1	0.296880331	0.001366702	2013	0.0151423	-0.00331116	-0.0301837	-0.0360241	-0.0271568	-0.0304298
IRIS_313-11442	420	0.000563726	0.00975092	-0.022938	0.00900301	-0.0302702	-0.0243044	0.0214531	0.00702751	0.0414002	-0.069755	1	1	1	2	1	1	3	1	1	1	1	0	NA	2014	-0.000186556	-0.00812877	0.00898945	0.0133071	-0.0125918	-0.00591991
IRIS_313-11443	421	0.00364426	0.0100371	-0.0239988	0.00989604	-0.0315742	-0.026478	0.0231857	0.00872949	0.0442933	-0.0726919	1	1	1	2	1	1	3	1	0	1	1	0.23558438	0.075286683	2013	0.0100234	0.00163966	0.00563129	0.0112428	-0.0130232	-0.00767971
IRIS_313-11445	422	-0.00707178	0.0163344	-0.0279277	0.0130687	-0.037515	-0.0293376	0.0110863	-0.00695613	0.00278447	0.0241499	1	1	1	1	1	1	3	0	1	0	1	0	0.036026231	2013	-0.0134239	0.0212139	0.0392319	-0.00947623	-0.00300554	0.0037493
IRIS_313-11446	423	-0.0184937	-0.0234176	0.035434	-0.0195465	-0.04489	-0.0306418	0.0157945	-0.0141655	0.00362305	0.0241572	1	3	1	1	1	1	0	0	1	1	1	0.23558438	0.049688049	2013	-0.0191504	0.0204078	0.0523613	-0.0136708	-0.00330258	-0.00389308
IRIS_313-11447	424	-0.00853868	0.0110492	-0.026276	0.0116426	-0.0298276	-0.0246554	0.0186932	-0.00367439	-0.0115962	-0.00123608	1	1	1	1	1	1	3	1	1	1	1	0.333166625	0.001321873	2013	0.00850771	-0.00584288	0.016617	0.0121776	-0.0147446	0.00699372
IRIS_313-11448	425	-0.007884	-0.00799411	0.0128126	-0.00163521	-0.00833211	-0.0204271	-0.0041336	-0.0783564	-0.0512545	-0.0215284	1	2	2	1	1	1	0	1	1	0	1	0	NA	2013	-0.0180375	0.0165077	0.0346173	-0.00545284	0.0112753	-0.0135862
IRIS_313-11449	426	0.011698	-0.0233435	0.0464057	-0.0206069	-0.0362919	-0.0251376	0.000410004	0.0478116	-0.0198519	0.09533	1	3	1	1	1	2	2	2	2	0	1	0.752520261	NA	2013	-0.0389337	0.0337774	0.0159562	0.00161282	-0.00898117	0.0212806
IRIS_313-11453	427	0.0848699	-0.00589822	0.00854834	-0.00317367	0.00151393	0.00134044	-0.000818768	0.00135806	-0.00026212	0.000140543	1	1	3	3	1	3	3	3	3	1	1	0	0.020414894	2013	-0.0314795	0.0265554	0.0407388	-0.00118341	0.0174553	-0.00814201
IRIS_313-11460	428	-0.0216428	-0.0273804	0.0386542	-0.0103312	-0.0055573	-0.0226895	0.00629839	-0.00517668	-0.000693107	0.00197835	1	3	1	1	1	1	1	1	1	1	1	0.674367817	0.283452558	2013	-0.0262237	0.0269259	0.0569652	-0.0209778	-0.00086649	0.0139644
IRIS_313-11461	429	-0.00645814	-0.00726009	-0.00387881	0.0210009	0.0361489	-0.0149712	0.00621069	0.0147851	0.0616792	-0.0641153	1	1	1	2	1	1	1	1	1	1	1	0	0	2013	-0.0198127	0.00753448	0.048369	-0.0145124	0.00538988	0.00447089
IRIS_313-11463	430	-0.0155605	-0.0059618	-0.00721677	0.0236404	0.0365915	-0.0153222	0.00345086	0.00408318	0.0086828	0.00440362	1	1	1	1	1	1	1	1	1	1	1	0	0.064342407	2013	0.003938	-0.0126437	-0.00187757	0.0380976	0.0134866	0.0221275
IRIS_313-11467	431	-0.0123972	-0.0289432	0.0439949	-0.010865	-0.00189629	-0.0212265	0.00172182	0.0544797	-0.0481657	0.00528523	1	3	1	1	1	2	1	1	1	1	1	0.376288347	0.031939307	2014	0.0163449	0.0238992	-0.0435557	-0.0429824	0.0179017	0.0186989
IRIS_313-11471	432	-0.0156648	-0.0310043	0.0482087	-0.00679073	-0.018646	0.0503896	-0.022666	0.0660545	-0.0478941	0.00219931	2	3	1	1	1	2	1	1	1	0	1	0.246221346	0	2014	0.0176572	0.0169309	-0.0293959	-0.0661833	-0.00615412	-0.00491679
IRIS_313-11478	433	0.0010376	-0.0113956	-0.000102521	0.0250512	0.0250186	0.0550261	-0.013037	0.0808487	0.0165197	-0.0650053	2	1	1	2	1	2	1	1	1	1	1	0	0.090940307	2013	-0.0500119	0.0418949	0.0685771	-0.0134011	0.0360929	-0.0223006
IRIS_313-11480	434	-0.0209147	-0.0217885	0.0419115	-0.0215818	-0.0500808	-0.0351888	0.00632544	-0.0158605	0.00600629	0.0270183	1	3	1	1	1	1	0	0	1	0	1	0.714982517	0.037903605	2013	-0.0150143	-0.0126905	-0.0401679	-0.0701873	-0.0365787	-0.0381473
IRIS_313-11487	435	-0.00820799	-0.00983281	-0.0054432	0.0255849	0.0213576	0.0535631	-0.00846047	0.0211923	0.0639923	-0.0683122	2	1	1	2	1	1	1	1	1	1	1	0.184807592	0.073995797	2013	-0.0223571	0.0225448	0.0448897	-0.011788	0.00291247	0.0152161
IRIS_313-11490	436	-0.000996691	0.00656477	-0.0252717	0.0140482	-0.0477954	0.047705	0.00373587	-0.00754963	0.0326829	0.0678649	2	1	1	1	1	1	3	2	1	1	1	0	0.207534863	2012	0.0107461	0.00569004	0.0169091	0.00812047	-0.0123915	0.00732448
IRIS_313-11491	437	-0.0169387	-0.0268798	0.0404981	-0.0213943	-0.0477991	-0.03391	0.0177437	-0.0138363	0.00284715	0.0322763	1	3	1	1	1	1	0	0	0	1	1	0.296880331	0.130445324	2013	-0.0152574	0.0171482	0.0435209	-0.0141475	-0.0134069	0.00282116
IRIS_313-11493	438	-0.0216428	-0.0273804	0.0386542	-0.0103312	-0.0055573	-0.0226895	0.00629839	-0.00517668	-0.000693107	0.00197835	1	3	1	1	1	1	1	1	1	1	1	0	0.178744998	2013	0.0193012	0.00154119	-0.00924065	-0.0112098	0.00356369	0.00371546
IRIS_313-11500	439	-0.0216428	-0.0273804	0.0386542	-0.0103312	-0.0055573	-0.0226895	0.00629839	-0.00517668	-0.000693107	0.00197835	1	3	1	1	1	1	1	1	1	1	1	0.200907034	0.270573471	2012	-0.00161959	0.02317	0.0218946	0.0109882	-0.00373494	0.0495599
IRIS_313-11505	440	-0.0155605	-0.0059618	-0.00721677	0.0236404	0.0365915	-0.0153222	0.00345086	0.00408318	0.0086828	0.00440362	1	1	1	1	1	1	1	1	1	1	1	0.37222178	0.689875683	2015	-0.0206239	0.00862837	0.0389141	-0.0153604	0.00531361	0.00173481
IRIS_313-11506	441	-0.0157335	-0.00417206	-0.00504241	0.0285505	0.0449682	-0.0192323	-0.00615561	0.00612246	0.0116816	0.00915584	1	1	1	1	1	1	1	1	0	0	1	1.079892016	NA	2014	0.0037413	0.015289	0.0135926	-0.0314459	-0.00414599	0.00750077
IRIS_313-11507	442	-0.0230479	-0.0300953	0.0502021	-0.0136296	-0.00401919	-0.025623	-0.0042957	-0.0309365	-0.0137787	-0.00348314	1	3	0	1	1	1	1	1	1	0	1	0.192353841	0.029674325	2012	-0.000218705	0.00583471	-0.0360045	-0.0616713	-0.0159001	-0.0099615
IRIS_313-11508	443	-0.00555212	0.0011404	-0.021722	0.024652	0.0101855	-0.024889	0.0137419	-0.0344483	-0.00289289	0.0312278	1	1	0	1	1	1	0	0	0	1	1	0.184807592	0.105345289	2012	0.0238355	-0.0028666	0.00387838	0.02312	-0.00120188	-0.00101065
IRIS_313-11509	444	0.00367914	-8.15E-05	-0.0156535	0.0188206	0.00366735	-0.0250011	0.0188115	0.0106118	0.0847538	-0.0544496	1	1	1	2	1	1	0	0	0	1	1	0.219087166	0.120679096	2014	0.0381398	0.00812613	-0.00648989	0.0375865	-0.00297975	-0.0109224
IRIS_313-11510	445	-0.0111802	0.00231092	-0.0192582	0.0202646	0.00242586	-0.0224193	0.0131736	-0.00381001	0.0131803	0.02727	1	1	1	1	1	1	0	0	1	1	1	0.200907034	0.001279892	2013	-0.0075942	0.00212985	-0.00143596	-0.0288354	-0.00470181	-0.0124136
IRIS_313-11512	446	0.00224699	-0.00885813	-0.00130916	0.0187395	0.0465627	-0.0076449	-0.00111304	-0.0469709	0.0224051	-0.0827752	1	1	2	2	1	1	1	1	1	1	1	0.231155692	0.055063829	2013	0.0131877	-0.0108742	-0.00060822	0.0237943	0.0103996	0.0169059
IRIS_313-11513	447	-0.0233926	-0.0299531	0.0370898	-0.00574718	-0.0203487	0.0458448	-0.00837277	0.00123051	0.00161997	-0.00221853	2	3	1	1	1	1	1	1	1	1	1	0	0.124772533	2013	-0.0110011	-0.0412649	-0.0305509	-0.0630993	-0.0304857	-0.0351023
IRIS_313-11515	448	-0.0141471	-0.031516	0.0424305	-0.00628092	-0.0166877	0.0473077	-0.0129493	0.0608869	-0.0458526	0.00108835	2	3	1	1	1	2	1	1	1	1	1	0.210713075	0.044049651	2012	0.0127426	0.0101007	-0.015348	-0.0256631	-0.0172558	-0.0313435
IRIS_313-11521	449	0.00144401	0.00375536	-0.0134425	0.0224121	0.00909001	-0.0262135	0.0023138	0.00256086	0.0131237	0.0465284	1	1	1	1	1	1	0	0	2	0	1	0.482041115	0.061548	2013	0.00478971	-0.00902092	0.00808303	0.0129651	-0.0124282	-0.0157278
IRIS_313-11525	450	-0.00956903	0.0199079	-0.0618524	-0.113267	0.0231162	-0.00364448	0.00162934	0.0198341	0.0125573	-0.013687	1	1	1	0	3	1	3	1	1	1	1	0	0.551215217	2013	0.0256723	0.00323592	0.0038526	0.0228281	-0.012192	0.000481306
IRIS_313-11528	451	-0.00853868	0.0110492	-0.026276	0.0116426	-0.0298276	-0.0246554	0.0186932	-0.00367439	-0.0115962	-0.00123608	1	1	1	1	1	1	3	1	1	1	1	0.44974578	0.242646702	2013	0.0274417	0.00297944	0.00587378	0.0246045	-0.014646	-0.019188
IRIS_313-11530	452	-0.00853868	0.0110492	-0.026276	0.0116426	-0.0298276	-0.0246554	0.0186932	-0.00367439	-0.0115962	-0.00123608	1	1	1	1	1	1	3	1	1	1	1	0	0.066761481	2014	0.0376598	0.00316486	-0.00215434	0.0332652	-0.0125288	-0.0190723
IRIS_313-11535	453	-0.00853868	0.0110492	-0.026276	0.0116426	-0.0298276	-0.0246554	0.0186932	-0.00367439	-0.0115962	-0.00123608	1	1	1	1	1	1	3	1	1	1	1	0.287143889	0.098653051	2014	0.0202001	0.0182866	-0.0436637	-0.0324842	0.0242491	0.0122868
IRIS_313-11538	454	-0.0216428	-0.0273804	0.0386542	-0.0103312	-0.0055573	-0.0226895	0.00629839	-0.00517668	-0.000693107	0.00197835	1	3	1	1	1	1	1	1	1	1	1	0	0.068367235	2013	-0.0550295	-0.00966222	-0.0699007	-0.0351699	-0.056731	-0.0094935
IRIS_313-11541	455	-0.0111967	0.0194769	-0.0431999	-0.0498248	-0.00494476	-0.016204	0.000640439	0.00646747	-0.00645198	0.00256173	1	1	1	1	2	1	3	1	1	0	1	0	0.036524685	2015	0.013231	-0.00763366	0.00915568	0.0194184	-0.0155905	-0.00230754
IRIS_313-11543	456	-0.00853868	0.0110492	-0.026276	0.0116426	-0.0298276	-0.0246554	0.0186932	-0.00367439	-0.0115962	-0.00123608	1	1	1	1	1	1	3	1	1	1	1	0.219087166	0.126855386	2013	0.0328812	0.00174985	-0.00199498	0.0304557	-0.0128346	-0.0201154
IRIS_313-11545	457	-0.0111802	0.00231092	-0.0192582	0.0202646	0.00242586	-0.0224193	0.0131736	-0.00381001	0.0131803	0.02727	1	1	1	1	1	1	0	0	1	1	1	0.319749902	0.081803008	2013	0.0138185	0.00451752	0.00568861	0.0127428	-0.000668452	0.0115698
IRIS_313-11546	458	-0.0102885	0.00847649	-0.0278404	0.0162266	-0.044619	0.0438789	0.00402208	0.00273281	-0.00928313	-0.00543296	2	1	1	1	1	1	3	1	1	1	1	0	0.093269331	2013	0.0106477	-0.010065	0.0155789	0.0128064	-0.0169187	0.00702503
IRIS_313-11548	459	-0.011461	0.0125414	-0.0278364	0.0176732	-0.0485425	0.0466961	-0.00564846	0.00379387	-0.00824844	-0.00606069	2	1	1	1	1	1	3	1	1	0	1	0.245466978	0	2013	0.00772702	-0.00469546	0.00918966	0.0148519	-0.00730177	0.00201693
IRIS_313-11549	460	-0.00419956	0.0177768	-0.0295761	0.0150115	-0.0386492	-0.0346531	0.012879	0.00104839	0.00761231	-0.0260453	1	1	1	0	1	1	3	1	0	0	1	0	NA	2013	0.0123611	-0.00832202	0.0122696	0.0155176	-0.0146324	-0.0053659
IRIS_313-11554	461	-0.0100639	0.0148568	-0.042094	-0.0461917	-0.00414289	-0.0139528	0.00949961	0.00556386	-0.00779829	0.00223772	1	1	1	1	2	1	3	1	1	1	1	0.297484847	NA	2014	0.0336476	0.0188006	-0.0312799	-0.0181702	0.0529227	0.0317626
IRIS_313-11556	462	-0.0180242	-0.0103602	-0.0124277	0.0242729	0.0327384	0.0668431	-0.0150282	0.0141903	0.0128151	0.00422743	2	1	1	1	0	1	1	1	0	1	1	0.39175202	0	2015	0.0354041	0.019485	-0.0410167	-0.0320901	0.0525753	0.0235296
IRIS_313-11561	463	0.0111125	0.00703467	-0.0201121	0.00966915	-0.027789	-0.0207977	0.0180777	-0.00976052	0.0278211	0.0833242	1	1	1	1	1	1	3	2	2	1	1	0.224878913	0.323803125	2013	-0.0181042	0.0217333	0.0414999	-0.009899	-0.0139684	0.0140482
IRIS_313-11563	464	0.0848699	-0.00589822	0.00854834	-0.00317367	0.00151393	0.00134044	-0.000818768	0.00135806	-0.00026212	0.000140543	1	1	3	3	1	3	3	3	3	1	1	0.312492888	0.125278901	2012	-0.0237087	0.0261346	0.0480256	-0.0107552	-0.00893956	0.0218249
IRIS_313-11565	465	-0.0129377	-0.0289784	0.0412238	-0.0125926	0.00485643	-0.0153632	-0.00102534	-0.0669326	-0.0399672	-0.0166816	1	3	2	1	1	1	1	1	1	1	1	0.296880331	0.144402045	2013	-0.0202839	0.0232173	0.0508658	-0.016645	-0.00414706	0.0114359
IRIS_313-11568	466	-0.00448701	-0.00893127	-0.00403618	0.0235236	0.0528551	-0.00865738	-0.00392252	-0.0619167	-0.0338196	-0.0123952	1	1	2	1	1	1	1	1	0	1	1	0.251850296	0.216671816	2013	-0.0170394	-0.0708781	0.00789452	0.00411885	0.00306846	0.0152677
IRIS_313-11570	467	0.0848699	-0.00589822	0.00854834	-0.00317367	0.00151393	0.00134044	-0.000818768	0.00135806	-0.00026212	0.000140543	1	1	3	3	1	3	3	3	3	1	1	0.322708843	0.370473285	2013	-0.0417838	-0.0344753	-0.0274863	0.00981867	-0.0140408	0.00221295
IRIS_313-11572	468	-0.00261525	0.0810072	0.0248714	0.0107133	-0.0216193	-0.035181	-0.165563	-0.0737112	-0.0313121	-0.0200135	1	1	2	1	1	1	3	1	1	3	0	0.312492888	0.272689768	2015	-0.00828517	-0.0394141	-0.00138296	0.0173195	0.0100836	0.0193184
IRIS_313-11576	469	-0.00203439	0.081022	0.0279566	0.0127054	-0.0291814	-0.0416005	-0.162257	0.0620897	-0.0400429	0.00393182	1	1	1	1	1	2	3	1	1	3	0	0.350891837	0.19479659	2013	-0.0224189	-0.0165027	-0.0206194	0.0683389	0.0270212	0.0695369
IRIS_313-11579	470	0.0848699	-0.00589822	0.00854834	-0.00317367	0.00151393	0.00134044	-0.000818768	0.00135806	-0.00026212	0.000140543	1	1	3	3	1	3	3	3	3	1	1	0.172046505	0.119687165	2013	-0.0239495	-0.0708615	-0.000706609	-0.0090911	0.00624071	0.000818583
IRIS_313-11585	471	-0.0070655	-0.00486822	0.000197669	0.0252586	0.0434809	-0.0160834	-0.0107222	0.0699239	-0.0407197	0.00866491	1	1	1	1	1	2	1	1	1	0	1	0.387753712	0.107416781	2014	-0.0203061	-0.0556698	-0.0057841	-0.011394	-0.00752367	0.0130889
IRIS_313-11588	472	-0.0100639	0.0148568	-0.042094	-0.0461917	-0.00414289	-0.0139528	0.00949961	0.00556386	-0.00779829	0.00223772	1	1	1	1	2	1	3	1	1	1	1	0.178085052	0.080188446	2014	0.0235363	0.00876275	-0.031203	-0.0067313	0.045184	0.0319893
IRIS_313-11594	473	-0.00753895	-0.00863502	-0.00473552	0.0242459	0.036153	0.000481922	0.0032969	0.0183048	0.0688657	-0.0715424	0	1	1	2	1	1	1	1	1	1	1	0.166583312	0.102151054	2013	0.0100352	-0.0163346	0.00204155	0.0229592	0.0183227	0.0157927
IRIS_313-11596	474	0.0848699	-0.00589822	0.00854834	-0.00317367	0.00151393	0.00134044	-0.000818768	0.00135806	-0.00026212	0.000140543	1	1	3	3	1	3	3	3	3	1	1	0.245466978	0.11214279	2013	-0.0635715	-0.029107	0.000899397	-0.00482432	0.0312771	-0.0408937
IRIS_313-11599	475	-0.0233926	-0.0299531	0.0370898	-0.00574718	-0.0203487	0.0458448	-0.00837277	0.00123051	0.00161997	-0.00221853	2	3	1	1	1	1	1	1	1	1	1	0	0.068335711	2013	-0.00527354	0.018706	0.038313	-0.0107494	-0.0157912	0.0119533
IRIS_313-11600	476	-0.0172261	-0.00316792	-0.00557581	0.0257946	0.0394464	-0.017519	-0.00557328	0.00508146	0.0109903	0.0047972	1	1	1	1	1	1	1	1	1	0	1	0	0.196028156	2013	-0.014661	0.0206509	0.0489259	-0.0107397	0.00452331	-0.00580309
IRIS_313-11606	477	-8.00E-05	0.00459308	-0.0111842	0.0216046	0.00724492	-0.0245401	-0.00440632	0.0757519	-0.0468682	0.0365897	1	1	1	1	1	2	0	0	1	0	1	0	NA	2013	-0.00741313	0.0156075	0.038209	-0.00600665	-0.00444844	-0.00210252
IRIS_313-11607	478	-0.0184937	-0.0234176	0.035434	-0.0195465	-0.04489	-0.0306418	0.0157945	-0.0141655	0.00362305	0.0241572	1	3	1	1	1	1	0	0	1	1	1	0.231155692	0	2013	-0.00800849	0.0177532	0.0452307	-0.0142761	-0.0132091	0.0157537
IRIS_313-11615	479	-0.00853868	0.0110492	-0.026276	0.0116426	-0.0298276	-0.0246554	0.0186932	-0.00367439	-0.0115962	-0.00123608	1	1	1	1	1	1	3	1	1	1	1	0	0.015689898	2015	0.0278266	0.00934829	0.00156057	0.022224	0.00315302	0.00344214
IRIS_313-11621	480	-0.0216428	-0.0273804	0.0386542	-0.0103312	-0.0055573	-0.0226895	0.00629839	-0.00517668	-0.000693107	0.00197835	1	3	1	1	1	1	1	1	1	1	1	0.376288347	0.256188341	2013	0.00982667	0.00877306	-0.0200212	-0.0609909	-0.00415975	-0.000328308
IRIS_313-11622	481	0.000640323	-0.0116954	-0.000870832	0.0254293	0.0358749	0.0620013	-0.0231206	0.00839083	-0.0757508	-0.0151463	2	1	2	1	1	2	1	1	1	1	1	0	0.067177035	2013	-0.0213754	-0.0783091	0.0127815	-0.00306908	-0.00107209	0.0202165
IRIS_313-11624	482	0.0918759	-0.0118	0.0209192	-0.0113934	-0.00882359	-0.000167291	-0.000179249	0.00101491	-0.00396145	-0.00325506	1	0	3	3	1	3	3	3	3	1	1	0	0.144402045	2013	-0.0205823	-0.0775148	0.0078714	-0.00380585	0.00407908	0.0120036
IRIS_313-11635	483	-0.00853868	0.0110492	-0.026276	0.0116426	-0.0298276	-0.0246554	0.0186932	-0.00367439	-0.0115962	-0.00123608	1	1	1	1	1	1	3	1	1	1	1	0	NA	2013	0.0342446	-0.000911201	0.00137927	0.0309589	-0.0194736	-0.0181997
IRIS_313-11638	484	-0.0233926	-0.0299531	0.0370898	-0.00574718	-0.0203487	0.0458448	-0.00837277	0.00123051	0.00161997	-0.00221853	2	3	1	1	1	1	1	1	1	1	1	0.278306567	0.022283552	2012	-0.0170835	0.0272285	0.0509276	-0.0195312	-0.0144212	0.00902072
IRIS_313-11639	485	0.0848699	-0.00589822	0.00854834	-0.00317367	0.00151393	0.00134044	-0.000818768	0.00135806	-0.00026212	0.000140543	1	1	3	3	1	3	3	3	3	1	1	0.262814547	0.399131405	2015	-0.023108	-0.0277863	0.0154809	-0.0385027	-0.0242897	-0.0129153
IRIS_313-11640	486	-0.000430197	-0.0342994	0.0500736	-0.0178202	-0.00665038	-0.0176141	0.00753235	-0.0280046	0.0888782	0.000118511	1	3	0	2	1	1	1	2	1	1	1	0.752520261	0.156948681	2015	-0.0136351	0.0196517	0.0491222	-0.0163444	-0.0126752	0.00744061
IRIS_313-11641	487	-0.0104834	-0.0324717	0.0494673	-0.0130192	0.00115909	-0.0207163	-0.000301399	0.0379796	-0.0669316	-0.000517725	1	3	0	1	1	2	1	1	1	1	1	0.296880331	0.035242571	2013	-0.00868426	0.0154129	0.0384194	-0.00957544	-0.00941004	0.00819274
IRIS_313-11642	488	0.00278745	-0.00882293	0.00146187	0.0204671	0.0398099	-0.0135082	0.00163413	0.0744415	0.0142066	-0.0608084	1	1	1	2	1	2	1	1	1	1	1	0.583537599	0.551215217	2012	-0.0139578	0.0192049	0.0552409	-0.0161989	-0.0110349	0.0119703
IRIS_313-11643	489	-0.0141008	-0.0318648	0.0396585	-0.00792557	-0.0235251	0.0496709	-0.00865899	-0.00905192	0.043586	0.0710793	2	3	1	1	1	1	1	2	1	1	1	0	0.036524685	2013	-0.0286058	0.00519455	-0.0211689	-0.0649761	-0.0124978	-0.0336816
IRIS_313-11644	490	-0.0102885	0.00847649	-0.0278404	0.0162266	-0.044619	0.0438789	0.00402208	0.00273281	-0.00928313	-0.00543296	2	1	1	1	1	1	3	1	1	1	1	0	0.623250139	2015	-0.0397161	0.0224508	0.0563419	-0.0205537	0.00418841	-0.00256037
IRIS_313-11645	491	-0.000996691	0.00656477	-0.0252717	0.0140482	-0.0477954	0.047705	0.00373587	-0.00754963	0.0326829	0.0678649	2	1	1	1	1	1	3	2	1	1	1	0	NA	2013	-0.0300713	0.0229422	0.0679232	-0.017144	0.0130601	-0.00474489
IRIS_313-11646	492	-0.0216428	-0.0273804	0.0386542	-0.0103312	-0.0055573	-0.0226895	0.00629839	-0.00517668	-0.000693107	0.00197835	1	3	1	1	1	1	1	1	1	1	1	0	NA	2013	-0.0110941	0.0225332	0.0386564	-0.0202075	-0.0300932	0.0259811
IRIS_313-11647	493	-0.0155605	-0.0059618	-0.00721677	0.0236404	0.0365915	-0.0153222	0.00345086	0.00408318	0.0086828	0.00440362	1	1	1	1	1	1	1	1	1	1	1	0	0.188195899	2013	-0.0247688	0.0176819	0.0527135	-0.0144644	0.00838739	-0.0149839
IRIS_313-11648	494	0.00985557	0.00783919	-0.0203693	0.00682462	-0.0334466	-0.0204783	0.0211669	-0.00325493	0.0833662	0.00354284	1	1	1	2	1	1	3	2	1	1	1	0	0.001792136	2013	-0.0104031	0.0214417	0.0447516	-0.0208827	-0.0175906	0.0125973
IRIS_313-11650	495	-0.0206467	-0.0265767	0.0334605	-0.0139854	-0.062708	0.0519995	-0.00181473	-0.00659053	0.00620168	0.0205859	2	3	1	1	1	1	0	0	1	1	1	0.594941809	0.043582212	2013	-0.0730422	0.0568686	-0.00223406	0.0301538	0.0057295	-0.0160385
IRIS_313-11656	496	0.000563726	0.00975092	-0.022938	0.00900301	-0.0302702	-0.0243044	0.0214531	0.00702751	0.0414002	-0.069755	1	1	1	2	1	1	3	1	1	1	1	0	0.031884842	2013	-0.00509284	0.0210191	-0.0626705	-0.0604764	-0.00983375	-0.0158525
IRIS_313-11664	497	-0.0173104	-0.00853451	-0.00878116	0.0282245	0.0218002	0.0532121	-0.0112203	0.0104904	0.0109959	0.000206741	2	1	1	1	1	1	1	1	1	1	1	0	NA	2013	0.0190694	-0.0415933	-0.000737153	0.026889	-0.0235944	-0.0267506
IRIS_313-11665	498	0.0848699	-0.00589822	0.00854834	-0.00317367	0.00151393	0.00134044	-0.000818768	0.00135806	-0.00026212	0.000140543	1	1	3	3	1	3	3	3	3	1	1	0.923038461	0.280927762	2012	-0.0168507	-0.0800329	0.0099376	0.00161734	0.000533962	0.0233546
IRIS_313-11667	499	-0.0155605	-0.0059618	-0.00721677	0.0236404	0.0365915	-0.0153222	0.00345086	0.00408318	0.0086828	0.00440362	1	1	1	1	1	1	1	1	1	1	1	0	0.265239846	2013	-0.00697016	-0.0650378	0.00658794	0.00429836	-0.0152856	-0.00554284
IRIS_313-11668	500	-0.0155605	-0.0059618	-0.00721677	0.0236404	0.0365915	-0.0153222	0.00345086	0.00408318	0.0086828	0.00440362	1	1	1	1	1	1	1	1	1	1	1	0	0.073705436	2013	-0.0393841	-0.0729283	-0.00393532	0.0165533	-0.0140686	0.033491
IRIS_313-11669	501	-0.013663	0.17049	0.102761	0.00112849	0.0265585	0.0327835	0.0870755	-0.00895686	0.00341366	0.0147759	1	1	1	1	1	1	3	1	1	3	3	0.333166625	0.025988382	2014	-0.0372858	-0.0477104	-0.014164	0.0292511	0.0273557	0.0382559
IRIS_313-11671	502	-0.0141008	-0.0318648	0.0396585	-0.00792557	-0.0235251	0.0496709	-0.00865899	-0.00905192	0.043586	0.0710793	2	3	1	1	1	1	1	2	1	1	1	0.603384405	0.499991713	2013	-0.0219748	0.0310466	0.0604883	-0.0214845	0.00134748	0.0232848
IRIS_313-11674	503	0.00350393	-0.00966265	-0.00105194	0.021584	0.0522203	-0.0079643	-0.0042022	-0.0534765	-0.03314	-0.00299387	1	1	2	1	1	1	1	1	2	1	1	0.366778292	0.334888008	2014	0.0384803	0.00787801	0.00162931	0.0342735	-0.0102231	-0.0161495
IRIS_313-11676	504	0.00431598	-0.00717975	0.00411975	0.0254263	0.0491983	-0.0159715	-0.0110511	0.0743387	-0.0436143	0.0207737	1	1	1	1	1	2	1	1	2	0	1	0	NA	2013	0.0331745	-0.00151496	-0.00575148	0.0441038	-0.0322697	-0.0506121
IRIS_313-11677	505	-0.00631495	-0.00752464	-0.00187609	0.0231067	0.0402525	-0.0138592	-0.00112571	0.0637396	-0.0387898	0.0077105	1	1	1	1	1	2	1	1	1	1	1	0	0.039390729	2013	0.0214353	0.00257962	0.00589208	0.0311043	-0.00974437	-0.0286074
IRIS_313-11678	506	-0.00853868	0.0110492	-0.026276	0.0116426	-0.0298276	-0.0246554	0.0186932	-0.00367439	-0.0115962	-0.00123608	1	1	1	1	1	1	3	1	1	1	1	0.333362318	0.168647929	2013	0.0349616	-0.000851616	-0.00558474	0.0426404	-0.0375478	-0.0598766
IRIS_313-11679	507	-0.00853868	0.0110492	-0.026276	0.0116426	-0.0298276	-0.0246554	0.0186932	-0.00367439	-0.0115962	-0.00123608	1	1	1	1	1	1	3	1	1	1	1	0	0.298107027	2012	0.039221	0.0027489	-0.00360696	0.0326896	-0.0110377	-0.0162541
IRIS_313-11680	508	-0.0102885	0.00847649	-0.0278404	0.0162266	-0.044619	0.0438789	0.00402208	0.00273281	-0.00928313	-0.00543296	2	1	1	1	1	1	3	1	1	1	1	0.253697011	0.1567374	2014	0.0315819	-0.000488657	0.00318336	0.0324063	-0.0215499	-0.0202957
IRIS_313-11681	509	-0.0062687	-0.00787353	-0.00464807	0.021462	0.0334151	-0.011496	0.00316465	-0.00619926	0.0506488	0.0777014	1	1	1	1	1	1	1	2	1	1	1	0.287143889	0.013646823	2014	0.0176737	0.0109689	-0.00930101	0.0159984	-0.00109883	-0.0187106
IRIS_313-11682	510	-0.00520119	-0.00806461	-0.00362159	0.0238454	0.0418066	-0.0152906	0.00312152	0.00827948	0.00613412	0.0156661	1	1	1	1	1	1	1	1	2	1	1	0	0.015123847	2013	0.029955	-0.000566525	-0.00371613	0.044632	-0.0401558	-0.0563268
IRIS_313-11683	511	-0.00853868	0.0110492	-0.026276	0.0116426	-0.0298276	-0.0246554	0.0186932	-0.00367439	-0.0115962	-0.00123608	1	1	1	1	1	1	3	1	1	1	1	0.272991492	NA	2014	0.0372862	0.00436881	-0.000860697	0.0306041	-0.0023628	-0.00347736
IRIS_313-11684	512	-0.0155605	-0.0059618	-0.00721677	0.0236404	0.0365915	-0.0153222	0.00345086	0.00408318	0.0086828	0.00440362	1	1	1	1	1	1	1	1	1	1	1	0.445069609	0.109105458	2014	0.0424232	0.00988833	-0.00052491	0.0350382	-0.0193119	-0.0176479
IRIS_313-11685	513	-0.0102885	0.00847649	-0.0278404	0.0162266	-0.044619	0.0438789	0.00402208	0.00273281	-0.00928313	-0.00543296	2	1	1	1	1	1	3	1	1	1	1	0.287143889	0.165636735	2013	0.0301405	-0.00430033	0.00783005	0.0348276	-0.0249035	-0.0240212
IRIS_313-11686	514	-0.00853868	0.0110492	-0.026276	0.0116426	-0.0298276	-0.0246554	0.0186932	-0.00367439	-0.0115962	-0.00123608	1	1	1	1	1	1	3	1	1	1	1	0.210713075	0.125278901	2014	0.044383	-0.00374097	-0.00351806	0.0455523	-0.0433177	-0.0608896
IRIS_313-11687	515	-0.0155605	-0.0059618	-0.00721677	0.0236404	0.0365915	-0.0153222	0.00345086	0.00408318	0.0086828	0.00440362	1	1	1	1	1	1	1	1	1	1	1	0	0	2014	0.0418845	0.00944479	-0.00284487	0.0327043	-0.0147935	-0.012906
IRIS_313-11692	516	0.0848699	-0.00589822	0.00854834	-0.00317367	0.00151393	0.00134044	-0.000818768	0.00135806	-0.00026212	0.000140543	1	1	3	3	1	3	3	3	3	1	1	0	0.159293353	2013	-0.0216196	-0.0769682	-0.000514605	-0.00906318	-0.00135039	-0.000392606
IRIS_313-11693	517	-0.0123541	0.12009	0.0653445	7.59E-05	0.0329678	0.055666	0.280394	-0.0108765	-0.020072	0.0132355	1	1	1	1	1	1	3	1	1	0	3	0.246221346	0.665970642	2013	-0.00753003	-0.0116243	-0.00688367	0.0409155	0.0440907	0.0290947
IRIS_313-11694	518	-0.0123925	0.122707	0.0610275	0.00681698	-0.00344678	-0.00574709	-0.0396628	-0.00624476	0.00848101	0.00765903	1	1	1	1	1	1	3	1	1	3	2	0	0.120679096	2013	-0.0104352	-0.0226828	-0.0055805	0.0346415	0.0467291	0.0315172
IRIS_313-11695	519	0.00109245	0.0896814	0.0296916	0.010296	-0.038851	-0.0457832	-0.169623	0.00445368	0.0946175	-0.0543598	1	1	1	2	1	1	3	0	1	3	0	0.349787554	0.109948041	2013	-0.0167191	-0.0472038	-0.00512483	0.0234925	0.0186024	0.0258608
IRIS_313-11700	520	-0.00853868	0.0110492	-0.026276	0.0116426	-0.0298276	-0.0246554	0.0186932	-0.00367439	-0.0115962	-0.00123608	1	1	1	1	1	1	3	1	1	1	1	0	0.045424761	2013	0.0345257	-0.0033517	0.00150975	0.0418024	-0.0372733	-0.0437191
IRIS_313-11705	521	-0.00520119	-0.00806461	-0.00362159	0.0238454	0.0418066	-0.0152906	0.00312152	0.00827948	0.00613412	0.0156661	1	1	1	1	1	1	1	1	2	1	1	0.319749902	0.013646823	2012	0.0325842	-0.00292135	-0.00557687	0.0418985	-0.036088	-0.0575835
IRIS_313-11706	522	0.000166453	0.00945117	-0.0237064	0.00938114	-0.0194139	-0.0173291	0.0113695	-0.0654303	-0.0508703	-0.019896	1	1	2	1	1	1	3	1	1	1	1	0.714982517	NA	2014	0.0254505	0.0297066	-0.0357551	-0.0126146	0.0914058	-0.0281698
IRIS_313-11707	523	-0.00853868	0.0110492	-0.026276	0.0116426	-0.0298276	-0.0246554	0.0186932	-0.00367439	-0.0115962	-0.00123608	1	1	1	1	1	1	3	1	1	1	1	0	NA	2015	0.0372099	0.00795542	-0.00276008	0.0317776	-0.0128439	-0.0141944
IRIS_313-11708	524	0.000166453	0.00945117	-0.0237064	0.00938114	-0.0194139	-0.0173291	0.0113695	-0.0654303	-0.0508703	-0.019896	1	1	2	1	1	1	3	1	1	1	1	0	0.044300932	2012	0.0407146	0.00823933	-0.00572791	0.0313895	-0.00461522	-0.0156382
IRIS_313-11709	525	-0.0102885	0.00847649	-0.0278404	0.0162266	-0.044619	0.0438789	0.00402208	0.00273281	-0.00928313	-0.00543296	2	1	1	1	1	1	3	1	1	1	1	0.307679487	0.031884842	2014	0.0383352	0.0167673	-0.00283403	0.0273047	-0.00401937	0.000911295
IRIS_313-11711	526	-0.00853868	0.0110492	-0.026276	0.0116426	-0.0298276	-0.0246554	0.0186932	-0.00367439	-0.0115962	-0.00123608	1	1	1	1	1	1	3	1	1	1	1	0.396362774	0.125739196	2015	0.0370893	-0.00523555	-5.50E-05	0.0444001	-0.0344438	-0.0511456
IRIS_313-11713	527	-0.00953194	0.0153593	-0.0260964	0.0126939	-0.0325794	-0.0279062	0.0101661	-0.00319855	-0.01106	-0.00154128	1	1	1	1	1	1	3	1	1	0	1	0.412795349	NA	2014	0.0164783	0.0116609	-0.0280905	-0.034015	0.0265285	0.0171805
IRIS_313-11716	528	-0.0155605	-0.0059618	-0.00721677	0.0236404	0.0365915	-0.0153222	0.00345086	0.00408318	0.0086828	0.00440362	1	1	1	1	1	1	1	1	1	1	1	0	0.045858979	2013	0.0125802	0.00904636	-0.0107876	0.0215807	0.0139649	0.00195005
IRIS_313-11717	529	-0.0129377	-0.0289784	0.0412238	-0.0125926	0.00485643	-0.0153632	-0.00102534	-0.0669326	-0.0399672	-0.0166816	1	3	2	1	1	1	1	1	1	1	1	0	0	2013	0.025597	0.0144583	-0.0385936	-0.0761469	0.00694208	-0.00782921
IRIS_313-11719	530	-0.00520119	-0.00806461	-0.00362159	0.0238454	0.0418066	-0.0152906	0.00312152	0.00827948	0.00613412	0.0156661	1	1	1	1	1	1	1	1	2	1	1	0.44974578	0.0169594	2013	0.0421219	-0.000684709	-0.003887	0.0422459	-0.0422143	-0.0618273
IRIS_313-11720	531	0.000753166	0.00913748	-0.0237073	0.00946416	-0.033004	-0.0208293	0.018407	-0.0139568	0.0303698	0.0720617	1	1	1	1	1	1	3	2	1	1	1	0.376288347	0.059473411	2013	0.0407764	0.00169214	0.00266082	0.0421732	-0.0311178	-0.0359112
IRIS_313-11721	532	-0.00520119	-0.00806461	-0.00362159	0.0238454	0.0418066	-0.0152906	0.00312152	0.00827948	0.00613412	0.0156661	1	1	1	1	1	1	1	1	2	1	1	0.231155692	0.037903605	2013	0.0383318	0.000238436	-0.00562597	0.0303103	-0.0343614	-0.051858
IRIS_313-11722	533	-0.0233926	-0.0299531	0.0370898	-0.00574718	-0.0203487	0.0458448	-0.00837277	0.00123051	0.00161997	-0.00221853	2	3	1	1	1	1	1	1	1	1	1	0.307679487	0.23680568	2013	-0.00596028	-0.0200093	0.0116065	-0.0279274	-0.0340032	0.00706531
IRIS_313-11723	534	-0.0233926	-0.0299531	0.0370898	-0.00574718	-0.0203487	0.0458448	-0.00837277	0.00123051	0.00161997	-0.00221853	2	3	1	1	1	1	1	1	1	1	1	0	0.05430511	2013	-0.00674708	0.0292091	0.0432238	-0.00485071	-0.0276397	0.059934
IRIS_313-11724	535	0.0848699	-0.00589822	0.00854834	-0.00317367	0.00151393	0.00134044	-0.000818768	0.00135806	-0.00026212	0.000140543	1	1	3	3	1	3	3	3	3	1	1	0	0.176753666	2014	0.0253029	0.0137043	0.00935999	0.0138345	0.00411149	0.010027
IRIS_313-11726	536	-0.00302372	0.000656896	-0.0154378	0.0167232	-0.000189382	-0.0175103	0.0117158	-0.0110308	0.0429532	0.0802692	1	1	1	1	1	1	0	2	1	1	1	0	0.028658174	2012	-0.0114956	-0.0395668	-0.00868878	0.0258912	0.0223555	0.0254132
IRIS_313-11727	537	0.0848699	-0.00589822	0.00854834	-0.00317367	0.00151393	0.00134044	-0.000818768	0.00135806	-0.00026212	0.000140543	1	1	3	3	1	3	3	3	3	1	1	0	NA	2013	-0.0251441	-0.0747651	0.0135309	-0.0033546	-0.00488972	0.023824
IRIS_313-11728	538	0.000166453	0.00945117	-0.0237064	0.00938114	-0.0194139	-0.0173291	0.0113695	-0.0654303	-0.0508703	-0.019896	1	1	2	1	1	1	3	1	1	1	1	0.172046505	0.034047415	2013	0.0272543	-0.00557856	0.000965712	0.0228483	0.00380437	0.00716181
IRIS_313-11729	539	-0.0155605	-0.0059618	-0.00721677	0.0236404	0.0365915	-0.0153222	0.00345086	0.00408318	0.0086828	0.00440362	1	1	1	1	1	1	1	1	1	1	1	0	0.135517421	2013	-0.0104333	-0.0437365	-0.00485362	-0.00146453	0.010289	0.0107028
IRIS_313-11731	540	0.0848699	-0.00589822	0.00854834	-0.00317367	0.00151393	0.00134044	-0.000818768	0.00135806	-0.00026212	0.000140543	1	1	3	3	1	3	3	3	3	1	1	0	NA	2013	-0.0109795	-0.0516866	-0.00485469	-0.00862078	-0.0113744	-0.00432862
IRIS_313-11732	541	-0.0173104	-0.00853451	-0.00878116	0.0282245	0.0218002	0.0532121	-0.0112203	0.0104904	0.0109959	0.000206741	2	1	1	1	1	1	1	1	1	1	1	0	NA	2013	-0.0196406	-0.0817846	0.00318344	-0.00331123	0.00640678	0.0160518
IRIS_313-11733	542	0.0848699	-0.00589822	0.00854834	-0.00317367	0.00151393	0.00134044	-0.000818768	0.00135806	-0.00026212	0.000140543	1	1	3	3	1	3	3	3	3	1	1	0.330028617	0.140004818	2013	-0.0155849	-0.059329	-0.00737767	-0.0160839	-0.00169614	-0.00111391
IRIS_313-11734	543	-0.00860527	-0.0101326	-0.00621151	0.0259631	0.0322139	0.0605384	-0.018544	-0.0512656	-0.0282782	-0.0184532	2	1	2	1	1	1	1	1	1	1	1	0.166583312	0	2013	-0.0153189	-0.069309	-0.000598831	-0.0112401	-0.00226188	-0.002605
IRIS_313-11735	544	0.0110385	-0.00120299	-0.00837073	0.0170345	0.00901266	-0.0221693	0.0109219	0.0840576	0.0036318	-0.0714152	1	1	1	2	1	2	0	1	0	1	1	0	0.489504423	2013	-0.00663114	-0.0150882	0.00381796	0.0269246	0.0315305	0.0329039
IRIS_313-11738	545	-0.0155605	-0.0059618	-0.00721677	0.0236404	0.0365915	-0.0153222	0.00345086	0.00408318	0.0086828	0.00440362	1	1	1	1	1	1	1	1	1	1	1	0.296880331	0.015123847	2013	-0.0202131	0.0244774	0.0604983	-0.0145426	0.00704084	-0.00605822
IRIS_313-11740	546	-0.0155605	-0.0059618	-0.00721677	0.0236404	0.0365915	-0.0153222	0.00345086	0.00408318	0.0086828	0.00440362	1	1	1	1	1	1	1	1	1	1	1	0.200907034	0.077660296	2013	0.0145695	-0.0100842	0.00881397	0.0249102	0.0111327	0.0167869
IRIS_313-11741	547	-0.0155605	-0.0059618	-0.00721677	0.0236404	0.0365915	-0.0153222	0.00345086	0.00408318	0.0086828	0.00440362	1	1	1	1	1	1	1	1	1	1	1	0	0.409026284	2015	-0.0248309	0.0143159	0.054478	-0.0224416	0.00693242	-0.00758156
IRIS_313-11744	548	-0.0122188	0.0827264	0.0220327	0.0132464	-0.0332252	-0.0432777	-0.157011	-0.00417448	0.0125017	0.000509694	1	1	1	1	1	1	3	1	1	3	0	1.189660604	0.358637489	2013	-0.00212529	-0.0263448	-0.00550803	0.0346611	0.0482113	0.0344911
IRIS_313-11745	549	0.0848699	-0.00589822	0.00854834	-0.00317367	0.00151393	0.00134044	-0.000818768	0.00135806	-0.00026212	0.000140543	1	1	3	3	1	3	3	3	3	1	1	0.319749902	0.124772533	2013	-0.0163108	-0.0631521	0.0156591	0.0041886	0.0179617	0.0167746
IRIS_313-11746	550	-0.0173104	-0.00853451	-0.00878116	0.0282245	0.0218002	0.0532121	-0.0112203	0.0104904	0.0109959	0.000206741	2	1	1	1	1	1	1	1	1	1	1	0.251850296	NA	2013	-0.0108477	-0.0744656	0.00207285	0.0159436	-0.00710596	0.00431352
IRIS_313-11747	551	-0.0155605	-0.0059618	-0.00721677	0.0236404	0.0365915	-0.0153222	0.00345086	0.00408318	0.0086828	0.00440362	1	1	1	1	1	1	1	1	1	1	1	1.189660604	NA	2013	-0.0190047	-0.0512151	0.00622327	-0.0105939	-0.0215439	0.0175145
IRIS_313-11748	552	-0.00187649	0.0733609	0.0246349	0.0119717	-0.029791	-0.0428148	-0.170978	0.0561238	-0.0339243	0.00384907	1	1	1	1	1	2	3	1	1	3	1	0.200907034	0.26659528	2013	-0.00283958	-0.0284641	-0.00957335	0.0464187	0.0396555	0.0320232
IRIS_313-11750	553	-0.0216428	-0.0273804	0.0386542	-0.0103312	-0.0055573	-0.0226895	0.00629839	-0.00517668	-0.000693107	0.00197835	1	3	1	1	1	1	1	1	1	1	1	0.333362318	NA	2012	-0.00315887	-0.0356079	-0.00292738	-0.019578	-0.0241442	-0.0182369
IRIS_313-11751	554	-0.013663	0.17049	0.102761	0.00112849	0.0265585	0.0327835	0.0870755	-0.00895686	0.00341366	0.0147759	1	1	1	1	1	1	3	1	1	3	3	0.262814547	0.359956174	2013	-0.0178056	-0.0223952	-0.0103655	-0.0318694	-0.015773	-0.027054
IRIS_313-11752	555	-0.0155605	-0.0059618	-0.00721677	0.0236404	0.0365915	-0.0153222	0.00345086	0.00408318	0.0086828	0.00440362	1	1	1	1	1	1	1	1	1	1	1	0	NA	2013	-0.0129853	-0.0837445	0.00679756	0.00898186	-0.00324716	0.0128809
IRIS_313-11753	556	-0.0155605	-0.0059618	-0.00721677	0.0236404	0.0365915	-0.0153222	0.00345086	0.00408318	0.0086828	0.00440362	1	1	1	1	1	1	1	1	1	1	1	1.189660604	NA	2013	-0.0208801	-0.0773136	0.00746158	0.0117162	0.0152073	0.0199904
IRIS_313-11757	557	-0.00860527	-0.0101326	-0.00621151	0.0259631	0.0322139	0.0605384	-0.018544	-0.0512656	-0.0282782	-0.0184532	2	1	2	1	1	1	1	1	1	1	1	0	0.103365383	2014	0.0293782	0.0131447	-0.0178793	0.0316162	0.0100527	0.0077842
IRIS_313-11758	558	-0.0141008	-0.0318648	0.0396585	-0.00792557	-0.0235251	0.0496709	-0.00865899	-0.00905192	0.043586	0.0710793	2	3	1	1	1	1	1	2	1	1	1	0	NA	2014	0.00339276	0.0214311	0.0378297	-0.00528332	-0.0157065	0.0226098
IRIS_313-11760	559	-0.00853868	0.0110492	-0.026276	0.0116426	-0.0298276	-0.0246554	0.0186932	-0.00367439	-0.0115962	-0.00123608	1	1	1	1	1	1	3	1	1	1	1	0	0.109882158	2014	-0.0145707	0.0390616	0.0524584	-0.00819545	0.0147902	0.030692
IRIS_313-11761	560	-0.0100639	0.0148568	-0.042094	-0.0461917	-0.00414289	-0.0139528	0.00949961	0.00556386	-0.00779829	0.00223772	1	1	1	1	2	1	3	1	1	1	1	0	NA	2013	-0.0287546	0.0433225	0.0704312	-0.0134222	0.0180691	0.00874991
IRIS_313-11762	561	-0.0173104	-0.00853451	-0.00878116	0.0282245	0.0218002	0.0532121	-0.0112203	0.0104904	0.0109959	0.000206741	2	1	1	1	1	1	1	1	1	1	1	0.222111083	0	2012	-0.00381182	0.0316647	0.0431543	-0.0119529	-0.0170067	0.0374265
IRIS_313-11763	562	-0.0233926	-0.0299531	0.0370898	-0.00574718	-0.0203487	0.0458448	-0.00837277	0.00123051	0.00161997	-0.00221853	2	3	1	1	1	1	1	1	1	1	1	0.482041115	NA	2013	-0.0137279	-0.0401444	-0.0185107	-0.0518948	-0.0208656	-0.0221629
IRIS_313-11764	563	-0.00853868	0.0110492	-0.026276	0.0116426	-0.0298276	-0.0246554	0.0186932	-0.00367439	-0.0115962	-0.00123608	1	1	1	1	1	1	3	1	1	1	1	0.333362318	0.00991495	2014	0.0270816	0.00271873	-0.00217002	0.0131506	0.00966339	0.0158351
IRIS_313-11773	564	0.000706914	0.00948637	-0.0209353	0.0111088	-0.0261666	-0.0231924	0.0141167	0.055982	-0.0590688	0.00207081	1	1	1	1	1	2	3	1	1	1	1	0.307679487	0.124296531	2014	0.0244861	0.0123954	0.00801644	0.0203453	0.00355241	0.0126442
IRIS_313-11779	565	0.000706914	0.00948637	-0.0209353	0.0111088	-0.0261666	-0.0231924	0.0141167	0.055982	-0.0590688	0.00207081	1	1	1	1	1	2	3	1	1	1	1	0	NA	2012	0.0281562	0.00432411	-0.00556061	0.0338715	-0.0150724	-0.0167008
IRIS_313-11780	566	-0.00135877	0.0132587	-0.0395243	-0.0484531	0.00627084	-0.00662658	0.00217588	-0.0561921	-0.0470724	-0.0164222	1	1	2	1	2	1	3	1	1	1	1	0.237989217	0.051359425	2013	0.0376237	0.00693822	-0.00655567	0.0368764	-0.0323785	-0.054443
IRIS_313-11782	567	0.0848699	-0.00589822	0.00854834	-0.00317367	0.00151393	0.00134044	-0.000818768	0.00135806	-0.00026212	0.000140543	1	1	3	3	1	3	3	3	3	1	1	0	0	2014	-0.0446028	0.0523803	0.0574956	-0.0107195	0.00744045	0.0134817
IRIS_313-11783	568	0.000706914	0.00948637	-0.0209353	0.0111088	-0.0261666	-0.0231924	0.0141167	0.055982	-0.0590688	0.00207081	1	1	1	1	1	2	3	1	1	1	1	0.278306567	NA	2014	0.01176	0.0127095	0.0197047	0.00223306	-0.0113953	0.018006
IRIS_313-11784	569	-0.0198817	-0.0214476	0.0275602	-0.0117461	-0.0535583	0.0411782	-0.000751581	-0.00264827	-0.00851953	-0.00503838	2	3	1	1	1	1	2	1	1	1	1	0.172046505	0.010276366	2014	-0.0469214	0.00130054	-0.0564898	-0.0257368	-0.05816	0.00316845
IRIS_313-11785	570	-0.011461	0.0125414	-0.0278364	0.0176732	-0.0485425	0.0466961	-0.00564846	0.00379387	-0.00824844	-0.00606069	2	1	1	1	1	1	3	1	1	0	1	0	0.319973893	2013	0.0356151	0.00664112	-0.00619993	0.0354108	-0.0312747	-0.0515822
IRIS_313-11786	571	0.000673155	0.0132502	-0.0233011	0.0102397	-0.0358929	-0.0237495	0.0098867	-0.0147237	0.0337135	0.0781304	1	1	1	1	1	1	3	2	1	0	1	0.296880331	0.346969894	2013	0.0373435	0.00205746	-2.48E-05	0.0328433	-0.00790016	-0.00854697
IRIS_313-11787	572	-0.00853868	0.0110492	-0.026276	0.0116426	-0.0298276	-0.0246554	0.0186932	-0.00367439	-0.0115962	-0.00123608	1	1	1	1	1	1	3	1	1	1	1	0.166583312	0.036026231	2013	0.00500766	0.0271082	0.0299956	0.00300359	-0.0122454	0.0299255
IRIS_313-11789	573	-0.00853868	0.0110492	-0.026276	0.0116426	-0.0298276	-0.0246554	0.0186932	-0.00367439	-0.0115962	-0.00123608	1	1	1	1	1	1	3	1	1	1	1	0.507376727	NA	2014	-0.0340775	0.0461223	0.0751297	-0.00851357	0.0252533	-5.50E-05
IRIS_313-11793	574	-0.0155605	-0.0059618	-0.00721677	0.0236404	0.0365915	-0.0153222	0.00345086	0.00408318	0.0086828	0.00440362	1	1	1	1	1	1	1	1	1	1	1	0.272991492	0.001645764	2013	-0.0422787	0.0524171	0.0677368	-0.00348891	0.0521404	-0.045213
IRIS_313-11794	575	-0.0155605	-0.0059618	-0.00721677	0.0236404	0.0365915	-0.0153222	0.00345086	0.00408318	0.0086828	0.00440362	1	1	1	1	1	1	1	1	1	1	1	0.387753712	0.006212113	2014	-0.0292733	0.0435958	0.0742859	-0.00997451	0.0208855	0.00843625
IRIS_313-11795	576	-0.0173104	-0.00853451	-0.00878116	0.0282245	0.0218002	0.0532121	-0.0112203	0.0104904	0.0109959	0.000206741	2	1	1	1	1	1	1	1	1	1	1	0	0.105906237	2013	-0.0205417	-0.0886002	0.00424227	-0.00428334	0.00977194	0.0115374
IRIS_313-11796	577	-0.0155605	-0.0059618	-0.00721677	0.0236404	0.0365915	-0.0153222	0.00345086	0.00408318	0.0086828	0.00440362	1	1	1	1	1	1	1	1	1	1	1	0.348875745	0.271617305	2013	-0.0249741	-0.0839036	0.00906567	0.00014939	0.0187508	0.0120894
IRIS_313-11797	578	0.0848699	-0.00589822	0.00854834	-0.00317367	0.00151393	0.00134044	-0.000818768	0.00135806	-0.00026212	0.000140543	1	1	3	3	1	3	3	3	3	1	1	0	NA	2013	-0.0404005	-0.0414705	0.00111418	0.0191949	-0.0154991	0.0337388
IRIS_313-11798	579	-0.00853868	0.0110492	-0.026276	0.0116426	-0.0298276	-0.0246554	0.0186932	-0.00367439	-0.0115962	-0.00123608	1	1	1	1	1	1	3	1	1	1	1	0.194404309	0.093820402	2012	0.00623536	-0.00185903	-0.0135454	-0.0417619	-0.0409904	-0.0448566
IRIS_313-11799	580	0.0848699	-0.00589822	0.00854834	-0.00317367	0.00151393	0.00134044	-0.000818768	0.00135806	-0.00026212	0.000140543	1	1	3	3	1	3	3	3	3	1	1	0	0.107416781	2013	-0.0208695	-0.0852125	0.0106632	-0.000147226	0.0063341	0.0146731
IRIS_313-11801	581	-0.0233926	-0.0299531	0.0370898	-0.00574718	-0.0203487	0.0458448	-0.00837277	0.00123051	0.00161997	-0.00221853	2	3	1	1	1	1	1	1	1	1	1	0	0.030903404	2012	-0.00559788	-0.0280806	-0.0138389	-0.0433482	-0.0112527	-0.0177299
IRIS_313-11802	582	0.0848699	-0.00589822	0.00854834	-0.00317367	0.00151393	0.00134044	-0.000818768	0.00135806	-0.00026212	0.000140543	1	1	3	3	1	3	3	3	3	1	1	1.707203189	0	2012	-0.0194602	-0.0820407	0.0113817	0.00337581	0.0156827	0.0182295
IRIS_313-11804	583	-0.0173104	-0.00853451	-0.00878116	0.0282245	0.0218002	0.0532121	-0.0112203	0.0104904	0.0109959	0.000206741	2	1	1	1	1	1	1	1	1	1	1	0.224878913	0.254690537	2013	-0.0258469	-0.0904622	0.00394587	-0.0097442	0.00267685	0.00468808
IRIS_313-11805	584	-0.00685541	-0.00755984	-0.00464712	0.021379	0.0470053	-0.0079959	-0.00387287	-0.0576728	-0.0305913	-0.0142563	1	1	2	1	1	1	1	1	1	1	1	0	0.072700814	2013	-0.0137312	-0.0783998	0.00697413	0.00869913	0.0175857	0.0203381
IRIS_313-11806	585	0.0848699	-0.00589822	0.00854834	-0.00317367	0.00151393	0.00134044	-0.000818768	0.00135806	-0.00026212	0.000140543	1	1	3	3	1	3	3	3	3	1	1	0.366778292	0.064589029	2013	-0.0275552	-0.0913812	0.00203613	-0.00510173	0.00935146	0.0109095
IRIS_313-11807	586	0.0848699	-0.00589822	0.00854834	-0.00317367	0.00151393	0.00134044	-0.000818768	0.00135806	-0.00026212	0.000140543	1	1	3	3	1	3	3	3	3	1	1	0.192353841	0.029674325	2013	-0.0577977	0.00926956	-0.0443698	-0.0329847	-0.0591321	-0.0206116
IRIS_313-11808	587	0.0848699	-0.00589822	0.00854834	-0.00317367	0.00151393	0.00134044	-0.000818768	0.00135806	-0.00026212	0.000140543	1	1	3	3	1	3	3	3	3	1	1	0.319749902	0.26659528	2014	-0.0705583	0.0203178	-0.0671941	0.000170417	-0.0594496	-0.0234999
IRIS_313-11810	588	-0.0155605	-0.0059618	-0.00721677	0.0236404	0.0365915	-0.0153222	0.00345086	0.00408318	0.0086828	0.00440362	1	1	1	1	1	1	1	1	1	1	1	0.38	0.269077162	2014	0.0344887	0.0109321	0.00430233	0.0371632	-0.00917629	-0.0225163
IRIS_313-11811	589	-0.0155605	-0.0059618	-0.00721677	0.0236404	0.0365915	-0.0153222	0.00345086	0.00408318	0.0086828	0.00440362	1	1	1	1	1	1	1	1	1	1	1	0.166583312	0.044049651	2013	-0.0257937	0.0374491	0.0599975	-0.0101504	0.00836137	0.0151578
IRIS_313-11812	590	-0.0102885	0.00847649	-0.0278404	0.0162266	-0.044619	0.0438789	0.00402208	0.00273281	-0.00928313	-0.00543296	2	1	1	1	1	1	3	1	1	1	1	0	0	2013	0.0447961	0.00745993	0.00151955	0.0401612	-0.0176858	-0.0259701
IRIS_313-11813	591	-0.0102885	0.00847649	-0.0278404	0.0162266	-0.044619	0.0438789	0.00402208	0.00273281	-0.00928313	-0.00543296	2	1	1	1	1	1	3	1	1	1	1	0.178085052	0.301590723	2014	0.0283035	0.0155089	0.0134694	0.0306108	-0.00292859	-0.016271
IRIS_313-11815	592	0.00182067	0.0089464	-0.0226808	0.0118475	-0.0246126	-0.0246238	0.0183639	0.000521915	-0.0141449	0.0100264	1	1	1	1	1	1	3	1	2	1	1	0.465266757	0.390776419	2013	0.0437609	0.00732868	-0.00122256	0.0417979	-0.0212957	-0.033599
IRIS_313-11816	593	-0.0102885	0.00847649	-0.0278404	0.0162266	-0.044619	0.0438789	0.00402208	0.00273281	-0.00928313	-0.00543296	2	1	1	1	1	1	3	1	1	1	1	0	0.020771837	2013	0.00246616	-0.0106952	0.0133066	0.0109513	0.0085564	0.0132598
IRIS_313-11817	594	0.00243643	-0.00947157	-0.00207842	0.0192006	0.0438289	-0.00416978	-0.00415908	-0.0679552	0.0113747	0.0590415	1	1	2	1	1	1	1	2	1	1	1	0.219087166	0.210070249	2014	0.00427059	-0.0151917	0.0125101	0.0223056	0.00862581	-0.00118027
IRIS_313-11818	595	0.00835021	-0.00169308	-0.0114678	0.0168633	0.00538053	-0.0176181	0.01152	-0.00630379	0.0403443	0.0931184	1	1	1	1	1	1	0	2	2	1	1	0.166583312	0.084381214	2013	-0.000415926	-0.000293481	0.0122153	0.0099044	-0.00115327	0.0223238
IRIS_313-11820	596	-0.0102885	0.00847649	-0.0278404	0.0162266	-0.044619	0.0438789	0.00402208	0.00273281	-0.00928313	-0.00543296	2	1	1	1	1	1	3	1	1	1	1	0.231155692	0.001521496	2013	0.0417693	0.00676092	-0.00594251	0.038572	-0.0341577	-0.0577522
IRIS_313-11823	597	-0.0216428	-0.0273804	0.0386542	-0.0103312	-0.0055573	-0.0226895	0.00629839	-0.00517668	-0.000693107	0.00197835	1	3	1	1	1	1	1	1	1	1	1	1.189660604	NA	2012	-0.0116161	0.0234892	0.0492613	-0.0182257	-0.0087984	0.0146466
IRIS_313-11824	598	-0.00645814	-0.00726009	-0.00387881	0.0210009	0.0361489	-0.0149712	0.00621069	0.0147851	0.0616792	-0.0641153	1	1	1	2	1	1	1	1	1	1	1	0.387753712	0.554199488	2012	-0.0145725	0.0215002	0.0590413	-0.0188679	-0.00359571	-0.00190066
IRIS_313-11828	599	-0.0255611	-0.0223686	0.0270717	-0.0737528	0.0209172	-0.013946	-0.0112281	0.00388557	0.00561232	0.00695403	1	3	1	1	2	1	1	1	1	0	1	0.222111083	NA	2013	-0.0127659	0.0199223	0.0482904	-0.0130438	-0.00735718	0.00433176
IRIS_313-11830	600	-0.0100639	0.0148568	-0.042094	-0.0461917	-0.00414289	-0.0139528	0.00949961	0.00556386	-0.00779829	0.00223772	1	1	1	1	2	1	3	1	1	1	1	0.178085052	0.260944244	2014	0.0355494	0.0162894	-0.0364361	-0.0298131	0.0549522	0.0298314
IRIS_313-11833	601	-0.011461	0.0125414	-0.0278364	0.0176732	-0.0485425	0.0466961	-0.00564846	0.00379387	-0.00824844	-0.00606069	2	1	1	1	1	1	3	1	1	0	1	0.161609551	NA	2014	0.0374903	0.0216408	-0.0388742	-0.0206561	0.0525521	0.0257152
IRIS_313-11835	602	0.0344175	-0.00584825	-0.00113908	0.0134829	0.0243434	-0.0125007	0.00245932	0.0112107	-0.0287066	-0.0538662	1	1	2	2	1	2	0	0	2	1	1	0	0.046917635	2013	0.0163779	-0.0168855	0.00242959	0.0239579	-0.0105668	-0.00722248
IRIS_313-11836	603	-0.00853868	0.0110492	-0.026276	0.0116426	-0.0298276	-0.0246554	0.0186932	-0.00367439	-0.0115962	-0.00123608	1	1	1	1	1	1	3	1	1	1	1	0.322708843	0.19410633	2014	0.0380078	0.00668498	-0.00588416	0.0360359	-0.0127266	-0.0162396
IRIS_313-11837	604	-0.00853868	0.0110492	-0.026276	0.0116426	-0.0298276	-0.0246554	0.0186932	-0.00367439	-0.0115962	-0.00123608	1	1	1	1	1	1	3	1	1	1	1	0.161609551	0.025988382	2013	0.0378436	0.00639463	-0.00559961	0.0361494	-0.031928	-0.053029
IRIS_313-11838	605	-0.00828542	0.0193232	-0.0347072	0.00350644	-0.0304808	-0.0294703	0.00653782	-0.0302822	-0.0301671	-0.00842895	1	1	0	1	0	1	3	1	1	0	1	0.278306567	NA	2014	0.0253095	0.00893749	-0.00622728	0.0291053	-0.0137208	-0.0120319
IRIS_313-11839	606	-0.0111802	0.00231092	-0.0192582	0.0202646	0.00242586	-0.0224193	0.0131736	-0.00381001	0.0131803	0.02727	1	1	1	1	1	1	0	0	1	1	1	0.307679487	0.044300932	2013	0.0290714	0.00574183	-0.00603991	0.0227305	-0.0136439	-0.0124803
IRIS_313-11840	607	-0.00953194	0.0153593	-0.0260964	0.0126939	-0.0325794	-0.0279062	0.0101661	-0.00319855	-0.01106	-0.00154128	1	1	1	1	1	1	3	1	1	0	1	0	NA	2015	0.0350612	0.0164559	-0.0344724	-0.022385	0.0498037	0.0200308
IRIS_313-11841	608	-0.0102885	0.00847649	-0.0278404	0.0162266	-0.044619	0.0438789	0.00402208	0.00273281	-0.00928313	-0.00543296	2	1	1	1	1	1	3	1	1	1	1	0.296880331	0.153691066	2014	0.0381151	0.00362389	-0.0081348	0.0330115	-0.0357883	-0.0466575
IRIS_313-11843	609	-0.00685541	-0.00755984	-0.00464712	0.021379	0.0470053	-0.0079959	-0.00387287	-0.0576728	-0.0305913	-0.0142563	1	1	2	1	1	1	1	1	1	1	1	0	0.093269331	2014	0.0367436	0.00519878	-0.0104626	0.0291018	0.000970516	-0.00415149
IRIS_313-11844	610	-0.00685541	-0.00755984	-0.00464712	0.021379	0.0470053	-0.0079959	-0.00387287	-0.0576728	-0.0305913	-0.0142563	1	1	2	1	1	1	1	1	1	1	1	0.161609551	NA	2012	0.0281949	0.00290421	-0.010616	0.0183665	0.0070143	-0.00356647
IRIS_313-11848	611	-0.00307532	0.00103736	-0.0124199	0.0184184	0.00737434	-0.0201515	0.00693388	0.0641861	-0.0530861	0.00561987	1	1	1	1	1	2	0	1	1	1	1	0.307679487	0.001366702	2015	0.0350144	0.0102816	-0.019844	0.00758825	0.0285779	0.0129287
IRIS_313-11849	612	0.00045858	0.017765	-0.0597581	-0.117452	0.0224309	0.000301357	-0.000186618	0.00685678	0.0418186	0.0891929	1	1	1	1	3	1	3	2	0	1	1	0	0.055438735	2014	0.0196921	0.0106962	-0.0166258	0.00568439	0.0199944	-0.00351813
IRIS_313-11850	613	-0.00734653	0.0135013	-0.0337269	0.00370075	-0.0298117	-0.0280032	0.0206237	-0.00219978	-0.0141965	0.00342865	1	1	1	1	0	1	3	1	0	1	1	0.262814547	0.032930663	2015	0.0411939	0.0179336	-0.033075	-0.0151335	0.0533247	0.0314406
IRIS_313-11852	614	0.0848699	-0.00589822	0.00854834	-0.00317367	0.00151393	0.00134044	-0.000818768	0.00135806	-0.00026212	0.000140543	1	1	3	3	1	3	3	3	3	1	1	0	0.08478486	2013	-0.0196278	-0.0544385	0.00383477	0.00760661	0.024898	0.00827701
IRIS_313-11853	615	0.0848699	-0.00589822	0.00854834	-0.00317367	0.00151393	0.00134044	-0.000818768	0.00135806	-0.00026212	0.000140543	1	1	3	3	1	3	3	3	3	1	1	0	0.259087802	2013	-0.0151363	-0.0522431	0.00829882	0.0053821	0.02397	0.00964582
IRIS_313-11854	616	0.0848699	-0.00589822	0.00854834	-0.00317367	0.00151393	0.00134044	-0.000818768	0.00135806	-0.00026212	0.000140543	1	1	3	3	1	3	3	3	3	1	1	0.594941809	0.098888049	2013	-0.0132123	-0.0521075	0.0122127	0.00223045	0.00758619	0.00488983
IRIS_313-11855	617	-0.0122188	0.0827264	0.0220327	0.0132464	-0.0332252	-0.0432777	-0.157011	-0.00417448	0.0125017	0.000509694	1	1	1	1	1	1	3	1	1	3	0	0	0.221267822	2013	-0.0166508	-0.0582228	0.000459082	-0.000754231	0.0206596	0.00580723
IRIS_313-11856	618	0.0848699	-0.00589822	0.00854834	-0.00317367	0.00151393	0.00134044	-0.000818768	0.00135806	-0.00026212	0.000140543	1	1	3	3	1	3	3	3	3	1	1	0.287143889	0.615462201	2013	-0.0144977	-0.0535613	0.00243961	0.00608539	0.0199908	0.00439004
IRIS_313-11857	619	0.0848699	-0.00589822	0.00854834	-0.00317367	0.00151393	0.00134044	-0.000818768	0.00135806	-0.00026212	0.000140543	1	1	3	3	1	3	3	3	3	1	1	0.284450301	0.286371819	2012	-0.0165741	-0.0633587	0.00781385	0.0023881	0.0134415	0.0136096
IRIS_313-11858	620	0.0848699	-0.00589822	0.00854834	-0.00317367	0.00151393	0.00134044	-0.000818768	0.00135806	-0.00026212	0.000140543	1	1	3	3	1	3	3	3	3	1	1	0.387753712	0.464542883	2013	-0.0144155	-0.061987	0.00521267	-0.00182292	0.00338124	0.0103036
IRIS_313-11859	621	0.0848699	-0.00589822	0.00854834	-0.00317367	0.00151393	0.00134044	-0.000818768	0.00135806	-0.00026212	0.000140543	1	1	3	3	1	3	3	3	3	1	1	0.210713075	0.119587281	2013	-0.0171268	-0.0704544	0.010202	0.00432563	0.0120152	0.0153883
IRIS_313-11860	622	-0.00307532	0.00103736	-0.0124199	0.0184184	0.00737434	-0.0201515	0.00693388	0.0641861	-0.0530861	0.00561987	1	1	1	1	1	2	0	1	1	1	1	0.330028617	0.103072994	2012	-0.0180038	-0.0706735	0.00449854	-0.00542862	0.00425167	0.00690685
IRIS_313-11861	623	0.0428688	-0.011001	6.88E-05	0.0163287	0.0187809	0.0787341	-0.0236395	-0.0552363	-0.0727796	-0.0787009	2	1	3	2	1	2	0	0	2	1	1	0.178085052	0.168591927	2013	-0.0156684	-0.0582041	0.00478874	-0.00374107	0.00951333	0.00272105
IRIS_313-11862	624	-0.0111802	0.00231092	-0.0192582	0.0202646	0.00242586	-0.0224193	0.0131736	-0.00381001	0.0131803	0.02727	1	1	1	1	1	1	0	0	1	1	1	0	0.003842751	2012	-0.0179084	-0.0662509	0.00504981	0.00299272	0.0113452	0.0142812
IRIS_313-11863	625	-0.00685541	-0.00755984	-0.00464712	0.021379	0.0470053	-0.0079959	-0.00387287	-0.0576728	-0.0305913	-0.0142563	1	1	2	1	1	1	1	1	1	1	1	0.296880331	0.200921593	2012	-0.0144854	-0.0480044	0.00707106	0.0071674	0.0161187	0.00987188
IRIS_313-11865	626	0.0848699	-0.00589822	0.00854834	-0.00317367	0.00151393	0.00134044	-0.000818768	0.00135806	-0.00026212	0.000140543	1	1	3	3	1	3	3	3	3	1	1	0	0.207534863	2013	-0.0322113	-0.0724453	-0.005059	-0.00205826	-0.0110228	0.0153128
IRIS_313-11866	627	0.0848699	-0.00589822	0.00854834	-0.00317367	0.00151393	0.00134044	-0.000818768	0.00135806	-0.00026212	0.000140543	1	1	3	3	1	3	3	3	3	1	1	0	0.022395626	2013	-0.0242656	-0.0896915	0.00447865	-0.0031744	0.0125274	0.0112304
IRIS_313-11867	628	-0.0155605	-0.0059618	-0.00721677	0.0236404	0.0365915	-0.0153222	0.00345086	0.00408318	0.0086828	0.00440362	1	1	1	1	1	1	1	1	1	1	1	0.178085052	0.037903605	2013	-0.0154868	-0.0603634	0.0114975	0.00761599	0.0172771	0.00723724
IRIS_313-11868	629	0.0848699	-0.00589822	0.00854834	-0.00317367	0.00151393	0.00134044	-0.000818768	0.00135806	-0.00026212	0.000140543	1	1	3	3	1	3	3	3	3	1	1	0	0.436774621	2013	-0.0155625	-0.054638	0.00330569	0.00356682	0.0161089	0.0126181
IRIS_313-11870	630	0.0848699	-0.00589822	0.00854834	-0.00317367	0.00151393	0.00134044	-0.000818768	0.00135806	-0.00026212	0.000140543	1	1	3	3	1	3	3	3	3	1	1	0.166583312	0.223346513	2014	-0.0208275	-0.079057	0.00986084	0.00336486	0.012948	0.0146226
IRIS_313-11871	631	-0.0122188	0.0827264	0.0220327	0.0132464	-0.0332252	-0.0432777	-0.157011	-0.00417448	0.0125017	0.000509694	1	1	1	1	1	1	3	1	1	3	0	0.161609551	0.187738247	2013	-0.0151592	-0.0470577	0.00359544	0.00710274	0.0223133	0.00837042
IRIS_313-11872	632	0.0848699	-0.00589822	0.00854834	-0.00317367	0.00151393	0.00134044	-0.000818768	0.00135806	-0.00026212	0.000140543	1	1	3	3	1	3	3	3	3	1	1	0.728102757	0.082886742	2013	-0.0246038	-0.0483485	-0.00379069	0.010029	0.0323057	-0.000199082
IRIS_313-11876	633	0.0848699	-0.00589822	0.00854834	-0.00317367	0.00151393	0.00134044	-0.000818768	0.00135806	-0.00026212	0.000140543	1	1	3	3	1	3	3	3	3	1	1	0.714982517	0.055438735	2013	-0.0782209	-0.0212408	-0.0242928	0.0535593	0.136441	-0.108843
IRIS_313-11877	634	0.0848699	-0.00589822	0.00854834	-0.00317367	0.00151393	0.00134044	-0.000818768	0.00135806	-0.00026212	0.000140543	1	1	3	3	1	3	3	3	3	1	1	0.348875745	0.324779995	2013	-0.0216979	-0.0840487	0.0148087	0.00343626	0.011044	0.018615
IRIS_313-11878	635	-0.00645814	-0.00726009	-0.00387881	0.0210009	0.0361489	-0.0149712	0.00621069	0.0147851	0.0616792	-0.0641153	1	1	1	2	1	1	1	1	1	1	1	0	NA	2013	-0.0195074	-0.0656778	0.00670568	0.00716825	0.0279256	0.00588933
IRIS_313-11881	636	-0.0132252	0.00276638	-0.0182846	0.0190636	0.00342315	-0.0216437	0.0120117	-0.000325779	-0.00182191	0.00119518	1	1	1	1	1	1	0	1	1	1	1	0	0.232735318	2013	-0.0284528	-0.075736	0.00897064	0.00983925	0.0267868	0.00824671
IRIS_313-11882	637	0.0848699	-0.00589822	0.00854834	-0.00317367	0.00151393	0.00134044	-0.000818768	0.00135806	-0.00026212	0.000140543	1	1	3	3	1	3	3	3	3	1	1	0.192353841	0.278642934	2013	-0.0214962	-0.0752828	0.00689229	0.00306849	0.0182175	0.0153176
IRIS_313-11884	638	0.0848699	-0.00589822	0.00854834	-0.00317367	0.00151393	0.00134044	-0.000818768	0.00135806	-0.00026212	0.000140543	1	1	3	3	1	3	3	3	3	1	1	0	NA	2013	-0.0246041	-0.0820106	0.00931798	0.00555495	0.010893	0.0149582
IRIS_313-11885	639	0.0848699	-0.00589822	0.00854834	-0.00317367	0.00151393	0.00134044	-0.000818768	0.00135806	-0.00026212	0.000140543	1	1	3	3	1	3	3	3	3	1	1	0.465781473	0.355819606	2013	-0.0223472	-0.0787007	0.0151452	0.00498346	0.010553	0.018668
IRIS_313-11889	640	0.0848699	-0.00589822	0.00854834	-0.00317367	0.00151393	0.00134044	-0.000818768	0.00135806	-0.00026212	0.000140543	1	1	3	3	1	3	3	3	3	1	1	0	0.121360815	2013	-0.0232146	-0.00774833	-0.0143288	-0.0399796	0.01067	-0.0166971
IRIS_313-11893	641	-0.0155605	-0.0059618	-0.00721677	0.0236404	0.0365915	-0.0153222	0.00345086	0.00408318	0.0086828	0.00440362	1	1	1	1	1	1	1	1	1	1	1	0.210713075	0.059344148	2013	0.00544432	-0.0123315	-0.0078896	0.0160412	0.0324237	0.00887279
IRIS_313-11894	642	-0.00957703	-0.00773416	-0.00449521	0.0282885	0.0349245	0.0650412	-0.0293397	-0.0558688	-0.0290915	-0.0197233	2	1	2	1	1	1	1	1	1	0	1	0	0.181047289	2013	0.00302324	-0.0121203	-0.00171015	0.0194914	0.0206946	0.0177852
IRIS_313-11895	643	0.000753166	0.00913748	-0.0237073	0.00946416	-0.033004	-0.0208293	0.018407	-0.0139568	0.0303698	0.0720617	1	1	1	1	1	1	3	2	1	1	1	0.512093741	0.059575477	2014	0.0339993	0.0108598	-0.00788841	0.0209284	0.0112374	0.011725
IRIS_313-11896	644	-0.000351924	0.00124719	-0.0171808	0.011421	0.0159413	-0.022914	0.0072304	0.0817365	-0.0664647	0.0116107	1	1	1	1	0	2	0	1	0	1	1	0	0.036524685	2014	0.0395745	0.0103101	-0.0119558	0.0242858	0.00947743	0.00252665
IRIS_313-11898	645	-0.0114873	0.0157327	-0.0466928	-0.0495851	-0.00791921	0.00146302	0.00666361	0.00822093	-0.00690369	0.00198381	0	1	1	1	2	1	3	1	1	1	1	0.262814547	0.11214279	2013	0.0271197	-0.00464322	-0.00132124	0.0300433	-0.0348532	-0.047633
IRIS_313-11899	646	-0.00296513	0.0149587	-0.0391664	-0.0453815	-0.0168733	0.0598338	-0.0203231	0.0783024	-0.0553504	0.00191003	2	1	1	1	2	2	3	1	1	0	1	0	NA	2015	0.00785344	0.00148317	0.0113097	0.0238973	0.00174306	-0.0103038
IRIS_313-11901	647	-0.00635823	0.0114712	-0.0276698	0.0127844	-0.0312141	-0.0269181	0.0202151	-0.00305037	-0.0131366	0.00226922	1	1	1	1	1	1	3	1	0	1	1	0	NA	2015	0.0361985	0.0167579	-0.0368232	-0.0231717	0.0529507	0.0239235
IRIS_313-11902	648	-0.0170858	-0.00215424	-0.0230348	-0.0341938	0.0622763	-0.00461961	-0.00574277	0.0133214	0.0124807	0.00787742	1	1	1	1	2	1	1	1	1	1	1	0.745318724	0.370232604	2013	0.0301214	0.0105976	-0.0349622	-0.0283819	0.0398801	0.0109849
IRIS_313-11904	649	-0.0127405	0.00671954	-0.0183433	0.0224233	0.00237058	-0.0260111	0.00230889	-0.00320883	0.0158994	0.0299284	1	1	1	1	1	1	0	0	1	0	1	0.245466978	0.001414677	2014	0.0335286	0.0162383	-0.0403113	-0.0223635	0.0614978	0.0366574
IRIS_313-11905	650	-0.00631495	-0.00752464	-0.00187609	0.0231067	0.0402525	-0.0138592	-0.00112571	0.0637396	-0.0387898	0.0077105	1	1	1	1	1	2	1	1	1	1	1	0	0.008968676	2015	0.0322404	0.0136437	-0.0268975	-0.0172132	0.0425932	0.0277356
IRIS_313-11909	651	0.0848699	-0.00589822	0.00854834	-0.00317367	0.00151393	0.00134044	-0.000818768	0.00135806	-0.00026212	0.000140543	1	1	3	3	1	3	3	3	3	1	1	0.333282047	0	2015	-0.02431	-0.0741335	0.00266216	0.00418945	0.0109765	0.00695211
IRIS_313-11910	652	-0.00764797	-0.00491628	-0.00275527	0.0233092	0.0508875	-0.00956112	-0.0135251	-0.0628612	-0.0319031	-0.0152039	1	1	2	1	1	1	1	1	1	0	1	0	0.035242571	2013	-0.00403792	-0.0194216	0.00287584	0.026294	0.0286159	0.023368
IRIS_313-11911	653	0.0848699	-0.00589822	0.00854834	-0.00317367	0.00151393	0.00134044	-0.000818768	0.00135806	-0.00026212	0.000140543	1	1	3	3	1	3	3	3	3	1	1	0.645400399	0.209323876	2013	-0.0191046	-0.0563438	0.0119868	-0.00149266	0.00774403	0.00609041
IRIS_313-11912	654	-0.00853868	0.0110492	-0.026276	0.0116426	-0.0298276	-0.0246554	0.0186932	-0.00367439	-0.0115962	-0.00123608	1	1	1	1	1	1	3	1	1	1	1	0	0.075828897	2012	0.0307844	0.0131926	-0.0332084	-0.020471	0.0443783	0.014106
IRIS_313-11914	655	0.0020135	0.00695663	-0.0238926	0.0163173	-0.0462721	0.0509963	-0.000686884	0.0651774	-0.0480747	0.0223165	2	1	1	1	1	2	3	0	1	1	1	0.27202941	NA	2014	-0.0587594	0.0538884	0.0487983	-0.0002184	0.0107623	-0.0091681
IRIS_313-11916	656	-0.00631495	-0.00752464	-0.00187609	0.0231067	0.0402525	-0.0138592	-0.00112571	0.0637396	-0.0387898	0.0077105	1	1	1	1	1	2	1	1	1	1	1	0	0	2015	-0.0357938	0.0235281	0.0373881	-0.00221715	0.0149918	-0.0276709
IRIS_313-11918	657	-0.0216428	-0.0273804	0.0386542	-0.0103312	-0.0055573	-0.0226895	0.00629839	-0.00517668	-0.000693107	0.00197835	1	3	1	1	1	1	1	1	1	1	1	0	0.358009587	2013	-0.0105935	0.01891	0.0395686	-0.0102643	-0.00302765	0.00707231
IRIS_313-11919	658	-0.0233926	-0.0299531	0.0370898	-0.00574718	-0.0203487	0.0458448	-0.00837277	0.00123051	0.00161997	-0.00221853	2	3	1	1	1	1	1	1	1	1	1	0.161609551	NA	2013	-0.0159313	0.0240127	0.0539855	-0.0117924	-0.00021129	-0.00869206
IRIS_313-11920	659	-0.00103607	0.0177766	-0.0374264	-0.0503608	-0.000910266	-0.0147685	-0.00450849	0.0713099	-0.058162	0.00642944	1	1	1	1	2	2	3	1	1	0	1	0.224878913	0.176178416	2013	0.0105253	0.0197683	0.0243408	0.0162895	-0.0184958	0.0385036
IRIS_313-11925	660	-0.00853868	0.0110492	-0.026276	0.0116426	-0.0298276	-0.0246554	0.0186932	-0.00367439	-0.0115962	-0.00123608	1	1	1	1	1	1	3	1	1	1	1	0	NA	2014	0.0258221	0.0141402	-0.006549	0.0174581	-0.00654522	-0.0131971
IRIS_313-11927	661	-0.00423012	0.00476712	-0.014264	0.0182074	0.0157743	-0.0162404	-0.0060447	-0.0728199	-0.046751	-0.0202438	1	1	2	1	1	1	0	1	1	0	1	0	0	2012	0.0332277	-0.00167026	-0.000832393	0.0497373	-0.0359666	-0.0539722
IRIS_313-11930	662	-0.00196868	0.0806407	0.0249108	0.0108938	-0.0368006	-0.0390855	-0.157711	-0.0162258	0.0597896	0.0824512	1	1	1	1	1	1	3	2	1	3	0	0	0.081803008	2015	-0.115934	0.0581309	-0.12236	0.029608	-0.0640117	-0.0112526
IRIS_313-11932	663	0.0848699	-0.00589822	0.00854834	-0.00317367	0.00151393	0.00134044	-0.000818768	0.00135806	-0.00026212	0.000140543	1	1	3	3	1	3	3	3	3	1	1	0	NA	2012	-0.0418967	0.0497872	0.0566339	-0.0110818	0.00689092	0.0134512
IRIS_313-11934	664	-0.00805004	0.0156768	-0.0451334	-0.0511556	-0.00268659	-0.0153548	0.0101401	0.00728805	-0.00838018	0.00579805	1	1	1	1	2	1	3	1	0	1	1	0.231155692	0.035242571	2014	-0.0386996	0.0151231	-0.0281057	-0.0331979	-0.0497831	-0.029586
IRIS_313-11935	665	-0.00631495	-0.00752464	-0.00187609	0.0231067	0.0402525	-0.0138592	-0.00112571	0.0637396	-0.0387898	0.0077105	1	1	1	1	1	2	1	1	1	1	1	0.246221346	NA	2014	0.0387842	0.0132875	-0.00593824	0.0266095	0.0049364	0.00990064
IRIS_313-11937	666	0.00413434	-0.0303403	0.0604292	-0.0284521	-0.0574887	-0.0149147	-0.000728278	0.0903652	0.0154044	-0.0654819	0	3	1	2	1	2	0	0	1	0	1	0.172046505	0.02682127	2013	-0.0219484	-0.022923	0.00471925	-0.0381371	-0.0189722	-0.0177298
IRIS_313-11938	667	0.000673155	0.0132502	-0.0233011	0.0102397	-0.0358929	-0.0237495	0.0098867	-0.0147237	0.0337135	0.0781304	1	1	1	1	1	1	3	2	1	0	1	0.58569501	0.053366493	2014	0.0167761	0.0130935	0.0154149	0.0117121	-0.0119549	0.0105011
IRIS_313-11940	668	-0.010292	-0.0222848	0.0341529	-0.0196191	-0.0292694	-0.0213577	0.00698826	-0.075875	-0.0527113	-0.0216179	1	3	2	1	1	1	0	1	1	1	1	0.287143889	NA	2014	0.0143734	0.00884015	0.015015	0.0125931	-0.0196646	0.000817037
IRIS_313-11941	669	-0.0125404	-0.0286787	0.0419921	-0.0129708	-0.0059999	-0.0223385	0.00905822	0.00552522	0.0523033	-0.0665406	1	3	1	2	1	1	1	1	1	1	1	0	NA	2013	-0.00107895	-0.00380847	-0.0394879	-0.0733736	-0.0306469	-0.0341918
IRIS_313-11943	670	0.0370674	0.00561516	-0.0167009	-0.00522714	-0.0169995	-0.0120294	0.00988014	-0.00203416	-0.00364593	-0.0105789	1	1	2	2	0	2	3	2	0	1	1	0.408140217	0.150487555	2013	-0.0196596	-0.0727529	0.00690672	-0.000191617	0.00376085	0.0106199
IRIS_313-11944	671	0.0848699	-0.00589822	0.00854834	-0.00317367	0.00151393	0.00134044	-0.000818768	0.00135806	-0.00026212	0.000140543	1	1	3	3	1	3	3	3	3	1	1	1.189660604	0.092689202	2013	-0.0202047	-0.0733654	0.00698343	-0.00293286	0.00423059	0.0115576
IRIS_313-11945	672	-0.0233926	-0.0299531	0.0370898	-0.00574718	-0.0203487	0.0458448	-0.00837277	0.00123051	0.00161997	-0.00221853	2	3	1	1	1	1	1	1	1	1	1	0	NA	2015	-0.00640128	0.0199422	0.0302435	-0.00868571	-0.0114938	0.0277361
IRIS_313-11947	673	0.00468498	0.167629	0.111439	-0.00204479	0.0297769	0.0345975	0.0852588	0.0614015	0.00893746	-0.0504361	1	1	1	2	1	2	3	1	1	3	3	0.245466978	0.210328468	2013	0.00430667	-0.0144879	-0.00339807	0.0327701	0.0344495	0.0216733
IRIS_313-11948	674	-0.00796261	-0.00900362	-0.00554117	0.0245963	0.0481511	0.00814933	-0.00766982	-0.0627439	-0.0329428	-0.0162355	0	1	2	1	1	1	1	1	1	1	1	0	0.439489742	2013	-0.0172204	-0.0570758	0.000629984	0.0102937	0.0135281	0.015106
IRIS_313-11949	675	0.0848699	-0.00589822	0.00854834	-0.00317367	0.00151393	0.00134044	-0.000818768	0.00135806	-0.00026212	0.000140543	1	1	3	3	1	3	3	3	3	1	1	0.262814547	0.076806134	2013	-0.0214782	-0.0843439	0.0159636	0.00965609	0.0141311	0.0218228
IRIS_313-11950	676	-0.0173104	-0.00853451	-0.00878116	0.0282245	0.0218002	0.0532121	-0.0112203	0.0104904	0.0109959	0.000206741	2	1	1	1	1	1	1	1	1	1	1	0	0.240354048	2013	-0.0139428	-0.0585776	0.00981235	0.00715907	0.0175789	0.0156945
IRIS_313-11951	677	0.0848699	-0.00589822	0.00854834	-0.00317367	0.00151393	0.00134044	-0.000818768	0.00135806	-0.00026212	0.000140543	1	1	3	3	1	3	3	3	3	1	1	0	0.084381214	2015	-0.0164898	-0.0663383	0.00703123	0.00471856	0.0196987	0.0121624
IRIS_313-11952	678	-0.00561217	-0.00185341	-0.0172049	0.0216132	-0.00152941	0.0608852	-0.0115919	-0.0597982	-0.0417411	-0.0224634	2	1	2	1	1	1	0	1	1	1	1	0	0.358920479	2013	-0.0247696	-0.0667367	0.00350011	0.014116	0.00785035	0.0179794
IRIS_313-11953	679	-0.0155605	-0.0059618	-0.00721677	0.0236404	0.0365915	-0.0153222	0.00345086	0.00408318	0.0086828	0.00440362	1	1	1	1	1	1	1	1	1	1	1	0.708387709	0.598960493	2013	-0.0437895	-0.062623	-0.00936933	0.0214817	0.115888	-0.0870548
IRIS_313-11954	680	-0.0155605	-0.0059618	-0.00721677	0.0236404	0.0365915	-0.0153222	0.00345086	0.00408318	0.0086828	0.00440362	1	1	1	1	1	1	1	1	1	1	1	0	0.387372652	2013	-0.0115605	-0.0484614	0.00908282	0.00646566	0.0132509	0.0153843
IRIS_313-11955	681	-0.0155605	-0.0059618	-0.00721677	0.0236404	0.0365915	-0.0153222	0.00345086	0.00408318	0.0086828	0.00440362	1	1	1	1	1	1	1	1	1	1	1	0.348875745	0.11214279	2013	-0.0148223	-0.0655116	-2.59E-05	0.00992357	0.018462	0.0111724
IRIS_313-11957	682	0.00388764	-0.000413909	-0.0127952	0.0217341	0.00906915	-0.0234434	0.00817292	0.0760303	-0.0489621	0.0412061	1	1	1	1	1	2	0	0	0	1	1	0	0.035242571	2013	0.00370829	-0.0147907	0.00993712	0.0137005	-0.00644608	-0.0123139
IRIS_313-11960	683	0.00374709	-0.000887532	-0.0189843	0.02197	0.00240552	-0.00124398	0.0135197	-0.018531	0.0796701	-0.0793573	0	1	0	2	1	1	0	0	1	1	1	0	0.028658174	2013	-0.0248667	0.0085995	-0.0113519	-0.0650945	-0.0582557	-0.0373753
IRIS_313-11961	684	-0.0172261	-0.00316792	-0.00557581	0.0257946	0.0394464	-0.017519	-0.00557328	0.00508146	0.0109903	0.0047972	1	1	1	1	1	1	1	1	1	0	1	0.222111083	NA	2013	0.0349355	-0.00131773	-0.00253761	0.0424905	-0.0366029	-0.0553807
IRIS_313-11962	685	-0.00853868	0.0110492	-0.026276	0.0116426	-0.0298276	-0.0246554	0.0186932	-0.00367439	-0.0115962	-0.00123608	1	1	1	1	1	1	3	1	1	1	1	0	NA	2014	0.0370521	0.0107923	-0.00486114	0.0304797	-0.00163159	-0.00404476
IRIS_313-11964	686	-0.0172261	-0.00316792	-0.00557581	0.0257946	0.0394464	-0.017519	-0.00557328	0.00508146	0.0109903	0.0047972	1	1	1	1	1	1	1	1	1	0	1	0.278306567	0.015123847	2012	-0.00288087	0.0204901	0.0349321	-0.0124844	-0.0185751	0.0242941
IRIS_313-11965	687	0.0848699	-0.00589822	0.00854834	-0.00317367	0.00151393	0.00134044	-0.000818768	0.00135806	-0.00026212	0.000140543	1	1	3	3	1	3	3	3	3	1	1	0	0.003508233	2013	-0.0234911	-0.089553	0.00383373	-0.0054927	0.0096738	0.0100894
IRIS_313-11966	688	0.0848699	-0.00589822	0.00854834	-0.00317367	0.00151393	0.00134044	-0.000818768	0.00135806	-0.00026212	0.000140543	1	1	3	3	1	3	3	3	3	1	1	0.56865058	0.926589875	2013	-0.0112391	-0.0603482	0.00636491	0.00854814	0.0152305	0.0169603
IRIS_313-11967	689	-0.0135293	0.191119	0.0965206	-0.062257	0.0606993	0.0495616	0.0790435	-0.0219103	-0.0060159	0.0128037	1	1	0	1	2	1	3	1	1	3	3	1.471852069	0.296789941	2013	0.00372627	-0.0140401	-0.00875887	0.0316581	0.0318509	0.0198361
IRIS_313-11968	690	-0.0172261	-0.00316792	-0.00557581	0.0257946	0.0394464	-0.017519	-0.00557328	0.00508146	0.0109903	0.0047972	1	1	1	1	1	1	1	1	1	0	1	0.296880331	0.129257539	2013	-0.0191198	-0.0840926	0.00338989	-0.00529209	-0.00321019	0.00875615
IRIS_313-11977	691	0.00224699	-0.00885813	-0.00130916	0.0187395	0.0465627	-0.0076449	-0.00111304	-0.0469709	0.0224051	-0.0827752	1	1	2	2	1	1	1	1	1	1	1	0.319749902	NA	2012	0.0116824	0.0151392	0.0116412	0.0132722	-1.09E-06	0.00690725
IRIS_313-11980	692	0.0848699	-0.00589822	0.00854834	-0.00317367	0.00151393	0.00134044	-0.000818768	0.00135806	-0.00026212	0.000140543	1	1	3	3	1	3	3	3	3	1	1	0	0.081524329	2013	-0.0224792	-0.0760545	-0.0031651	-0.011959	0.00170781	-0.00442341
IRIS_313-11983	693	-0.0216428	-0.0273804	0.0386542	-0.0103312	-0.0055573	-0.0226895	0.00629839	-0.00517668	-0.000693107	0.00197835	1	3	1	1	1	1	1	1	1	1	1	0.333362318	0.238642806	2014	0.0103689	0.0131283	0.0230727	0.00283519	-0.0174597	0.00277235
IRIS_313-11985	694	-0.0178684	0.0815542	0.0365468	0.0214585	0.00306454	-0.0422351	-0.182987	0.000522397	0.0261996	0.00437118	1	1	1	1	1	1	0	1	1	3	0	0	0.056039119	2012	0.0001764	-0.0120118	-0.0129463	0.0468902	0.0293473	0.0360139
IRIS_313-11986	695	-0.0155605	-0.0059618	-0.00721677	0.0236404	0.0365915	-0.0153222	0.00345086	0.00408318	0.0086828	0.00440362	1	1	1	1	1	1	1	1	1	1	1	0	0.05126823	2013	-0.022369	-0.0856654	0.00475076	0.00136844	-0.000356344	0.0129869
IRIS_313-11988	696	0.0762148	-0.00355174	-0.00059825	-0.00202489	-0.00519442	-0.000814973	0.00794552	-0.10839	0.090999	-0.00552284	1	1	3	3	1	0	3	3	3	1	1	0	0.144359182	2014	0.0161279	0.0149094	0.0185837	0.00910079	-0.00854255	0.0160841
IRIS_313-11989	697	-0.000961497	0.0135585	-0.038756	-0.0488312	-0.00458549	-0.0136018	0.0122594	0.0162658	0.0451981	-0.0662812	1	1	1	2	2	1	3	1	1	1	1	0.341522572	0.033737936	2014	0.0367452	0.0138773	-0.0261412	-0.00977527	0.0589032	0.0270859
IRIS_313-11990	698	-0.00740093	-0.0250377	0.0394699	-0.0229237	-0.0456291	-0.0306491	0.0194375	-0.00186253	0.0675395	-0.0562635	1	3	1	2	1	1	0	0	1	1	1	0	0	2014	-0.0175087	-0.00376261	-0.0360563	-0.0574678	-0.0487759	-0.0403271
IRIS_313-11991	699	-0.0100639	0.0148568	-0.042094	-0.0461917	-0.00414289	-0.0139528	0.00949961	0.00556386	-0.00779829	0.00223772	1	1	1	1	2	1	3	1	1	1	1	0	0.033427815	2013	0.0382755	0.00540179	-0.00251336	0.0340013	-0.00835994	-0.0186205
IRIS_313-11992	700	0.0144133	0.00992349	-0.0265036	-0.00214066	-0.017431	-0.0184237	0.0151943	-0.0627001	0.00262173	-0.103917	1	1	2	2	0	1	3	1	0	1	1	0.253697011	0.144919436	2012	0.0359579	0.005498	-0.00359301	0.0329988	-0.00862721	-0.0176658
IRIS_313-11993	701	-0.0015834	0.00687845	-0.0252707	0.0139652	-0.0342053	0.0512051	-0.00330164	-0.0590232	-0.0485572	-0.0240929	2	1	2	1	1	1	3	1	1	1	1	0	0.02682127	2015	0.00810595	0.00864261	0.0127633	0.00619369	-0.0130864	0.00975688
IRIS_313-11996	702	-0.0062687	-0.00787353	-0.00464807	0.021462	0.0334151	-0.011496	0.00316465	-0.00619926	0.0506488	0.0777014	1	1	1	1	1	1	1	2	1	1	1	0.236812834	0	2013	0.00791287	-0.000690103	-0.0110748	0.0333412	0.0183016	0.0137619
IRIS_313-11997	703	-0.0168633	0.0169878	-0.0603175	-0.129501	0.0673913	0.0018447	-0.0198139	0.0227461	0.0257928	0.034912	1	1	1	1	3	1	0	0	1	0	1	0.314397491	0.021501156	2013	0.0259733	0.00437418	-0.00857675	0.0160387	-0.00158594	-0.00613732
IRIS_313-11998	704	0.0848699	-0.00589822	0.00854834	-0.00317367	0.00151393	0.00134044	-0.000818768	0.00135806	-0.00026212	0.000140543	1	1	3	3	1	3	3	3	3	1	1	0	0.135540856	2014	0.0380895	0.0101565	-0.00710905	0.0281765	0.00115984	-0.000752027
IRIS_313-11999	705	0.00985557	0.00783919	-0.0203693	0.00682462	-0.0334466	-0.0204783	0.0211669	-0.00325493	0.0833662	0.00354284	1	1	1	2	1	1	3	2	1	1	1	0	NA	2014	0.0409527	0.0111655	-0.00666495	0.0309216	0.00653136	0.00495391
IRIS_313-12005	706	-0.0102885	0.00847649	-0.0278404	0.0162266	-0.044619	0.0438789	0.00402208	0.00273281	-0.00928313	-0.00543296	2	1	1	1	1	1	3	1	1	1	1	0.219087166	0.045438434	2014	0.0361239	0.0166418	-0.035135	-0.020107	0.0458775	0.0186455
IRIS_313-12007	707	-0.0122188	0.0827264	0.0220327	0.0132464	-0.0332252	-0.0432777	-0.157011	-0.00417448	0.0125017	0.000509694	1	1	1	1	1	1	3	1	1	3	0	0.296880331	0.059575477	2012	-0.00159547	-0.010673	-0.00849897	0.0427636	0.0343345	0.0396906
IRIS_313-12010	708	0.0848699	-0.00589822	0.00854834	-0.00317367	0.00151393	0.00134044	-0.000818768	0.00135806	-0.00026212	0.000140543	1	1	3	3	1	3	3	3	3	1	1	0.465266757	NA	2013	-0.0199861	-0.0775931	0.00865825	0.00109943	0.0104452	0.0144665
IRIS_313-12012	709	0.0848699	-0.00589822	0.00854834	-0.00317367	0.00151393	0.00134044	-0.000818768	0.00135806	-0.00026212	0.000140543	1	1	3	3	1	3	3	3	3	1	1	0	0.113459259	2013	-0.0137039	-0.061836	0.00228245	0.000230551	0.00818759	0.00694667
IRIS_313-12013	710	-0.00889406	-0.0290961	0.043944	-0.0244576	-0.0558226	-0.013438	0.0176576	-0.000705796	0.0757588	-0.0651176	0	3	1	2	1	1	0	0	1	1	1	0.387753712	0	2012	-0.0219665	0.0234413	0.0398072	-0.0112112	-0.00633814	0.0122834
IRIS_313-12014	711	-0.00462165	-0.0341519	0.0558029	-0.0174264	-0.0158864	-0.00473095	-0.00240374	-0.00546165	0.113487	0.00601408	0	3	1	2	1	1	1	2	1	0	1	0	0.110009084	2013	-0.011331	0.0287103	0.0381361	0.00516589	-0.0230534	0.060349
IRIS_313-12015	712	-0.00702104	-0.00527705	-0.00278053	0.0233403	0.0361329	-0.0133622	-0.00585271	-0.00644368	0.0557637	0.0844689	1	1	1	1	1	1	1	2	1	0	1	0.379163165	0.180000882	2013	-0.0185352	0.0365742	0.0532642	-0.00156787	-0.00854858	0.0382875
IRIS_313-12017	713	0.0171628	-0.00289736	-0.0089188	0.0113961	-0.00439923	-0.013268	0.0145031	-0.010286	0.145011	0.0852739	1	1	1	2	1	1	0	3	1	1	1	0.307679487	0.081803008	2013	0.0124762	-0.00911952	0.00518917	0.0231878	0.00926487	0.0150538
IRIS_313-12024	714	-0.0216428	-0.0273804	0.0386542	-0.0103312	-0.0055573	-0.0226895	0.00629839	-0.00517668	-0.000693107	0.00197835	1	3	1	1	1	1	1	1	1	1	1	0.178085052	0.035242571	2013	0.00804656	0.00652739	-0.0265316	-0.0752811	-0.0146174	-0.0124078
IRIS_313-12027	715	0.000563726	0.00975092	-0.022938	0.00900301	-0.0302702	-0.0243044	0.0214531	0.00702751	0.0414002	-0.069755	1	1	1	2	1	1	3	1	1	1	1	0.245466978	0.213271694	2014	-0.0173665	0.0240741	-0.0567361	0.0568654	0.03136	0.0865721
IRIS_313-12033	716	-0.00820799	-0.00983281	-0.0054432	0.0255849	0.0213576	0.0535631	-0.00846047	0.0211923	0.0639923	-0.0683122	2	1	1	2	1	1	1	1	1	1	1	1.189660604	0.379941946	2012	-0.0184557	-0.074854	0.00347884	0.000599701	0.0132756	0.00829117
IRIS_313-12036	717	0.000563726	0.00975092	-0.022938	0.00900301	-0.0302702	-0.0243044	0.0214531	0.00702751	0.0414002	-0.069755	1	1	1	2	1	1	3	1	1	1	1	0.172046505	0.034047415	2014	0.0367668	0.0087641	-0.00680143	0.0308056	-0.00469906	-0.00811739
IRIS_313-12037	718	0.0848699	-0.00589822	0.00854834	-0.00317367	0.00151393	0.00134044	-0.000818768	0.00135806	-0.00026212	0.000140543	1	1	3	3	1	3	3	3	3	1	1	0.224878913	0.149310228	2014	0.0379941	0.0101526	-0.00779828	0.0254561	0.00012468	-0.000350279
IRIS_313-12040	719	-0.0155605	-0.0059618	-0.00721677	0.0236404	0.0365915	-0.0153222	0.00345086	0.00408318	0.0086828	0.00440362	1	1	1	1	1	1	1	1	1	1	1	0.184807592	0.028658174	2014	0.0411979	0.00883252	-0.0125603	0.0270652	0.0055321	-0.00491563
IRIS_313-12041	720	0.000563726	0.00975092	-0.022938	0.00900301	-0.0302702	-0.0243044	0.0214531	0.00702751	0.0414002	-0.069755	1	1	1	2	1	1	3	1	1	1	1	0.161609551	NA	2015	0.038026	0.00820756	-0.0127927	0.0245821	0.00533853	0.000704994
IRIS_313-12042	721	0.0848699	-0.00589822	0.00854834	-0.00317367	0.00151393	0.00134044	-0.000818768	0.00135806	-0.00026212	0.000140543	1	1	3	3	1	3	3	3	3	1	1	0.287143889	0.305810489	2014	0.0333955	0.00885367	-0.00870353	0.0210841	0.00213221	-0.00335605
IRIS_313-12043	722	0.000484003	0.0104322	-0.0457285	-0.072854	0.0607706	0.0228575	-0.0282969	-0.092876	-0.0385895	0.016235	0	1	2	1	2	1	0	0	0	0	1	0.296880331	0.034844554	2014	0.0293864	0.00574835	-0.00679538	0.0234675	0.00126573	0.0015155
IRIS_313-12046	723	-0.0155605	-0.0059618	-0.00721677	0.0236404	0.0365915	-0.0153222	0.00345086	0.00408318	0.0086828	0.00440362	1	1	1	1	1	1	1	1	1	1	1	0.387753712	0.001321873	2014	0.0355579	0.0158025	-0.0292847	-0.0146582	0.0460363	0.0226377
IRIS_313-12047	724	-0.00877994	0.00175261	-0.0201822	0.022626	0.00429949	-0.0250138	0.0147736	-0.00323634	0.0142559	0.035002	1	1	1	1	1	1	0	0	0	1	1	0	NA	2014	0.0296825	0.0178461	-0.0283137	-0.00990552	0.0462204	0.0312509
IRIS_313-12048	725	-0.0172261	-0.00316792	-0.00557581	0.0257946	0.0394464	-0.017519	-0.00557328	0.00508146	0.0109903	0.0047972	1	1	1	1	1	1	1	1	1	0	1	0	NA	2015	0.0363156	0.0163406	-0.0217397	-0.0069649	0.0433737	0.0320379
IRIS_313-12049	726	-0.00853868	0.0110492	-0.026276	0.0116426	-0.0298276	-0.0246554	0.0186932	-0.00367439	-0.0115962	-0.00123608	1	1	1	1	1	1	3	1	1	1	1	0	0	2014	0.0274485	-0.00509414	0.000609609	0.0385939	-0.0308027	-0.0416443
IRIS_313-12050	727	-0.00388541	-0.00888303	-0.000962858	0.0253766	0.0453387	-0.0151727	-0.0011773	0.069955	-0.0427954	0.0118882	1	1	1	1	1	2	1	1	0	1	1	0	0.208232843	2014	-6.45E-05	-0.0133698	0.0120894	0.0155394	-0.00506936	-0.00258252
IRIS_313-12052	728	-0.00685541	-0.00755984	-0.00464712	0.021379	0.0470053	-0.0079959	-0.00387287	-0.0576728	-0.0305913	-0.0142563	1	1	2	1	1	1	1	1	1	1	1	0.563407997	0.278642934	2013	-0.0347195	0.0313346	0.0379785	-0.00871999	0.017139	-0.0143609
IRIS_313-12053	729	0.00364426	0.0100371	-0.0239988	0.00989604	-0.0315742	-0.026478	0.0231857	0.00872949	0.0442933	-0.0726919	1	1	1	2	1	1	3	1	0	1	1	0.231155692	0	2012	0.0141853	0.0106109	-0.0230464	-0.0330904	0.0129308	0.00760597
IRIS_313-12057	730	-0.013663	0.17049	0.102761	0.00112849	0.0265585	0.0327835	0.0870755	-0.00895686	0.00341366	0.0147759	1	1	1	1	1	1	3	1	1	3	3	0.387753712	0.146944713	2013	-0.0356674	-0.0269229	-0.0170833	0.0481513	0.122923	-0.0778725
IRIS_313-12058	731	0.0848699	-0.00589822	0.00854834	-0.00317367	0.00151393	0.00134044	-0.000818768	0.00135806	-0.00026212	0.000140543	1	1	3	3	1	3	3	3	3	1	1	0.390832445	0.015910971	2015	0.0387576	0.0086991	-0.00252896	0.0275277	0.00360598	0.00779802
IRIS_313-12066	732	-0.00853868	0.0110492	-0.026276	0.0116426	-0.0298276	-0.0246554	0.0186932	-0.00367439	-0.0115962	-0.00123608	1	1	1	1	1	1	3	1	1	1	1	0	0.042744863	2013	0.032824	0.00630176	-9.39E-05	0.0329689	-0.0137445	-0.0170517
IRIS_313-12067	733	-0.0111221	0.0749237	0.0192942	0.0125055	-0.033452	-0.0442777	-0.166401	-0.00353267	0.0135484	0.000542185	1	1	1	1	1	1	3	1	1	3	1	0.307679487	0.080396891	2013	-0.0167406	0.00741815	-0.0135402	-0.0427187	-0.0249961	-0.0279481
IRIS_313-12078	734	-0.00645814	-0.00726009	-0.00387881	0.0210009	0.0361489	-0.0149712	0.00621069	0.0147851	0.0616792	-0.0641153	1	1	1	2	1	1	1	1	1	1	1	0	0.041482236	2012	0.00227803	-0.0131273	0.00234955	0.019955	0.0157682	0.0151016
IRIS_313-12080	735	-0.0255611	-0.0223686	0.0270717	-0.0737528	0.0209172	-0.013946	-0.0112281	0.00388557	0.00561232	0.00695403	1	3	1	1	2	1	1	1	1	0	1	0	NA	2012	0.0219642	0.0224214	-0.0569019	-0.059603	0.0268939	0.00192695
IRIS_313-12081	736	-0.0243772	-0.0189671	0.0153666	-0.0874935	-0.0183748	-0.0010038	0.00155223	0.002025	-0.00658903	0.000375758	0	3	1	1	2	1	0	1	1	1	1	0	NA	2013	0.0264299	0.0159993	-0.032034	-0.0420942	0.0321456	0.0241237
IRIS_313-12082	737	0.000563726	0.00975092	-0.022938	0.00900301	-0.0302702	-0.0243044	0.0214531	0.00702751	0.0414002	-0.069755	1	1	1	2	1	1	3	1	1	1	1	0.237989217	0	2013	-0.0654393	0.0551875	0.0339139	0.0284522	0.0287516	0.0282982
IRIS_313-12083	738	-0.0175483	-0.00722299	-0.00837126	0.0271497	0.0366278	2.85E-05	0.000268524	0.00647917	0.0107466	0.00419478	0	1	1	1	1	1	1	1	1	1	1	0	0.001466144	2013	-0.0419584	0.051202	0.0707468	-0.00441425	0.0511285	-0.0412245
IRIS_313-12101	739	0.0848699	-0.00589822	0.00854834	-0.00317367	0.00151393	0.00134044	-0.000818768	0.00135806	-0.00026212	0.000140543	1	1	3	3	1	3	3	3	3	1	1	0	0.334888008	2014	0.0347294	0.0112574	-0.00324522	0.0230752	0.000131978	0.0108417
IRIS_313-12102	740	-0.0100658	0.00686281	-0.0195919	0.0243319	0.00789126	-0.0260927	-0.00114365	-0.0347488	-0.00115745	0.0258144	1	1	0	1	1	1	0	0	1	0	1	0.192353841	0.053366493	2014	0.0322526	0.00722091	-0.00616586	0.0228157	0.000531719	-0.00177456
IRIS_313-12109	741	0.00805946	0.00561536	-0.0191618	0.0130533	-0.0414006	0.0456928	0.00220535	0.0730911	-0.00375933	-0.070645	2	1	1	2	1	2	3	1	1	1	1	0.178085052	0	2012	0.0244343	0.0042043	0.00412698	0.0241117	0.00256103	0.00899443
IRIS_313-12118	742	-0.0155605	-0.0059618	-0.00721677	0.0236404	0.0365915	-0.0153222	0.00345086	0.00408318	0.0086828	0.00440362	1	1	1	1	1	1	1	1	1	1	1	0	NA	2015	-0.0406945	0.0437817	0.0699084	-0.00984366	0.0379772	-0.0203631
IRIS_313-12121	743	-0.0102885	0.00847649	-0.0278404	0.0162266	-0.044619	0.0438789	0.00402208	0.00273281	-0.00928313	-0.00543296	2	1	1	1	1	1	3	1	1	1	1	0.200907034	0.095617337	2013	0.0389014	0.00643126	0.000256414	0.0343951	-0.0195698	-0.0179125
IRIS_313-12127	744	-0.00520119	-0.00806461	-0.00362159	0.0238454	0.0418066	-0.0152906	0.00312152	0.00827948	0.00613412	0.0156661	1	1	1	1	1	1	1	1	2	1	1	0.287143889	0.105345289	2013	0.0387968	-0.00379892	-0.00302714	0.0417109	-0.041049	-0.0585381
IRIS_313-12128	745	-0.000818309	0.0132939	-0.0367533	-0.0467254	-0.000481879	-0.0124899	0.00492305	0.0652203	-0.0552709	0.0055446	1	1	1	1	2	2	3	1	1	1	1	0.384707681	0.017674436	2012	0.0409023	0.00880154	-0.00756782	0.0376517	-0.0294044	-0.0423018
IRIS_313-12130	746	-0.0139564	-0.00711041	-0.00708864	0.0251737	0.0441383	-0.0141961	0.00136854	-0.0176121	-0.00400168	-0.00152385	1	1	0	1	1	1	1	1	1	1	1	0.291446696	0.00991495	2013	0.0306834	-0.00417479	-0.000760015	0.0345024	-0.0322345	-0.0448443
IRIS_313-12131	747	-0.0155605	-0.0059618	-0.00721677	0.0236404	0.0365915	-0.0153222	0.00345086	0.00408318	0.0086828	0.00440362	1	1	1	1	1	1	1	1	1	1	1	0	NA	2014	0.0290463	0.00154104	-0.004021	0.0224046	0.010131	0.00644944
IRIS_313-12133	748	-0.0155605	-0.0059618	-0.00721677	0.0236404	0.0365915	-0.0153222	0.00345086	0.00408318	0.0086828	0.00440362	1	1	1	1	1	1	1	1	1	1	1	0.166583312	0.061548	2013	0.025623	-0.0058185	-0.000791497	0.0305587	-0.0297863	-0.0392452
IRIS_313-12135	749	-0.0132252	0.00276638	-0.0182846	0.0190636	0.00342315	-0.0216437	0.0120117	-0.000325779	-0.00182191	0.00119518	1	1	1	1	1	1	0	1	1	1	1	0	0.103225444	2013	-0.020737	0.00203643	-0.0125524	-0.0570484	-0.051169	-0.0358371
IRIS_313-12142	750	-0.00631495	-0.00752464	-0.00187609	0.0231067	0.0402525	-0.0138592	-0.00112571	0.0637396	-0.0387898	0.0077105	1	1	1	1	1	2	1	1	1	1	1	0.21725561	0.246703749	2014	0.035233	0.00808186	-0.00462994	0.0280575	-0.000688484	-0.00428489
IRIS_313-12143	751	-0.000230957	0.000728107	-0.0149425	0.0177527	0.00472239	-0.0236772	0.0166099	0.0131571	0.0601688	-0.0762129	1	1	1	2	1	1	0	1	0	1	1	0.184807592	0	2014	0.0356768	0.00774197	-0.0015308	0.0285782	-0.00159053	-0.00189228
IRIS_313-12146	752	-0.00853868	0.0110492	-0.026276	0.0116426	-0.0298276	-0.0246554	0.0186932	-0.00367439	-0.0115962	-0.00123608	1	1	1	1	1	1	3	1	1	1	1	0.172046505	0.025988382	2014	0.00642158	0.00583606	-0.00311641	0.0265859	0.00866467	0.000236282
IRIS_313-12147	753	-0.00722595	0.0162849	-0.027556	0.0140362	-0.0343805	-0.0307719	0.0106458	-0.00238133	-0.0127305	0.00214988	1	1	1	1	1	1	3	1	0	0	1	0.172046505	0.19417267	2013	0.0335051	0.00361173	-0.00643705	0.0300446	-0.0177242	-0.0301737
IRIS_313-12148	754	-0.0173077	0.0250227	-0.0765466	-0.174713	0.0981051	0.00929366	-0.0218068	-0.00813866	0.0115243	0.0353993	1	1	0	1	3	1	0	0	1	0	0	0.278306567	0.028658174	2014	0.0304215	0.00667492	-0.00820287	0.0265498	0.00375531	-0.000277165
IRIS_313-12151	755	-0.00645814	-0.00726009	-0.00387881	0.0210009	0.0361489	-0.0149712	0.00621069	0.0147851	0.0616792	-0.0641153	1	1	1	2	1	1	1	1	1	1	1	0.245466978	0.071118177	2014	0.0340856	0.00482314	-0.00531053	0.0283514	0.00217165	0.0038153
IRIS_313-12152	756	-0.0100639	0.0148568	-0.042094	-0.0461917	-0.00414289	-0.0139528	0.00949961	0.00556386	-0.00779829	0.00223772	1	1	1	1	2	1	3	1	1	1	1	0.184807592	0.167019352	2015	0.0364903	0.0117776	-0.00771393	0.0273007	-0.00183446	-0.00315714
IRIS_313-12161	757	-0.00584466	-0.00547945	-0.00165374	0.0259623	0.0451638	-0.0174071	-0.00590218	0.00949623	0.0080957	0.016906	1	1	1	1	1	1	1	1	2	0	1	0.219087166	0	2014	0.0365524	0.00964803	-0.00941374	0.0198792	0.0033911	-0.000661639
IRIS_313-12180	758	-0.0155605	-0.0059618	-0.00721677	0.0236404	0.0365915	-0.0153222	0.00345086	0.00408318	0.0086828	0.00440362	1	1	1	1	1	1	1	1	1	1	1	0	0.358637489	2014	0.0125804	-0.00654946	0.00991027	0.0149321	-0.0120517	0.00664779
IRIS_313-12185	759	0.0848699	-0.00589822	0.00854834	-0.00317367	0.00151393	0.00134044	-0.000818768	0.00135806	-0.00026212	0.000140543	1	1	3	3	1	3	3	3	3	1	1	0.350891837	NA	2012	0.0130304	-0.010355	0.00513452	0.0248377	-0.0160974	-0.0185695
IRIS_313-12186	760	-0.0172261	-0.00316792	-0.00557581	0.0257946	0.0394464	-0.017519	-0.00557328	0.00508146	0.0109903	0.0047972	1	1	1	1	1	1	1	1	1	0	1	0	0.001521496	2013	-0.0680424	-0.0220084	-0.0158025	0.0493531	0.146279	-0.0919784
IRIS_313-12187	761	-0.0127405	0.00671954	-0.0183433	0.0224233	0.00237058	-0.0260111	0.00230889	-0.00320883	0.0158994	0.0299284	1	1	1	1	1	1	0	0	1	0	1	0	0.363016577	2012	0.0117578	-0.00835541	0.00466968	0.0235211	0.00945446	0.0142349
IRIS_313-12188	762	-0.0111967	0.0194769	-0.0431999	-0.0498248	-0.00494476	-0.016204	0.000640439	0.00646747	-0.00645198	0.00256173	1	1	1	1	2	1	3	1	1	0	1	0	0.10842605	2012	0.0353077	0.00298775	-0.00439854	0.0304064	-0.00714442	-0.0112798
IRIS_313-12190	763	0.0848699	-0.00589822	0.00854834	-0.00317367	0.00151393	0.00134044	-0.000818768	0.00135806	-0.00026212	0.000140543	1	1	3	3	1	3	3	3	3	1	1	0.40055517	0.163064062	2014	0.00394506	-0.0168354	0.0140741	0.0143532	-0.00823023	-0.00507504
IRIS_313-12193	764	-0.0155605	-0.0059618	-0.00721677	0.0236404	0.0365915	-0.0153222	0.00345086	0.00408318	0.0086828	0.00440362	1	1	1	1	1	1	1	1	1	1	1	0.166583312	0.0194522	2013	0.0367404	-0.00067809	-0.00425933	0.0402218	-0.0383091	-0.0559079
IRIS_313-12194	765	-0.0151813	0.00678976	-0.0215233	0.0272016	-0.00238821	-0.00628348	-0.00257182	-6.15E-05	0.0196862	0.0327571	0	1	1	1	1	1	0	0	1	0	1	0.237989217	0.00991495	2012	0.0299498	-0.00454762	0.00139429	0.0375352	-0.0354478	-0.0416394
IRIS_313-12207	766	-0.0132252	0.00276638	-0.0182846	0.0190636	0.00342315	-0.0216437	0.0120117	-0.000325779	-0.00182191	0.00119518	1	1	1	1	1	1	0	1	1	1	1	0	NA	2014	0.000543968	-0.0207393	0.00916274	0.0088658	-0.0100908	-0.00613576
IRIS_313-12210	767	-0.00685541	-0.00755984	-0.00464712	0.021379	0.0470053	-0.0079959	-0.00387287	-0.0576728	-0.0305913	-0.0142563	1	1	2	1	1	1	1	1	1	1	1	0.482041115	0	2014	0.00599567	-0.0110804	0.00160358	0.0209836	0.00616829	0.0084124
IRIS_313-12220	768	-0.00764797	-0.00491628	-0.00275527	0.0233092	0.0508875	-0.00956112	-0.0135251	-0.0628612	-0.0319031	-0.0152039	1	1	2	1	1	1	1	1	1	0	1	0.224878913	0.168647929	2014	0.0200133	-0.00338144	0.00725222	0.0193956	-0.0101063	-0.00349043
IRIS_313-12221	769	-0.00623903	0.0115965	-0.0280029	0.0120623	-0.02897	-0.0244593	0.0178449	-0.0261026	-0.0266175	-0.00764473	1	1	0	1	1	1	3	1	1	1	1	0.348875745	0.093269331	2013	0.0296846	-0.00593368	0.000697584	0.0359651	-0.0277721	-0.0378068
IRIS_313-12224	770	-0.00520119	-0.00806461	-0.00362159	0.0238454	0.0418066	-0.0152906	0.00312152	0.00827948	0.00613412	0.0156661	1	1	1	1	1	1	1	1	2	1	1	0	0.025988382	2013	0.0343719	0.000181408	-0.00540782	0.0402035	-0.0383864	-0.0555918
IRIS_313-12225	771	0.000628703	0.013659	-0.0203229	0.012158	-0.0285449	-0.0264707	0.0050172	0.0616439	-0.06277	0.00232643	1	1	1	1	1	2	3	1	1	0	1	0	NA	2014	0.0334174	0.00767584	0.000197077	0.0308994	-0.0269551	-0.0379637
IRIS_313-12229	772	-0.00635823	0.0114712	-0.0276698	0.0127844	-0.0312141	-0.0269181	0.0202151	-0.00305037	-0.0131366	0.00226922	1	1	1	1	1	1	3	1	0	1	1	0.253697011	0.093820402	2012	0.0291246	-0.00802475	-0.00934765	0.02104	-0.0284041	-0.0387945
IRIS_313-12231	773	0.00350393	-0.00966265	-0.00105194	0.021584	0.0522203	-0.0079643	-0.0042022	-0.0534765	-0.03314	-0.00299387	1	1	2	1	1	1	1	1	2	1	1	0.594941809	NA	2012	0.0320494	-0.00148349	0.00123271	0.0413957	-0.0341621	-0.0480434
IRIS_313-12232	774	-0.0216428	-0.0273804	0.0386542	-0.0103312	-0.0055573	-0.0226895	0.00629839	-0.00517668	-0.000693107	0.00197835	1	3	1	1	1	1	1	1	1	1	1	0	0	2013	-0.0199976	-0.0462652	-0.0247167	-0.0329094	-0.00392326	-0.00754784
IRIS_313-12234	775	-0.0107031	-0.0319759	0.0467879	-0.0139179	-0.00489599	-0.0241724	0.0100842	0.00718352	0.0557503	-0.0687856	1	3	1	2	1	1	1	1	0	1	1	0.278306567	NA	2015	-0.0154576	-0.0380772	-0.0325887	-0.0670472	-0.0415603	-0.040583
IRIS_313-12237	776	-0.0132252	0.00276638	-0.0182846	0.0190636	0.00342315	-0.0216437	0.0120117	-0.000325779	-0.00182191	0.00119518	1	1	1	1	1	1	0	1	1	1	1	0.330028617	0.073995797	2013	-0.0216641	-0.0671789	0.0071155	0.000296545	0.00672917	0.0127367
IRIS_313-12240	777	-0.00953194	0.0153593	-0.0260964	0.0126939	-0.0325794	-0.0279062	0.0101661	-0.00319855	-0.01106	-0.00154128	1	1	1	1	1	1	3	1	1	0	1	0.507376727	NA	2015	0.0332279	0.0191193	-0.0411863	-0.0290402	0.0533116	0.0233093
IRIS_313-12246	778	-0.00853868	0.0110492	-0.026276	0.0116426	-0.0298276	-0.0246554	0.0186932	-0.00367439	-0.0115962	-0.00123608	1	1	1	1	1	1	3	1	1	1	1	0	NA	2012	0.0292918	-0.00136051	-0.00154448	0.0369365	-0.0276018	-0.0404499
IRIS_313-12247	779	0.00357806	0.0143717	-0.0247415	0.0103043	-0.0249205	-0.0206769	0.00225865	-0.0836531	-0.0448537	0.00313162	1	1	2	1	1	1	3	0	1	0	1	0.222111083	NA	2014	0.0264418	0.00628782	-0.00192008	0.0342947	-0.0242771	-0.0352241
IRIS_313-12249	780	-0.0155605	-0.0059618	-0.00721677	0.0236404	0.0365915	-0.0153222	0.00345086	0.00408318	0.0086828	0.00440362	1	1	1	1	1	1	1	1	1	1	1	0	0.026079545	2014	0.0202736	0.00615841	0.00586905	0.0281637	-0.00936582	-0.026659
IRIS_313-12251	781	-0.0155605	-0.0059618	-0.00721677	0.0236404	0.0365915	-0.0153222	0.00345086	0.00408318	0.0086828	0.00440362	1	1	1	1	1	1	1	1	1	1	1	0.314397491	0.113129813	2013	0.0391046	0.00954171	-0.00985559	0.0267544	-0.00746438	-0.0165975
IRIS_313-12259	782	-0.00520119	-0.00806461	-0.00362159	0.0238454	0.0418066	-0.0152906	0.00312152	0.00827948	0.00613412	0.0156661	1	1	1	1	1	1	1	1	2	1	1	0	0.028658174	2013	0.0385163	-0.00231877	-0.00862901	0.0377284	-0.0288945	-0.0451669
IRIS_313-12261	783	-0.0155605	-0.0059618	-0.00721677	0.0236404	0.0365915	-0.0153222	0.00345086	0.00408318	0.0086828	0.00440362	1	1	1	1	1	1	1	1	1	1	1	0	0.08478486	2013	0.0249274	-0.000948325	0.000594978	0.0169916	-0.00985018	-0.00263043
IRIS_313-12263	784	-0.0159742	-0.0099956	-0.0086019	0.0310771	0.0250893	0.0583635	-0.0120211	0.0117587	0.0117093	0.0034397	2	1	1	1	1	1	1	1	0	1	1	0.166583312	0.203645368	2013	0.0334788	-0.00268472	-0.00399572	0.0313831	-0.0311452	-0.0455039
IRIS_313-12268	785	-0.0102885	0.00847649	-0.0278404	0.0162266	-0.044619	0.0438789	0.00402208	0.00273281	-0.00928313	-0.00543296	2	1	1	1	1	1	3	1	1	1	1	0	NA	2013	0.0139656	-0.010657	0.0080475	0.0161378	-0.0116182	-0.00275223
IRIS_313-12269	786	-0.0216428	-0.0273804	0.0386542	-0.0103312	-0.0055573	-0.0226895	0.00629839	-0.00517668	-0.000693107	0.00197835	1	3	1	1	1	1	1	1	1	1	1	0.296880331	0.113746611	2013	0.0156029	0.0122733	0.0065761	-0.0040587	0.0108961	0.0358646
IRIS_313-12270	787	-0.000961497	0.0135585	-0.038756	-0.0488312	-0.00458549	-0.0136018	0.0122594	0.0162658	0.0451981	-0.0662812	1	1	1	2	2	1	3	1	1	1	1	0.210713075	0.063655613	2013	0.0118214	-0.00268321	0.00988846	0.00982696	-0.0164145	-0.00133421
IRIS_313-12273	788	-0.0155605	-0.0059618	-0.00721677	0.0236404	0.0365915	-0.0153222	0.00345086	0.00408318	0.0086828	0.00440362	1	1	1	1	1	1	1	1	1	1	1	0.184807592	0.216795494	2013	-0.018741	-0.0672449	0.0062434	0.0039835	0.00408602	0.0138067
IRIS_313-12275	789	-0.0122188	0.0827264	0.0220327	0.0132464	-0.0332252	-0.0432777	-0.157011	-0.00417448	0.0125017	0.000509694	1	1	1	1	1	1	3	1	1	3	0	1.189660604	NA	2013	0.00354375	-0.0211955	-0.00778708	0.0378685	0.035102	0.0215533
IRIS_313-12280	790	-0.0070655	-0.00486822	0.000197669	0.0252586	0.0434809	-0.0160834	-0.0107222	0.0699239	-0.0407197	0.00866491	1	1	1	1	1	2	1	1	1	0	1	0.348875745	0.105345289	2014	0.00950091	0.0273377	0.0103178	-0.00756833	0.016377	0.0420078
IRIS_313-12282	791	-0.0111802	0.00231092	-0.0192582	0.0202646	0.00242586	-0.0224193	0.0131736	-0.00381001	0.0131803	0.02727	1	1	1	1	1	1	0	0	1	1	1	0	0.265239846	2014	-0.00331576	0.0266305	0.0174475	-0.0071485	0.0300893	0.00353895
IRIS_313-12283	792	-0.0159742	-0.0099956	-0.0086019	0.0310771	0.0250893	0.0583635	-0.0120211	0.0117587	0.0117093	0.0034397	2	1	1	1	1	1	1	1	0	1	1	0.479165942	0.061548	2012	-0.00103148	0.0273231	0.0214665	-0.00898292	0.0324931	0.00435496
IRIS_313-12286	793	-0.00853868	0.0110492	-0.026276	0.0116426	-0.0298276	-0.0246554	0.0186932	-0.00367439	-0.0115962	-0.00123608	1	1	1	1	1	1	3	1	1	1	1	0.408140217	NA	2014	0.0269578	0.00013728	-0.00143818	0.0277158	-0.00265988	-0.010505
IRIS_313-12287	794	-0.00853868	0.0110492	-0.026276	0.0116426	-0.0298276	-0.0246554	0.0186932	-0.00367439	-0.0115962	-0.00123608	1	1	1	1	1	1	3	1	1	1	1	0	0.075828897	2013	0.0420245	0.00803856	-0.00850099	0.0381322	-0.0323678	-0.0471244
IRIS_313-12288	795	0.000563726	0.00975092	-0.022938	0.00900301	-0.0302702	-0.0243044	0.0214531	0.00702751	0.0414002	-0.069755	1	1	1	2	1	1	3	1	1	1	1	0	0.031884842	2013	0.0232081	0.00703677	0.000772122	0.0137066	0.00278649	0.00952805
IRIS_313-12290	796	-0.00853868	0.0110492	-0.026276	0.0116426	-0.0298276	-0.0246554	0.0186932	-0.00367439	-0.0115962	-0.00123608	1	1	1	1	1	1	3	1	1	1	1	0.47116876	0.055438735	2015	0.00450098	-0.00070324	0.000921095	0.0255675	-0.0124497	-0.00294952
IRIS_313-12291	797	-0.0100639	0.0148568	-0.042094	-0.0461917	-0.00414289	-0.0139528	0.00949961	0.00556386	-0.00779829	0.00223772	1	1	1	1	2	1	3	1	1	1	1	0	0.17268335	2014	0.0117304	-0.00348932	0.010991	0.0155611	-0.00467281	0.00130284
IRIS_313-12292	798	-0.0100639	0.0148568	-0.042094	-0.0461917	-0.00414289	-0.0139528	0.00949961	0.00556386	-0.00779829	0.00223772	1	1	1	1	2	1	3	1	1	1	1	0	0.027709313	2015	0.0176323	0.0101781	-0.00178781	0.00741944	0.00543457	0.00815759
IRIS_313-12296	799	-0.00188283	0.010793	-0.0250158	0.0151878	-0.0371014	0.054654	-0.0136003	-0.0641488	-0.0511418	-0.0260617	2	1	2	1	1	1	3	1	1	0	1	0.184807592	0.036026231	2013	0.0200685	0.0113755	-0.0183574	0.0214688	0.00296925	-0.0100729
IRIS_313-12297	800	-0.00685541	-0.00755984	-0.00464712	0.021379	0.0470053	-0.0079959	-0.00387287	-0.0576728	-0.0305913	-0.0142563	1	1	2	1	1	1	1	1	1	1	1	0.50173631	0.387657006	2013	-0.00306812	-0.00951103	0.00460015	0.00865033	-0.000855898	0.00736061
IRIS_313-12300	801	-0.0173104	-0.00853451	-0.00878116	0.0282245	0.0218002	0.0532121	-0.0112203	0.0104904	0.0109959	0.000206741	2	1	1	1	1	1	1	1	1	1	1	0	NA	2015	0.00370154	-0.0149709	0.00878682	0.0185411	-0.00269656	-0.00280122
IRIS_313-12301	802	0.000563726	0.00975092	-0.022938	0.00900301	-0.0302702	-0.0243044	0.0214531	0.00702751	0.0414002	-0.069755	1	1	1	2	1	1	3	1	1	1	1	0	0.01410603	2012	0.00803505	-0.00525464	0.00724903	0.0234409	-0.0203402	-0.025665
IRIS_313-12302	803	-0.00120062	0.0180587	-0.0395852	-0.0527207	-0.0053299	-0.0158371	0.00368619	0.0179961	0.0509204	-0.0724087	1	1	1	2	2	1	3	1	1	0	1	0.210713075	0.031884842	2013	0.0217011	-0.00575779	0.00323271	0.0307935	-0.0296413	-0.0365754
IRIS_313-12303	804	-0.00801855	-0.0104462	-0.00621246	0.0260461	0.0186237	0.0570382	-0.0115065	0.000207933	0.0529619	0.0735046	2	1	1	1	1	1	1	2	1	1	1	0	0.040106612	2013	0.0185673	-0.00717873	0.00798419	0.0223185	-0.0163841	-0.0239712
IRIS_313-12305	805	-0.00853868	0.0110492	-0.026276	0.0116426	-0.0298276	-0.0246554	0.0186932	-0.00367439	-0.0115962	-0.00123608	1	1	1	1	1	1	3	1	1	1	1	0.200907034	0.087992318	2014	0.0290188	-0.00093105	-0.00199765	0.0421736	-0.0254586	-0.0378423
IRIS_313-12308	806	-0.0216428	-0.0273804	0.0386542	-0.0103312	-0.0055573	-0.0226895	0.00629839	-0.00517668	-0.000693107	0.00197835	1	3	1	1	1	1	1	1	1	1	1	0	NA	2013	0.0317036	0.00889448	-0.0119904	0.0139356	-0.0326357	-0.0402883
IRIS_313-12309	807	-0.00695105	-0.0106373	-0.00518599	0.0284295	0.0270152	0.0532437	-0.0115496	0.0146867	0.00844719	0.0114692	2	1	1	1	1	1	1	1	2	1	1	0	NA	2012	0.0321284	-0.00143974	-0.00620835	0.0421	-0.0378816	-0.0558432
IRIS_313-12319	808	-0.00788936	-0.0254114	0.0386154	-0.0222617	-0.0326346	-0.0220482	0.00730491	-0.0881876	-0.0430285	0.00289378	1	3	2	1	1	1	0	0	1	1	1	0.200907034	0.025988382	2012	-0.00458132	0.000453352	-0.0278355	-0.0371308	-0.0290879	-0.0189223
IRIS_313-12325	809	-0.0154005	-0.0240689	0.0328452	-0.0742888	0.0249517	-0.0125105	-0.0163771	0.0687281	-0.0460977	0.0108217	1	3	1	1	2	2	1	1	1	0	1	0	0.077660296	2012	-0.0106905	0.0286536	0.0398227	-0.000147459	-0.0218324	0.0541772
IRIS_313-12329	810	-0.00853868	0.0110492	-0.026276	0.0116426	-0.0298276	-0.0246554	0.0186932	-0.00367439	-0.0115962	-0.00123608	1	1	1	1	1	1	3	1	1	1	1	0.714982517	NA	2014	-0.00716094	-0.00793398	0.00681919	0.0138737	-0.000217598	0.000707266
IRIS_313-12334	811	-0.0172261	-0.00316792	-0.00557581	0.0257946	0.0394464	-0.017519	-0.00557328	0.00508146	0.0109903	0.0047972	1	1	1	1	1	1	1	1	1	0	1	0.319749902	0.016170928	2013	0.0331028	-0.00133385	-0.00428391	0.0369441	-0.036795	-0.0506832
IRIS_313-12354	812	-0.0111967	0.0194769	-0.0431999	-0.0498248	-0.00494476	-0.016204	0.000640439	0.00646747	-0.00645198	0.00256173	1	1	1	1	2	1	3	1	1	0	1	0	0.040106612	2012	0.024803	-0.00163204	-0.0284886	-0.0136597	-0.0174129	-0.0281325
IRIS_313-12355	813	-0.00544192	-0.033114	0.0450001	-0.00854233	-0.00627395	0.054634	-0.0202731	-0.000869022	-0.0851267	-0.0175716	2	3	2	1	1	2	1	1	1	1	1	0	0.090105634	2013	0.0112957	-0.024695	-0.0159605	-0.00886241	-0.0325468	-0.0427513
IRIS_313-15896	814	-0.0207056	-0.0305418	0.0431169	-0.0110295	-0.00453592	-0.0246125	0.00711358	-0.00459633	-0.00167955	0.00617549	1	3	1	1	1	1	1	1	0	1	1	0.219087166	0.106509358	2013	-0.0202374	0.00969587	-0.0154992	-0.0508376	-0.0356353	-0.0262555
IRIS_313-7620	815	-0.0115891	0.0186643	-0.057912	-0.104026	0.0215419	-0.00325029	0.00030598	0.0148021	-0.00400037	0.00571152	1	1	1	1	3	1	3	1	1	1	1	0.272991492	0.109948041	2012	0.0323632	0.00374327	0.00442914	0.0309498	-0.0248033	-0.0173284
IRIS_313-7636	816	-0.0184937	-0.0234176	0.035434	-0.0195465	-0.04489	-0.0306418	0.0157945	-0.0141655	0.00362305	0.0241572	1	3	1	1	1	1	0	0	1	1	1	0	0.022283552	2013	-0.0109038	-0.00995843	-0.0360376	-0.0501947	-0.0285308	-0.0245452
IRIS_313-7638	817	-0.00953194	0.0153593	-0.0260964	0.0126939	-0.0325794	-0.0279062	0.0101661	-0.00319855	-0.01106	-0.00154128	1	1	1	1	1	1	3	1	1	0	1	0.330028617	0.027709313	2012	-0.0324142	0.0342254	0.0127237	-0.00843133	0.0623807	-0.0578316
IRIS_313-7650	818	-0.0116305	0.0373255	0.00779023	0.0198443	0.00292988	-0.0329765	-0.0909912	0.00176276	0.0119115	0.00614365	1	1	1	1	1	1	2	1	0	2	1	0	0.163570112	2013	-0.104535	0.0653247	0.0591239	0.0244562	0.177443	-0.194671
IRIS_313-7651	819	-0.0172261	-0.00316792	-0.00557581	0.0257946	0.0394464	-0.017519	-0.00557328	0.00508146	0.0109903	0.0047972	1	1	1	1	1	1	1	1	1	0	1	1.189660604	NA	2013	-0.0841281	0.0666529	0.0648245	0.0211038	0.11509	-0.116151
IRIS_313-7654	820	-0.0222476	-0.0294762	0.0457633	-0.0167159	-0.0763069	0.0641251	-0.0141737	-0.00683136	0.0094525	0.0321738	2	3	1	1	1	1	0	0	0	0	1	0.251850296	0.182346759	2013	0.0101683	0.0112992	-0.0459464	-0.0711769	-0.00615454	-0.0129168
IRIS_313-7664	821	0.0848699	-0.00589822	0.00854834	-0.00317367	0.00151393	0.00134044	-0.000818768	0.00135806	-0.00026212	0.000140543	1	1	3	3	1	3	3	3	3	1	1	0	0.035242571	2013	-0.00342226	-0.0178412	-0.0239101	-0.036126	-0.0187816	-0.0207879
IRIS_313-7665	822	-0.0216428	-0.0273804	0.0386542	-0.0103312	-0.0055573	-0.0226895	0.00629839	-0.00517668	-0.000693107	0.00197835	1	3	1	1	1	1	1	1	1	1	1	0	0.001321873	2012	-0.00533089	0.0162529	-0.0433412	-0.0577505	0.000523538	-0.0102598
IRIS_313-7668	823	-0.0100639	0.0148568	-0.042094	-0.0461917	-0.00414289	-0.0139528	0.00949961	0.00556386	-0.00779829	0.00223772	1	1	1	1	2	1	3	1	1	1	1	0	NA	2012	0.00297147	0.0170464	-0.0444095	-0.0615435	0.0184554	-0.00685255
IRIS_313-7681	824	-0.0216428	-0.0273804	0.0386542	-0.0103312	-0.0055573	-0.0226895	0.00629839	-0.00517668	-0.000693107	0.00197835	1	3	1	1	1	1	1	1	1	1	1	0.287143889	0.01410603	2012	0.0195654	0.00762307	0.0101128	0.0151962	-0.0110283	-0.00416836
IRIS_313-7719	825	0.000166453	0.00945117	-0.0237064	0.00938114	-0.0194139	-0.0173291	0.0113695	-0.0654303	-0.0508703	-0.019896	1	1	2	1	1	1	3	1	1	1	1	0.410780648	0.243983405	2012	0.0203692	-0.00183106	-0.000940175	0.00177555	-0.0362307	-0.018092
IRIS_313-7720	826	-0.0113105	0.00234246	-0.0190201	0.0210669	0.00523518	-0.0238351	0.0132513	0.000435635	-0.00241288	0.00539367	1	1	1	1	1	1	0	1	0	1	1	0	0.313067276	2013	-0.0454132	0.0423035	0.0701366	-0.00845901	0.0544816	-0.0497038
IRIS_313-7725	827	-0.00853868	0.0110492	-0.026276	0.0116426	-0.0298276	-0.0246554	0.0186932	-0.00367439	-0.0115962	-0.00123608	1	1	1	1	1	1	3	1	1	1	1	0	0.051995631	2013	-0.0798108	0.0706958	-0.0258169	0.0613699	-0.0322602	0.0887071
IRIS_313-7766	828	-0.0155605	-0.0059618	-0.00721677	0.0236404	0.0365915	-0.0153222	0.00345086	0.00408318	0.0086828	0.00440362	1	1	1	1	1	1	1	1	1	1	1	1.189660604	NA	2012	-0.0190089	0.00824683	-0.0156016	-0.0657184	-0.0396025	-0.0360156
IRIS_313-7769	829	-0.00631495	-0.00752464	-0.00187609	0.0231067	0.0402525	-0.0138592	-0.00112571	0.0637396	-0.0387898	0.0077105	1	1	1	1	1	2	1	1	1	1	1	0.222111083	NA	2011	0.00867762	-0.00696806	-0.00318226	0.0326044	0.0139202	0.0237328
IRIS_313-7770	830	-0.0207056	-0.0305418	0.0431169	-0.0110295	-0.00453592	-0.0246125	0.00711358	-0.00459633	-0.00167955	0.00617549	1	3	1	1	1	1	1	1	0	1	1	0	0.046723374	2012	-0.0154038	-0.0307571	-0.0141505	-0.0564433	-0.0305825	-0.0180134
IRIS_313-7773	831	-0.0233926	-0.0299531	0.0370898	-0.00574718	-0.0203487	0.0458448	-0.00837277	0.00123051	0.00161997	-0.00221853	2	3	1	1	1	1	1	1	1	1	1	0.561754176	0.046917635	2012	-0.00301982	-0.00139803	-0.0342351	-0.0397294	-0.0164807	-0.00588387
IRIS_313-7778	832	-0.0139058	0.08699	0.00442137	-0.0512437	-0.0046475	-0.0312735	-0.167659	0.0058524	0.0163558	0.00366428	1	1	1	1	2	1	3	1	1	3	0	1.707203189	0.124296531	2011	0.0126546	-0.0157232	0.0029219	0.022591	0.0145194	0.0141881
IRIS_313-7780	833	-0.000502624	-0.0340933	0.0496267	-0.0162743	-0.00830605	-0.0200796	0.0098324	-0.00358616	0.101193	0.0110804	1	3	1	2	1	1	1	2	0	1	1	0.210713075	0.046917635	2013	-0.00617105	-0.0100665	-0.000538546	-0.0358878	-0.0314136	-0.00799831
IRIS_313-7792	834	-0.0186355	-0.0119732	0.0035487	0.0176889	0.0298078	-0.0188695	0.00469931	0.00188362	0.00749012	0.00478048	1	0	1	1	1	1	1	1	1	1	1	0	0.021501156	2013	-0.00855785	-0.00992646	-0.000286276	-0.0335958	-0.0304233	-0.00668548
IRIS_313-7793	835	-0.00987559	0.0120966	-0.0171426	0.00447793	-0.0543548	-0.0377069	0.014801	-0.00403015	0.00590563	-0.0309934	1	0	1	0	1	1	3	1	1	0	1	0	0.069604679	2012	-0.0148787	0.0354534	0.05475	-0.00930204	-0.00524401	0.037983
IRIS_313-7795	836	-0.0114873	0.0157327	-0.0466928	-0.0495851	-0.00791921	0.00146302	0.00666361	0.00822093	-0.00690369	0.00198381	0	1	1	1	2	1	3	1	1	1	1	0.23558438	NA	2013	-0.0112316	0.0353473	0.0532816	-0.00716534	-0.0118722	0.0498883
IRIS_313-7797	837	-0.0162472	-0.0310524	0.0452558	-0.00874015	-0.0112394	0.0569119	-0.0254688	-0.0667307	-0.0390775	-0.0216695	2	3	2	1	1	1	1	1	1	0	1	0.200907034	0.28261256	2013	0.00107994	0.0136737	-0.038682	-0.0635036	0.000309074	-0.00980027
IRIS_313-7807	838	-0.0173104	-0.00853451	-0.00878116	0.0282245	0.0218002	0.0532121	-0.0112203	0.0104904	0.0109959	0.000206741	2	1	1	1	1	1	1	1	1	1	1	0.532916504	NA	2012	-0.0214493	-0.0016906	-0.00483195	-0.0583114	-0.053926	-0.0270447
IRIS_313-7809	839	-0.0123972	-0.0289432	0.0439949	-0.010865	-0.00189629	-0.0212265	0.00172182	0.0544797	-0.0481657	0.00528523	1	3	1	1	1	2	1	1	1	1	1	0	0.083896387	2013	-0.0176146	0.0137315	-0.0247886	-0.0395142	-0.0441873	-0.0163602
IRIS_313-7815	840	-0.0216428	-0.0273804	0.0386542	-0.0103312	-0.0055573	-0.0226895	0.00629839	-0.00517668	-0.000693107	0.00197835	1	3	1	1	1	1	1	1	1	1	1	0.278306567	NA	2011	0.000413928	-0.00101352	-0.0402751	-0.0579491	-0.0293324	-0.0284513
IRIS_313-7816	841	-0.00685541	-0.00755984	-0.00464712	0.021379	0.0470053	-0.0079959	-0.00387287	-0.0576728	-0.0305913	-0.0142563	1	1	2	1	1	1	1	1	1	1	1	0	0.032699443	2012	-0.0197869	0.00443013	-0.00525549	-0.0585807	-0.0531637	-0.0209607
IRIS_313-7819	842	-0.0198361	-0.0205046	0.031326	-0.0171671	-0.0404344	-0.0292113	0.014675	-0.00962291	-0.010485	-0.00168857	1	3	1	1	1	1	0	1	1	1	1	0.330028617	0.102151054	2012	-0.00634361	0.00573395	-0.0098465	-0.0671866	-0.0296564	-0.0196504
IRIS_313-7820	843	-0.00733416	-0.0252048	0.0420293	-0.019341	-0.0384079	-0.0304473	0.0105747	0.0618463	-0.0690491	0.00755119	1	3	1	1	1	2	0	1	0	1	1	0.346890953	0.008968676	2011	-0.00332792	0.00430832	-0.0310203	-0.0747526	-0.0392924	-0.0338189
IRIS_313-7826	844	-0.00722411	-0.0253358	0.0419361	-0.0203244	-0.0405338	-0.0290614	0.0100285	0.0571556	-0.0530939	0.0297191	1	3	1	1	1	2	0	0	1	1	1	0	0.175787428	2012	-0.0101779	-0.00895625	-0.0149042	-0.0596506	-0.0394821	-0.0172792
IRIS_313-7832	845	-0.0137357	-0.0281865	0.0499487	-0.01177	-0.00268298	-0.0242127	-0.00685136	0.059062	-0.0507057	0.00671872	1	3	1	1	1	2	1	1	1	0	1	0.594941809	0.033206605	2012	-0.012202	-0.0113989	-0.0177465	-0.0573003	-0.0435588	-0.0307005
IRIS_313-8067	846	-0.00432761	0.0144862	-0.0368404	0.00333156	-0.0285777	-0.0281465	0.0197661	-0.0297341	-0.0331772	-0.00397323	1	1	0	1	0	1	3	1	0	1	1	0	0.113010274	2011	-0.136096	0.0634655	-0.147365	0.0611225	-0.0832817	0.0399708
IRIS_313-8068	847	-0.0107031	-0.0319759	0.0467879	-0.0139179	-0.00489599	-0.0241724	0.0100842	0.00718352	0.0557503	-0.0687856	1	3	1	2	1	1	1	1	0	1	1	0	NA	2011	-0.00164111	0.0143947	-0.0404485	-0.0607076	-0.000219016	-0.00979411
IRIS_313-8161	848	-0.0184937	-0.0234176	0.035434	-0.0195465	-0.04489	-0.0306418	0.0157945	-0.0141655	0.00362305	0.0241572	1	3	1	1	1	1	0	0	1	1	1	0	NA	2011	-0.0164	-0.0229049	-0.0174782	-0.056051	-0.0340131	-0.0251504
IRIS_313-8212	849	-0.0246932	-0.0197653	0.00701821	-0.126	0.0458122	-0.00128438	-0.0120889	0.0132998	0.00690273	0.00892594	1	3	1	1	3	1	1	1	1	1	1	0.333362318	0.382978612	2011	-0.0318817	-0.0113822	-0.0154288	-0.0418204	-0.0375587	-0.00399311
IRIS_313-8215	850	0.0848699	-0.00589822	0.00854834	-0.00317367	0.00151393	0.00134044	-0.000818768	0.00135806	-0.00026212	0.000140543	1	1	3	3	1	3	3	3	3	1	1	0.728102757	NA	2011	-0.0491244	-0.0207833	-0.0478201	0.0206469	-0.0275627	0.0517944
IRIS_313-8244	851	-0.00685541	-0.00755984	-0.00464712	0.021379	0.0470053	-0.0079959	-0.00387287	-0.0576728	-0.0305913	-0.0142563	1	1	2	1	1	1	1	1	1	1	1	0.244176796	0.423640182	2015	-0.0218554	0.0158273	0.0478253	-0.0140876	0.00752736	-3.66E-05
IRIS_313-8253	852	-0.00828618	0.0194561	-0.0343834	0.00387786	-0.0355523	-0.0328914	0.0115863	0.000840565	0.00902308	-0.0291524	1	1	1	0	0	1	3	1	1	0	1	0	0	2012	0.039685	0.00578659	-0.00601303	0.0351575	-0.0263828	-0.0393636
IRIS_313-8265	853	-0.0155605	-0.0059618	-0.00721677	0.0236404	0.0365915	-0.0153222	0.00345086	0.00408318	0.0086828	0.00440362	1	1	1	1	1	1	1	1	1	1	1	0.66633325	0.221453126	2013	-0.0247971	-0.00082113	0.0246489	-0.0338651	-0.0118847	-0.00543432
IRIS_313-8265	853	-0.0155605	-0.0059618	-0.00721677	0.0236404	0.0365915	-0.0153222	0.00345086	0.00408318	0.0086828	0.00440362	1	1	1	1	1	1	1	1	1	1	1	0.66633325	0.221453126	2013	-0.0247971	-0.00082113	0.0246489	-0.0338651	-0.0118847	-0.00543432
IRIS_313-8288	854	-0.0207056	-0.0305418	0.0431169	-0.0110295	-0.00453592	-0.0246125	0.00711358	-0.00459633	-0.00167955	0.00617549	1	3	1	1	1	1	1	1	0	1	1	0	0.020414894	2013	-0.0669137	0.0357923	0.0114046	-0.00860797	0.118477	-0.152602
IRIS_313-8292	855	-0.00631495	-0.00752464	-0.00187609	0.0231067	0.0402525	-0.0138592	-0.00112571	0.0637396	-0.0387898	0.0077105	1	1	1	1	1	2	1	1	1	1	1	0	0	2014	0.0176478	-0.00325482	-0.00666881	0.0286856	0.014143	0.00722402
IRIS_313-8293	856	-0.0216428	-0.0273804	0.0386542	-0.0103312	-0.0055573	-0.0226895	0.00629839	-0.00517668	-0.000693107	0.00197835	1	3	1	1	1	1	1	1	1	1	1	0.307679487	0.106993784	2014	0.0335856	0.0174094	-0.0119843	0.00679156	0.0349517	0.0200739
IRIS_313-8303	857	-0.0139002	-0.0279043	0.0477899	-0.0141299	-0.00710261	-0.0252813	0.00134333	0.00574818	0.0583767	-0.0721195	1	3	1	2	1	1	1	1	1	0	1	1.189660604	NA	2014	-0.00738836	0.0182847	0.0362826	-0.0123017	-0.0115975	0.00612156
IRIS_313-8305	858	-0.0216428	-0.0273804	0.0386542	-0.0103312	-0.0055573	-0.0226895	0.00629839	-0.00517668	-0.000693107	0.00197835	1	3	1	1	1	1	1	1	1	1	1	1.050648379	0.027020115	2012	-0.0201416	0.0258138	0.0609675	-0.0236656	-0.0072254	0.0190752
IRIS_313-8312	859	-0.00853868	0.0110492	-0.026276	0.0116426	-0.0298276	-0.0246554	0.0186932	-0.00367439	-0.0115962	-0.00123608	1	1	1	1	1	1	3	1	1	1	1	0.192353841	0.127076285	2014	0.0379729	0.016266	-0.0341808	-0.0250882	0.0560848	0.0283001
IRIS_313-8316	860	-0.00953194	0.0153593	-0.0260964	0.0126939	-0.0325794	-0.0279062	0.0101661	-0.00319855	-0.01106	-0.00154128	1	1	1	1	1	1	3	1	1	0	1	0	0.028658174	2014	0.0321242	0.0242864	-0.0395163	-0.023622	0.0550067	0.033291
IRIS_313-8332	861	0.0848699	-0.00589822	0.00854834	-0.00317367	0.00151393	0.00134044	-0.000818768	0.00135806	-0.00026212	0.000140543	1	1	3	3	1	3	3	3	3	1	1	0.200907034	0.158535232	2015	0.00471115	-0.0112742	0.00828637	0.0135912	-0.0122039	-0.0149824
IRIS_313-8341	862	-0.00631495	-0.00752464	-0.00187609	0.0231067	0.0402525	-0.0138592	-0.00112571	0.0637396	-0.0387898	0.0077105	1	1	1	1	1	2	1	1	1	1	1	0.482041115	0.269503321	2013	0.00650383	-0.0203785	0.00840219	0.0241309	0.0224513	0.0162577
IRIS_313-8341	862	-0.00631495	-0.00752464	-0.00187609	0.0231067	0.0402525	-0.0138592	-0.00112571	0.0637396	-0.0387898	0.0077105	1	1	1	1	1	2	1	1	1	1	1	0.482041115	0.269503321	2013	0.00650383	-0.0203785	0.00840219	0.0241309	0.0224513	0.0162577
IRIS_313-8349	863	-0.0216428	-0.0273804	0.0386542	-0.0103312	-0.0055573	-0.0226895	0.00629839	-0.00517668	-0.000693107	0.00197835	1	3	1	1	1	1	1	1	1	1	1	0	NA	2016	-0.00447846	0.0166515	0.0248916	-0.00045974	-0.0146612	0.0367236
IRIS_313-8368	864	-0.0123972	-0.0289432	0.0439949	-0.010865	-0.00189629	-0.0212265	0.00172182	0.0544797	-0.0481657	0.00528523	1	3	1	1	1	2	1	1	1	1	1	0	0.061548	2011	0.0260665	0.0159695	-0.0480969	-0.0571999	0.0220451	0.000989606
IRIS_313-8380	865	-0.0111802	0.00231092	-0.0192582	0.0202646	0.00242586	-0.0224193	0.0131736	-0.00381001	0.0131803	0.02727	1	1	1	1	1	1	0	0	1	1	1	0.251850296	0.421375631	2010	-0.0124874	-0.055258	0.00749203	0.00371236	0.00974723	0.0116215
IRIS_313-8383	866	-0.0173104	-0.00853451	-0.00878116	0.0282245	0.0218002	0.0532121	-0.0112203	0.0104904	0.0109959	0.000206741	2	1	1	1	1	1	1	1	1	1	1	0	NA	2014	0.0114824	-0.00875179	0.000935933	0.0223982	0.00949216	0.0163573
IRIS_313-8386	867	-0.00853868	0.0110492	-0.026276	0.0116426	-0.0298276	-0.0246554	0.0186932	-0.00367439	-0.0115962	-0.00123608	1	1	1	1	1	1	3	1	1	1	1	0	0.144919436	2012	0.00395569	-0.00484295	0.0184516	0.00587022	-0.0118411	0.0131294
IRIS_313-8405	868	-0.0122188	0.0827264	0.0220327	0.0132464	-0.0332252	-0.0432777	-0.157011	-0.00417448	0.0125017	0.000509694	1	1	1	1	1	1	3	1	1	3	0	0	0.080396891	2009	-0.0304039	-0.0102447	-0.0180668	0.0492753	0.112245	-0.0469966
IRIS_313-8409	869	-0.0100595	0.0912405	0.0256075	0.0135735	-0.0381802	-0.0461099	-0.172731	-0.00821774	0.0280643	0.02768	1	1	1	1	1	1	3	0	1	3	0	0.23558438	0.291545368	2014	-0.00478947	-0.021426	-0.00911	0.0336095	0.0248921	0.0210865
IRIS_313-8412	870	0.0848699	-0.00589822	0.00854834	-0.00317367	0.00151393	0.00134044	-0.000818768	0.00135806	-0.00026212	0.000140543	1	1	3	3	1	3	3	3	3	1	1	0.253697011	0	2010	-0.0216962	-0.0094493	0.0079575	-0.0321881	-0.0243323	-0.0116536
IRIS_313-8414	871	-0.0198361	-0.0205046	0.031326	-0.0171671	-0.0404344	-0.0292113	0.014675	-0.00962291	-0.010485	-0.00168857	1	3	1	1	1	1	0	1	1	1	1	1.232341944	0.076488045	2012	-0.0196099	0.0132983	-0.00999342	0.0306209	-0.00522916	0.00649482
IRIS_313-8433	872	0.0848699	-0.00589822	0.00854834	-0.00317367	0.00151393	0.00134044	-0.000818768	0.00135806	-0.00026212	0.000140543	1	1	3	3	1	3	3	3	3	1	1	0	0.018452422	2010	-0.0201376	-0.0791422	0.00184342	-0.00345665	-0.00134409	0.00769505
IRIS_313-8435	873	-0.0149751	0.0038072	-0.0231924	0.0109245	0.00846034	-0.0222215	0.0116196	0.00085709	-0.00202426	0.00173297	1	1	1	1	0	1	0	1	1	1	1	0.284450301	0.033206605	2010	-0.0185387	-0.0547534	0.00463774	-0.00103594	0.0125762	0.000432546
IRIS_313-8437	874	-0.0198361	-0.0205046	0.031326	-0.0171671	-0.0404344	-0.0292113	0.014675	-0.00962291	-0.010485	-0.00168857	1	3	1	1	1	1	0	1	1	1	1	0	0.120115521	2012	0.0155973	0.0158744	0.0150849	0.00128655	-0.0172057	0.0326325
IRIS_313-8450	875	-0.021505	-0.0163119	0.0140431	-0.0799012	-0.0130199	-0.0177222	0.00487694	0.000773936	-0.00663525	0.00105045	1	3	1	1	2	1	0	1	1	1	1	0	NA	2011	-0.0183498	0.021901	0.0449898	-0.0189127	-0.0111363	0.0148462
IRIS_313-8453	876	-0.0216428	-0.0273804	0.0386542	-0.0103312	-0.0055573	-0.0226895	0.00629839	-0.00517668	-0.000693107	0.00197835	1	3	1	1	1	1	1	1	1	1	1	0.253697011	0.579250626	2015	0.00400469	-0.000940818	0.012515	0.0130852	-0.0144137	0.00831079
IRIS_313-8454	877	-0.0155605	-0.0059618	-0.00721677	0.0236404	0.0365915	-0.0153222	0.00345086	0.00408318	0.0086828	0.00440362	1	1	1	1	1	1	1	1	1	1	1	0	0.018887338	2010	-0.0170249	-0.0769213	0.00806426	0.00377562	0.00718096	0.0171527
IRIS_313-8458	878	-0.0111967	0.0194769	-0.0431999	-0.0498248	-0.00494476	-0.016204	0.000640439	0.00646747	-0.00645198	0.00256173	1	1	1	1	2	1	3	1	1	0	1	0.172046505	0.174664347	2014	0.00824973	0.00581969	-0.00814514	-0.00417826	-0.00505679	-0.011371
IRIS_313-8468	879	-0.0157335	-0.00417206	-0.00504241	0.0285505	0.0449682	-0.0192323	-0.00615561	0.00612246	0.0116816	0.00915584	1	1	1	1	1	1	1	1	0	0	1	0	0.051518498	2014	0.0329858	0.0166596	-0.0331202	-0.0208741	0.052843	0.0328049
IRIS_313-8474	880	-0.00892459	0.0210204	-0.0462531	-0.0547792	-0.00601857	-0.0181288	0.0019157	0.0106915	0.0120085	-0.0206695	1	1	1	0	2	1	3	1	1	0	1	0	NA	2012	0.0311065	-0.00324813	-0.000832014	0.0328379	-0.0294701	-0.0410243
IRIS_313-8485	881	-0.000119349	0.0235235	-0.0616413	-0.125742	0.0368816	0.0037009	-0.0174241	-0.0531497	-0.0308596	-0.0372787	1	1	2	0	3	1	3	1	1	0	1	0.284450301	NA	2014	0.0348147	0.00305515	-0.00419158	0.03003	-0.00821031	-0.0113198
IRIS_313-8492	882	-0.0078912	0.0156762	-0.045246	-0.0511451	-0.00642811	-0.0140672	0.0105643	0.00342207	0.00518952	0.0252613	1	1	1	1	2	1	3	0	1	1	1	0	0.049688049	2012	0.0325498	0.0159684	-0.0396778	-0.0385558	0.0458615	0.0167859
IRIS_313-8493	883	-0.00853868	0.0110492	-0.026276	0.0116426	-0.0298276	-0.0246554	0.0186932	-0.00367439	-0.0115962	-0.00123608	1	1	1	1	1	1	3	1	1	1	1	0	0.122039107	2015	0.0347944	0.0256955	-0.0393667	-0.0479072	0.0527849	0.0221061
IRIS_313-8509	884	-0.0125404	-0.0286787	0.0419921	-0.0129708	-0.0059999	-0.0223385	0.00905822	0.00552522	0.0523033	-0.0665406	1	3	1	2	1	1	1	1	1	1	1	0	NA	2012	-0.0110486	0.0170632	0.035431	-0.0194403	-0.0200525	0.0218651
IRIS_313-8514	885	-0.00315115	0.00404161	-0.0516192	-0.167194	0.0812228	0.0123323	-0.0192298	-0.0660575	-0.0122854	-0.0153812	1	0	2	0	3	1	0	0	1	1	1	0.297993289	NA	2012	-0.00373159	-0.019208	-0.0293195	-0.0622901	-0.0254556	-0.0307184
IRIS_313-8530	886	-0.0198361	-0.0205046	0.031326	-0.0171671	-0.0404344	-0.0292113	0.014675	-0.00962291	-0.010485	-0.00168857	1	3	1	1	1	1	0	1	1	1	1	0	NA	2012	-0.00693634	0.0197431	0.031795	-0.0158156	-0.0176628	0.0260007
IRIS_313-8557	887	-0.00520119	-0.00806461	-0.00362159	0.0238454	0.0418066	-0.0152906	0.00312152	0.00827948	0.00613412	0.0156661	1	1	1	1	1	1	1	1	2	1	1	0.333362318	0.063655613	2014	0.0404879	0.0157197	-0.0373728	-0.0232731	0.0621275	0.0343726
IRIS_313-8559	888	-0.0128817	0.00674747	-0.0180686	0.0233321	0.00541426	-0.0276332	0.00223143	0.00138123	-0.000927826	0.00574909	1	1	1	1	1	1	0	1	0	0	1	0	0.037903605	2010	-0.0201757	0.00778589	0.0397304	-0.0100393	0.00285782	-0.00557046
IRIS_313-8571	889	0.000563726	0.00975092	-0.022938	0.00900301	-0.0302702	-0.0243044	0.0214531	0.00702751	0.0414002	-0.069755	1	1	1	2	1	1	3	1	1	1	1	0.272991492	0.009578092	2012	0.0366141	0.00745651	-0.00726552	0.036817	-0.0315491	-0.0546315
IRIS_313-8585	890	-0.00853868	0.0110492	-0.026276	0.0116426	-0.0298276	-0.0246554	0.0186932	-0.00367439	-0.0115962	-0.00123608	1	1	1	1	1	1	3	1	1	1	1	0.297484847	0.057385244	2013	0.0121948	-0.0101222	0.00846509	0.0165915	-0.00801299	0.000858829
IRIS_313-8586	891	-0.0155605	-0.0059618	-0.00721677	0.0236404	0.0365915	-0.0153222	0.00345086	0.00408318	0.0086828	0.00440362	1	1	1	1	1	1	1	1	1	1	1	0.330028617	NA	2011	0.0377078	0.00116108	-0.00562594	0.0432695	-0.039165	-0.0568787
IRIS_313-8595	892	-0.0173104	-0.00853451	-0.00878116	0.0282245	0.0218002	0.0532121	-0.0112203	0.0104904	0.0109959	0.000206741	2	1	1	1	1	1	1	1	1	1	1	0.287143889	0.197758736	2014	-0.120872	0.0801441	0.0624767	0.0370052	0.233021	-0.259089
IRIS_313-8606	893	-0.00853868	0.0110492	-0.026276	0.0116426	-0.0298276	-0.0246554	0.0186932	-0.00367439	-0.0115962	-0.00123608	1	1	1	1	1	1	3	1	1	1	1	0	NA	2014	0.0389252	0.0240167	-0.045311	-0.0395465	0.0591589	0.0320933
IRIS_313-8608	894	0.0082489	0.00500193	-0.019931	0.0135145	-0.0441344	0.0491679	-0.000840693	0.0521068	-0.0147897	0.0711717	2	1	1	1	1	2	3	2	1	1	1	0.23558438	NA	2014	0.0337252	0.0113427	-0.031192	-0.025502	0.048205	0.0263137
IRIS_313-8621	895	-0.000241419	-0.0244204	0.046973	-0.0229172	-0.0273289	-0.0207783	0.00593506	-0.0131671	-0.116415	-0.0187709	1	3	2	1	1	2	0	1	1	1	0	0.412795349	NA	2012	-0.00505513	-0.00710675	-0.00255656	-0.0400821	-0.0289813	-0.00858539
IRIS_313-8622	896	-0.0139564	-0.00711041	-0.00708864	0.0251737	0.0441383	-0.0141961	0.00136854	-0.0176121	-0.00400168	-0.00152385	1	1	0	1	1	1	1	1	1	1	1	0.806757177	0.260944244	2012	-0.0325216	0.0216619	0.0409781	-0.0133635	0.00644416	-0.00260969
IRIS_313-8631	897	-0.0132252	0.00276638	-0.0182846	0.0190636	0.00342315	-0.0216437	0.0120117	-0.000325779	-0.00182191	0.00119518	1	1	1	1	1	1	0	1	1	1	1	0.646385788	0.602038782	2009	-0.0243145	0.00981774	0.0425941	-0.0154106	0.0101648	-0.0106512
IRIS_313-8638	898	-0.0148306	0.0067365	-0.0173966	0.0209266	0.00344315	-0.024803	0.00228388	0.000421684	-0.000391428	0.00119289	1	1	1	1	1	1	0	1	1	0	1	0.412795349	0.032699443	2012	0.0306574	-0.00372374	0.000259073	0.0409788	-0.0371591	-0.0445891
IRIS_313-8643	899	0.000563726	0.00975092	-0.022938	0.00900301	-0.0302702	-0.0243044	0.0214531	0.00702751	0.0414002	-0.069755	1	1	1	2	1	1	3	1	1	1	1	0	NA	2015	0.0279894	0.0212269	-0.0392595	-0.039319	0.042489	0.0209864
IRIS_313-8645	900	0.0848699	-0.00589822	0.00854834	-0.00317367	0.00151393	0.00134044	-0.000818768	0.00135806	-0.00026212	0.000140543	1	1	3	3	1	3	3	3	3	1	1	0	0.08011636	2010	-0.0193364	-0.0677881	0.00774559	0.00928191	0.011632	0.0171908
IRIS_313-8647	901	-0.00723005	-0.00458605	-0.00196115	0.0228987	0.0390612	-0.0171521	-0.00252752	0.0166101	0.0683627	-0.0701733	1	1	1	2	1	1	1	1	1	0	1	0	0.129700639	2009	-0.026239	0.0135107	0.047028	-0.0223648	0.00512424	-0.003206
IRIS_313-8660	902	-0.014051	-0.00715541	-0.00688595	0.0259531	0.0413915	-0.0166715	0.00388905	0.00495204	0.00913406	0.0083982	1	1	1	1	1	1	1	1	0	1	1	0.310268701	0.246542506	2010	-0.0283828	0.0201488	0.0521812	-0.0210299	0.00553336	0.00289587
IRIS_313-8674	903	-0.00118613	0.0071782	-0.0245024	0.013587	-0.0450616	0.0442299	0.00678192	0.0134347	0.0437133	-0.0739519	2	1	1	2	1	1	3	1	1	1	1	0.708511115	0.252187091	2010	0.0321655	0.00403469	-0.000295544	0.0304985	-0.00705132	-0.0124711
IRIS_313-8679	904	-0.00964573	0.012828	-0.0315853	0.00341001	-0.0284984	-0.0254193	0.0189425	-0.00301131	-0.0125229	-0.000569629	1	1	1	1	0	1	3	1	1	1	1	0.161609551	NA	2012	0.0392238	0.00410186	-0.00631496	0.0306383	-0.0224326	-0.0283088
IRIS_313-8697	905	-0.00388541	-0.00888303	-0.000962858	0.0253766	0.0453387	-0.0151727	-0.0011773	0.069955	-0.0427954	0.0118882	1	1	1	1	1	2	1	1	0	1	1	0.333362318	0.084381214	2009	0.0339864	0.00463708	0.001268	0.0337092	-0.0160194	-0.0162191
IRIS_313-8699	906	-0.0127669	0.0121998	-0.0618874	-0.130466	0.0685575	0.00261825	-0.00732156	0.027644	0.0444214	0.0112025	1	1	1	0	3	1	0	0	1	1	1	1.189660604	NA	2012	-0.023146	0.0333729	-0.0350488	0.0344642	-0.0069908	0.0280418
IRIS_313-8703	907	-0.0216428	-0.0273804	0.0386542	-0.0103312	-0.0055573	-0.0226895	0.00629839	-0.00517668	-0.000693107	0.00197835	1	3	1	1	1	1	1	1	1	1	1	0.333362318	0.426252167	2015	0.00174387	0.0197143	0.0308633	-0.0122957	-0.0181897	0.0285544
IRIS_313-8717	908	-0.0111415	-0.0323177	0.0459666	-0.0134589	0.00692762	-0.0165984	-0.000697998	-0.0714651	-0.0446333	-0.0146179	1	3	2	1	1	1	1	1	0	1	1	0	0.034578625	2012	-0.000804186	0.0181641	0.0294169	-0.0094103	-0.0122004	0.027516
IRIS_313-8723	909	-0.00853868	0.0110492	-0.026276	0.0116426	-0.0298276	-0.0246554	0.0186932	-0.00367439	-0.0115962	-0.00123608	1	1	1	1	1	1	3	1	1	1	1	0.296880331	0.079489005	2014	0.0325472	0.0157247	-0.0243401	-0.0134231	0.0507714	0.0308612
IRIS_313-8725	910	-0.0155605	-0.0059618	-0.00721677	0.0236404	0.0365915	-0.0153222	0.00345086	0.00408318	0.0086828	0.00440362	1	1	1	1	1	1	1	1	1	1	1	0	NA	2015	0.03494	0.0166577	-0.0267383	-0.0103451	0.0464312	0.0339177
IRIS_313-8727	911	-0.00631495	-0.00752464	-0.00187609	0.0231067	0.0402525	-0.0138592	-0.00112571	0.0637396	-0.0387898	0.0077105	1	1	1	1	1	2	1	1	1	1	1	0.262814547	0.204050041	2012	-0.0238652	0.0154149	0.0382074	-0.00803305	0.00969201	-0.00300201
IRIS_313-8731	912	-0.0180122	-0.00386901	-0.00884997	0.0207199	0.0559079	-0.0196328	-0.00879825	0.00795479	0.0133084	0.0109397	1	1	1	1	0	1	1	1	0	0	1	0.384707681	0.044645661	2010	-0.015286	0.016937	0.0432842	-0.0119797	0.00180621	-0.00462755
IRIS_313-8732	913	-0.0258254	-0.029304	0.0424353	-0.00625475	-0.0226805	0.048954	-0.017517	0.00121198	0.00381586	-0.0016684	2	3	1	1	1	1	1	1	1	0	1	1.189660604	NA	2011	-0.00764331	-0.0236995	-0.0270174	-0.0532159	-0.0380852	-0.0383615
IRIS_313-8737	914	-0.0203454	-0.0187613	0.0163457	-0.088769	-0.0150297	-0.0181036	0.00508051	-0.0020167	0.00751822	0.0260311	1	3	1	1	2	1	0	0	1	1	1	0.752520261	0.016981377	2012	-0.00703189	0.0238145	0.0351476	-0.0108997	-0.0146638	0.0397008
IRIS_313-8743	915	-0.0120055	0.186658	0.114095	0.00116215	0.0305763	0.0351696	0.0930483	-0.00797918	0.00299112	0.019022	1	1	1	1	1	1	3	1	0	3	3	1.201665511	0.244336701	2011	-0.00362318	-0.0173107	-0.00341681	0.0281532	0.0386434	0.026442
IRIS_313-8744	916	-0.0172261	-0.00316792	-0.00557581	0.0257946	0.0394464	-0.017519	-0.00557328	0.00508146	0.0109903	0.0047972	1	1	1	1	1	1	1	1	1	0	1	0.295196787	0.023125041	2012	0.0283929	0.0143477	-0.0260988	-0.0133757	0.0474688	0.0326534
IRIS_313-8751	917	-0.00853868	0.0110492	-0.026276	0.0116426	-0.0298276	-0.0246554	0.0186932	-0.00367439	-0.0115962	-0.00123608	1	1	1	1	1	1	3	1	1	1	1	0	NA	2014	0.0336767	0.0016995	-0.000343801	0.0285589	-0.00580928	-0.00176853
IRIS_313-8754	918	-0.00877994	0.00175261	-0.0201822	0.022626	0.00429949	-0.0250138	0.0147736	-0.00323634	0.0142559	0.035002	1	1	1	1	1	1	0	0	0	1	1	0.325910181	0.665970642	2010	-0.0188022	0.0173339	0.0483275	-0.0244736	-0.00531086	0.00301653
IRIS_313-8757	919	-0.0172261	-0.00316792	-0.00557581	0.0257946	0.0394464	-0.017519	-0.00557328	0.00508146	0.0109903	0.0047972	1	1	1	1	1	1	1	1	1	0	1	0	0.129225375	2014	-0.00963802	0.0177166	0.041591	-0.0123181	-0.00665962	0.000973915
IRIS_313-8791	920	-0.0155605	-0.0059618	-0.00721677	0.0236404	0.0365915	-0.0153222	0.00345086	0.00408318	0.0086828	0.00440362	1	1	1	1	1	1	1	1	1	1	1	0.200907034	0.073995797	2014	0.0340329	0.0155582	-0.0360677	-0.0253321	0.0519095	0.022998
IRIS_313-8793	921	-0.00663166	0.0180213	-0.0557063	-0.0630573	-0.00250199	0.00484502	0.00474868	-0.0164011	-0.0249114	-0.00118744	0	1	0	1	2	1	3	1	0	1	1	0.448020882	0.429821909	2012	0.0317888	0.00269299	-0.00208219	0.0233635	-0.00840349	-0.0102385
IRIS_313-8796	922	-0.00677514	0.00726501	-0.0195988	0.0298175	0.0152455	-0.032313	-0.0045492	-0.0012671	-0.0492588	-0.000142659	1	1	0	1	1	0	0	1	0	0	1	0	0.141848638	2010	-0.012328	0.0179102	0.0393445	-0.00886462	-0.000447831	-0.00716027
IRIS_313-8811	923	-0.00953194	0.0153593	-0.0260964	0.0126939	-0.0325794	-0.0279062	0.0101661	-0.00319855	-0.01106	-0.00154128	1	1	1	1	1	1	3	1	1	0	1	0.166583312	0.161715105	2014	0.0342439	0.0179906	-0.0313887	-0.0139201	0.0572839	0.0402361
IRIS_313-8812	924	-0.00635823	0.0114712	-0.0276698	0.0127844	-0.0312141	-0.0269181	0.0202151	-0.00305037	-0.0131366	0.00226922	1	1	1	1	1	1	3	1	0	1	1	0	0.335435196	2011	0.0274409	0.0175435	-0.0518845	-0.0365641	0.0475364	0.0163726
IRIS_313-8844	925	-0.00340425	0.0121529	-0.0300815	0.0123753	-0.03365	-0.0255423	0.0197496	-0.0329909	-0.0142162	0.0179756	1	1	0	1	1	1	3	0	1	1	1	0.178085052	0.0194522	2010	0.0021155	0.0108932	0.0228842	-0.0111846	-0.0196212	0.0183311
IRIS_313-8846	926	-0.00235422	-0.030498	0.0538708	-0.0116023	0.00303446	-0.0241008	-0.00718027	0.0634768	-0.0536002	0.0188275	1	3	1	1	1	2	1	1	2	0	1	0.796779231	0.113459259	2010	0.001884	0.0132704	0.00859922	-0.0444971	-0.0425273	0.00776018
IRIS_313-8850	927	-0.0062687	-0.00787353	-0.00464807	0.021462	0.0334151	-0.011496	0.00316465	-0.00619926	0.0506488	0.0777014	1	1	1	1	1	1	1	2	1	1	1	0.387753712	0.223346513	2010	-0.0158466	0.0224031	0.0403706	-0.010718	0.00140976	0.0110587
IRIS_313-8854	928	-0.0100639	0.0148568	-0.042094	-0.0461917	-0.00414289	-0.0139528	0.00949961	0.00556386	-0.00779829	0.00223772	1	1	1	1	2	1	3	1	1	1	1	1.189660604	NA	2010	0.00768131	0.0151532	0.022613	-0.0028728	-0.0172383	0.0361497
IRIS_313-8859	929	0.0421624	-0.0136687	0.0119283	0.0064177	-0.0228095	0.0067148	0.00143286	-0.0652812	0.237351	0.147693	0	0	0	2	1	1	0	3	0	0	1	0.364063789	0.059344148	2010	-0.0170974	-0.0627261	0.00453764	0.00568011	0.0114438	0.0131081
IRIS_313-8889	930	-0.0122188	0.0827264	0.0220327	0.0132464	-0.0332252	-0.0432777	-0.157011	-0.00417448	0.0125017	0.000509694	1	1	1	1	1	1	3	1	1	3	0	0.278306567	0.06619598	2010	-0.00446006	-0.0273211	-0.00465557	0.042367	0.032609	0.0251736
IRIS_313-8895	931	-0.0100639	0.0148568	-0.042094	-0.0461917	-0.00414289	-0.0139528	0.00949961	0.00556386	-0.00779829	0.00223772	1	1	1	1	2	1	3	1	1	1	1	0	0.073705436	2014	0.0359304	0.00689771	-0.00556749	0.0299178	-0.00650378	-0.00683355
IRIS_313-8900	932	-0.0115379	-0.0207553	0.0398892	-0.0214778	-0.0324385	-0.0246139	-0.00222251	-0.0838928	-0.055758	-0.022813	1	3	2	1	1	1	0	1	1	0	1	0	NA	2010	0.000395582	0.0146172	0.0231059	-0.0252791	-0.0259557	0.0176565
IRIS_313-8903	933	0.0133739	0.00151869	-0.0098643	0.0193538	0.0227928	-0.0167849	-0.0069814	-0.0807843	-0.0388213	0.0237376	1	1	2	1	1	1	0	0	2	0	1	0	0.212003319	2010	0.0217221	0.0241106	-0.0564277	-0.041282	0.0482161	0.0239253
IRIS_313-8909	934	-0.0100639	0.0148568	-0.042094	-0.0461917	-0.00414289	-0.0139528	0.00949961	0.00556386	-0.00779829	0.00223772	1	1	1	1	2	1	3	1	1	1	1	0.412795349	0.055063829	2010	0.0308412	0.00323224	0.00441648	0.0309913	-0.024055	-0.0177033
IRIS_313-8920	935	-0.00539567	-0.0334629	0.0422281	-0.010187	-0.0131114	0.0569972	-0.0159827	-0.0708079	0.00431189	0.0524194	2	3	2	1	1	1	1	2	1	1	1	0.333362318	0.032096241	2010	-0.00763158	0.0234071	0.0409134	-0.0106598	-0.0132564	0.0198298
IRIS_313-8924	936	-0.0233926	-0.0299531	0.0370898	-0.00574718	-0.0203487	0.0458448	-0.00837277	0.00123051	0.00161997	-0.00221853	2	3	1	1	1	1	1	1	1	1	1	0	NA	2015	-0.0217474	0.0226965	0.0529942	-0.0136785	0.00371028	-0.00772467
IRIS_313-8925	937	-0.0155605	-0.0059618	-0.00721677	0.0236404	0.0365915	-0.0153222	0.00345086	0.00408318	0.0086828	0.00440362	1	1	1	1	1	1	1	1	1	1	1	0.262814547	0.051916707	2015	-0.0233465	0.0136158	0.0471252	-0.0145219	0.00234047	-0.00543658
IRIS_313-8930	938	-0.0125404	-0.0286787	0.0419921	-0.0129708	-0.0059999	-0.0223385	0.00905822	0.00552522	0.0523033	-0.0665406	1	3	1	2	1	1	1	1	1	1	1	0.222111083	0.090105634	2010	0.0124355	-0.00130929	-0.0307019	-0.0660043	-0.00629337	-0.0185851
IRIS_313-8932	939	0.000267396	0.01407	-0.0263528	0.0127564	-0.0437088	-0.00792571	0.00673869	-0.0140742	0.0378765	0.0849961	0	1	1	1	1	1	3	2	1	0	1	0.262814547	0.046917635	2011	0.0181118	0.00684546	-0.031303	-0.00303725	0.0437588	0.0419005
IRIS_313-8935	940	-0.0161871	0.0327633	0.0181523	0.0115016	-0.0089039	-0.0349673	-0.0898173	-0.00184492	0.0102979	0.00255932	1	0	1	1	1	1	2	1	1	2	1	1.707203189	0.286371819	2014	-0.0720185	0.0367136	-0.107624	0.0125491	-0.0254246	0.00350386
IRIS_313-8940	941	0.0848699	-0.00589822	0.00854834	-0.00317367	0.00151393	0.00134044	-0.000818768	0.00135806	-0.00026212	0.000140543	1	1	3	3	1	3	3	3	3	1	1	0.321158617	0.347288915	2010	-0.0202552	-0.0844406	0.00237744	-0.0056693	-0.000958252	0.0089318
IRIS_313-8948	942	-0.00314695	0.121144	0.0663682	0.00628323	0.000214227	-0.00428415	-0.0442394	0.0534117	-0.0389916	0.0109659	1	1	1	1	1	2	3	1	1	3	2	0.465266757	0.127076285	2014	0.0293622	0.000589509	-0.00996224	0.0241196	0.0113986	0.00442236
IRIS_313-8956	943	0.00985557	0.00783919	-0.0203693	0.00682462	-0.0334466	-0.0204783	0.0211669	-0.00325493	0.0833662	0.00354284	1	1	1	2	1	1	3	2	1	1	1	0.408140217	0.125083892	2010	0.0204381	0.016574	-0.0307946	-0.00710239	0.0495499	0.0424817
IRIS_313-8967	944	-0.0226288	-0.033382	0.0414009	-0.00590549	-0.0208382	0.0504225	-0.00879659	0.00221033	0.000895697	0.00121699	2	3	1	1	1	1	1	1	0	1	1	0	0.203983106	2010	0.000890878	-0.00603425	-0.0088014	-0.0254856	-0.0219136	-0.0124684
IRIS_313-8968	945	-0.0155605	-0.0059618	-0.00721677	0.0236404	0.0365915	-0.0153222	0.00345086	0.00408318	0.0086828	0.00440362	1	1	1	1	1	1	1	1	1	1	1	0.307679487	0.068706399	2010	-0.0215945	0.0161393	0.0495808	-0.0182132	0.00332558	-0.00207193
IRIS_313-8980	946	-0.0100639	0.0148568	-0.042094	-0.0461917	-0.00414289	-0.0139528	0.00949961	0.00556386	-0.00779829	0.00223772	1	1	1	1	2	1	3	1	1	1	1	0	NA	2010	0.0349178	0.00182235	0.000686929	0.0388511	-0.0285941	-0.0334879
IRIS_313-8982	947	-0.0100639	0.0148568	-0.042094	-0.0461917	-0.00414289	-0.0139528	0.00949961	0.00556386	-0.00779829	0.00223772	1	1	1	1	2	1	3	1	1	1	1	0	0.07068576	2010	-0.0109605	-0.00463693	0.0195479	0.00446533	0.0030134	0.000229748
IRIS_313-8985	948	0.0848699	-0.00589822	0.00854834	-0.00317367	0.00151393	0.00134044	-0.000818768	0.00135806	-0.00026212	0.000140543	1	1	3	3	1	3	3	3	3	1	1	0	0.00187554	2012	0.0361076	0.0111492	-0.00946923	0.0242739	-0.00431328	-0.00641997
IRIS_313-8986	949	-0.0155605	-0.0059618	-0.00721677	0.0236404	0.0365915	-0.0153222	0.00345086	0.00408318	0.0086828	0.00440362	1	1	1	1	1	1	1	1	1	1	1	0.251850296	0.00244432	2010	-0.0221255	0.00299415	0.0208017	0.00930212	0.00603448	0.00190992
IRIS_313-8994	950	-0.00853868	0.0110492	-0.026276	0.0116426	-0.0298276	-0.0246554	0.0186932	-0.00367439	-0.0115962	-0.00123608	1	1	1	1	1	1	3	1	1	1	1	0	NA	2010	0.013311	-0.00043603	0.012198	0.0143325	-0.0161848	0.00830415
IRIS_313-8996	951	-0.00623903	0.0115965	-0.0280029	0.0120623	-0.02897	-0.0244593	0.0178449	-0.0261026	-0.0266175	-0.00764473	1	1	0	1	1	1	3	1	1	1	1	0.178085052	0	2012	0.032213	0.00583269	-0.00473798	0.028409	-0.00986717	-0.0150628
IRIS_313-9005	952	-0.0100639	0.0148568	-0.042094	-0.0461917	-0.00414289	-0.0139528	0.00949961	0.00556386	-0.00779829	0.00223772	1	1	1	1	2	1	3	1	1	1	1	0.319749902	0.143476763	2015	0.0296144	0.020368	-0.0266554	-0.0167314	0.0444995	0.0322945
IRIS_313-9006	953	-0.0148941	0.00695906	-0.0355675	-0.0436705	0.0308376	-0.0101547	0.00221371	0.0100711	0.00202784	0.0039342	1	1	1	1	2	1	0	1	1	1	1	0	NA	2014	0.0313046	-0.00362102	-0.00557081	0.0320399	-0.0328103	-0.049206
IRIS_313-9019	954	0.000166453	0.00945117	-0.0237064	0.00938114	-0.0194139	-0.0173291	0.0113695	-0.0654303	-0.0508703	-0.019896	1	1	2	1	1	1	3	1	1	1	1	0	0.057725463	2011	0.0392368	0.00317887	-0.00327838	0.0340011	-0.0349541	-0.0395235
IRIS_313-9020	955	-0.00853868	0.0110492	-0.026276	0.0116426	-0.0298276	-0.0246554	0.0186932	-0.00367439	-0.0115962	-0.00123608	1	1	1	1	1	1	3	1	1	1	1	0	NA	2014	0.0457049	0.0108976	-0.00673588	0.0398958	0.000925647	-0.00920207
IRIS_313-9023	956	-0.0216428	-0.0273804	0.0386542	-0.0103312	-0.0055573	-0.0226895	0.00629839	-0.00517668	-0.000693107	0.00197835	1	3	1	1	1	1	1	1	1	1	1	0.172046505	0.138907789	2010	-0.0157582	-0.000157042	0.000373159	-0.0382703	-0.0287883	-0.00566644
IRIS_313-9032	957	-0.023168	-0.0235728	0.0228362	-0.0681655	0.0201274	-0.0119869	-0.00289525	0.00406156	0.00310481	0.00545214	1	3	1	1	2	1	1	1	1	1	1	0.210713075	0.03769344	2010	-0.00999635	0.00989703	-0.0572644	-0.0496592	-0.0332716	-0.0116806
IRIS_313-9039	958	-0.00383526	-0.0302767	0.0445618	-0.0152322	0.00441383	-0.0150122	0.00173449	-0.0562307	0.0130292	-0.0852005	1	3	2	2	1	1	1	1	1	1	1	0	0.040203249	2015	-0.0208637	0.0215883	0.0425643	-0.00993275	0.0104734	-0.0161904
IRIS_313-9039	958	-0.00383526	-0.0302767	0.0445618	-0.0152322	0.00441383	-0.0150122	0.00173449	-0.0562307	0.0130292	-0.0852005	1	3	2	2	1	1	1	1	1	1	1	0	0.040203249	2015	-0.0208637	0.0215883	0.0425643	-0.00993275	0.0104734	-0.0161904
IRIS_313-9054	959	0.00395943	0.011544	-0.0270964	0.0031629	-0.0254535	-0.026211	0.0154977	0.0703639	-0.0723527	0.00687406	1	1	1	1	0	2	3	1	0	1	1	0.210713075	0	2015	0.0287693	0.0153075	-0.0255889	-0.0229338	0.0497084	0.0368648
IRIS_313-9062	960	0.00350393	-0.00966265	-0.00105194	0.021584	0.0522203	-0.0079643	-0.0042022	-0.0534765	-0.03314	-0.00299387	1	1	2	1	1	1	1	1	2	1	1	0	NA	2010	0.033698	-0.00101168	-0.000198792	0.0382488	-0.0358594	-0.0560712
IRIS_313-9065	961	-0.0194204	-0.00280569	-0.00901127	0.018565	0.0485476	-0.0177076	-0.00786922	0.00660702	0.0122347	0.00593849	1	1	1	1	0	1	1	1	1	0	1	0	0.098888049	2010	-0.0216128	-0.0831849	0.00449415	-0.00632883	0.0105805	0.0124402
IRIS_313-9066	962	-0.0233926	-0.0299531	0.0370898	-0.00574718	-0.0203487	0.0458448	-0.00837277	0.00123051	0.00161997	-0.00221853	2	3	1	1	1	1	1	1	1	1	1	0	NA	2010	-0.082992	0.0372169	-0.101245	-0.00846621	-0.0446778	-0.00621017
IRIS_313-9067	963	0.0848699	-0.00589822	0.00854834	-0.00317367	0.00151393	0.00134044	-0.000818768	0.00135806	-0.00026212	0.000140543	1	1	3	3	1	3	3	3	3	1	1	0.161609551	NA	2014	-0.00302199	0.0220345	0.0297266	-0.00871446	-0.00921389	0.0279009
IRIS_313-9070	964	-0.00805004	0.0156768	-0.0451334	-0.0511556	-0.00268659	-0.0153548	0.0101401	0.00728805	-0.00838018	0.00579805	1	1	1	1	2	1	3	1	0	1	1	0.296880331	0.064342407	2011	0.036573	0.0156615	-0.0317666	-0.0202386	0.0496374	0.0294502
IRIS_313-9072	965	-0.0123972	-0.0289432	0.0439949	-0.010865	-0.00189629	-0.0212265	0.00172182	0.0544797	-0.0481657	0.00528523	1	3	1	1	1	2	1	1	1	1	1	0	0	2010	-0.004334	0.0167007	0.0323565	-0.0138704	-0.0189245	0.0252832
IRIS_313-9091	966	0.00168586	0.0139039	-0.0423809	-0.0536266	0.00490807	-0.00613237	0.00252475	-0.0650662	-0.0378518	0.00554631	1	1	2	1	2	1	3	0	1	1	1	0.166583312	0	2012	-0.00800313	0.0188629	-0.00514691	0.0157308	-0.000733305	-0.00126396
IRIS_313-9108	967	0.076523	-0.00395343	0.00291145	0.00103156	0.00268476	0.00122052	-0.00543291	-0.0166917	-0.0951546	0.12499	1	1	3	0	1	3	3	3	3	1	1	0	0.073705436	2014	-0.0506135	-0.00216768	-0.017747	0.025763	0.00238103	-0.00455738
IRIS_313-9112	968	-0.0123509	-0.0292921	0.0412229	-0.0125096	-0.0087337	-0.0188633	0.00601217	-0.0154591	0.0412729	0.0752762	1	3	1	1	1	1	1	2	1	1	1	0	0	2014	0.0354417	0.00864974	-0.0264455	-0.00302584	-0.017808	-0.0301907
IRIS_313-9114	969	-0.0216428	-0.0273804	0.0386542	-0.0103312	-0.0055573	-0.0226895	0.00629839	-0.00517668	-0.000693107	0.00197835	1	3	1	1	1	1	1	1	1	1	1	0.27202941	NA	2014	0.00666377	0.00377418	0.00266193	-0.0105045	-0.0205257	-0.00961368
IRIS_313-9115	970	-0.00846843	0.0232628	-0.0764862	-0.139634	0.0299987	0.0196158	-0.00624523	-0.0010327	0.00200264	-0.0239638	0	1	0	0	3	1	3	1	1	1	1	0	0.017572469	2012	0.0401663	0.00606847	-0.00426188	0.0351331	-0.0298196	-0.0417938
IRIS_313-9116	971	-0.00853868	0.0110492	-0.026276	0.0116426	-0.0298276	-0.0246554	0.0186932	-0.00367439	-0.0115962	-0.00123608	1	1	1	1	1	1	3	1	1	1	1	0	NA	2012	0.0434962	0.00661087	-0.00482989	0.037853	-0.0323216	-0.0464412
IRIS_313-9117	972	0.000563726	0.00975092	-0.022938	0.00900301	-0.0302702	-0.0243044	0.0214531	0.00702751	0.0414002	-0.069755	1	1	1	2	1	1	3	1	1	1	1	0	NA	2014	0.0308359	0.0151008	-0.029858	-0.0229371	0.0513287	0.0341964
IRIS_313-9119	973	0.00789784	0.0104162	-0.0234396	0.0116655	-0.0335033	-0.0266734	0.0187723	0.0684538	-0.0357985	0.00366517	1	1	1	0	1	2	3	0	1	1	1	0.532916504	0.001279892	2010	0.0404609	0.00570206	-0.00406439	0.034823	-0.0303047	-0.0422759
IRIS_313-9121	974	0.00234812	-0.00633441	0.000859392	0.0204133	0.0505024	-0.00919417	-0.0104793	-0.0513326	0.0254693	-0.0901743	1	1	2	2	1	1	1	1	1	0	1	0	0.00187554	2014	-0.0082829	0.0247689	0.0479339	-0.0139964	-0.0159949	0.0408244
IRIS_313-9139	975	-0.0107031	-0.0319759	0.0467879	-0.0139179	-0.00489599	-0.0241724	0.0100842	0.00718352	0.0557503	-0.0687856	1	3	1	2	1	1	1	1	0	1	1	0	0	2010	-0.00328057	0.0197267	0.025221	-0.0162994	-0.0175059	0.0197596
IRIS_313-9148	976	-0.0125404	-0.0286787	0.0419921	-0.0129708	-0.0059999	-0.0223385	0.00905822	0.00552522	0.0523033	-0.0665406	1	3	1	2	1	1	1	1	1	1	1	0.47116876	0.412896566	2015	-0.0204721	0.021455	0.045832	-0.00783609	0.0026104	0.0192855
IRIS_313-9156	977	-0.00853868	0.0110492	-0.026276	0.0116426	-0.0298276	-0.0246554	0.0186932	-0.00367439	-0.0115962	-0.00123608	1	1	1	1	1	1	3	1	1	1	1	0.954567965	0.154208672	2015	-0.00343849	0.0208609	0.0412087	-0.0138113	-0.0184919	0.0219397
IRIS_313-9160	978	-0.00271135	0.0109858	-0.0403204	-0.0442472	-0.0193769	0.0549324	-0.00241172	0.022673	0.0475112	-0.0704781	2	1	1	2	2	1	3	1	1	1	1	0.296880331	0.294366358	2014	0.0388435	0.0138125	-0.0161716	0.00528451	0.0221318	0.00852058
IRIS_313-9174	979	0.000192888	0.0101327	-0.0256734	0.0111999	-0.0369959	-0.00988313	0.0199117	0.0098961	0.046664	-0.0779243	0	1	1	2	1	1	3	1	1	1	1	0.307679487	0.133853127	2010	0.00516122	0.0207937	0.0290039	-0.00672234	-0.0157858	0.042644
IRIS_313-9182	980	-0.0155605	-0.0059618	-0.00721677	0.0236404	0.0365915	-0.0153222	0.00345086	0.00408318	0.0086828	0.00440362	1	1	1	1	1	1	1	1	1	1	1	0.923038461	NA	2016	0.00265384	-0.000952266	0.00595727	0.0319575	-0.00036706	-0.0151889
IRIS_313-9184	981	-0.00281052	0.205392	0.125314	-0.0118021	0.0485954	0.0495215	0.0910626	-0.0808092	-0.0217637	-0.0294327	1	1	2	0	0	1	3	1	1	3	3	0	0.015689898	2010	-0.0063625	-0.023309	-0.00428466	0.0353086	0.0417882	0.0220091
IRIS_313-9188	982	-0.00981642	0.0115448	-0.0293092	0.0141037	-0.036521	-0.0103366	0.0168833	-0.00192955	-0.0114551	-0.00218717	0	1	1	1	1	1	3	1	1	1	1	0.27202941	NA	2012	0.034123	0.0155728	-0.0327491	-0.0283232	0.0443677	0.0201987
IRIS_313-9190	983	-0.0189446	0.103492	0.0934926	-0.00416991	0.00868839	-0.00476414	-0.0458602	-0.00699591	0.0139326	0.00926624	1	2	1	1	1	1	2	1	1	3	2	1.189660604	NA	2011	0.00867321	0.0114794	0.0152543	0.00360953	-0.0046552	0.020433
IRIS_313-9197	984	-0.00423012	0.00476712	-0.014264	0.0182074	0.0157743	-0.0162404	-0.0060447	-0.0728199	-0.046751	-0.0202438	1	1	2	1	1	1	0	1	1	0	1	0	NA	2012	0.0143724	0.0109439	-0.016519	0.0195239	0.0122474	0.0186631
IRIS_313-9204	985	0.00243643	-0.00947157	-0.00207842	0.0192006	0.0438289	-0.00416978	-0.00415908	-0.0679552	0.0113747	0.0590415	1	1	2	1	1	1	1	2	1	1	1	0	0.106993784	2010	-0.0182529	-0.06293	0.00337647	0.00902168	0.0181912	0.0101542
IRIS_313-9208	986	-0.00356376	0.0122942	-0.0294983	0.0135281	-0.0347569	-0.0299238	0.0235251	0.000211699	0.00516976	-0.0229866	1	1	1	0	1	1	3	1	0	1	1	0.200907034	0.014597218	2014	0.021586	0.0157006	-0.025494	-0.0121929	0.0414288	0.0234668
IRIS_313-9209	987	-0.0111967	0.0194769	-0.0431999	-0.0498248	-0.00494476	-0.016204	0.000640439	0.00646747	-0.00645198	0.00256173	1	1	1	1	2	1	3	1	1	0	1	0	NA	2014	0.035332	0.00550626	-0.00198232	0.03112	-0.019059	-0.0211338
IRIS_313-9210	988	-0.00864586	0.00187135	-0.0205252	0.0217203	0.00735423	-0.0219569	0.0118127	-0.0315425	-0.0021691	0.0230621	1	1	0	1	1	1	0	0	1	1	1	0.272991492	NA	2014	0.0326413	0.0162921	-0.0337626	-0.0216027	0.0551089	0.0347363
IRIS_313-9218	989	-8.75E-05	0.000690819	-0.0152223	0.0168873	0.00168681	-0.0224266	0.0168166	0.00849301	0.0770967	-0.0531507	1	1	1	2	1	1	0	0	1	1	1	0	NA	2010	0.00695819	0.0190416	0.024731	-0.00107438	-0.0156373	0.0393567
IRIS_313-9227	990	-0.00968624	-0.0222336	0.0371907	-0.0178123	-0.0364832	-0.027719	0.00959711	0.0548889	-0.0617492	0.00273613	1	3	1	1	1	2	0	1	1	1	1	0.482041115	0.031884842	2010	-0.00610628	-0.0232646	-0.0248182	-0.052407	-0.0356131	-0.0382417
IRIS_313-9243	991	-0.0122188	0.0827264	0.0220327	0.0132464	-0.0332252	-0.0432777	-0.157011	-0.00417448	0.0125017	0.000509694	1	1	1	1	1	1	3	1	1	3	0	1.189660604	NA	2012	0.00680214	-0.0112806	-0.00148174	0.0310719	0.0234882	0.0279641
IRIS_313-9251	992	-0.00877994	0.00175261	-0.0201822	0.022626	0.00429949	-0.0250138	0.0147736	-0.00323634	0.0142559	0.035002	1	1	1	1	1	1	0	0	0	1	1	0	NA	2014	0.0314129	0.01718	-0.0286683	-0.019425	0.0469808	0.0208899
IRIS_313-9253	993	8.93E-05	0.000392778	-0.0127562	0.0194867	0.00678207	-0.020839	0.00740768	0.0675111	-0.0435366	0.0328318	1	1	1	1	1	2	0	0	1	1	1	0	NA	2010	-0.0494524	-0.0840584	-0.0213379	0.001238	-0.013637	0.0127947
IRIS_313-9256	994	-0.0258254	-0.029304	0.0424353	-0.00625475	-0.0226805	0.048954	-0.017517	0.00121198	0.00381586	-0.0016684	2	3	1	1	1	1	1	1	1	0	1	0	NA	2014	-0.035669	0.0224771	0.0317217	-0.0022806	0.0138111	-0.0301933
IRIS_313-9258	995	-0.0172261	-0.00316792	-0.00557581	0.0257946	0.0394464	-0.017519	-0.00557328	0.00508146	0.0109903	0.0047972	1	1	1	1	1	1	1	1	1	0	1	0.47116876	0.080188446	2011	-0.0110176	0.0148226	0.0438921	-0.0121368	-0.0112014	0.00703001
IRIS_313-9259	996	-0.0128817	0.00674747	-0.0180686	0.0233321	0.00541426	-0.0276332	0.00223143	0.00138123	-0.000927826	0.00574909	1	1	1	1	1	1	0	1	0	0	1	0	NA	2011	-0.0138088	0.0284502	0.0227422	0.00209632	-0.00788178	0.0148059
IRIS_313-9262	997	-0.0123509	-0.0292921	0.0412229	-0.0125096	-0.0087337	-0.0188633	0.00601217	-0.0154591	0.0412729	0.0752762	1	3	1	1	1	1	1	2	1	1	1	0	0.001645764	2015	0.00437498	0.020513	0.0369619	-0.00769921	-0.0131334	0.0208848
IRIS_313-9271	998	-0.0184937	-0.0234176	0.035434	-0.0195465	-0.04489	-0.0306418	0.0157945	-0.0141655	0.00362305	0.0241572	1	3	1	1	1	1	0	0	1	1	1	0.178085052	0.039556356	2010	-0.00293817	0.0222259	0.0381646	-0.0177215	-0.0178891	0.0280165
IRIS_313-9281	999	-0.0127405	0.00671954	-0.0183433	0.0224233	0.00237058	-0.0260111	0.00230889	-0.00320883	0.0158994	0.0299284	1	1	1	1	1	1	0	0	1	0	1	0	0.080188446	2010	0.0332577	0.00403806	-0.00361863	0.0244351	-0.00425627	-0.00778806
IRIS_313-9285	1000	-0.0157335	-0.00417206	-0.00504241	0.0285505	0.0449682	-0.0192323	-0.00615561	0.00612246	0.0116816	0.00915584	1	1	1	1	1	1	1	1	0	0	1	0.604270517	0.02850768	2010	0.00969842	-1.50E-05	0.00951754	0.00781345	-0.00377002	0.00935084
IRIS_313-9287	1001	-0.00388541	-0.00888303	-0.000962858	0.0253766	0.0453387	-0.0151727	-0.0011773	0.069955	-0.0427954	0.0118882	1	1	1	1	1	2	1	1	0	1	1	0	NA	2014	-0.00611491	0.0182588	0.041297	-0.0154974	-0.0099725	0.0118073
IRIS_313-9294	1002	-0.0233926	-0.0299531	0.0370898	-0.00574718	-0.0203487	0.0458448	-0.00837277	0.00123051	0.00161997	-0.00221853	2	3	1	1	1	1	1	1	1	1	1	0	0.244336701	2014	0.00806751	0.0158287	0.0282795	-6.35E-05	-0.0148782	0.0150381
IRIS_313-9302	1003	-0.00853868	0.0110492	-0.026276	0.0116426	-0.0298276	-0.0246554	0.0186932	-0.00367439	-0.0115962	-0.00123608	1	1	1	1	1	1	3	1	1	1	1	0	0.050185084	2014	0.0364664	0.00262604	-0.00365863	0.0328924	-0.0331642	-0.0360865
IRIS_313-9310	1004	0.00364426	0.0100371	-0.0239988	0.00989604	-0.0315742	-0.026478	0.0231857	0.00872949	0.0442933	-0.0726919	1	1	1	2	1	1	3	1	0	1	1	0.348875745	0.061548	2014	0.0318109	0.0154777	-0.0273609	-0.024191	0.0483089	0.0283892
IRIS_313-9313	1005	0.0848699	-0.00589822	0.00854834	-0.00317367	0.00151393	0.00134044	-0.000818768	0.00135806	-0.00026212	0.000140543	1	1	3	3	1	3	3	3	3	1	1	0.402290715	0.116845721	2010	-0.0242474	0.00344395	0.0227365	0.00595274	0.00975332	-0.00390052
IRIS_313-9317	1006	-0.0151911	0.007222	-0.0429398	-0.0525277	0.0338404	0.00811838	-0.00038715	0.0193281	0.0254065	-0.0219007	0	1	1	0	2	1	0	1	1	1	1	0	0.032930663	2010	0.0106442	-0.0119888	5.09E-07	0.0250627	0.015026	0.00670669
IRIS_313-9320	1007	4.62E-05	0.0136109	-0.0232759	0.0102085	-0.0211383	-0.0199483	0.00221433	-0.0711413	-0.0539533	-0.0215423	1	1	2	1	1	1	3	1	1	0	1	0.312492888	0.216671816	2010	0.0316306	0.0100126	-0.0224505	-0.00645019	0.0340024	0.0144576
IRIS_313-9324	1008	0.0848699	-0.00589822	0.00854834	-0.00317367	0.00151393	0.00134044	-0.000818768	0.00135806	-0.00026212	0.000140543	1	1	3	3	1	3	3	3	3	1	1	0.443413334	0.006212113	2010	-0.0211422	-0.0593951	0.00766828	-0.00122209	0.00768745	0.00728688
IRIS_313-9325	1009	-0.0037396	-0.0296046	0.0535633	-0.0146659	-0.00306812	-0.0238457	-0.00380561	0.0705907	0.0066667	-0.0682518	1	3	1	2	1	2	1	1	1	0	1	0.262814547	0.017572469	2010	0.00342378	0.00930289	-0.0109556	-0.0621086	-0.016403	-0.0091428
IRIS_313-9342	1010	0.0848699	-0.00589822	0.00854834	-0.00317367	0.00151393	0.00134044	-0.000818768	0.00135806	-0.00026212	0.000140543	1	1	3	3	1	3	3	3	3	1	1	0	0.235966579	2012	0.0366987	0.00772482	-0.00219589	0.0263072	-0.0026122	-0.00172171
IRIS_313-9347	1011	-0.00500895	0.0306362	-0.0796474	-0.15814	0.0398199	-0.00384363	-0.0156741	-0.00170328	0.00436188	-0.0215724	1	1	0	0	3	1	3	1	0	0	1	0	0.860092145	2010	0.00306461	0.00308416	0.0166317	0.000460259	-0.0108368	0.00674799
IRIS_313-9348	1012	-0.0198361	-0.0205046	0.031326	-0.0171671	-0.0404344	-0.0292113	0.014675	-0.00962291	-0.010485	-0.00168857	1	3	1	1	1	1	0	1	1	1	1	0	0.10031354	2010	-0.0313167	0.0403083	0.00356145	-0.0054353	-0.0309398	0.0318981
IRIS_313-9351	1013	-0.0108787	0.00701157	-0.0416693	-0.0553232	0.0379251	-0.0112687	0.00289931	0.0107666	0.0193269	0.0361256	1	1	1	1	2	1	0	0	0	1	1	0.376288347	0.416226117	2010	-0.044143	0.0271397	0.0385033	-0.031278	-0.0160729	0.00363995
IRIS_313-9357	1014	-0.00981642	0.0115448	-0.0293092	0.0141037	-0.036521	-0.0103366	0.0168833	-0.00192955	-0.0114551	-0.00218717	0	1	1	1	1	1	3	1	1	1	1	0.287143889	0.409026284	2012	0.0404364	0.00437386	-0.00664905	0.0321693	-0.0228569	-0.0292761
IRIS_313-9372	1015	0.0848699	-0.00589822	0.00854834	-0.00317367	0.00151393	0.00134044	-0.000818768	0.00135806	-0.00026212	0.000140543	1	1	3	3	1	3	3	3	3	1	1	0	0.125164296	2010	-0.0194257	-0.0568782	0.0110184	-0.00705898	-0.00360883	0.00313831
IRIS_313-9384	1016	0.0848699	-0.00589822	0.00854834	-0.00317367	0.00151393	0.00134044	-0.000818768	0.00135806	-0.00026212	0.000140543	1	1	3	3	1	3	3	3	3	1	1	0.348875745	0.031434376	2010	-0.0181086	0.0231682	0.0378228	0.00111242	0.0168241	-0.0064313
IRIS_313-9388	1017	-0.00877994	0.00175261	-0.0201822	0.022626	0.00429949	-0.0250138	0.0147736	-0.00323634	0.0142559	0.035002	1	1	1	1	1	1	0	0	0	1	1	0.222111083	0.095728299	2013	-0.0700384	0.0503636	0.0544026	0.00110301	0.0782926	-0.0753152
IRIS_313-9400	1018	-0.0186037	-0.0232737	0.0354575	-0.0186228	-0.0426982	-0.0319552	0.0162626	-0.00905414	-0.0125121	0.00275351	1	3	1	1	1	1	0	1	0	1	1	0	NA	2010	-0.134423	0.0649088	-0.129926	0.0660329	-0.0533803	0.092122
IRIS_313-9402	1019	0.0848699	-0.00589822	0.00854834	-0.00317367	0.00151393	0.00134044	-0.000818768	0.00135806	-0.00026212	0.000140543	1	1	3	3	1	3	3	3	3	1	1	0.509188302	0.599866365	2014	0.0119361	0.0200279	0.00574906	0.0103254	-0.00344908	0.015608
IRIS_313-9403	1020	-0.00631495	-0.00752464	-0.00187609	0.0231067	0.0402525	-0.0138592	-0.00112571	0.0637396	-0.0387898	0.0077105	1	1	1	1	1	2	1	1	1	1	1	0.502330218	0.486256033	2010	-0.0249877	0.0239397	0.0525195	-0.0168071	-0.00294062	0.017018
IRIS_313-9409	1021	-0.00520119	-0.00806461	-0.00362159	0.0238454	0.0418066	-0.0152906	0.00312152	0.00827948	0.00613412	0.0156661	1	1	1	1	1	1	1	1	2	1	1	0.237989217	0.143590988	2014	0.039433	0.018904	-0.0312367	-0.0152065	0.0555346	0.0299257
IRIS_313-9424	1022	-0.0132252	0.00276638	-0.0182846	0.0190636	0.00342315	-0.0216437	0.0120117	-0.000325779	-0.00182191	0.00119518	1	1	1	1	1	1	0	1	1	1	1	0.237989217	0	2014	0.00394645	-0.00507977	0.0160336	-0.00228976	-0.0226152	0.00041072
IRIS_313-9427	1023	-0.0217671	-0.0233442	0.0295789	-0.0121654	-0.056552	0.045464	-0.00124192	-0.00284328	-0.00817782	-0.00541782	2	3	1	1	1	1	0	1	1	1	1	0	0.113459259	2010	0.0069803	0.00589859	0.0219904	0.00205607	-0.0138801	0.0164286
IRIS_313-9429	1024	0.00631502	-0.0110004	0.00187598	0.0230201	0.0419287	-0.0110798	-0.00142912	0.0591853	0.00264697	0.0917543	1	1	1	1	1	2	1	2	0	1	1	0	0.031434376	2012	-0.0111867	-0.0111784	0.00988218	0.0299093	0.0573545	-0.0320878
IRIS_313-9433	1025	-0.0213636	-0.0272909	0.0394641	-0.0206334	-0.0549612	-0.0134368	0.0135006	-0.0145503	0.00424334	0.0255059	0	3	1	1	1	1	0	0	1	1	1	0.348875745	0.176178416	2011	0.002179	0.0182052	0.0239944	-0.00444971	-0.0210322	0.0409487
IRIS_313-9451	1026	0.0349228	0.00424984	-0.0116992	0.00601247	-0.013666	-0.0159536	0.0102901	0.00574162	-0.037468	-0.053892	1	1	2	2	1	2	3	0	2	1	1	0.161609551	NA	2014	0.015114	-0.0194321	0.00316161	0.0217673	-0.00400534	-0.00396962
IRIS_313-9469	1027	0.0848699	-0.00589822	0.00854834	-0.00317367	0.00151393	0.00134044	-0.000818768	0.00135806	-0.00026212	0.000140543	1	1	3	3	1	3	3	3	3	1	1	0.752520261	0.005382437	2010	-0.0157782	-0.0719204	0.00616146	0.00465774	0.0119891	0.0148634
IRIS_313-9472	1028	-0.00853868	0.0110492	-0.026276	0.0116426	-0.0298276	-0.0246554	0.0186932	-0.00367439	-0.0115962	-0.00123608	1	1	1	1	1	1	3	1	1	1	1	0.443413334	NA	2010	0.00503638	0.0166929	-0.00444405	-0.0268029	0.00134427	-0.00334639
IRIS_313-9482	1029	-0.01908	-0.0217676	0.0194971	-0.100169	-0.00941912	-0.0185941	0.00361566	-0.0234482	-0.0245493	-0.00172045	1	3	0	1	2	1	0	1	0	1	1	0	0.064141445	2010	-0.0309945	-0.00219288	-0.014599	-0.0654511	-0.0533097	-0.0464359
IRIS_313-9484	1030	-0.00697133	-0.00154668	-0.0209346	-0.0438911	0.0886774	0.00230862	-0.0251421	-0.0569718	-0.0298002	-0.0092378	1	1	2	1	2	1	1	1	0	0	1	0	0.020771837	2010	0.00032725	0.0055714	0.0212334	0.00487983	-0.011653	0.00287792
IRIS_313-9492	1031	-0.0258254	-0.029304	0.0424353	-0.00625475	-0.0226805	0.048954	-0.017517	0.00121198	0.00381586	-0.0016684	2	3	1	1	1	1	1	1	1	0	1	0	0.023125041	2010	-0.0108368	0.0228996	0.0423567	-0.0102919	-0.0107004	0.0114824
IRIS_313-9503	1032	-0.0169027	-0.0269277	0.0414769	-0.0239041	-0.0508342	-0.0344677	0.0189153	-0.0121065	0.0263811	-0.00144905	1	3	1	0	1	1	0	0	1	1	1	0.333362318	0.890561296	2010	-0.00126857	0.013135	-0.0385045	-0.0596411	-0.00111143	-0.00921937
IRIS_313-9505	1033	-0.0170858	-0.00215424	-0.0230348	-0.0341938	0.0622763	-0.00461961	-0.00574277	0.0133214	0.0124807	0.00787742	1	1	1	1	2	1	1	1	1	1	1	0	0.014506707	2010	-0.0232449	-0.07216	0.00861528	0.00129073	0.0114361	0.0159573
IRIS_313-9516	1034	-0.014773	-0.00444157	-0.00572307	0.0253208	-0.0151021	-0.00808616	-0.00569136	-0.0618206	-0.00261322	0.0505857	0	0	0	1	1	1	0	0	0	0	1	0.70943225	0.598742077	2012	-0.0255949	0.0231206	0.0349157	-0.011591	0.00419151	-0.00403975
IRIS_313-9522	1035	-0.0147447	0.0255376	-0.0672818	-0.123235	0.0218644	0.0134941	-0.0142368	0.0204477	0.000606975	0.00725668	0	1	1	1	3	1	3	1	1	0	1	0.178085052	0.039556356	2011	-0.0228966	0.00591276	-0.0357684	-0.0170971	-0.0296905	-0.0180423
IRIS_313-9533	1036	-0.0111802	0.00231092	-0.0192582	0.0202646	0.00242586	-0.0224193	0.0131736	-0.00381001	0.0131803	0.02727	1	1	1	1	1	1	0	0	1	1	1	0	NA	2010	0.0341108	0.00358206	-0.000831848	0.0331173	-0.0147167	-0.019265
IRIS_313-9547	1037	-0.00645814	-0.00726009	-0.00387881	0.0210009	0.0361489	-0.0149712	0.00621069	0.0147851	0.0616792	-0.0641153	1	1	1	2	1	1	1	1	1	1	1	0.251850296	NA	2010	-0.0141069	0.0166005	0.0504612	-0.017052	-0.00402691	0.00343909
IRIS_313-9551	1038	-0.0155605	-0.0059618	-0.00721677	0.0236404	0.0365915	-0.0153222	0.00345086	0.00408318	0.0086828	0.00440362	1	1	1	1	1	1	1	1	1	1	1	0	NA	2010	-0.0172225	0.03487	0.053617	-0.00651859	-0.00562272	0.0368488
IRIS_313-9555	1039	-0.0173745	-0.0059106	-0.0105121	0.0167498	0.0446545	-0.015278	0.00227537	0.00557707	0.00940929	0.00532493	1	1	1	1	0	1	1	1	1	1	1	0.14718322	NA	2015	0.00249607	-0.0122231	-0.00454986	0.0303677	0.0251103	0.0169372
IRIS_313-9557	1040	-0.0216428	-0.0273804	0.0386542	-0.0103312	-0.0055573	-0.0226895	0.00629839	-0.00517668	-0.000693107	0.00197835	1	3	1	1	1	1	1	1	1	1	1	0.412795349	0.347288915	2010	-0.0178541	0.0197188	0.0349288	-0.0152928	0.00347473	0.00222898
IRIS_313-9560	1041	0.000753166	0.00913748	-0.0237073	0.00946416	-0.033004	-0.0208293	0.018407	-0.0139568	0.0303698	0.0720617	1	1	1	1	1	1	3	2	1	1	1	0	0.04099931	2010	0.00986668	-0.0041428	0.00690708	0.0081539	-0.0134534	-0.00408178
IRIS_313-9566	1042	-0.0207056	-0.0305418	0.0431169	-0.0110295	-0.00453592	-0.0246125	0.00711358	-0.00459633	-0.00167955	0.00617549	1	3	1	1	1	1	1	1	0	1	1	0.287143889	0	2014	-0.018746	-0.0158233	-0.0247093	-0.0614748	-0.0368678	-0.0327461
IRIS_313-9567	1043	-0.0172261	-0.00316792	-0.00557581	0.0257946	0.0394464	-0.017519	-0.00557328	0.00508146	0.0109903	0.0047972	1	1	1	1	1	1	1	1	1	0	1	0.245466978	0.611309903	2014	0.0369221	0.01277	-0.00661326	0.0283968	-0.00507222	-0.00783589
IRIS_313-9570	1044	0.0848699	-0.00589822	0.00854834	-0.00317367	0.00151393	0.00134044	-0.000818768	0.00135806	-0.00026212	0.000140543	1	1	3	3	1	3	3	3	3	1	1	0.192353841	0.018206194	2010	-0.046776	-0.022626	-0.0475206	0.000169253	-0.0368248	0.038322
IRIS_313-9572	1045	-0.00853868	0.0110492	-0.026276	0.0116426	-0.0298276	-0.0246554	0.0186932	-0.00367439	-0.0115962	-0.00123608	1	1	1	1	1	1	3	1	1	1	1	0.533894632	0.092476947	2010	-0.0343039	0.00689507	0.0159138	0.0140417	0.00963047	0.00732075
IRIS_313-9574	1046	-0.0238963	-0.0264862	0.0441752	-0.011234	-0.00671747	-0.0256483	-0.00170243	-0.00578045	0.0010043	0.00285101	1	3	1	1	1	1	1	1	1	0	1	0	0	2010	0.0248767	0.0164572	-0.0337865	-0.0536591	0.0183303	0.00752328
IRIS_313-9575	1047	-0.0067471	0.00300055	-0.0286461	0.0137149	0.0124583	-0.030414	0.0175967	0.0348298	0.0251762	0.00742233	1	1	1	0	0	0	0	0	1	1	1	0	NA	2014	0.0304612	0.00491187	-0.00896289	0.0341636	-0.0191737	-0.0273114
IRIS_313-9582	1048	-0.0172261	-0.00316792	-0.00557581	0.0257946	0.0394464	-0.017519	-0.00557328	0.00508146	0.0109903	0.0047972	1	1	1	1	1	1	1	1	1	0	1	0	NA	2014	0.0368019	0.0136703	-0.0351275	-0.0167163	0.0509771	0.0285556
IRIS_313-9590	1049	-0.00853868	0.0110492	-0.026276	0.0116426	-0.0298276	-0.0246554	0.0186932	-0.00367439	-0.0115962	-0.00123608	1	1	1	1	1	1	3	1	1	1	1	0	0.001366702	2015	0.0242707	0.00749476	-0.0194607	0.0075899	0.0257746	0.0214164
IRIS_313-9593	1050	-0.0102885	0.00847649	-0.0278404	0.0162266	-0.044619	0.0438789	0.00402208	0.00273281	-0.00928313	-0.00543296	2	1	1	1	1	1	3	1	1	1	1	0.222111083	NA	2010	0.00905775	-0.00244749	0.0136994	0.0112372	-0.0116635	0.006432
IRIS_313-9594	1051	-0.0216428	-0.0273804	0.0386542	-0.0103312	-0.0055573	-0.0226895	0.00629839	-0.00517668	-0.000693107	0.00197835	1	3	1	1	1	1	1	1	1	1	1	0.507376727	0.076085219	2010	0.0153592	0.0169934	0.0147754	0.00165753	-0.0175533	0.0328256
IRIS_313-9600	1052	-0.0216428	-0.0273804	0.0386542	-0.0103312	-0.0055573	-0.0226895	0.00629839	-0.00517668	-0.000693107	0.00197835	1	3	1	1	1	1	1	1	1	1	1	0	0.159871218	2014	-0.230188	0.126226	-0.224345	0.224749	-0.104439	0.237642
IRIS_313-9602	1053	-0.0155605	-0.0059618	-0.00721677	0.0236404	0.0365915	-0.0153222	0.00345086	0.00408318	0.0086828	0.00440362	1	1	1	1	1	1	1	1	1	1	1	0.321158617	0.061548	2010	0.00857425	5.64E-05	-0.0230733	-0.0479166	-0.0191012	-0.0192747
IRIS_313-9605	1054	-0.0173104	-0.00853451	-0.00878116	0.0282245	0.0218002	0.0532121	-0.0112203	0.0104904	0.0109959	0.000206741	2	1	1	1	1	1	1	1	1	1	1	0	0.165037506	2010	-0.0174674	-0.0617463	0.00227306	-0.00245541	0.00308014	0.00356206
IRIS_313-9606	1055	-0.0207056	-0.0305418	0.0431169	-0.0110295	-0.00453592	-0.0246125	0.00711358	-0.00459633	-0.00167955	0.00617549	1	3	1	1	1	1	1	1	0	1	1	0.178085052	0.324779995	2012	0.00444875	0.0202608	0.025589	-0.00459892	-0.0184024	0.0284814
IRIS_313-9609	1056	-0.0100639	0.0148568	-0.042094	-0.0461917	-0.00414289	-0.0139528	0.00949961	0.00556386	-0.00779829	0.00223772	1	1	1	1	2	1	3	1	1	1	1	0	0.142870544	2010	-0.00782014	-0.0131	0.00996727	0.0131712	0.00424259	-0.00130873
IRIS_313-9611	1057	-0.00860527	-0.0101326	-0.00621151	0.0259631	0.0322139	0.0605384	-0.018544	-0.0512656	-0.0282782	-0.0184532	2	1	2	1	1	1	1	1	1	1	1	0.210713075	0.180795626	2010	-0.0168801	0.0173609	0.044541	-0.00740422	0.00419893	-0.00680853
IRIS_313-9623	1058	-0.0216428	-0.0273804	0.0386542	-0.0103312	-0.0055573	-0.0226895	0.00629839	-0.00517668	-0.000693107	0.00197835	1	3	1	1	1	1	1	1	1	1	1	0.161609551	0.001715834	2010	-0.0056245	-0.00114648	-0.00918418	-0.0476038	-0.0224145	-0.0114836
IRIS_313-9637	1059	0.0848699	-0.00589822	0.00854834	-0.00317367	0.00151393	0.00134044	-0.000818768	0.00135806	-0.00026212	0.000140543	1	1	3	3	1	3	3	3	3	1	1	0	NA	2014	-0.020939	0.0213699	-0.0347173	0.0432981	0.00321605	-0.00305537
IRIS_313-9694	1060	-0.0155605	-0.0059618	-0.00721677	0.0236404	0.0365915	-0.0153222	0.00345086	0.00408318	0.0086828	0.00440362	1	1	1	1	1	1	1	1	1	1	1	0	0.070943674	2015	0.0330617	0.014447	-0.0354148	-0.0217141	0.0549034	0.0293595
IRIS_313-9696	1061	-0.0198361	-0.0205046	0.031326	-0.0171671	-0.0404344	-0.0292113	0.014675	-0.00962291	-0.010485	-0.00168857	1	3	1	1	1	1	0	1	1	1	1	0.348875745	0.221267822	2010	0.0107023	0.0142864	-0.0101416	-0.0510838	-0.00992089	0.00315825
IRIS_313-9697	1062	-0.0100639	0.0148568	-0.042094	-0.0461917	-0.00414289	-0.0139528	0.00949961	0.00556386	-0.00779829	0.00223772	1	1	1	1	2	1	3	1	1	1	1	0.262814547	0.015689898	2014	0.0332675	0.0114961	-0.0237986	-0.00667317	0.0329882	0.012569
IRIS_313-9705	1063	0.0848699	-0.00589822	0.00854834	-0.00317367	0.00151393	0.00134044	-0.000818768	0.00135806	-0.00026212	0.000140543	1	1	3	3	1	3	3	3	3	1	1	0	0.039556356	2010	-0.0182888	-0.0718669	-0.00036703	-0.00840284	0.000609916	0.00149236
IRIS_313-9706	1064	0.0929302	-0.00708179	0.00875618	-0.00239207	-0.00169827	0.0188001	-0.00435923	0.00173794	-0.00253363	-0.00236853	0	1	3	3	1	3	3	3	3	1	1	0	NA	2010	-0.01882	-0.0632724	-0.00122227	-0.00778703	0.00241288	-0.00129375
IRIS_313-9708	1065	0.0848699	-0.00589822	0.00854834	-0.00317367	0.00151393	0.00134044	-0.000818768	0.00135806	-0.00026212	0.000140543	1	1	3	3	1	3	3	3	3	1	1	0	0.021275235	2010	-0.0233623	-0.0664437	-0.00611376	-0.0173952	-0.00483696	-0.00842726
IRIS_313-9723	1066	0.0848699	-0.00589822	0.00854834	-0.00317367	0.00151393	0.00134044	-0.000818768	0.00135806	-0.00026212	0.000140543	1	1	3	3	1	3	3	3	3	1	1	0	1.044492814	2014	-0.0223711	-0.0712976	0.00558902	0.00441134	0.0143631	0.00758672
IRIS_313-9727	1067	-0.0155605	-0.0059618	-0.00721677	0.0236404	0.0365915	-0.0153222	0.00345086	0.00408318	0.0086828	0.00440362	1	1	1	1	1	1	1	1	1	1	1	0.330028617	0.016299967	2014	-0.0606266	-0.0259298	0.00499269	0.00610181	0.00514118	-0.0160612
IRIS_313-9732	1068	-0.00685541	-0.00755984	-0.00464712	0.021379	0.0470053	-0.0079959	-0.00387287	-0.0576728	-0.0305913	-0.0142563	1	1	2	1	1	1	1	1	1	1	1	0	0.19690275	2010	-0.0514827	0.0433206	0.0680248	-0.0033283	0.0544344	-0.0443438
IRIS_313-9758	1069	0.0848699	-0.00589822	0.00854834	-0.00317367	0.00151393	0.00134044	-0.000818768	0.00135806	-0.00026212	0.000140543	1	1	3	3	1	3	3	3	3	1	1	0.262814547	0.098654024	2015	-0.0274817	-0.0726195	-0.00400976	-0.0035606	0.00833747	-0.00245357
IRIS_313-9822	1070	-0.0157428	-0.00294984	-0.0243495	-0.037987	0.0699191	-0.0051082	-0.00618589	0.0152905	0.0138905	0.011927	1	1	1	1	2	1	1	1	0	1	1	0	0.012566759	2010	-0.019381	-0.0525661	0.00357978	-0.00118598	0.0132897	-0.00127357
IRIS_313-9825	1071	-0.00667528	0.00239045	-0.03145	-0.039314	0.0186713	0.0660129	-0.018781	0.0813626	-0.0469292	0.00462964	2	1	1	1	2	2	0	1	1	1	1	0.366778292	0.01962143	2012	0.00457615	0.0137082	0.0273236	0.00162382	-0.0179661	0.00750707
IRIS_313-9831	1072	0.0467242	-0.00833807	-0.00277434	0.00364621	0.025463	0.0134566	-0.00304484	0.00870435	0.00615609	0.00355425	0	1	2	2	0	2	0	2	2	1	1	0.348875745	0.042845276	2014	-0.0203723	-0.00619894	0.0291387	-0.00954407	-0.0015045	-0.00511582
IRIS_313-9832	1073	-0.00727731	-0.0316315	0.0572193	-0.0463593	-0.0386637	-0.0314621	-0.00533908	-0.121496	-0.0604005	0.0120571	1	3	2	1	0	1	0	0	0	0	1	0.364063789	0.058306239	2010	-0.0141572	0.0149796	0.0285592	-0.0039177	0.00491591	0.000756018
IRIS_313-9841	1074	-0.00705781	-0.0358379	0.0542558	-0.0205547	-0.00410816	0.0666033	-0.0348955	0.00043021	-0.10147	-0.0201438	2	3	2	1	0	2	1	1	1	0	1	0.333362318	0.001279892	2010	-0.17783	0.0940328	-0.133197	0.144514	0.0326612	-0.0117864
IRIS_313-9862	1075	-0.0113105	0.00234246	-0.0190201	0.0210669	0.00523518	-0.0238351	0.0132513	0.000435635	-0.00241288	0.00539367	1	1	1	1	1	1	0	1	0	1	1	0.366778292	0.156948681	2010	-0.023799	0.0142383	0.0327066	-0.0148832	0.00089798	-0.00934034
IRIS_313-9867	1076	-0.0207056	-0.0305418	0.0431169	-0.0110295	-0.00453592	-0.0246125	0.00711358	-0.00459633	-0.00167955	0.00617549	1	3	1	1	1	1	1	1	0	1	1	0	NA	2011	0.00531015	0.0144292	-0.0255401	-0.0660124	-0.00892665	-0.00793086
IRIS_313-9898	1077	-0.0102885	0.00847649	-0.0278404	0.0162266	-0.044619	0.0438789	0.00402208	0.00273281	-0.00928313	-0.00543296	2	1	1	1	1	1	3	1	1	1	1	0	NA	2010	0.0383874	0.00532489	-0.00843161	0.0360072	-0.0225152	-0.0358487
IRIS_313-9917	1078	-0.0125404	-0.0286787	0.0419921	-0.0129708	-0.0059999	-0.0223385	0.00905822	0.00552522	0.0523033	-0.0665406	1	3	1	2	1	1	1	1	1	1	1	0	0.584003068	2016	-0.00834679	0.0105767	-0.00130214	-0.0702192	-0.0371039	-0.0157883
IRIS_313-9922	1079	-0.0216428	-0.0273804	0.0386542	-0.0103312	-0.0055573	-0.0226895	0.00629839	-0.00517668	-0.000693107	0.00197835	1	3	1	1	1	1	1	1	1	1	1	0	0.035030752	2010	-0.0277839	-0.007238	-0.0504307	-0.0678393	-0.0379715	-0.0310826
IRIS_313-9924	1080	-0.0225829	-0.0335937	0.0418768	-0.00736033	-0.0192325	0.0531261	-0.0112602	-0.0207598	-0.0116811	-0.00893138	2	3	0	1	1	1	1	1	1	1	1	0	0.144919436	2010	-0.00288473	-0.0225775	-0.0233825	-0.0542279	-0.00684362	-0.0111695
IRIS_313-9925	1081	-0.0233926	-0.0299531	0.0370898	-0.00574718	-0.0203487	0.0458448	-0.00837277	0.00123051	0.00161997	-0.00221853	2	3	1	1	1	1	1	1	1	1	1	0	0.043582212	2010	-0.0318987	-0.00304796	-0.0304333	-0.0523391	-0.0374159	-0.0224028
IRIS_313-9926	1082	-0.0175483	-0.00722299	-0.00837126	0.0271497	0.0366278	2.85E-05	0.000268524	0.00647917	0.0107466	0.00419478	0	1	1	1	1	1	1	1	1	1	1	0	0.045424761	2014	0.000990581	0.0186976	0.0259172	0.0116116	-0.0184883	-0.01923
IRIS_313-9935	1083	-0.0139564	-0.00711041	-0.00708864	0.0251737	0.0441383	-0.0141961	0.00136854	-0.0176121	-0.00400168	-0.00152385	1	1	0	1	1	1	1	1	1	1	1	0	NA	2015	-0.00559094	0.0240501	0.0231467	-0.00638024	-0.0142374	0.0371862
IRIS_313-9936	1084	-0.0216428	-0.0273804	0.0386542	-0.0103312	-0.0055573	-0.0226895	0.00629839	-0.00517668	-0.000693107	0.00197835	1	3	1	1	1	1	1	1	1	1	1	0	0.301590723	2010	0.00183761	0.019221	0.0197725	-0.014467	-0.0295858	0.0275171
IRIS_313-9940	1085	-0.0173783	-0.0188486	0.0181155	0.00746183	0.0184278	-0.020642	0.00550132	0.000177855	0.00372725	0.00728685	1	2	1	1	1	1	1	1	0	1	1	0	0.023125041	2010	0.00145429	0.0026942	-0.0345149	-0.045696	-0.0334344	-0.0291577
IRIS_313-9944	1086	-0.0155605	-0.0059618	-0.00721677	0.0236404	0.0365915	-0.0153222	0.00345086	0.00408318	0.0086828	0.00440362	1	1	1	1	1	1	1	1	1	1	1	0	0.286543413	2012	-0.0140319	0.0156625	0.0295004	-0.0124168	0.000260486	-0.00611885
IRIS_313-9953	1087	-0.0255611	-0.0223686	0.0270717	-0.0737528	0.0209172	-0.013946	-0.0112281	0.00388557	0.00561232	0.00695403	1	3	1	1	2	1	1	1	1	0	1	0	0.200921593	2010	0.0213693	0.000526242	-0.021955	-0.0201434	-0.0361035	-0.0456319
IRIS_313-9966	1088	-0.00989653	-0.0182691	0.0182884	0.00439319	0.0259308	-0.0116796	-0.0024491	-0.0623027	-0.0352792	-0.0154689	1	2	2	1	1	1	1	1	1	1	1	0	0.063655613	2015	0.00227055	0.000657198	-0.039453	-0.0518671	-0.0341325	-0.0345682
IRIS_313-9968	1089	0.00278745	-0.00882293	0.00146187	0.0204671	0.0398099	-0.0135082	0.00163413	0.0744415	0.0142066	-0.0608084	1	1	1	2	1	2	1	1	1	1	1	0	0.212003319	2010	-0.00466624	-0.0382863	0.0124504	0.012104	-0.0109748	0.012466
IRIS_313-9969	1090	-0.00964573	0.012828	-0.0315853	0.00341001	-0.0284984	-0.0254193	0.0189425	-0.00301131	-0.0125229	-0.000569629	1	1	1	1	0	1	3	1	1	1	1	0.376288347	0.07642718	2013	0.00813763	0.00530433	0.0138927	0.00951215	-0.0089607	0.00672615
IRIS_313-9970	1091	-0.0155605	-0.0059618	-0.00721677	0.0236404	0.0365915	-0.0153222	0.00345086	0.00408318	0.0086828	0.00440362	1	1	1	1	1	1	1	1	1	1	1	0.192353841	0.202457959	2010	-0.024076	0.016839	0.0526625	-0.0211955	0.00403982	0.00152766
IRIS_313-9976	1092	0.0848699	-0.00589822	0.00854834	-0.00317367	0.00151393	0.00134044	-0.000818768	0.00135806	-0.00026212	0.000140543	1	1	3	3	1	3	3	3	3	1	1	0.245466978	0	2010	-0.021171	-0.0734034	0.00103048	-0.00867788	0.00430766	0.000725127
IRIS_313-9986	1093	-0.0207056	-0.0305418	0.0431169	-0.0110295	-0.00453592	-0.0246125	0.00711358	-0.00459633	-0.00167955	0.00617549	1	3	1	1	1	1	1	1	0	1	1	0.178085052	0.264580124	2012	0.0157387	0.0181798	0.0146703	0.0112229	-0.00496465	0.0104968
IRIS_313-9989	1094	-0.00853868	0.0110492	-0.026276	0.0116426	-0.0298276	-0.0246554	0.0186932	-0.00367439	-0.0115962	-0.00123608	1	1	1	1	1	1	3	1	1	1	1	0	NA	2010	0.0322004	0.00237073	0.000220226	0.0320633	-0.0236589	-0.0258921
