# Supplementary material for: An epigenetic pathway in rice connects genetic variation to anaerobic germination and seedling establishment
Source: Plant Physiol. 2021 Feb 26;186(2):1042–59. doi: 10.1093/plphys/kiab100 (PMC8195528; doi:10.1093/plphys/kiab100)
Supplement: kiab100_Supplementary_Data [file kiab100_supplementary_data.zip › pp.01259.2020-s05.txt]

SNP	Chromosome	Position	P.value	maf	nobs	Rsquare.of.Model.without.SNP	Rsquare.of.Model.with.SNP	FDR_Adjusted_P-values
332937610	11	16245053	1.18E-09	0.042961609	1094	0.002286997	0.036691681	0.000817614
329753880	11	13061323	8.49E-09	0.030621572	1094	0.002286997	0.03306175	0.002945592
319997297	11	3304740	2.45E-08	0.04250457	1094	0.002286997	0.031127777	0.004225205
126965042	4	11343050	3.38E-08	0.030164534	1094	0.002286997	0.030538809	0.004225205
56525582	2	13254659	4.13E-08	0.040219378	1094	0.002286997	0.030171217	0.004225205
197638808	6	16555688	4.44E-08	0.044332724	1094	0.002286997	0.030039793	0.004225205
256738818	8	14709290	5.06E-08	0.042961609	1094	0.002286997	0.029800954	0.004225205
322771764	11	6079207	5.35E-08	0.045703839	1094	0.002286997	0.029701023	0.004225205
203458882	6	22375762	5.82E-08	0.04250457	1094	0.002286997	0.029547671	0.004225205
301808459	10	8323189	6.23E-08	0.032449726	1094	0.002286997	0.029423095	0.004225205
304078504	10	10593234	6.70E-08	0.031078611	1094	0.002286997	0.029290704	0.004225205
28211996	1	28211996	7.73E-08	0.052102377	1094	0.002286997	0.029030448	0.004469044
17071595	1	17071595	9.16E-08	0.013254113	1094	0.002286997	0.02872307	0.004885457
369244546	12	23530883	1.00E-07	0.035191956	1094	0.002286997	0.028561531	0.004958399
119825111	4	4203119	1.41E-07	0.032906764	1094	0.002286997	0.027933721	0.006039995
344361466	11	27668909	1.47E-07	0.012797075	1094	0.002286997	0.027859261	0.006039995
11768967	1	11768967	1.49E-07	0.048446069	1094	0.002286997	0.027841879	0.006039995
304082447	10	10597177	1.57E-07	0.04250457	1094	0.002286997	0.027747431	0.006039995
344514705	11	27822148	1.89E-07	0.085923218	1094	0.002286997	0.027405291	0.006628616
323757594	11	7065037	1.91E-07	0.041133455	1094	0.002286997	0.027386201	0.006628616
28211619	1	28211619	2.02E-07	0.08226691	1094	0.002286997	0.027285242	0.006628616
350386762	12	4673099	2.10E-07	0.047989031	1094	0.002286997	0.027215324	0.006628616
323801408	11	7108851	2.47E-07	0.033363803	1094	0.002286997	0.026927337	0.006955452
156746631	5	5621945	2.49E-07	0.041133455	1094	0.002286997	0.02690761	0.006955452
239908721	7	27576814	2.51E-07	0.04250457	1094	0.002286997	0.026896787	0.006955452
157029831	5	5905145	2.88E-07	0.044332724	1094	0.002286997	0.026646331	0.007631651
11994134	1	11994134	3.06E-07	0.024680073	1094	0.002286997	0.026538881	0.007631651
220945554	7	8613647	3.12E-07	0.034277879	1094	0.002286997	0.026502201	0.007631651
168858259	5	17733573	3.19E-07	0.047989031	1094	0.002286997	0.026460533	0.007631651
97998300	3	18790127	3.79E-07	0.044789762	1094	0.002286997	0.026150239	0.008678016
361854451	12	16140788	3.88E-07	0.042961609	1094	0.002286997	0.026107832	0.008678016
28211849	1	28211849	4.08E-07	0.046160878	1094	0.002286997	0.026017821	0.008836412
125041960	4	9419968	4.69E-07	0.041133455	1094	0.002286997	0.025763504	0.009356299
315131848	10	21646578	4.89E-07	0.045246801	1094	0.002286997	0.025690526	0.009356299
120553871	4	4931879	4.91E-07	0.031078611	1094	0.002286997	0.025682359	0.009356299
353737905	12	8024242	5.04E-07	0.046160878	1094	0.002286997	0.025636944	0.009356299
310590499	10	17105229	5.12E-07	0.038391225	1094	0.002286997	0.025607367	0.009356299
240785583	7	28453676	5.16E-07	0.010968921	1094	0.002286997	0.025593189	0.009356299
241974707	7	29642800	5.26E-07	0.031535649	1094	0.002286997	0.025557569	0.009356299
31365948	1	31365948	5.87E-07	0.032449726	1094	0.002286997	0.025360298	0.009494787
61826506	2	18555583	5.97E-07	0.040676417	1094	0.002286997	0.025330524	0.009494787
60013595	2	16742672	6.22E-07	0.037934186	1094	0.002286997	0.025255153	0.009494787
97076182	3	17868009	6.24E-07	0.046617916	1094	0.002286997	0.02525043	0.009494787
310590106	10	17104836	6.28E-07	0.031992687	1094	0.002286997	0.025239858	0.009494787
120552133	4	4930141	6.34E-07	0.076325411	1094	0.002286997	0.025220829	0.009494787
309560549	10	16075279	6.45E-07	0.042961609	1094	0.002286997	0.025191091	0.009494787
70406799	2	27135876	6.46E-07	0.047074954	1094	0.002286997	0.025186916	0.009494787
248609732	8	6580204	6.57E-07	0.081809872	1094	0.002286997	0.025156687	0.009494787
145099084	4	29477092	6.77E-07	0.109232176	1094	0.002286997	0.025102492	0.009584978
283864129	9	13391579	7.32E-07	0.045246801	1094	0.002286997	0.024962426	0.010021125
20207101	1	20207101	7.60E-07	0.038848263	1094	0.002286997	0.024895817	0.010021125
302328361	10	8843091	7.75E-07	0.047989031	1094	0.002286997	0.024858537	0.010021125
64628751	2	21357828	7.76E-07	0.038391225	1094	0.002286997	0.024857401	0.010021125
181183597	6	100477	7.84E-07	0.047989031	1094	0.002286997	0.024838096	0.010021125
80305685	3	1097512	8.06E-07	0.046617916	1094	0.002286997	0.024789664	0.010021125
126962040	4	11340048	8.11E-07	0.039305302	1094	0.002286997	0.024777617	0.010021125
344368135	11	27675578	8.24E-07	0.01691042	1094	0.002286997	0.02474995	0.010021125
164682793	5	13558107	8.52E-07	0.033820841	1094	0.002286997	0.024689096	0.010186942
221167473	7	8835566	8.90E-07	0.046160878	1094	0.002286997	0.024610228	0.010281455
52235453	2	8964530	8.92E-07	0.018738574	1094	0.002286997	0.024607046	0.010281455
255906682	8	13877154	9.10E-07	0.063528336	1094	0.002286997	0.024570706	0.010281455
283864110	9	13391560	9.19E-07	0.029250457	1094	0.002286997	0.024552444	0.010281455
337500239	11	20807682	9.42E-07	0.044332724	1094	0.002286997	0.02450742	0.010374626
126962235	4	11340243	9.74E-07	0.039305302	1094	0.002286997	0.024447385	0.010559054
16436487	1	16436487	1.03E-06	0.011882998	1094	0.002286997	0.024354467	0.010881337
57296615	2	14025692	1.06E-06	0.047531993	1094	0.002286997	0.024300036	0.010881337
228060484	7	15728577	1.07E-06	0.018281536	1094	0.002286997	0.024284858	0.010881337
16119931	1	16119931	1.09E-06	0.012340037	1094	0.002286997	0.024249232	0.010881337
123956968	4	8334976	1.09E-06	0.029707495	1094	0.002286997	0.024246492	0.010881337
353109653	12	7395990	1.11E-06	0.046617916	1094	0.002286997	0.024214323	0.010881337
17763221	1	17763221	1.12E-06	0.013711152	1094	0.002286997	0.024200036	0.010881337
333783909	11	17091352	1.13E-06	0.049360146	1094	0.002286997	0.024181494	0.010881337
239890134	7	27558227	1.16E-06	0.026508227	1094	0.002286997	0.024136329	0.011005332
124938551	4	9316559	1.19E-06	0.052102377	1094	0.002286997	0.024085514	0.011167916
197416339	6	16333219	1.24E-06	0.045703839	1094	0.002286997	0.024017648	0.011443068
84440568	3	5232395	1.28E-06	0.046160878	1094	0.002286997	0.023959071	0.011666698
329776742	11	13084185	1.35E-06	0.029250457	1094	0.002286997	0.023866255	0.012125739
204845400	6	23762280	1.39E-06	0.012340037	1094	0.002286997	0.023808617	0.012360624
61826171	2	18555248	1.57E-06	0.027422303	1094	0.002286997	0.023588399	0.013675011
164421768	5	13297082	1.58E-06	0.023308958	1094	0.002286997	0.023581716	0.013675011
177462644	5	26337958	1.64E-06	0.025137112	1094	0.002286997	0.023507	0.014080309
239626153	7	27294246	1.69E-06	0.074954296	1094	0.002286997	0.023456981	0.014301733
276816991	9	6344441	1.74E-06	0.055758684	1094	0.002286997	0.023404047	0.014488469
180633858	5	29509172	1.77E-06	0.048446069	1094	0.002286997	0.023371097	0.014488469
207210526	6	26127406	1.78E-06	0.048446069	1094	0.002286997	0.023369239	0.014488469
61826324	2	18555401	1.95E-06	0.052102377	1094	0.002286997	0.023198583	0.015749491
160933548	5	9808862	1.99E-06	0.080895795	1094	0.002286997	0.023163804	0.01587339
221385301	7	9053394	2.02E-06	0.047531993	1094	0.002286997	0.023135005	0.01594712
239984405	7	27652498	2.15E-06	0.104661792	1094	0.002286997	0.023028379	0.016354972
230885866	7	18553959	2.15E-06	0.04250457	1094	0.002286997	0.023028179	0.016354972
15879032	1	15879032	2.17E-06	0.066727605	1094	0.002286997	0.023010746	0.016354972
74604547	2	31333624	2.18E-06	0.044789762	1094	0.002286997	0.022997995	0.016354972
197415158	6	16332038	2.19E-06	0.06261426	1094	0.002286997	0.022990684	0.016354972
103529723	3	24321550	2.35E-06	0.049360146	1094	0.002286997	0.022865382	0.017353043
255071318	8	13041790	2.41E-06	0.03702011	1094	0.002286997	0.022818755	0.017623173
158747663	5	7622977	2.44E-06	0.03976234	1094	0.002286997	0.022796358	0.017659035
329777494	11	13084937	2.48E-06	0.054844607	1094	0.002286997	0.022767409	0.017761757
137672979	4	22050987	2.51E-06	0.036563071	1094	0.002286997	0.022748171	0.017770374
329806136	11	13113579	2.56E-06	0.043418647	1094	0.002286997	0.022713395	0.017935822
127141023	4	11519031	2.62E-06	0.031078611	1094	0.002286997	0.022669938	0.018192673
136341139	4	20719147	2.67E-06	0.049360146	1094	0.002286997	0.022636975	0.018347241
331286859	11	14594302	2.75E-06	0.02833638	1094	0.002286997	0.022586277	0.018689214
140024348	4	24402356	2.80E-06	0.047531993	1094	0.002286997	0.022551882	0.018756217
5180204	1	5180204	2.81E-06	0.037934186	1094	0.002286997	0.022545114	0.018756217
124393098	4	8771106	2.87E-06	0.06261426	1094	0.002286997	0.022507569	0.018971413
181669943	6	586823	2.98E-06	0.032906764	1094	0.002286997	0.022442721	0.019251596
323875891	11	7183334	2.99E-06	0.03702011	1094	0.002286997	0.022436429	0.019251596
288521102	9	18048552	3.00E-06	0.03702011	1094	0.002286997	0.022430922	0.019251596
230885975	7	18554068	3.17E-06	0.062157221	1094	0.002286997	0.022331639	0.020163477
44993139	2	1722216	3.33E-06	0.0511883	1094	0.002286997	0.022242438	0.020782091
297007392	10	3522122	3.35E-06	0.024680073	1094	0.002286997	0.022231474	0.020782091
202360031	6	21276911	3.36E-06	0.043418647	1094	0.002286997	0.022229032	0.020782091
275297814	9	4825264	3.40E-06	0.111974406	1094	0.002286997	0.022205944	0.020865854
239979043	7	27647136	3.43E-06	0.031992687	1094	0.002286997	0.022189313	0.020876078
222885554	7	10553647	3.53E-06	0.046160878	1094	0.002286997	0.022137232	0.021241564
304080247	10	10594977	3.58E-06	0.060329068	1094	0.002286997	0.022114053	0.021241564
309821206	10	16335936	3.58E-06	0.087751371	1094	0.002286997	0.022111843	0.021241564
352535837	12	6822174	3.68E-06	0.063528336	1094	0.002286997	0.02206442	0.021627791
160407944	5	9283258	3.78E-06	0.042961609	1094	0.002286997	0.022014686	0.02184991
116615044	4	993052	3.86E-06	0.040676417	1094	0.002286997	0.02197879	0.02184991
239921241	7	27589334	3.86E-06	0.028793419	1094	0.002286997	0.021978229	0.02184991
322927262	11	6234705	3.87E-06	0.044789762	1094	0.002286997	0.021976486	0.02184991
21991024	1	21991024	3.88E-06	0.021480804	1094	0.002286997	0.021971993	0.02184991
52967812	2	9696889	3.93E-06	0.098720293	1094	0.002286997	0.021946194	0.021915969
129030771	4	13408779	3.95E-06	0.034734918	1094	0.002286997	0.021937778	0.021915969
52270802	2	8999879	4.04E-06	0.32952468	1094	0.002286997	0.021898242	0.022228519
8091060	1	8091060	4.07E-06	0.062157221	1094	0.002286997	0.021883137	0.022240744
23484707	1	23484707	4.14E-06	0.038848263	1094	0.002286997	0.021855655	0.022409091
226637708	7	14305801	4.38E-06	0.042961609	1094	0.002286997	0.021751377	0.023572248
17549635	1	17549635	4.54E-06	0.012797075	1094	0.002286997	0.021689288	0.024218571
272820862	9	2348312	4.77E-06	0.027879342	1094	0.002286997	0.021599354	0.025275477
148502685	4	32880693	4.88E-06	0.047989031	1094	0.002286997	0.021560868	0.025630745
270716504	9	243954	5.02E-06	0.042047532	1094	0.002286997	0.021508862	0.026172593
358516982	12	12803319	5.12E-06	0.050274223	1094	0.002286997	0.021473817	0.026172593
304427323	10	10942053	5.15E-06	0.05393053	1094	0.002286997	0.021463731	0.026172593
21758536	1	21758536	5.17E-06	0.052559415	1094	0.002286997	0.021457646	0.026172593
97076184	3	17868011	5.17E-06	0.063071298	1094	0.002286997	0.021457192	0.026172593
228190869	7	15858962	5.40E-06	0.026965265	1094	0.002286997	0.021378986	0.027147304
353113803	12	7400140	5.45E-06	0.029250457	1094	0.002286997	0.021363492	0.027187131
124391827	4	8769835	5.54E-06	0.02833638	1094	0.002286997	0.02133404	0.027442369
323806917	11	7114360	5.59E-06	0.032449726	1094	0.002286997	0.021316538	0.027516455
355823030	12	10109367	5.67E-06	0.038391225	1094	0.002286997	0.02129159	0.027707577
359294574	12	13580911	5.81E-06	0.02833638	1094	0.002286997	0.021248295	0.02819002
351908699	12	6195036	5.95E-06	0.024680073	1094	0.002286997	0.021206821	0.028578987
164425781	5	13301095	5.98E-06	0.031078611	1094	0.002286997	0.0211991	0.028578987
306478567	10	12993297	6.21E-06	0.027879342	1094	0.002286997	0.021129316	0.029430997
324276748	11	7584191	6.24E-06	0.060329068	1094	0.002286997	0.021122314	0.029430997
116643482	4	1021490	6.41E-06	0.029707495	1094	0.002286997	0.021072863	0.029937083
329777549	11	13084992	6.43E-06	0.093235832	1094	0.002286997	0.021067844	0.029937083
257057060	8	15027532	6.53E-06	0.04250457	1094	0.002286997	0.021040388	0.030199222
278621528	9	8148978	6.64E-06	0.03976234	1094	0.002286997	0.02101125	0.030300435
28211869	1	28211869	6.64E-06	0.087751371	1094	0.002286997	0.021010826	0.030300435
45632529	2	2361606	6.77E-06	0.018281536	1094	0.002286997	0.0209766	0.030595173
337645736	11	20953179	6.82E-06	0.048446069	1094	0.002286997	0.020962398	0.030595173
345368920	11	28676363	6.87E-06	0.041590494	1094	0.002286997	0.020949908	0.030595173
329754329	11	13061772	6.91E-06	0.032449726	1094	0.002286997	0.020940139	0.030595173
266342963	8	24313435	6.93E-06	0.024680073	1094	0.002286997	0.02093592	0.030595173
59175281	2	15904358	7.03E-06	0.035191956	1094	0.002286997	0.020910372	0.030840708
302327263	10	8841993	7.27E-06	0.023308958	1094	0.002286997	0.020849566	0.031582569
55142879	2	11871956	7.29E-06	0.055758684	1094	0.002286997	0.020845635	0.031582569
237162000	7	24830093	7.43E-06	0.047531993	1094	0.002286997	0.020810386	0.032013878
307945849	10	14460579	7.53E-06	0.06261426	1094	0.002286997	0.020786147	0.032252342
323758646	11	7066089	7.70E-06	0.116087751	1094	0.002286997	0.020748275	0.032743625
200058021	6	18974901	7.76E-06	0.094149909	1094	0.002286997	0.020733875	0.032808285
349826708	12	4113045	7.82E-06	0.053016453	1094	0.002286997	0.020719283	0.032877848
323354787	11	6662230	7.98E-06	0.109232176	1094	0.002286997	0.020683418	0.033203288
17219557	1	17219557	8.00E-06	0.01691042	1094	0.002286997	0.020680304	0.033203288
210630403	6	29547283	8.09E-06	0.041133455	1094	0.002286997	0.020658762	0.033272893
260115459	8	18085931	8.11E-06	0.026965265	1094	0.002286997	0.020655388	0.033272893
98138821	3	18930648	8.45E-06	0.038848263	1094	0.002286997	0.020582554	0.034459037
263218690	8	21189162	8.64E-06	0.039305302	1094	0.002286997	0.020541536	0.035056482
352535776	12	6822113	8.98E-06	0.058043876	1094	0.002286997	0.020474242	0.036148412
35203593	1	35203593	9.03E-06	0.041133455	1094	0.002286997	0.020464739	0.036148412
344352846	11	27660289	9.07E-06	0.063985375	1094	0.002286997	0.020456036	0.036148412
293747161	10	261891	9.37E-06	0.026965265	1094	0.002286997	0.020397948	0.036760153
81449746	3	2241573	9.38E-06	0.026965265	1094	0.002286997	0.020396435	0.036760153
120555213	4	4933221	9.38E-06	0.039305302	1094	0.002286997	0.020395789	0.036760153
239977739	7	27645832	9.61E-06	0.122943327	1094	0.002286997	0.020352423	0.037456079
305034923	10	11549653	9.71E-06	0.067641682	1094	0.002286997	0.020333982	0.037635165
145331099	4	29709107	9.84E-06	0.045246801	1094	0.002286997	0.020310474	0.037741488
323789512	11	7096955	9.90E-06	0.040676417	1094	0.002286997	0.020300369	0.037741488
276446111	9	5973561	9.90E-06	0.084552102	1094	0.002286997	0.020299418	0.037741488
273049176	9	2576626	1.01E-05	0.060329068	1094	0.002286997	0.020257972	0.038420696
302328786	10	8843516	1.02E-05	0.033820841	1094	0.002286997	0.020247544	0.038436735
239833318	7	27501411	1.03E-05	0.085009141	1094	0.002286997	0.020223692	0.038578001
22289462	1	22289462	1.03E-05	0.041133455	1094	0.002286997	0.020221809	0.038578001
52353172	2	9082249	1.05E-05	0.087294333	1094	0.002286997	0.020199843	0.038848902
326949645	11	10257088	1.06E-05	0.071755027	1094	0.002286997	0.020185351	0.038958672
21758506	1	21758506	1.09E-05	0.026508227	1094	0.002286997	0.020130217	0.039973833
97083875	3	17875702	1.12E-05	0.038391225	1094	0.002286997	0.020080452	0.040680078
124389712	4	8767720	1.12E-05	0.036563071	1094	0.002286997	0.020080402	0.040680078
125490748	4	9868756	1.13E-05	0.056672761	1094	0.002286997	0.020065891	0.040748703
220945957	7	8614050	1.13E-05	0.050731261	1094	0.002286997	0.020058904	0.040748703
307945650	10	14460380	1.17E-05	0.02559415	1094	0.002286997	0.020001828	0.041862511
45633120	2	2362197	1.19E-05	0.03976234	1094	0.002286997	0.019973161	0.042120607
51148501	2	7877578	1.19E-05	0.03976234	1094	0.002286997	0.019972699	0.042120607
25073056	1	25073056	1.22E-05	0.079981718	1094	0.002286997	0.019936004	0.042781806
306913139	10	13427869	1.27E-05	0.045246801	1094	0.002286997	0.01985616	0.044437824
13158368	1	13158368	1.28E-05	0.061700183	1094	0.002286997	0.019850649	0.044437824
323754864	11	7062307	1.30E-05	0.051645338	1094	0.002286997	0.019814064	0.045136433
273468083	9	2995533	1.34E-05	0.085923218	1094	0.002286997	0.019769071	0.04606506
161416576	5	10291890	1.34E-05	0.087294333	1094	0.002286997	0.019759592	0.046082521
368270223	12	22556560	1.39E-05	0.111060329	1094	0.002286997	0.019699157	0.047444285
25205540	1	25205540	1.41E-05	0.02833638	1094	0.002286997	0.0196668	0.048080714
358124512	12	12410849	1.43E-05	0.044332724	1094	0.002286997	0.019650007	0.048301272
246126334	8	4096806	1.44E-05	0.031078611	1094	0.002286997	0.019634812	0.048480327
124932134	4	9310142	1.46E-05	0.031535649	1094	0.002286997	0.019610653	0.048863371
229773758	7	17441851	1.47E-05	0.031992687	1094	0.002286997	0.019603716	0.048863371
221117999	7	8786092	1.51E-05	0.031535649	1094	0.002286997	0.019552431	0.049921767
344482284	11	27789727	1.51E-05	0.225319927	1094	0.002286997	0.019548743	0.049921767
275295928	9	4823378	1.53E-05	0.037934186	1094	0.002286997	0.019526226	0.050320123
323922085	11	7229528	1.55E-05	0.04250457	1094	0.002286997	0.019502019	0.050771247
229773386	7	17441479	1.58E-05	0.050731261	1094	0.002286997	0.019466697	0.051234284
275296350	9	4823800	1.59E-05	0.200182815	1094	0.002286997	0.019459036	0.051234284
50455894	2	7184971	1.59E-05	0.086837294	1094	0.002286997	0.019457916	0.051234284
263486315	8	21456787	1.60E-05	0.024680073	1094	0.002286997	0.019452787	0.051234284
255906720	8	13877192	1.61E-05	0.057586837	1094	0.002286997	0.019432134	0.051595832
197638953	6	16555833	1.63E-05	0.040676417	1094	0.002286997	0.019418416	0.0517582
96530921	3	17322748	1.64E-05	0.091864717	1094	0.002286997	0.019407375	0.051843819
52330593	2	9059670	1.65E-05	0.328153565	1094	0.002286997	0.019391782	0.051905347
241316229	7	28984322	1.65E-05	0.02285192	1094	0.002286997	0.019389161	0.051905347
33507037	1	33507037	1.68E-05	0.126142596	1094	0.002286997	0.019358363	0.052381675
124390467	4	8768475	1.68E-05	0.043875686	1094	0.002286997	0.019357007	0.052381675
323355698	11	6663141	1.70E-05	0.038391225	1094	0.002286997	0.019339723	0.052658969
115293967	3	36085794	1.72E-05	0.048903108	1094	0.002286997	0.019319674	0.053021468
181669779	6	586659	1.76E-05	0.043875686	1094	0.002286997	0.019279952	0.053983734
368606753	12	22893090	1.77E-05	0.034734918	1094	0.002286997	0.019266766	0.054147452
224348229	7	12016322	1.78E-05	0.054844607	1094	0.002286997	0.01925471	0.054278105
319936610	11	3244053	1.82E-05	0.154478976	1094	0.002286997	0.019219565	0.054951679
83712738	3	4504565	1.83E-05	0.02285192	1094	0.002286997	0.019206876	0.054951679
244418575	8	2389047	1.85E-05	0.029707495	1094	0.002286997	0.019192943	0.054951679
288510791	9	18038241	1.85E-05	0.02285192	1094	0.002286997	0.01918825	0.054951679
160403939	5	9279253	1.85E-05	0.047989031	1094	0.002286997	0.019187921	0.054951679
161383120	5	10258434	1.85E-05	0.111974406	1094	0.002286997	0.019186858	0.054951679
331286814	11	14594257	1.89E-05	0.139396709	1094	0.002286997	0.019157	0.055416562
326949432	11	10256875	1.89E-05	0.111974406	1094	0.002286997	0.019156868	0.055416562
124391147	4	8769155	1.92E-05	0.041133455	1094	0.002286997	0.019126826	0.056126952
41661399	1	41661399	1.93E-05	0.032906764	1094	0.002286997	0.019115853	0.056238584
54069012	2	10798089	1.94E-05	0.060329068	1094	0.002286997	0.019102484	0.056427763
299752103	10	6266833	1.97E-05	0.026508227	1094	0.002286997	0.019079768	0.056918293
281201807	9	10729257	2.01E-05	0.046160878	1094	0.002286997	0.019041028	0.057894632
100161432	3	20953259	2.03E-05	0.057586837	1094	0.002286997	0.019026652	0.057894632
161611089	5	10486403	2.03E-05	0.039305302	1094	0.002286997	0.019025054	0.057894632
17178134	1	17178134	2.04E-05	0.038848263	1094	0.002286997	0.019020403	0.057894632
115304786	3	36096613	2.11E-05	0.027422303	1094	0.002286997	0.018962196	0.059507053
239974587	7	27642680	2.11E-05	0.04250457	1094	0.002286997	0.018957341	0.059507053
119824475	4	4202483	2.14E-05	0.047989031	1094	0.002286997	0.018933361	0.059522237
52232610	2	8961687	2.14E-05	0.351462523	1094	0.002286997	0.018933285	0.059522237
99368864	3	20160691	2.14E-05	0.037477148	1094	0.002286997	0.018931962	0.059522237
344498137	11	27805580	2.15E-05	0.13345521	1094	0.002286997	0.01892835	0.059522237
327615844	11	10923287	2.20E-05	0.043418647	1094	0.002286997	0.018885675	0.06073248
254000129	8	11970601	2.22E-05	0.032449726	1094	0.002286997	0.018864304	0.061226711
231879246	7	19547339	2.25E-05	0.056672761	1094	0.002286997	0.018847338	0.061572436
323700600	11	7008043	2.27E-05	0.109232176	1094	0.002286997	0.018825173	0.061910773
212651949	7	320042	2.28E-05	0.164990859	1094	0.002286997	0.018823718	0.061910773
61263631	2	17992708	2.32E-05	0.037477148	1094	0.002286997	0.018791204	0.062813172
177101655	5	25976969	2.34E-05	0.063071298	1094	0.002286997	0.018771601	0.063018276
119350523	4	3728531	2.35E-05	0.111974406	1094	0.002286997	0.018770328	0.063018276
301501152	10	8015882	2.35E-05	0.052102377	1094	0.002286997	0.018764836	0.063018276
56490500	2	13219577	2.42E-05	0.06809872	1094	0.002286997	0.018715976	0.064456391
300213049	10	6727779	2.43E-05	0.048903108	1094	0.002286997	0.018710003	0.064456391
6488819	1	6488819	2.44E-05	0.074497258	1094	0.002286997	0.018704579	0.064456391
56522619	2	13251696	2.46E-05	0.031535649	1094	0.002286997	0.018685412	0.064911285
334069393	11	17376836	2.52E-05	0.020566728	1094	0.002286997	0.018646637	0.066099561
260933268	8	18903740	2.53E-05	0.036563071	1094	0.002286997	0.018636736	0.066182384
326950193	11	10257636	2.55E-05	0.076325411	1094	0.002286997	0.018624723	0.066182384
285411797	9	14939247	2.56E-05	0.055758684	1094	0.002286997	0.018618884	0.066182384
128823092	4	13201100	2.56E-05	0.050274223	1094	0.002286997	0.018617846	0.066182384
277877624	9	7405074	2.58E-05	0.035648995	1094	0.002286997	0.01860284	0.066284844
352535432	12	6821769	2.58E-05	0.115173675	1094	0.002286997	0.018601972	0.066284844
126964135	4	11342143	2.61E-05	0.049360146	1094	0.002286997	0.018585315	0.066477467
272833858	9	2361308	2.61E-05	0.080895795	1094	0.002286997	0.018583802	0.066477467
57175132	2	13904209	2.62E-05	0.037934186	1094	0.002286997	0.01857543	0.066548518
347595558	12	1881895	2.64E-05	0.044332724	1094	0.002286997	0.01856231	0.066799765
225004755	7	12672848	2.66E-05	0.051645338	1094	0.002286997	0.018545303	0.067093276
327615986	11	10923429	2.67E-05	0.044789762	1094	0.002286997	0.018541714	0.067093276
252155461	8	10125933	2.68E-05	0.082723949	1094	0.002286997	0.018533306	0.067169923
41661142	1	41661142	2.71E-05	0.079067642	1094	0.002286997	0.018513645	0.067677284
61309800	2	18038877	2.74E-05	0.025137112	1094	0.002286997	0.018495745	0.068121471
301953331	10	8468061	2.76E-05	0.024680073	1094	0.002286997	0.018480296	0.068474429
225004713	7	12672806	2.78E-05	0.034277879	1094	0.002286997	0.018470119	0.068625009
163585927	5	12461241	2.82E-05	0.02833638	1094	0.002286997	0.018444625	0.069118185
97998713	3	18790540	2.83E-05	0.020566728	1094	0.002286997	0.0184411	0.069118185
344496282	11	27803725	2.83E-05	0.141681901	1094	0.002286997	0.018438714	0.069118185
347885460	12	2171797	2.89E-05	0.042047532	1094	0.002286997	0.018403884	0.0700429
33508366	1	33508366	2.90E-05	0.120201097	1094	0.002286997	0.018398132	0.0700429
157610644	5	6485958	2.90E-05	0.050274223	1094	0.002286997	0.018396687	0.0700429
361854472	12	16140809	3.13E-05	0.056215722	1094	0.002286997	0.018260362	0.075403171
198930569	6	17847449	3.27E-05	0.131627057	1094	0.002286997	0.018184145	0.078073539
6486018	1	6486018	3.27E-05	0.099177331	1094	0.002286997	0.018181589	0.078073539
207024331	6	25941211	3.28E-05	0.017367459	1094	0.002286997	0.018180661	0.078073539
294836639	10	1351369	3.31E-05	0.024680073	1094	0.002286997	0.018162254	0.078622127
295425099	10	1939829	3.39E-05	0.071297989	1094	0.002286997	0.018122502	0.079882354
197629566	6	16546446	3.39E-05	0.045246801	1094	0.002286997	0.018118787	0.079882354
281202085	9	10729535	3.40E-05	0.035648995	1094	0.002286997	0.018116169	0.079882354
182799609	6	1716489	3.42E-05	0.066727605	1094	0.002286997	0.018107369	0.080010682
52286030	2	9015107	3.43E-05	0.345978062	1094	0.002286997	0.018097468	0.080190141
181129977	6	46857	3.45E-05	0.067641682	1094	0.002286997	0.018089006	0.080305391
197415466	6	16332346	3.58E-05	0.071297989	1094	0.002286997	0.0180221	0.083131606
329754206	11	13061649	3.63E-05	0.030164534	1094	0.002286997	0.018000823	0.083604653
293092273	9	22619723	3.63E-05	0.031078611	1094	0.002286997	0.017999742	0.083604653
223114897	7	10782990	3.64E-05	0.032449726	1094	0.002286997	0.017994492	0.083604653
319852464	11	3159907	3.68E-05	0.037477148	1094	0.002286997	0.017976141	0.084200577
274051394	9	3578844	3.76E-05	0.06535649	1094	0.002286997	0.017937184	0.085798847
304077789	10	10592519	3.81E-05	0.053016453	1094	0.002286997	0.01791604	0.086184494
239753608	7	27421701	3.81E-05	0.06809872	1094	0.002286997	0.017915285	0.086184494
52523774	2	9252851	3.82E-05	0.123857404	1094	0.002286997	0.017907783	0.086184494
281771128	9	11298578	3.83E-05	0.097349177	1094	0.002286997	0.017905559	0.086184494
177414911	5	26290225	3.86E-05	0.028793419	1094	0.002286997	0.01789315	0.086184494
324048992	11	7356435	3.86E-05	0.031535649	1094	0.002286997	0.017889289	0.086184494
333783499	11	17090942	3.89E-05	0.055758684	1094	0.002286997	0.017879889	0.086184494
97275159	3	18066986	3.89E-05	0.055301645	1094	0.002286997	0.017879692	0.086184494
323352052	11	6659495	3.89E-05	0.031535649	1094	0.002286997	0.017877856	0.086184494
221158051	7	8826144	3.91E-05	0.110603291	1094	0.002286997	0.017870431	0.086272785
50131497	2	6860574	3.95E-05	0.087294333	1094	0.002286997	0.017850922	0.086956244
126964384	4	11342392	4.00E-05	0.045703839	1094	0.002286997	0.017829517	0.087740445
322230092	11	5537535	4.05E-05	0.026965265	1094	0.002286997	0.017808823	0.088211077
269367482	8	27337954	4.05E-05	0.063528336	1094	0.002286997	0.017808613	0.088211077
52309934	2	9039011	4.06E-05	0.391224863	1094	0.002286997	0.017803444	0.088211077
248649728	8	6620200	4.14E-05	0.047989031	1094	0.002286997	0.017767751	0.089735235
282426156	9	11953606	4.19E-05	0.43738574	1094	0.002286997	0.017745921	0.090106003
221092501	7	8760594	4.21E-05	0.036563071	1094	0.002286997	0.017738511	0.090106003
15879129	1	15879129	4.21E-05	0.042961609	1094	0.002286997	0.017738267	0.090106003
227282338	7	14950431	4.22E-05	0.122486289	1094	0.002286997	0.017733731	0.090106003
302328440	10	8843170	4.22E-05	0.032449726	1094	0.002286997	0.017733178	0.090106003
337995192	11	21302635	4.24E-05	0.035191956	1094	0.002286997	0.017726623	0.090164582
120822769	4	5200777	4.30E-05	0.041590494	1094	0.002286997	0.017701106	0.091101432
278002467	9	7529917	4.32E-05	0.099177331	1094	0.002286997	0.017694787	0.091101432
248610020	8	6580492	4.32E-05	0.031992687	1094	0.002286997	0.017692285	0.091101432
241014138	7	28682231	4.37E-05	0.012797075	1094	0.002286997	0.017672209	0.091721353
113449514	3	34241341	4.39E-05	0.04250457	1094	0.002286997	0.017665634	0.091721353
273356748	9	2884198	4.40E-05	0.085009141	1094	0.002286997	0.017660218	0.091721353
239920317	7	27588410	4.42E-05	0.113802559	1094	0.002286997	0.017653866	0.091721353
351225926	12	5512263	4.42E-05	0.049360146	1094	0.002286997	0.017651765	0.091721353
84235419	3	5027246	4.43E-05	0.025137112	1094	0.002286997	0.01764852	0.091721353
328697751	11	12005194	4.46E-05	0.033820841	1094	0.002286997	0.017635691	0.091748611
344482259	11	27789702	4.47E-05	0.248171846	1094	0.002286997	0.01763354	0.091748611
221110870	7	8778963	4.47E-05	0.060786106	1094	0.002286997	0.0176323	0.091748611
45423767	2	2152844	4.49E-05	0.043418647	1094	0.002286997	0.017626206	0.091795155
275297633	9	4825083	4.52E-05	0.079067642	1094	0.002286997	0.017613254	0.091949994
281201390	9	10728840	4.52E-05	0.040676417	1094	0.002286997	0.017612883	0.091949994
164421029	5	13296343	4.54E-05	0.026965265	1094	0.002286997	0.017607363	0.091969034
323351029	11	6658472	4.58E-05	0.031535649	1094	0.002286997	0.01758852	0.092687747
334621511	11	17928954	4.61E-05	0.055758684	1094	0.002286997	0.017579827	0.092875858
282769292	9	12296742	4.65E-05	0.499542962	1094	0.002286997	0.017562659	0.093514327
248610188	8	6580660	4.67E-05	0.02285192	1094	0.002286997	0.017556747	0.093557767
20725517	1	20725517	4.73E-05	0.010968921	1094	0.002286997	0.017532522	0.094581087
115303711	3	36095538	4.76E-05	0.026051188	1094	0.002286997	0.017522553	0.094845066
323728245	11	7035688	4.85E-05	0.063985375	1094	0.002286997	0.017490245	0.096097673
296788424	10	3303154	4.85E-05	0.05393053	1094	0.002286997	0.017489381	0.096097673
116642194	4	1020202	4.87E-05	0.034734918	1094	0.002286997	0.017481286	0.096265769
341573908	11	24881351	5.04E-05	0.037477148	1094	0.002286997	0.017422744	0.099240241
52309668	2	9038745	5.09E-05	0.194241316	1094	0.002286997	0.017402996	0.099633365
120074430	4	4452438	5.10E-05	0.030164534	1094	0.002286997	0.017400885	0.099633365
278621501	9	8148951	5.10E-05	0.061700183	1094	0.002286997	0.017400861	0.099633365
216390302	7	4058395	5.12E-05	0.058043876	1094	0.002286997	0.017393706	0.099758477
331282942	11	14590385	5.26E-05	0.042961609	1094	0.002286997	0.017345966	0.102216404
285328289	9	14855739	5.33E-05	0.035191956	1094	0.002286997	0.017323049	0.103267993
228064689	7	15732782	5.36E-05	0.085923218	1094	0.002286997	0.017311985	0.1033794
116139460	4	517468	5.37E-05	0.02559415	1094	0.002286997	0.017311357	0.1033794
249192049	8	7162521	5.39E-05	0.051645338	1094	0.002286997	0.01730271	0.103601283
360381106	12	14667443	5.41E-05	0.114716636	1094	0.002286997	0.017296573	0.103676332
263303916	8	21274388	5.47E-05	0.18738574	1094	0.002286997	0.017279043	0.104267489
227027243	7	14695336	5.47E-05	0.139396709	1094	0.002286997	0.017276891	0.104267489
21015446	1	21015446	5.52E-05	0.189670932	1094	0.002286997	0.01726259	0.104831132
273040513	9	2567963	5.55E-05	0.117458867	1094	0.002286997	0.017251931	0.104956739
364489298	12	18775635	5.56E-05	0.035191956	1094	0.002286997	0.017248152	0.104956739
256738773	8	14709245	5.58E-05	0.03702011	1094	0.002286997	0.017243899	0.104956739
155496055	5	4371369	5.58E-05	0.09369287	1094	0.002286997	0.017241326	0.104956739
127940416	4	12318424	5.62E-05	0.042047532	1094	0.002286997	0.017229755	0.105364401
302798905	10	9313635	5.65E-05	0.044332724	1094	0.002286997	0.017220326	0.10564565
345366697	11	28674140	5.71E-05	0.154478976	1094	0.002286997	0.017202561	0.106431982
129420836	4	13798844	5.79E-05	0.052102377	1094	0.002286997	0.017176699	0.107720301
208535984	6	27452864	5.83E-05	0.378884826	1094	0.002286997	0.017166125	0.107816434
326594801	11	9902244	5.83E-05	0.029250457	1094	0.002286997	0.017165734	0.107816434
116664513	4	1042521	5.86E-05	0.036106033	1094	0.002286997	0.01715779	0.108016938
319852432	11	3159875	5.88E-05	0.041590494	1094	0.002286997	0.017150519	0.108177124
163520513	5	12395827	5.92E-05	0.073583181	1094	0.002286997	0.017138395	0.108389222
323765588	11	7073031	5.92E-05	0.109689214	1094	0.002286997	0.017137781	0.108389222
324024256	11	7331699	5.95E-05	0.056672761	1094	0.002286997	0.017130124	0.108576123
240520565	7	28188658	5.99E-05	0.024223035	1094	0.002286997	0.017119519	0.108946828
145095343	4	29473351	6.08E-05	0.095521024	1094	0.002286997	0.017092865	0.110322832
135071168	4	19449176	6.10E-05	0.101005484	1094	0.002286997	0.017086288	0.110447481
326658941	11	9966384	6.17E-05	0.085466179	1094	0.002286997	0.017066311	0.11091928
323865963	11	7173406	6.17E-05	0.036563071	1094	0.002286997	0.017066253	0.11091928
282774320	9	12301770	6.18E-05	0.373857404	1094	0.002286997	0.017061909	0.11091928
116624303	4	1002311	6.19E-05	0.045246801	1094	0.002286997	0.017060551	0.11091928
344508404	11	27815847	6.23E-05	0.106946984	1094	0.002286997	0.017049261	0.111346889
326949736	11	10257179	6.25E-05	0.075868373	1094	0.002286997	0.017042476	0.111490496
338198096	11	21505539	6.28E-05	0.034277879	1094	0.002286997	0.017033898	0.111749117
185093851	6	4010731	6.31E-05	0.029250457	1094	0.002286997	0.017026644	0.111924694
239438922	7	27107015	6.33E-05	0.037934186	1094	0.002286997	0.017019897	0.112068906
227972489	7	15640582	6.40E-05	0.249542962	1094	0.002286997	0.017002872	0.112872743
288520504	9	18047954	6.43E-05	0.021023766	1094	0.002286997	0.016993642	0.112921984
218512265	7	6180358	6.45E-05	0.038848263	1094	0.002286997	0.016989476	0.112921984
8249036	1	8249036	6.45E-05	0.183272395	1094	0.002286997	0.016988753	0.112921984
177904234	5	26779548	6.50E-05	0.121115174	1094	0.002286997	0.016975702	0.113477876
53664883	2	10393960	6.63E-05	0.044789762	1094	0.002286997	0.016940993	0.115452812
163399169	5	12274483	6.64E-05	0.048446069	1094	0.002286997	0.01693624	0.115475705
163454645	5	12329959	6.67E-05	0.067184644	1094	0.002286997	0.016929198	0.115649982
164412950	5	13288264	6.76E-05	0.103290676	1094	0.002286997	0.016906744	0.116816431
183054818	6	1971698	6.77E-05	0.040676417	1094	0.002286997	0.016902828	0.116816431
64630871	2	21359948	6.81E-05	0.030621572	1094	0.002286997	0.016893624	0.116861328
110760961	3	31552788	6.81E-05	0.037477148	1094	0.002286997	0.016893443	0.116861328
370555320	12	24841657	6.83E-05	0.031535649	1094	0.002286997	0.016888604	0.11689462
119614096	4	3992104	7.02E-05	0.114259598	1094	0.002286997	0.016838757	0.119966253
124630151	4	9008159	7.08E-05	0.013254113	1094	0.002286997	0.016823755	0.120699046
224047874	7	11715967	7.12E-05	0.043418647	1094	0.002286997	0.016815286	0.12098572
344364723	11	27672166	7.19E-05	0.032906764	1094	0.002286997	0.016797983	0.121886093
85096374	3	5888201	7.29E-05	0.058500914	1094	0.002286997	0.016772918	0.123338479
97637137	3	18428964	7.37E-05	0.03976234	1094	0.002286997	0.016753156	0.124432331
363982937	12	18269274	7.39E-05	0.040676417	1094	0.002286997	0.016748692	0.124446631
218504473	7	6172566	7.47E-05	0.206124314	1094	0.002286997	0.016729981	0.125271612
161057369	5	9932683	7.48E-05	0.122486289	1094	0.002286997	0.016728609	0.125271612
25480477	1	25480477	7.57E-05	0.016453382	1094	0.002286997	0.016707634	0.126279737
356013427	12	10299764	7.57E-05	0.042961609	1094	0.002286997	0.016706099	0.126279737
158154592	5	7029906	7.63E-05	0.020109689	1094	0.002286997	0.016693144	0.126911011
297182023	10	3696753	7.67E-05	0.025137112	1094	0.002286997	0.016683483	0.127306788
303144312	10	9659042	7.71E-05	0.048903108	1094	0.002286997	0.016674331	0.127493327
208520985	6	27437865	7.72E-05	0.327696527	1094	0.002286997	0.016672203	0.127493327
162627672	5	11502986	7.74E-05	0.090493601	1094	0.002286997	0.016668376	0.127493327
16696831	1	16696831	7.77E-05	0.037477148	1094	0.002286997	0.016660553	0.127543184
353184918	12	7471255	7.78E-05	0.026508227	1094	0.002286997	0.01665938	0.127543184
323715705	11	7023148	7.85E-05	0.057586837	1094	0.002286997	0.016644385	0.128316028
344486399	11	27793842	7.86E-05	0.087294333	1094	0.002286997	0.016640518	0.128316028
191243204	6	10160084	7.92E-05	0.026508227	1094	0.002286997	0.016628975	0.128860454
344488006	11	27795449	7.95E-05	0.162705667	1094	0.002286997	0.016621058	0.129116184
272439360	9	1966810	7.97E-05	0.031078611	1094	0.002286997	0.016617288	0.129116184
263311523	8	21281995	8.04E-05	0.115630713	1094	0.002286997	0.016602629	0.12989691
191244097	6	10160977	8.08E-05	0.045703839	1094	0.002286997	0.016593101	0.130301183
227772078	7	15440171	8.16E-05	0.118372943	1094	0.002286997	0.016574613	0.131215283
221383315	7	9051408	8.17E-05	0.043418647	1094	0.002286997	0.016572714	0.131215283
258335152	8	16305624	8.23E-05	0.263711152	1094	0.002286997	0.01656103	0.13178792
52240469	2	8969546	8.26E-05	0.206124314	1094	0.002286997	0.016555124	0.131928076
252155120	8	10125592	8.30E-05	0.031078611	1094	0.002286997	0.016544846	0.132399026
63817537	2	20546614	8.37E-05	0.044789762	1094	0.002286997	0.016531914	0.133073743
320578435	11	3885878	8.42E-05	0.069469835	1094	0.002286997	0.016519859	0.133628761
226925507	7	14593600	8.44E-05	0.049817185	1094	0.002286997	0.016516601	0.133628761
208573974	6	27490854	8.47E-05	0.356489945	1094	0.002286997	0.016511069	0.133745966
197629193	6	16546073	8.58E-05	0.027879342	1094	0.002286997	0.016488252	0.135191133
83712904	3	4504731	8.60E-05	0.041133455	1094	0.002286997	0.016483589	0.135244011
8252859	1	8252859	8.69E-05	0.068555759	1094	0.002286997	0.016465611	0.136329896
266192496	8	24162968	8.74E-05	0.051645338	1094	0.002286997	0.016454802	0.136864061
166301445	5	15176759	8.77E-05	0.080895795	1094	0.002286997	0.016450268	0.136909673
344270306	11	27577749	8.79E-05	0.060329068	1094	0.002286997	0.016445574	0.136968588
235144468	7	22812561	8.91E-05	0.077239488	1094	0.002286997	0.016421724	0.138282773
179809565	5	28684879	8.91E-05	0.022394881	1094	0.002286997	0.016420993	0.138282773
358699794	12	12986131	8.97E-05	0.03702011	1094	0.002286997	0.01640911	0.138913416
10789708	1	10789708	9.00E-05	0.086837294	1094	0.002286997	0.016403426	0.138936288
227017473	7	14685566	9.02E-05	0.093235832	1094	0.002286997	0.01640102	0.138936288
239469243	7	27137336	9.04E-05	0.170932358	1094	0.002286997	0.016395754	0.139045726
271444272	9	971722	9.16E-05	0.017824497	1094	0.002286997	0.01637334	0.140020748
323885302	11	7192745	9.16E-05	0.035648995	1094	0.002286997	0.016372769	0.140020748
163116172	5	11991486	9.20E-05	0.038848263	1094	0.002286997	0.016364646	0.140020748
277484502	9	7011952	9.23E-05	0.026508227	1094	0.002286997	0.016360127	0.140020748
358517031	12	12803368	9.23E-05	0.036106033	1094	0.002286997	0.016358961	0.140020748
357803336	12	12089673	9.25E-05	0.130255941	1094	0.002286997	0.016356464	0.140020748
120555558	4	4933566	9.27E-05	0.026508227	1094	0.002286997	0.016353117	0.140020748
84230170	3	5021997	9.27E-05	0.058043876	1094	0.002286997	0.016352727	0.140020748
344482993	11	27790436	9.29E-05	0.214808044	1094	0.002286997	0.016348866	0.140024822
51616073	2	8345150	9.32E-05	0.499542962	1094	0.002286997	0.01634237	0.140240435
304078768	10	10593498	9.35E-05	0.042961609	1094	0.002286997	0.016336549	0.140402912
176328860	5	25204174	9.38E-05	0.047074954	1094	0.002286997	0.01633104	0.140541195
179074996	5	27950310	9.44E-05	0.400822669	1094	0.002286997	0.016320722	0.140820863
52037469	2	8766546	9.44E-05	0.040676417	1094	0.002286997	0.016320013	0.140820863
162142490	5	11017804	9.50E-05	0.036563071	1094	0.002286997	0.016310169	0.141311057
128260401	4	12638409	9.53E-05	0.116087751	1094	0.002286997	0.016304154	0.141493778
298254635	10	4769365	9.57E-05	0.06261426	1094	0.002286997	0.016296963	0.141667009
299605263	10	6119993	9.58E-05	0.094149909	1094	0.002286997	0.016294531	0.141667009
358133110	12	12419447	9.61E-05	0.040219378	1094	0.002286997	0.01628842	0.141859989
219671716	7	7339809	9.64E-05	0.036106033	1094	0.002286997	0.016284213	0.141881475
46059000	2	2788077	9.66E-05	0.067641682	1094	0.002286997	0.016280722	0.141881475
228408719	7	16076812	9.72E-05	0.092778793	1094	0.002286997	0.016268512	0.142572645
296208944	10	2723674	9.83E-05	0.051645338	1094	0.002286997	0.016249187	0.143851416
52330928	2	9060005	9.86E-05	0.090493601	1094	0.002286997	0.016244375	0.143943833
326593616	11	9901059	0.000102541	0.035648995	1094	0.002286997	0.016175654	0.149394997
66270272	2	22999349	0.000102759	0.015539305	1094	0.002286997	0.016171937	0.149398882
290684182	9	20211632	0.000103278	0.041133455	1094	0.002286997	0.016163124	0.149839229
124531801	4	8909809	0.000103623	0.043418647	1094	0.002286997	0.016157291	0.150025807
287688752	9	17216202	0.000104358	0.033363803	1094	0.002286997	0.016144927	0.150775176
324420527	11	7727970	0.000104853	0.114259598	1094	0.002286997	0.016136641	0.150889361
16146410	1	16146410	0.000105103	0.042961609	1094	0.002286997	0.016132479	0.150889361
324213467	11	7520910	0.000105256	0.013254113	1094	0.002286997	0.016129933	0.150889361
282601428	9	12128878	0.000105307	0.5	1094	0.002286997	0.016129086	0.150889361
197638892	6	16555772	0.000105596	0.055301645	1094	0.002286997	0.016124289	0.15099182
352342631	12	6628968	0.000106353	0.091864717	1094	0.002286997	0.016111804	0.151760536
274347952	9	3875402	0.000107321	0.045703839	1094	0.002286997	0.016095951	0.152827977
301953325	10	8468055	0.00010798	0.024223035	1094	0.002286997	0.01608525	0.153450879
248960155	8	6930627	0.000108293	0.030164534	1094	0.002286997	0.016080176	0.153582055
288511960	9	18039410	0.000109191	0.045246801	1094	0.002286997	0.01606574	0.154167761
220781316	7	8449409	0.000109232	0.032906764	1094	0.002286997	0.016065089	0.154167761
134593797	4	18971805	0.000109373	0.011882998	1094	0.002286997	0.016062824	0.154167761
5180222	1	5180222	0.000110068	0.047074954	1094	0.002286997	0.016051756	0.154651694
239974519	7	27642612	0.000110163	0.032449726	1094	0.002286997	0.016050251	0.154651694
155019531	5	3894845	0.000111142	0.055301645	1094	0.002286997	0.016034772	0.155532213
161498319	5	10373633	0.000111238	0.07678245	1094	0.002286997	0.01603326	0.155532213
349826363	12	4112700	0.000111692	0.061700183	1094	0.002286997	0.016026153	0.155561077
157149062	5	6024376	0.000111708	0.153564899	1094	0.002286997	0.0160259	0.155561077
248958940	8	6929412	0.000112071	0.029250457	1094	0.002286997	0.016020227	0.155753887
299688839	10	6203569	0.000113157	0.096435101	1094	0.002286997	0.016003362	0.156643038
333150855	11	16458298	0.000113162	0.028793419	1094	0.002286997	0.016003283	0.156643038
343143168	11	26450611	0.000113815	0.014625229	1094	0.002286997	0.015993228	0.156703027
335447715	11	18755158	0.000114025	0.231718464	1094	0.002286997	0.015990011	0.156703027
176328786	5	25204100	0.000114043	0.111517367	1094	0.002286997	0.015989734	0.156703027
196598389	6	15515269	0.000114109	0.067641682	1094	0.002286997	0.015988712	0.156703027
52466142	2	9195219	0.000115124	0.053473492	1094	0.002286997	0.015973248	0.157783161
3541863	1	3541863	0.000115463	0.036563071	1094	0.002286997	0.015968096	0.157936757
323611865	11	6919308	0.000116883	0.056672761	1094	0.002286997	0.015946734	0.159564266
307171697	10	13686427	0.000117175	0.053016453	1094	0.002286997	0.015942377	0.159648315
278570406	9	8097856	0.000117658	0.023765996	1094	0.002286997	0.015935192	0.159991716
256673005	8	14643477	0.000118205	0.10786106	1094	0.002286997	0.015927083	0.160421361
163734332	5	12609646	0.000119388	0.045703839	1094	0.002286997	0.015909683	0.16171021
177251158	5	26126472	0.000119672	0.023308958	1094	0.002286997	0.015905536	0.1617785
272815631	9	2343081	0.000120152	0.087294333	1094	0.002286997	0.015898535	0.162112069
119556623	4	3934631	0.000121272	0.027879342	1094	0.002286997	0.015882326	0.163305277
310590767	10	17105497	0.000123035	0.034277879	1094	0.002286997	0.015857117	0.165357761
17178345	1	17178345	0.000125012	0.075411335	1094	0.002286997	0.015829259	0.167624316
119886980	4	4264988	0.000125204	0.017367459	1094	0.002286997	0.015826579	0.167624316
241474684	7	29142777	0.000126035	0.046617916	1094	0.002286997	0.015815031	0.168411153
327373044	11	10680487	0.000127754	0.057129799	1094	0.002286997	0.015791375	0.170379537
107059375	3	27851202	0.00012861	0.043875686	1094	0.002286997	0.015779705	0.171192728
310590395	10	17105125	0.000129361	0.058957952	1094	0.002286997	0.015769539	0.171808185
162091292	5	10966606	0.000130296	0.101919561	1094	0.002286997	0.01575697	0.171808185
228199168	7	15867261	0.000130711	0.069012797	1094	0.002286997	0.015751415	0.171808185
222885568	7	10553661	0.000130792	0.02833638	1094	0.002286997	0.015750336	0.171808185
227021537	7	14689630	0.000130818	0.029707495	1094	0.002286997	0.015749991	0.171808185
11993950	1	11993950	0.000130825	0.046617916	1094	0.002286997	0.015749889	0.171808185
25506755	1	25506755	0.000131048	0.03702011	1094	0.002286997	0.015746914	0.171808185
56520938	2	13250015	0.000131055	0.032449726	1094	0.002286997	0.015746831	0.171808185
92717046	3	13508873	0.000131823	0.04250457	1094	0.002286997	0.01573663	0.172488877
177645285	5	26520599	0.000132272	0.017367459	1094	0.002286997	0.015730685	0.172751286
109607746	3	30399573	0.000132967	0.281535649	1094	0.002286997	0.015721544	0.173331825
348973447	12	3259784	0.000133321	0.049817185	1094	0.002286997	0.015716904	0.173434488
256690376	8	14660848	0.000133641	0.038848263	1094	0.002286997	0.015712712	0.173434488
227356147	7	15024240	0.000133796	0.026965265	1094	0.002286997	0.015710694	0.173434488
99368440	3	20160267	0.000134489	0.029707495	1094	0.002286997	0.015701668	0.174008295
178318206	5	27193520	0.000134832	0.050731261	1094	0.002286997	0.015697225	0.174126843
194748122	6	13665002	0.000135139	0.121572212	1094	0.002286997	0.015693258	0.174198636
193453946	6	12370826	0.000135392	0.033820841	1094	0.002286997	0.015689984	0.174201897
263218633	8	21189105	0.000136076	0.029707495	1094	0.002286997	0.015681199	0.174350003
228047424	7	15715517	0.00013632	0.045703839	1094	0.002286997	0.015678066	0.174350003
52316511	2	9045588	0.000136489	0.353290676	1094	0.002286997	0.0156759	0.174350003
220639635	7	8307728	0.000136513	0.02833638	1094	0.002286997	0.015675596	0.174350003
370554884	12	24841221	0.000137156	0.03976234	1094	0.002286997	0.015667391	0.174849529
287711240	9	17238690	0.000137863	0.272394881	1094	0.002286997	0.015658418	0.175428354
97275519	3	18067346	0.000138674	0.041133455	1094	0.002286997	0.015648185	0.175898248
353111027	12	7397364	0.00013874	0.033363803	1094	0.002286997	0.015647357	0.175898248
100641204	3	21433031	0.000139402	0.077239488	1094	0.002286997	0.015639055	0.176414562
135177462	4	19555470	0.000140052	0.073126143	1094	0.002286997	0.015630935	0.176914518
38452554	1	38452554	0.000140638	0.017367459	1094	0.002286997	0.015623644	0.177332294
176328798	5	25204112	0.00014144	0.134369287	1094	0.002286997	0.01561373	0.17801902
239823101	7	27491194	0.000142266	0.229890311	1094	0.002286997	0.015603571	0.178325681
324155068	11	7462511	0.000142379	0.08820841	1094	0.002286997	0.01560218	0.178325681
123752568	4	8130576	0.000142565	0.075868373	1094	0.002286997	0.015599901	0.178325681
52286902	2	9015979	0.000142874	0.075411335	1094	0.002286997	0.015596127	0.178325681
16224906	1	16224906	0.000142969	0.024223035	1094	0.002286997	0.015594966	0.178325681
99332799	3	20124626	0.000143567	0.034277879	1094	0.002286997	0.015587687	0.178329113
296112544	10	2627274	0.000144365	0.071297989	1094	0.002286997	0.015578007	0.178329113
302327749	10	8842479	0.000144434	0.054844607	1094	0.002286997	0.015577179	0.178329113
103529995	3	24321822	0.000145299	0.032449726	1094	0.002286997	0.015566762	0.178329113
132859731	4	17237739	0.000145518	0.041133455	1094	0.002286997	0.015564133	0.178329113
323211816	11	6519259	0.000145536	0.079067642	1094	0.002286997	0.015563914	0.178329113
322771753	11	6079196	0.000145834	0.059414991	1094	0.002286997	0.015560357	0.178329113
302328329	10	8843059	0.000146023	0.036106033	1094	0.002286997	0.015558089	0.178329113
161745332	5	10620646	0.000146111	0.044789762	1094	0.002286997	0.015557041	0.178329113
84240993	3	5032820	0.000146804	0.035648995	1094	0.002286997	0.015548789	0.178329113
287711048	9	17238498	0.000146861	0.247714808	1094	0.002286997	0.015548107	0.178329113
48126269	2	4855346	0.000146875	0.101919561	1094	0.002286997	0.015547946	0.178329113
158747444	5	7622758	0.000146956	0.039305302	1094	0.002286997	0.015546982	0.178329113
255468992	8	13439464	0.00014698	0.02833638	1094	0.002286997	0.015546692	0.178329113
56697843	2	13426920	0.000147041	0.152650823	1094	0.002286997	0.015545973	0.178329113
107059322	3	27851149	0.000147239	0.031078611	1094	0.002286997	0.015543631	0.178329113
282430009	9	11957459	0.000147343	0.439213894	1094	0.002286997	0.015542394	0.178329113
61826481	2	18555558	0.000148085	0.029250457	1094	0.002286997	0.015533636	0.178914544
244438730	8	2409202	0.000148918	0.016453382	1094	0.002286997	0.015523856	0.179607789
331713058	11	15020501	0.00014973	0.272394881	1094	0.002286997	0.015514365	0.180130446
220781153	7	8449246	0.00014987	0.067641682	1094	0.002286997	0.015512732	0.180130446
177609866	5	26485180	0.000151229	0.011882998	1094	0.002286997	0.015496996	0.181448805
240382471	7	28050564	0.000152394	0.024680073	1094	0.002286997	0.015483609	0.182531363
52464524	2	9193601	0.000152845	0.085923218	1094	0.002286997	0.01547846	0.182722506
357177682	12	11464019	0.000153745	0.016453382	1094	0.002286997	0.015468223	0.182722506
353112712	12	7399049	0.000153747	0.034277879	1094	0.002286997	0.015468202	0.182722506
4470541	1	4470541	0.000153998	0.114716636	1094	0.002286997	0.015465362	0.182722506
129044809	4	13422817	0.000154031	0.035191956	1094	0.002286997	0.015464988	0.182722506
227552783	7	15220876	0.000154135	0.059414991	1094	0.002286997	0.015463808	0.182722506
343804870	11	27112313	0.000154503	0.023765996	1094	0.002286997	0.015459652	0.182846045
164425897	5	13301211	0.000155503	0.055758684	1094	0.002286997	0.015448406	0.183715789
324042260	11	7349703	0.000157341	0.087294333	1094	0.002286997	0.015427916	0.185571651
181156157	6	73037	0.000157665	0.041590494	1094	0.002286997	0.015424327	0.185638438
227117763	7	14785856	0.000158383	0.103747715	1094	0.002286997	0.015416405	0.18616793
170354752	5	19230066	0.000158921	0.073583181	1094	0.002286997	0.015410497	0.186262933
324307880	11	7615323	0.000159001	0.05393053	1094	0.002286997	0.015409617	0.186262933
228157576	7	15825669	0.000160541	0.0511883	1094	0.002286997	0.015392823	0.187749109
172915549	5	21790863	0.000161654	0.01691042	1094	0.002286997	0.015380782	0.188124931
201632073	6	20548953	0.000162156	0.177787934	1094	0.002286997	0.01537538	0.188124931
282615157	9	12142607	0.000162252	0.494515539	1094	0.002286997	0.015374344	0.188124931
239863141	7	27531234	0.000162252	0.064899452	1094	0.002286997	0.015374342	0.188124931
119824485	4	4202493	0.000162394	0.063071298	1094	0.002286997	0.015372818	0.188124931
344318753	11	27626196	0.00016249	0.093235832	1094	0.002286997	0.015371793	0.188124931
21892358	1	21892358	0.000163858	0.075411335	1094	0.002286997	0.015357178	0.189393124
241307971	7	28976064	0.00016429	0.033363803	1094	0.002286997	0.015352596	0.189575734
347721060	12	2007397	0.00016476	0.048903108	1094	0.002286997	0.015347612	0.189788029
248723902	8	6694374	0.000165021	0.22714808	1094	0.002286997	0.015344857	0.189788029
197416082	6	16332962	0.000165493	0.031992687	1094	0.002286997	0.015339879	0.190015882
113765761	3	34557588	0.000166776	0.062157221	1094	0.002286997	0.015326425	0.191172321
52739354	2	9468431	0.000168042	0.017367459	1094	0.002286997	0.015313247	0.192256598
11993815	1	11993815	0.000168276	0.050274223	1094	0.002286997	0.015310821	0.192256598
290667589	9	20195039	0.000168962	0.058957952	1094	0.002286997	0.015303732	0.192615958
248925327	8	6895799	0.000169448	0.067184644	1094	0.002286997	0.01529873	0.192615958
274431861	9	3959311	0.000169499	0.019652651	1094	0.002286997	0.015298203	0.192615958
239909495	7	27577588	0.000169802	0.074954296	1094	0.002286997	0.0152951	0.192615958
96392124	3	17183951	0.000170171	0.110603291	1094	0.002286997	0.015291318	0.192615958
271427505	9	954955	0.000170257	0.037934186	1094	0.002286997	0.015290432	0.192615958
33304932	1	33304932	0.000170761	0.048446069	1094	0.002286997	0.015285282	0.192871611
102416647	3	23208474	0.000171098	0.095521024	1094	0.002286997	0.01528185	0.192937746
99248381	3	20040208	0.000172437	0.041133455	1094	0.002286997	0.015268274	0.194131672
274920685	9	4448135	0.000174034	0.076325411	1094	0.002286997	0.015252221	0.195316314
53565770	2	10294847	0.000174234	0.112431444	1094	0.002286997	0.015250212	0.195316314
52186477	2	8915554	0.000174334	0.090036563	1094	0.002286997	0.015249216	0.195316314
270588966	9	116416	0.00017531	0.085466179	1094	0.002286997	0.015239495	0.196092796
164317700	5	13193014	0.000176803	0.020566728	1094	0.002286997	0.015224725	0.19741073
284758112	9	14285562	0.000177057	0.097349177	1094	0.002286997	0.015222221	0.19741073
345170549	11	28477992	0.000177807	0.190127971	1094	0.002286997	0.015214864	0.197928333
324705365	11	8012808	0.000178447	0.040219378	1094	0.002286997	0.015208605	0.198059433
136039877	4	20417885	0.000178632	0.04250457	1094	0.002286997	0.015206807	0.198059433
141311893	4	25689901	0.000178782	0.100091408	1094	0.002286997	0.015205346	0.198059433
277863459	9	7390909	0.000179483	0.02285192	1094	0.002286997	0.015198526	0.198519606
220642658	7	8310751	0.000180176	0.03702011	1094	0.002286997	0.015191814	0.198968982
163618255	5	12493569	0.000180479	0.053016453	1094	0.002286997	0.01518889	0.198986563
129748254	4	14126262	0.000181147	0.04250457	1094	0.002286997	0.015182461	0.199405707
148494568	4	32872576	0.000181816	0.07952468	1094	0.002286997	0.015176042	0.199598451
233710078	7	21378171	0.000181898	0.080438757	1094	0.002286997	0.015175261	0.199598451
137057187	4	21435195	0.000182691	0.017367459	1094	0.002286997	0.015167682	0.199876381
351321964	12	5608301	0.000182727	0.061700183	1094	0.002286997	0.015167338	0.199876381
226965190	7	14633283	0.000183734	0.042047532	1094	0.002286997	0.015157772	0.200618497
112269216	3	33061043	0.000183989	0.04250457	1094	0.002286997	0.015155363	0.200618497
28212035	1	28212035	0.000184274	0.083638026	1094	0.002286997	0.015152668	0.200618497
228018952	7	15687045	0.000185048	0.158135283	1094	0.002286997	0.015145373	0.201145266
214264913	7	1933006	0.000185472	0.09369287	1094	0.002286997	0.015141383	0.201291371
144636953	4	29014961	0.000186301	0.05393053	1094	0.002286997	0.015133626	0.201801018
362954373	12	17240710	0.000186729	0.075411335	1094	0.002286997	0.015129631	0.201801018
181181876	6	98756	0.000186815	0.109232176	1094	0.002286997	0.015128828	0.201801018
221143645	7	8811738	0.000188098	0.023308958	1094	0.002286997	0.015116916	0.202870869
60024900	2	16753977	0.00018872	0.041590494	1094	0.002286997	0.015111171	0.203225587
224348801	7	12016894	0.000190078	0.06535649	1094	0.002286997	0.015098687	0.204214802
227918601	7	15586694	0.000190227	0.079981718	1094	0.002286997	0.015097324	0.204214802
228200148	7	15868241	0.000190792	0.041133455	1094	0.002286997	0.015092168	0.204504213
228011540	7	15679633	0.000192005	0.089579525	1094	0.002286997	0.01508114	0.204594312
263082224	8	21052696	0.000192038	0.017367459	1094	0.002286997	0.015080839	0.204594312
284661649	9	14189099	0.000192166	0.021937843	1094	0.002286997	0.015079675	0.204594312
33789099	1	33789099	0.000192224	0.12202925	1094	0.002286997	0.015079154	0.204594312
354732641	12	9018978	0.000192351	0.043418647	1094	0.002286997	0.015078005	0.204594312
344484437	11	27791880	0.000193419	0.293418647	1094	0.002286997	0.015068367	0.20541565
305929001	10	12443731	0.000194124	0.072669104	1094	0.002286997	0.015062034	0.205849426
70277928	2	27007005	0.000194743	0.106489945	1094	0.002286997	0.015056497	0.206190262
192982067	6	11898947	0.000195158	0.066727605	1094	0.002286997	0.015052794	0.206266626
106274031	3	27065858	0.000195497	0.026508227	1094	0.002286997	0.015049776	0.206266626
288555159	9	18082609	0.000195708	0.013711152	1094	0.002286997	0.015047902	0.206266626
85978203	3	6770030	0.000197071	0.027422303	1094	0.002286997	0.015035824	0.207388427
220941828	7	8609921	0.00019786	0.052559415	1094	0.002286997	0.015028874	0.207559255
372462521	12	26748858	0.000197898	0.09095064	1094	0.002286997	0.015028538	0.207559255
301100472	10	7615202	0.000198313	0.094149909	1094	0.002286997	0.015024891	0.207559255
241281340	7	28949433	0.000198431	0.019195612	1094	0.002286997	0.015023864	0.207559255
192937797	6	11854677	0.000198855	0.042961609	1094	0.002286997	0.015020151	0.207689533
329001138	11	12308581	0.000201141	0.103747715	1094	0.002286997	0.015000267	0.209761338
162347959	5	11223273	0.000202011	0.114259598	1094	0.002286997	0.014992757	0.210352625
309251121	10	15765851	0.000204172	0.122486289	1094	0.002286997	0.014974246	0.212040919
228188994	7	15857087	0.000204244	0.056215722	1094	0.002286997	0.014973638	0.212040919
273425549	9	2952999	0.000204963	0.103290676	1094	0.002286997	0.014967523	0.21246973
26580676	1	26580676	0.000205666	0.084095064	1094	0.002286997	0.014961573	0.212874463
231181956	7	18850049	0.000205968	0.070840951	1094	0.002286997	0.014959023	0.212874463
304256490	10	10771220	0.00020658	0.031535649	1094	0.002286997	0.014953861	0.213189496
191248300	6	10165180	0.00020823	0.123857404	1094	0.002286997	0.014940024	0.214123443
262167562	8	20138034	0.000208414	0.071755027	1094	0.002286997	0.014938491	0.214123443
119001625	4	3379633	0.000208443	0.086837294	1094	0.002286997	0.014938248	0.214123443
175536373	5	24411687	0.00020872	0.041590494	1094	0.002286997	0.01493594	0.214123443
274463969	9	3991419	0.000210004	0.058500914	1094	0.002286997	0.014925276	0.214876035
21632205	1	21632205	0.000210073	0.013254113	1094	0.002286997	0.014924703	0.214876035
239946747	7	27614840	0.000210891	0.212065814	1094	0.002286997	0.014917945	0.215346549
228194565	7	15862658	0.000211154	0.078610603	1094	0.002286997	0.014915779	0.215346549
241324175	7	28992268	0.000212293	0.01691042	1094	0.002286997	0.014906426	0.216141352
119920463	4	4298471	0.000212557	0.092321755	1094	0.002286997	0.014904268	0.216141352
305034541	10	11549271	0.000213398	0.032906764	1094	0.002286997	0.0148974	0.216679319
243996673	8	1967145	0.000214925	0.043418647	1094	0.002286997	0.014885011	0.217909985
322432800	11	5740243	0.000215528	0.059414991	1094	0.002286997	0.014880138	0.218180587
177849864	5	26725178	0.000215882	0.06261426	1094	0.002286997	0.014877287	0.218180587
343882733	11	27190176	0.000216135	0.030621572	1094	0.002286997	0.014875246	0.218180587
120026412	4	4404420	0.000216976	0.017824497	1094	0.002286997	0.014868495	0.218711232
241346962	7	29015055	0.000217945	0.012340037	1094	0.002286997	0.01486075	0.219369094
272853026	9	2380476	0.000219207	0.048903108	1094	0.002286997	0.014850721	0.220318856
127145423	4	11523431	0.000219654	0.045703839	1094	0.002286997	0.014847175	0.220449281
278574718	9	8102168	0.000224371	0.03702011	1094	0.002286997	0.014810254	0.224227316
200304958	6	19221838	0.000224484	0.093235832	1094	0.002286997	0.014809378	0.224227316
330013104	11	13320547	0.000224647	0.157678245	1094	0.002286997	0.01480812	0.224227316
116012961	4	390969	0.000224822	0.037477148	1094	0.002286997	0.014806766	0.224227316
265137612	8	23108084	0.000225035	0.077696527	1094	0.002286997	0.014805117	0.224227316
277628604	9	7156054	0.00022646	0.038848263	1094	0.002286997	0.014794151	0.225323228
155829256	5	4704570	0.000227264	0.128884826	1094	0.002286997	0.014787994	0.225799129
177086214	5	25961528	0.000228668	0.024680073	1094	0.002286997	0.014777293	0.226869173
257446363	8	15416835	0.000230401	0.08820841	1094	0.002286997	0.014764178	0.227953821
159330334	5	8205648	0.000230419	0.158135283	1094	0.002286997	0.014764043	0.227953821
135070730	4	19448738	0.000232009	0.060786106	1094	0.002286997	0.014752097	0.229132264
197196613	6	16113493	0.000232555	0.05393053	1094	0.002286997	0.014748013	0.229132264
157152512	5	6027826	0.000232601	0.137568556	1094	0.002286997	0.014747668	0.229132264
226864936	7	14533029	0.000234123	0.044332724	1094	0.002286997	0.01473634	0.230279618
333151008	11	16458451	0.000234684	0.059872029	1094	0.002286997	0.014732182	0.230279618
95762094	3	16553921	0.000234762	0.139396709	1094	0.002286997	0.014731606	0.230279618
278098511	9	7625961	0.000235123	0.07952468	1094	0.002286997	0.014728936	0.230308093
148644439	4	33022447	0.00023558	0.022394881	1094	0.002286997	0.014725564	0.230430131
240011185	7	27679278	0.000236703	0.012797075	1094	0.002286997	0.014717303	0.231202719
116304698	4	682706	0.00023949	0.036563071	1094	0.002286997	0.014696975	0.23359587
109292779	3	30084606	0.000240152	0.036106033	1094	0.002286997	0.01469218	0.233684255
76328688	2	33057765	0.000240325	0.179616088	1094	0.002286997	0.01469093	0.233684255
147337774	4	31715782	0.000240592	0.048446069	1094	0.002286997	0.014689007	0.233684255
62357574	2	19086651	0.000241017	0.200639854	1094	0.002286997	0.01468594	0.233769946
292848168	9	22375618	0.000241406	0.06261426	1094	0.002286997	0.014683137	0.233820484
96175309	3	16967136	0.000242881	0.302559415	1094	0.002286997	0.01467256	0.234381788
99256761	3	20048588	0.000242934	0.132541133	1094	0.002286997	0.014672182	0.234381788
323904709	11	7212152	0.000243	0.031078611	1094	0.002286997	0.014671714	0.234381788
241260451	7	28928544	0.000244403	0.044332724	1094	0.002286997	0.014661713	0.235408372
295424745	10	1939475	0.000245281	0.081809872	1094	0.002286997	0.014655488	0.235809099
54069318	2	10798395	0.00024588	0.086380256	1094	0.002286997	0.014651254	0.235809099
90367990	3	11159817	0.000245989	0.0511883	1094	0.002286997	0.014650485	0.235809099
282427697	9	11955147	0.000246227	0.454296161	1094	0.002286997	0.014648807	0.235809099
239746585	7	27414678	0.00024652	0.113802559	1094	0.002286997	0.014646745	0.235809099
63316225	2	20045302	0.000247433	0.064899452	1094	0.002286997	0.014640328	0.236356342
217264789	7	4932882	0.000248437	0.157221207	1094	0.002286997	0.014633291	0.236989887
298881197	10	5395927	0.00024943	0.043418647	1094	0.002286997	0.014626369	0.23742741
52273173	2	9002250	0.000249581	0.195612431	1094	0.002286997	0.01462532	0.23742741
97998706	3	18790533	0.000249945	0.043418647	1094	0.002286997	0.014622791	0.237447899
360222269	12	14508606	0.000253847	0.099177331	1094	0.002286997	0.014595903	0.240630526
364991244	12	19277581	0.000254071	0.098720293	1094	0.002286997	0.014594371	0.240630526
281881143	9	11408593	0.000254727	0.141224863	1094	0.002286997	0.014589895	0.240630526
54069231	2	10798308	0.00025476	0.070383912	1094	0.002286997	0.01458967	0.240630526
344484486	11	27791929	0.000255045	0.250914077	1094	0.002286997	0.014587731	0.240630526
141602716	4	25980724	0.000255377	0.122943327	1094	0.002286997	0.014585474	0.240630526
175419013	5	24294327	0.000256254	0.02559415	1094	0.002286997	0.014579525	0.241129203
329775964	11	13083407	0.00025717	0.063985375	1094	0.002286997	0.014573332	0.241663235
197638679	6	16555559	0.000257809	0.069469835	1094	0.002286997	0.014569026	0.241700782
328012254	11	11319697	0.000257907	0.112888483	1094	0.002286997	0.014568366	0.241700782
124390026	4	8768034	0.000258288	0.047531993	1094	0.002286997	0.014565805	0.241731151
226924518	7	14592611	0.000258941	0.034734918	1094	0.002286997	0.014561422	0.242015795
249177888	8	7148360	0.000259597	0.117458867	1094	0.002286997	0.014557031	0.242302528
270782083	9	309533	0.00025999	0.023765996	1094	0.002286997	0.014554406	0.242343177
129742754	4	14120762	0.000260541	0.125228519	1094	0.002286997	0.014550732	0.242530821
323893323	11	7200766	0.000263192	0.037934186	1094	0.002286997	0.014533166	0.244670247
192937880	6	11854760	0.000264783	0.051645338	1094	0.002286997	0.01452271	0.245819823
19752820	1	19752820	0.000266783	0.040219378	1094	0.002286997	0.014509659	0.247344925
259618856	8	17589328	0.000268669	0.031992687	1094	0.002286997	0.014497436	0.248761249
34428187	1	34428187	0.000269537	0.062157221	1094	0.002286997	0.014491841	0.2492322
51298826	2	8027903	0.000270761	0.141224863	1094	0.002286997	0.014483985	0.250006191
10155751	1	10155751	0.000271834	0.117458867	1094	0.002286997	0.014477124	0.250006191
155881915	5	4757229	0.000272099	0.155850091	1094	0.002286997	0.01447543	0.250006191
41660618	1	41660618	0.0002727	0.040676417	1094	0.002286997	0.014471608	0.250006191
64067376	2	20796453	0.000272918	0.048446069	1094	0.002286997	0.014470218	0.250006191
227251116	7	14919209	0.000273085	0.081352834	1094	0.002286997	0.014469158	0.250006191
38588091	1	38588091	0.000273229	0.033363803	1094	0.002286997	0.014468244	0.250006191
278537773	9	8065223	0.000273258	0.037477148	1094	0.002286997	0.01446806	0.250006191
44786440	2	1515517	0.000275862	0.022394881	1094	0.002286997	0.014451614	0.251864155
197638631	6	16555511	0.000276015	0.023308958	1094	0.002286997	0.014450649	0.251864155
250105179	8	8075651	0.000277212	0.134826325	1094	0.002286997	0.014443148	0.252623548
98901376	3	19693203	0.000279394	0.055301645	1094	0.002286997	0.014429551	0.254278053
286185567	9	15713017	0.000280147	0.056215722	1094	0.002286997	0.014424885	0.254629124
263486179	8	21456651	0.000280815	0.021937843	1094	0.002286997	0.014420755	0.254902195
344518420	11	27825863	0.000282301	0.037934186	1094	0.002286997	0.014411601	0.255916595
209236491	6	28153371	0.000283108	0.015539305	1094	0.002286997	0.014406651	0.256109487
98525230	3	19317057	0.000283253	0.048446069	1094	0.002286997	0.014405768	0.256109487
179067057	5	27942371	0.000284144	0.029250457	1094	0.002286997	0.014400317	0.256581361
52298641	2	9027718	0.000285271	0.21023766	1094	0.002286997	0.01439346	0.256986311
283726021	9	13253471	0.000285773	0.046617916	1094	0.002286997	0.014390409	0.256986311
327793723	11	11101166	0.000286039	0.021023766	1094	0.002286997	0.014388795	0.256986311
221063615	7	8731708	0.000286477	0.113802559	1094	0.002286997	0.014386144	0.256986311
131590968	4	15968976	0.000286533	0.110146252	1094	0.002286997	0.014385804	0.256986311
70008834	2	26737911	0.000286816	0.033820841	1094	0.002286997	0.014384092	0.256986311
116198375	4	576383	0.000287806	0.064899452	1094	0.002286997	0.014378121	0.257044423
286615312	9	16142762	0.000287891	0.043875686	1094	0.002286997	0.014377606	0.257044423
133651756	4	18029764	0.000288253	0.115630713	1094	0.002286997	0.014375429	0.257044423
109246397	3	30038224	0.000288364	0.041133455	1094	0.002286997	0.014374765	0.257044423
106159692	3	26951519	0.00029019	0.02833638	1094	0.002286997	0.014363822	0.258340137
275389502	9	4916952	0.000291159	0.148537477	1094	0.002286997	0.014358043	0.258760045
290673166	9	20200616	0.000291421	0.100548446	1094	0.002286997	0.014356486	0.258760045
52661260	2	9390337	0.000291781	0.336380256	1094	0.002286997	0.014354345	0.258760045
51000390	2	7729467	0.00029306	0.042961609	1094	0.002286997	0.014346766	0.259562121
164934258	5	13809572	0.00029379	0.099177331	1094	0.002286997	0.014342455	0.259876684
212823924	7	492017	0.000295675	0.27833638	1094	0.002286997	0.01433137	0.261096352
288640929	9	18168379	0.000295921	0.061243144	1094	0.002286997	0.014329924	0.261096352
290173685	9	19701135	0.000298385	0.027879342	1094	0.002286997	0.014315556	0.262935664
17178241	1	17178241	0.000299636	0.100548446	1094	0.002286997	0.014308305	0.263074526
244165953	8	2136425	0.000299832	0.117001828	1094	0.002286997	0.014307174	0.263074526
257202364	8	15172836	0.000300086	0.120201097	1094	0.002286997	0.014305706	0.263074526
153081737	5	1957051	0.000300106	0.035648995	1094	0.002286997	0.01430559	0.263074526
323802796	11	7110239	0.000300918	0.087751371	1094	0.002286997	0.014300907	0.263074526
161013292	5	9888606	0.000301221	0.103747715	1094	0.002286997	0.014299165	0.263074526
263452535	8	21423007	0.000301502	0.019195612	1094	0.002286997	0.01429755	0.263074526
323216124	11	6523567	0.000301577	0.061243144	1094	0.002286997	0.014297116	0.263074526
18117086	1	18117086	0.000302777	0.128427788	1094	0.002286997	0.014290238	0.26378906
288518003	9	18045453	0.000303543	0.019195612	1094	0.002286997	0.01428586	0.263903579
159501099	5	8376413	0.000303669	0.021480804	1094	0.002286997	0.014285138	0.263903579
233605824	7	21273917	0.00030539	0.099634369	1094	0.002286997	0.01427535	0.265066649
241306193	7	28974286	0.000305939	0.057129799	1094	0.002286997	0.014272239	0.265139438
300621327	10	7136057	0.000306238	0.054387569	1094	0.002286997	0.014270543	0.265139438
128350103	4	12728111	0.000307068	0.095063985	1094	0.002286997	0.014265857	0.265403189
323729979	11	7037422	0.000307309	0.162705667	1094	0.002286997	0.014264501	0.265403189
220788174	7	8456267	0.000308457	0.035191956	1094	0.002286997	0.014258037	0.265540234
198541860	6	17458740	0.000309187	0.114716636	1094	0.002286997	0.014253946	0.265540234
298887102	10	5401832	0.000309395	0.293875686	1094	0.002286997	0.014252781	0.265540234
260115068	8	18085540	0.000309571	0.089579525	1094	0.002286997	0.014251793	0.265540234
193603164	6	12520044	0.000309721	0.07952468	1094	0.002286997	0.014250957	0.265540234
51097399	2	7826476	0.000309765	0.111974406	1094	0.002286997	0.014250711	0.265540234
52156996	2	8886073	0.000311152	0.092321755	1094	0.002286997	0.014242968	0.265890783
239829086	7	27497179	0.000311171	0.106489945	1094	0.002286997	0.014242862	0.265890783
359359776	12	13646113	0.000311324	0.012340037	1094	0.002286997	0.014242014	0.265890783
310590122	10	17104852	0.000313101	0.085009141	1094	0.002286997	0.014232151	0.26708019
288512778	9	18040228	0.00031471	0.023308958	1094	0.002286997	0.014223274	0.26812282
208916452	6	27833332	0.000315388	0.095521024	1094	0.002286997	0.014219548	0.268370543
163486467	5	12361781	0.000316672	0.094606947	1094	0.002286997	0.014212515	0.269132413
349828197	12	4114534	0.000320219	0.128427788	1094	0.002286997	0.014193221	0.271814603
11993848	1	11993848	0.000321119	0.055758684	1094	0.002286997	0.014188365	0.272244683
353585804	12	7872141	0.000322712	0.10511883	1094	0.002286997	0.014179792	0.273261781
265545220	8	23515692	0.000323615	0.071755027	1094	0.002286997	0.014174957	0.273454271
286179990	9	15707440	0.000323728	0.089122486	1094	0.002286997	0.01417435	0.273454271
277946446	9	7473896	0.000327408	0.034734918	1094	0.002286997	0.014154782	0.275488019
52330926	2	9060003	0.000327755	0.101919561	1094	0.002286997	0.014152948	0.275488019
294599961	10	1114691	0.000327818	0.117915905	1094	0.002286997	0.014152617	0.275488019
316888189	11	195632	0.00032798	0.058957952	1094	0.002286997	0.014151758	0.275488019
132082844	4	16460852	0.000328212	0.031535649	1094	0.002286997	0.014150534	0.275488019
151626842	5	502156	0.000328519	0.038391225	1094	0.002286997	0.014148914	0.275488019
221067042	7	8735135	0.000329593	0.029250457	1094	0.002286997	0.014143266	0.276054506
178574094	5	27449408	0.000330245	0.021480804	1094	0.002286997	0.014139844	0.276267094
74964602	2	31693679	0.000334406	0.06809872	1094	0.002286997	0.014118173	0.279410495
171823622	5	20698936	0.000335019	0.105575868	1094	0.002286997	0.014115	0.279586365
229396605	7	17064698	0.000336919	0.054844607	1094	0.002286997	0.014105212	0.280801519
239746960	7	27415053	0.000337285	0.068555759	1094	0.002286997	0.014103333	0.280801519
287723345	9	17250795	0.000339461	0.03976234	1094	0.002286997	0.014092202	0.281741128
52232208	2	8961285	0.000339751	0.264625229	1094	0.002286997	0.014090726	0.281741128
21260180	1	21260180	0.000339958	0.02559415	1094	0.002286997	0.014089672	0.281741128
282927080	9	12454530	0.000340039	0.302102377	1094	0.002286997	0.014089261	0.281741128
11994210	1	11994210	0.000340615	0.070840951	1094	0.002286997	0.014086333	0.281881412
35951073	1	35951073	0.000342071	0.277422303	1094	0.002286997	0.014078951	0.282386392
163751505	5	12626819	0.000342477	0.012340037	1094	0.002286997	0.014076899	0.282386392
299742052	10	6256782	0.000342708	0.035191956	1094	0.002286997	0.014075732	0.282386392
349824403	12	4110740	0.000342854	0.033363803	1094	0.002286997	0.014074995	0.282386392
227973923	7	15642016	0.000343982	0.243601463	1094	0.002286997	0.01406931	0.282979664
332754307	11	16061750	0.000345134	0.057586837	1094	0.002286997	0.014063525	0.283433247
51395278	2	8124355	0.000345351	0.03976234	1094	0.002286997	0.014062438	0.283433247
221116715	7	8784808	0.000346606	0.025137112	1094	0.002286997	0.014056159	0.283605319
288457760	9	17985210	0.000346723	0.037477148	1094	0.002286997	0.014055578	0.283605319
273027378	9	2554828	0.00034705	0.030164534	1094	0.002286997	0.014053946	0.283605319
263643136	8	21613608	0.000347657	0.114716636	1094	0.002286997	0.014050921	0.283605319
21683872	1	21683872	0.000348579	0.010511883	1094	0.002286997	0.014046339	0.283605319
119863507	4	4241515	0.000348703	0.081352834	1094	0.002286997	0.014045722	0.283605319
120348226	4	4726234	0.000348717	0.090493601	1094	0.002286997	0.014045653	0.283605319
177497209	5	26372523	0.000348832	0.024680073	1094	0.002286997	0.014045084	0.283605319
241306184	7	28974277	0.000351734	0.041133455	1094	0.002286997	0.014030748	0.285380977
70448705	2	27177782	0.000351839	0.049817185	1094	0.002286997	0.014030234	0.285380977
226996384	7	14664477	0.000352749	0.037934186	1094	0.002286997	0.014025766	0.285509984
54070420	2	10799497	0.000353261	0.092778793	1094	0.002286997	0.014023257	0.285509984
137072763	4	21450771	0.000353418	0.085009141	1094	0.002286997	0.014022489	0.285509984
273958588	9	3486038	0.000353754	0.048903108	1094	0.002286997	0.014020846	0.285509984
323759067	11	7066510	0.000354057	0.08820841	1094	0.002286997	0.014019365	0.285509984
321119767	11	4427210	0.000355445	0.044332724	1094	0.002286997	0.014012593	0.286296868
318656384	11	1963827	0.00035776	0.067641682	1094	0.002286997	0.014001366	0.287826961
347636686	12	1923023	0.000358943	0.050274223	1094	0.002286997	0.013995654	0.288444284
166092823	5	14968137	0.000359954	0.213893967	1094	0.002286997	0.01399079	0.288527922
282624736	9	12152186	0.000359999	0.458409506	1094	0.002286997	0.013990574	0.288527922
25718276	1	25718276	0.000360528	0.101462523	1094	0.002286997	0.013988035	0.288527922
120555252	4	4933260	0.000360711	0.072212066	1094	0.002286997	0.013987155	0.288527922
281219853	9	10747303	0.000361189	0.373857404	1094	0.002286997	0.013984867	0.288577016
307501989	10	14016719	0.000363196	0.045703839	1094	0.002286997	0.013975282	0.289846905
18716428	1	18716428	0.000364227	0.148080439	1094	0.002286997	0.013970379	0.290335643
119527497	4	3905505	0.000364728	0.048446069	1094	0.002286997	0.013968005	0.290400617
98504811	3	19296638	0.00036537	0.189670932	1094	0.002286997	0.013964961	0.290578658
344510078	11	27817521	0.000366986	0.15904936	1094	0.002286997	0.013957331	0.291529363
240099144	7	27767237	0.000368304	0.038391225	1094	0.002286997	0.013951133	0.292241343
163617343	5	12492657	0.000368762	0.060786106	1094	0.002286997	0.013948981	0.292270852
107630987	3	28422814	0.000369234	0.035191956	1094	0.002286997	0.013946771	0.29231052
164299676	5	13174990	0.00036975	0.087751371	1094	0.002286997	0.013944356	0.29238538
227006552	7	14674645	0.000371445	0.027879342	1094	0.002286997	0.013936449	0.293278274
164066714	5	12942028	0.000371977	0.020566728	1094	0.002286997	0.013933974	0.293278274
150191476	4	34569484	0.000372245	0.114259598	1094	0.002286997	0.013932729	0.293278274
329476986	11	12784429	0.000372571	0.074497258	1094	0.002286997	0.013931215	0.293278274
120350040	4	4728048	0.000374178	0.075868373	1094	0.002286997	0.013923775	0.294209185
239047429	7	26715522	0.000374659	0.068555759	1094	0.002286997	0.013921553	0.294253948
252152783	8	10123255	0.000375571	0.037934186	1094	0.002286997	0.01391735	0.294636533
172889774	5	21765088	0.000376419	0.019652651	1094	0.002286997	0.013913452	0.294826663
194402979	6	13319859	0.000376663	0.110146252	1094	0.002286997	0.013912327	0.294826663
245794627	8	3765099	0.000377477	0.15904936	1094	0.002286997	0.013908598	0.294836784
301238721	10	7753451	0.000377703	0.112431444	1094	0.002286997	0.013907561	0.294836784
338593395	11	21900838	0.000378392	0.106032907	1094	0.002286997	0.013904414	0.294836784
239606391	7	27274484	0.000378932	0.115173675	1094	0.002286997	0.013901947	0.294836784
103332686	3	24124513	0.000379023	0.034734918	1094	0.002286997	0.013901531	0.294836784
204556509	6	23473389	0.000379227	0.075868373	1094	0.002286997	0.013900601	0.294836784
258707958	8	16678430	0.000381811	0.240859232	1094	0.002286997	0.013888864	0.296512948
244236058	8	2206530	0.000385802	0.045703839	1094	0.002286997	0.013870891	0.299179368
239626097	7	27294190	0.000386519	0.22166362	1094	0.002286997	0.013867682	0.299179368
241501927	7	29170020	0.000387234	0.033363803	1094	0.002286997	0.013864487	0.299179368
227936495	7	15604588	0.000387554	0.071755027	1094	0.002286997	0.013863059	0.299179368
60926826	2	17655903	0.000387608	0.031078611	1094	0.002286997	0.01386282	0.299179368
188909422	6	7826302	0.000387833	0.039305302	1094	0.002286997	0.013861817	0.299179368
183571528	6	2488408	0.000390057	0.109232176	1094	0.002286997	0.013851935	0.300088858
99050127	3	19841954	0.000390253	0.12202925	1094	0.002286997	0.013851064	0.300088858
169397322	5	18272636	0.00039031	0.098263254	1094	0.002286997	0.013850814	0.300088858
329408553	11	12715996	0.000391287	0.031992687	1094	0.002286997	0.013846493	0.30050699
282507249	9	12034699	0.000392749	0.418190128	1094	0.002286997	0.013840048	0.301016193
17138088	1	17138088	0.000392818	0.103747715	1094	0.002286997	0.013839744	0.301016193
76714081	2	33443158	0.000393414	0.019652651	1094	0.002286997	0.013837123	0.301140436
322435930	11	5743373	0.000395101	0.10786106	1094	0.002286997	0.013829731	0.302019117
220693638	7	8361731	0.000395433	0.057129799	1094	0.002286997	0.013828278	0.302019117
227576772	7	15244865	0.000396672	0.035648995	1094	0.002286997	0.013822872	0.302505657
273941929	9	3469379	0.000396969	0.040676417	1094	0.002286997	0.013821579	0.302505657
248790793	8	6761265	0.000397379	0.042961609	1094	0.002286997	0.013819797	0.302505657
62400777	2	19129854	0.000398315	0.387111517	1094	0.002286997	0.01381573	0.302639142
83060157	3	3851984	0.000398795	0.044332724	1094	0.002286997	0.013813653	0.302639142
277519170	9	7046620	0.000398906	0.015539305	1094	0.002286997	0.013813172	0.302639142
192936533	6	11853413	0.0003993	0.164533821	1094	0.002286997	0.013811465	0.302639142
12385315	1	12385315	0.000400198	0.043875686	1094	0.002286997	0.013807582	0.302700434
309070909	10	15585639	0.000400439	0.108318099	1094	0.002286997	0.013806545	0.302700434
179155298	5	28030612	0.00040069	0.037477148	1094	0.002286997	0.01380546	0.302700434
369703192	12	23989529	0.0004017	0.03702011	1094	0.002286997	0.01380111	0.303001332
364823080	12	19109417	0.000401962	0.178702011	1094	0.002286997	0.013799984	0.303001332
283533922	9	13061372	0.000403269	0.030164534	1094	0.002286997	0.013794377	0.303656258
161188070	5	10063384	0.000404811	0.085466179	1094	0.002286997	0.013787784	0.304486681
131583573	4	15961581	0.000405356	0.071755027	1094	0.002286997	0.01378546	0.304566281
5470196	1	5470196	0.000407404	0.162248629	1094	0.002286997	0.013776753	0.305106359
324323538	11	7630981	0.000407479	0.030621572	1094	0.002286997	0.013776434	0.305106359
227933709	7	15601802	0.000408239	0.038391225	1094	0.002286997	0.013773219	0.305106359
244407410	8	2377882	0.000408894	0.035191956	1094	0.002286997	0.013770448	0.305106359
248724727	8	6695199	0.000409089	0.037934186	1094	0.002286997	0.013769626	0.305106359
33508373	1	33508373	0.000409274	0.256855576	1094	0.002286997	0.013768844	0.305106359
120111168	4	4489176	0.000409335	0.088665448	1094	0.002286997	0.013768585	0.305106359
275298084	9	4825534	0.000409594	0.061700183	1094	0.002286997	0.013767493	0.305106359
33590022	1	33590022	0.000410662	0.127513711	1094	0.002286997	0.013762995	0.305173337
145097909	4	29475917	0.000410665	0.13345521	1094	0.002286997	0.013762982	0.305173337
239884803	7	27552896	0.000411004	0.065813528	1094	0.002286997	0.013761557	0.305173337
272833754	9	2361204	0.000414031	0.023308958	1094	0.002286997	0.013748883	0.306661303
84080285	3	4872112	0.000414279	0.112431444	1094	0.002286997	0.013747851	0.306661303
227049614	7	14717707	0.000414335	0.044332724	1094	0.002286997	0.013747617	0.306661303
57934408	2	14663485	0.000415447	0.073583181	1094	0.002286997	0.013742987	0.306786667
204928982	6	23845862	0.000415637	0.01691042	1094	0.002286997	0.013742198	0.306786667
277461543	9	6988993	0.000415831	0.022394881	1094	0.002286997	0.013741391	0.306786667
298841077	10	5355807	0.000417261	0.084552102	1094	0.002286997	0.013735462	0.307294128
164045120	5	12920434	0.000417405	0.076325411	1094	0.002286997	0.013734866	0.307294128
297409873	10	3924603	0.000418282	0.069469835	1094	0.002286997	0.013731242	0.307403064
201162331	6	20079211	0.00041844	0.16179159	1094	0.002286997	0.013730592	0.307403064
179067231	5	27942545	0.000420589	0.498628885	1094	0.002286997	0.013721747	0.308654638
227021061	7	14689154	0.000421159	0.069926874	1094	0.002286997	0.013719405	0.308674887
177436899	5	26312213	0.000421506	0.034277879	1094	0.002286997	0.013717983	0.308674887
277663630	9	7191080	0.000424636	0.021480804	1094	0.002286997	0.013705211	0.309988415
235937991	7	23606084	0.000425216	0.042961609	1094	0.002286997	0.013702854	0.309988415
244358436	8	2328908	0.000425346	0.045703839	1094	0.002286997	0.013702326	0.309988415
171881424	5	20756738	0.00042535	0.067184644	1094	0.002286997	0.013702308	0.309988415
253561737	8	11532209	0.000425535	0.022394881	1094	0.002286997	0.013701559	0.309988415
76809869	2	33538946	0.000426807	0.029250457	1094	0.002286997	0.013696404	0.310310893
101277662	3	22069489	0.000426873	0.129798903	1094	0.002286997	0.01369614	0.310310893
296096492	10	2611222	0.000429423	0.038391225	1094	0.002286997	0.013685858	0.31183763
180837773	5	29713087	0.000430441	0.067641682	1094	0.002286997	0.013681767	0.312250589
263538428	8	21508900	0.000431605	0.022394881	1094	0.002286997	0.013677108	0.31276719
227019514	7	14687607	0.000432238	0.047531993	1094	0.002286997	0.013674577	0.312899199
265293428	8	23263900	0.000433054	0.039305302	1094	0.002286997	0.013671319	0.313163248
167077420	5	15952734	0.000435752	0.1023766	1094	0.002286997	0.013660601	0.314785603
163110595	5	11985909	0.00043863	0.112888483	1094	0.002286997	0.013649236	0.316535413
362316285	12	16602622	0.000439411	0.271480804	1094	0.002286997	0.013646168	0.316761978
181114912	6	31792	0.000439858	0.083180987	1094	0.002286997	0.013644412	0.316761978
240002233	7	27670326	0.00044267	0.080438757	1094	0.002286997	0.013633414	0.318456318
52309754	2	9038831	0.000443721	0.279250457	1094	0.002286997	0.01362932	0.318821034
274671067	9	4198517	0.000444096	0.017824497	1094	0.002286997	0.013627862	0.318821034
163815606	5	12690920	0.000444572	0.020566728	1094	0.002286997	0.013626014	0.318832544
197416513	6	16333393	0.000445581	0.021480804	1094	0.002286997	0.0136221	0.319003225
274053620	9	3581070	0.000445741	0.063985375	1094	0.002286997	0.013621483	0.319003225
255906917	8	13877389	0.000446583	0.05393053	1094	0.002286997	0.013618225	0.319003225
164567025	5	13442339	0.00044665	0.018281536	1094	0.002286997	0.013617967	0.319003225
66472272	2	23201349	0.000447298	0.099634369	1094	0.002286997	0.013615465	0.31913735
344523265	11	27830708	0.000448475	0.026508227	1094	0.002286997	0.013610929	0.319648562
108062762	3	28854589	0.000449463	0.116087751	1094	0.002286997	0.013607133	0.320023594
22019577	1	22019577	0.000450042	0.020109689	1094	0.002286997	0.013604912	0.320107014
328557121	11	11864564	0.000451757	0.121572212	1094	0.002286997	0.013598347	0.320998135
269220235	8	27190707	0.000452689	0.019195612	1094	0.002286997	0.013594793	0.321330654
235648268	7	23316361	0.000454875	0.098263254	1094	0.002286997	0.01358648	0.322552488
99257136	3	20048963	0.000455503	0.1023766	1094	0.002286997	0.013584099	0.322624954
61826435	2	18555512	0.000455908	0.023765996	1094	0.002286997	0.013582568	0.322624954
157833316	5	6708630	0.000457411	0.022394881	1094	0.002286997	0.013576887	0.323239013
65685614	2	22414691	0.000457708	0.135283364	1094	0.002286997	0.01357577	0.323239013
61215274	2	17944351	0.00045982	0.053016453	1094	0.002286997	0.013567825	0.324246775
301836731	10	8351461	0.00046007	0.081809872	1094	0.002286997	0.01356689	0.324246775
67644991	2	24374068	0.000460644	0.028793419	1094	0.002286997	0.013564739	0.324321604
17178224	1	17178224	0.000461303	0.098720293	1094	0.002286997	0.013562272	0.324456411
290648965	9	20176415	0.000461813	0.057586837	1094	0.002286997	0.013560365	0.324486234
332108696	11	15416139	0.000462317	0.485374771	1094	0.002286997	0.013558485	0.324511154
13482518	1	13482518	0.000464331	0.119744059	1094	0.002286997	0.013550987	0.325493925
51148101	2	7877178	0.000464655	0.050274223	1094	0.002286997	0.013549781	0.325493925
137690213	4	22068221	0.000466557	0.11654479	1094	0.002286997	0.013542736	0.326336619
327373062	11	10680505	0.0004668	0.095978062	1094	0.002286997	0.01354184	0.326336619
214264862	7	1932955	0.000467722	0.182358318	1094	0.002286997	0.013538433	0.326652583
180964300	5	29839614	0.000468635	0.182815356	1094	0.002286997	0.013535072	0.326850199
19816957	1	19816957	0.000469218	0.435100548	1094	0.002286997	0.013532926	0.326850199
205780002	6	24696882	0.000469419	0.06261426	1094	0.002286997	0.013532187	0.326850199
273537382	9	3064832	0.00047087	0.032906764	1094	0.002286997	0.013526865	0.327087521
5544018	1	5544018	0.000470941	0.054387569	1094	0.002286997	0.013526606	0.327087521
200471201	6	19388081	0.000471175	0.031992687	1094	0.002286997	0.013525748	0.327087521
273659338	9	3186788	0.000475604	0.043418647	1094	0.002286997	0.013509614	0.32953741
47809440	2	4538517	0.000475655	0.098263254	1094	0.002286997	0.01350943	0.32953741
137066749	4	21444757	0.000476169	0.027879342	1094	0.002286997	0.013507566	0.329564522
194704037	6	13620917	0.000477004	0.056672761	1094	0.002286997	0.013504544	0.329813435
326536024	11	9843467	0.000478464	0.239488117	1094	0.002286997	0.013499275	0.330165798
317336552	11	643995	0.000478644	0.121115174	1094	0.002286997	0.013498624	0.330165798
318842105	11	2149548	0.000478942	0.104204753	1094	0.002286997	0.013497552	0.330165798
323354544	11	6661987	0.000479572	0.157678245	1094	0.002286997	0.013495285	0.330271914
123752342	4	8130350	0.000484362	0.124314442	1094	0.002286997	0.013478149	0.333155435
324215781	11	7523224	0.00048472	0.053016453	1094	0.002286997	0.013476875	0.333155435
92676900	3	13468727	0.000485922	0.170018282	1094	0.002286997	0.013472607	0.333650557
33644129	1	33644129	0.000486635	0.038848263	1094	0.002286997	0.013470078	0.333809897
163117826	5	11993140	0.000488078	0.101919561	1094	0.002286997	0.013464974	0.334388623
345364792	11	28672235	0.000488443	0.030621572	1094	0.002286997	0.013463684	0.334388623
228511271	7	16179364	0.000489271	0.129341865	1094	0.002286997	0.013460765	0.334478741
52618030	2	9347107	0.000490049	0.034277879	1094	0.002286997	0.013458026	0.334478741
281302869	9	10830319	0.000490345	0.055301645	1094	0.002286997	0.013456984	0.334478741
197129640	6	16046520	0.000490504	0.193784278	1094	0.002286997	0.013456426	0.334478741
89669231	3	10461058	0.00049228	0.03702011	1094	0.002286997	0.013450195	0.335360174
62303735	2	19032812	0.000492983	0.119744059	1094	0.002286997	0.013447736	0.335509319
247809673	8	5780145	0.000494469	0.024680073	1094	0.002286997	0.013442547	0.335941245
161716497	5	10591811	0.000494806	0.073583181	1094	0.002286997	0.013441373	0.335941245
288571976	9	18099426	0.000495071	0.023308958	1094	0.002286997	0.013440451	0.335941245
161498470	5	10373784	0.000495735	0.069012797	1094	0.002286997	0.013438138	0.33606334
344482118	11	27789561	0.00049776	0.355575868	1094	0.002286997	0.013431113	0.337106312
191246256	6	10163136	0.000499224	0.02559415	1094	0.002286997	0.013426049	0.337245213
160703265	5	9578579	0.000499358	0.106946984	1094	0.002286997	0.013425587	0.337245213
124393180	4	8771188	0.000499656	0.033363803	1094	0.002286997	0.013424559	0.337245213
241334486	7	29002579	0.000500346	0.012797075	1094	0.002286997	0.013422182	0.337245213
248138720	8	6109192	0.000500396	0.043875686	1094	0.002286997	0.013422008	0.337245213
239626088	7	27294181	0.000501589	0.168190128	1094	0.002286997	0.013417905	0.337674548
133659361	4	18037369	0.000502007	0.026508227	1094	0.002286997	0.013416468	0.337674548
285406229	9	14933679	0.000502689	0.040676417	1094	0.002286997	0.01341413	0.337805383
306545643	10	13060373	0.000504636	0.122486289	1094	0.002286997	0.013407467	0.338268464
365160254	12	19446591	0.000504693	0.078610603	1094	0.002286997	0.013407273	0.338268464
163304368	5	12179682	0.000504841	0.212522852	1094	0.002286997	0.013406766	0.338268464
235648283	7	23316376	0.000505342	0.140767824	1094	0.002286997	0.013405057	0.338277294
265815446	8	23785918	0.0005116	0.105575868	1094	0.002286997	0.013383847	0.341718152
65347746	2	22076823	0.000512075	0.313985375	1094	0.002286997	0.013382251	0.341718152
10415163	1	10415163	0.000512088	0.059872029	1094	0.002286997	0.013382206	0.341718152
322426479	11	5733922	0.000512453	0.175959781	1094	0.002286997	0.013380977	0.341718152
221917856	7	9585949	0.000513833	0.102833638	1094	0.002286997	0.013376344	0.342309037
360817204	12	15103541	0.000514589	0.069012797	1094	0.002286997	0.01337381	0.342483971
255906537	8	13877009	0.000516253	0.126142596	1094	0.002286997	0.013368248	0.343219509
167023105	5	15898419	0.000516684	0.091407678	1094	0.002286997	0.013366809	0.343219509
263383130	8	21353602	0.000519456	0.156764168	1094	0.002286997	0.013357594	0.344415935
33980371	1	33980371	0.000519479	0.072669104	1094	0.002286997	0.013357517	0.344415935
161057436	5	9932750	0.000522539	0.08226691	1094	0.002286997	0.013347398	0.346114032
181049448	5	29924762	0.00052399	0.071755027	1094	0.002286997	0.013342621	0.346743959
324051650	11	7359093	0.000526241	0.032906764	1094	0.002286997	0.013335237	0.347901502
259579754	8	17550226	0.00052688	0.127056673	1094	0.002286997	0.013333147	0.34799196
260453094	8	18423566	0.0005281	0.087751371	1094	0.002286997	0.013329163	0.348220279
272465297	9	1992747	0.00052823	0.038391225	1094	0.002286997	0.01332874	0.348220279
345366451	11	28673894	0.000528832	0.23857404	1094	0.002286997	0.013326776	0.348286534
225004773	7	12672866	0.000529847	0.035191956	1094	0.002286997	0.013323473	0.348623914
276460676	9	5988126	0.000531638	0.205210238	1094	0.002286997	0.013317662	0.349470556
124669565	4	9047573	0.00053327	0.070840951	1094	0.002286997	0.013312381	0.350180973
227027173	7	14695266	0.000533729	0.177330896	1094	0.002286997	0.013310902	0.350180973
288510753	9	18038203	0.00053424	0.054844607	1094	0.002286997	0.013309251	0.350185448
7190243	1	7190243	0.000534964	0.169104205	1094	0.002286997	0.013306919	0.350328865
300715096	10	7229826	0.00053616	0.30393053	1094	0.002286997	0.013303073	0.350504046
259579906	8	17550378	0.000536243	0.112431444	1094	0.002286997	0.013302808	0.350504046
239400456	7	27068549	0.000538537	0.200639854	1094	0.002286997	0.013295457	0.351359246
370140436	12	24426773	0.0005386	0.118829982	1094	0.002286997	0.013295253	0.351359246
283047071	9	12574521	0.000539071	0.336380256	1094	0.002286997	0.013293749	0.351359246
196937641	6	15854521	0.000540624	0.129341865	1094	0.002286997	0.013288796	0.351522693
6517207	1	6517207	0.000540999	0.030164534	1094	0.002286997	0.013287599	0.351522693
209204113	6	28120993	0.000541001	0.015539305	1094	0.002286997	0.013287594	0.351522693
54069930	2	10799007	0.000541374	0.139396709	1094	0.002286997	0.013286409	0.351522693
239840545	7	27508638	0.000542415	0.170018282	1094	0.002286997	0.013283099	0.351522693
135071210	4	19449218	0.000542695	0.096892139	1094	0.002286997	0.01328221	0.351522693
239506132	7	27174225	0.000542951	0.285191956	1094	0.002286997	0.013281399	0.351522693
163096628	5	11971942	0.000543377	0.086380256	1094	0.002286997	0.013280049	0.351522693
162124976	5	11000290	0.000545415	0.026508227	1094	0.002286997	0.013273601	0.352512738
19047381	1	19047381	0.000546064	0.066270567	1094	0.002286997	0.013271554	0.352603305
228187215	7	15855308	0.000546946	0.048903108	1094	0.002286997	0.013268777	0.352661354
145098165	4	29476173	0.000547171	0.095063985	1094	0.002286997	0.013268068	0.352661354
143222113	4	27600121	0.000549139	0.124771481	1094	0.002286997	0.013261886	0.353601029
136848408	4	21226416	0.000549987	0.018738574	1094	0.002286997	0.013259228	0.353818957
127019301	4	11397309	0.000552767	0.13071298	1094	0.002286997	0.013250548	0.355083888
102500114	3	23291941	0.000553687	0.138939671	1094	0.002286997	0.013247685	0.355083888
331347854	11	14655297	0.000553728	0.10786106	1094	0.002286997	0.013247557	0.355083888
164933540	5	13808854	0.000554096	0.06261426	1094	0.002286997	0.013246413	0.355083888
227574500	7	15242593	0.000555091	0.059414991	1094	0.002286997	0.013243327	0.355083888
324974576	11	8282019	0.000555289	0.077696527	1094	0.002286997	0.013242711	0.355083888
220349063	7	8017156	0.000556125	0.100548446	1094	0.002286997	0.013240123	0.355083888
180964349	5	29839663	0.000556919	0.069926874	1094	0.002286997	0.013237666	0.355083888
226903000	7	14571093	0.000557621	0.063985375	1094	0.002286997	0.013235498	0.355083888
323947299	11	7254742	0.000557867	0.040219378	1094	0.002286997	0.013234738	0.355083888
245794597	8	3765069	0.000557886	0.021937843	1094	0.002286997	0.013234678	0.355083888
44594371	2	1323448	0.000558098	0.125228519	1094	0.002286997	0.013234026	0.355083888
130356896	4	14734904	0.00055914	0.061700183	1094	0.002286997	0.013230814	0.355420942
220874465	7	8542558	0.000560779	0.031078611	1094	0.002286997	0.013225776	0.356136335
19583391	1	19583391	0.000561929	0.086380256	1094	0.002286997	0.01322225	0.356385036
177816728	5	26692042	0.000562568	0.061700183	1094	0.002286997	0.013220293	0.356385036
226929642	7	14597735	0.000563141	0.056672761	1094	0.002286997	0.013218541	0.356385036
303930177	10	10444907	0.000563226	0.22166362	1094	0.002286997	0.01321828	0.356385036
117656040	4	2034048	0.000563762	0.013254113	1094	0.002286997	0.013216643	0.356398945
175158197	5	24033511	0.000564868	0.019652651	1094	0.002286997	0.01321327	0.356772871
350496484	12	4782821	0.000566447	0.092321755	1094	0.002286997	0.013208467	0.35734125
204919385	6	23836265	0.000567446	0.020566728	1094	0.002286997	0.013205432	0.35734125
160879637	5	9754951	0.00056759	0.069469835	1094	0.002286997	0.013204998	0.35734125
125491202	4	9869210	0.000567829	0.059414991	1094	0.002286997	0.013204272	0.35734125
175246307	5	24121621	0.000568911	0.02285192	1094	0.002286997	0.013200996	0.357604228
192908536	6	11825416	0.000569556	0.13345521	1094	0.002286997	0.013199045	0.357604228
326039563	11	9347006	0.00056994	0.099177331	1094	0.002286997	0.013197884	0.357604228
172920981	5	21796295	0.000570687	0.015539305	1094	0.002286997	0.013195632	0.357604228
292628378	9	22155828	0.000571104	0.124771481	1094	0.002286997	0.013194374	0.357604228
120538382	4	4916390	0.000571728	0.054387569	1094	0.002286997	0.013192496	0.357604228
301836732	10	8351462	0.000571857	0.103747715	1094	0.002286997	0.013192108	0.357604228
208555600	6	27472480	0.000573946	0.301645338	1094	0.002286997	0.01318583	0.358501097
120730118	4	5108126	0.000575813	0.103747715	1094	0.002286997	0.013180242	0.358501097
252464384	8	10434856	0.000576068	0.117001828	1094	0.002286997	0.013179481	0.358501097
214714614	7	2382707	0.000576409	0.046160878	1094	0.002286997	0.013178463	0.358501097
4766298	1	4766298	0.00057643	0.026051188	1094	0.002286997	0.013178401	0.358501097
157445260	5	6320574	0.00057661	0.201096892	1094	0.002286997	0.013177862	0.358501097
220786432	7	8454525	0.000577296	0.043418647	1094	0.002286997	0.013175817	0.358501097
33530713	1	33530713	0.000577426	0.119744059	1094	0.002286997	0.013175428	0.358501097
286615352	9	16142802	0.000578946	0.033820841	1094	0.002286997	0.013170906	0.359122986
366311511	12	20597848	0.000582437	0.148537477	1094	0.002286997	0.01316056	0.360854284
96486770	3	17278597	0.000582789	0.108775137	1094	0.002286997	0.013159522	0.360854284
218862289	7	6530382	0.000583298	0.058957952	1094	0.002286997	0.01315802	0.360854284
348497665	12	2784002	0.000584599	0.026508227	1094	0.002286997	0.013154187	0.361238497
289964159	9	19491609	0.000585407	0.117001828	1094	0.002286997	0.01315181	0.361238497
344048147	11	27355590	0.000585482	0.052559415	1094	0.002286997	0.013151591	0.361238497
144636599	4	29014607	0.000587633	0.048903108	1094	0.002286997	0.01314528	0.362150154
99062421	3	19854248	0.000588004	0.054844607	1094	0.002286997	0.013144196	0.362150154
293845225	10	359955	0.0005889	0.109689214	1094	0.002286997	0.013141575	0.362380505
28211652	1	28211652	0.000589617	0.139853748	1094	0.002286997	0.013139481	0.362500203
105508776	3	26300603	0.000593943	0.125228519	1094	0.002286997	0.013126907	0.364447474
226928819	7	14596912	0.00059428	0.108775137	1094	0.002286997	0.01312593	0.364447474
227746127	7	15414220	0.00059444	0.024223035	1094	0.002286997	0.013125467	0.364447474
297038928	10	3553658	0.000595024	0.021023766	1094	0.002286997	0.013123779	0.364447474
88330422	3	9122249	0.000595678	0.110146252	1094	0.002286997	0.013121889	0.364447474
326949911	11	10257354	0.000595938	0.054387569	1094	0.002286997	0.013121138	0.364447474
16746279	1	16746279	0.000597623	0.210694698	1094	0.002286997	0.01311628	0.364465518
263305618	8	21276090	0.000597754	0.150822669	1094	0.002286997	0.013115905	0.364465518
70327976	2	27057053	0.000597785	0.173674589	1094	0.002286997	0.013115814	0.364465518
32983075	1	32983075	0.000598706	0.015996344	1094	0.002286997	0.013113168	0.364465518
84106003	3	4897830	0.000599355	0.073126143	1094	0.002286997	0.013111304	0.364465518
239982545	7	27650638	0.000599711	0.05393053	1094	0.002286997	0.013110283	0.364465518
76745359	2	33474436	0.000600455	0.02833638	1094	0.002286997	0.01310815	0.364465518
239945692	7	27613785	0.000600613	0.285648995	1094	0.002286997	0.013107697	0.364465518
52342711	2	9071788	0.000600844	0.331352834	1094	0.002286997	0.013107035	0.364465518
226143925	7	13812018	0.000601714	0.128427788	1094	0.002286997	0.013104546	0.364465518
274004563	9	3532013	0.000601958	0.031992687	1094	0.002286997	0.013103848	0.364465518
120730019	4	5108027	0.000602277	0.150365631	1094	0.002286997	0.013102939	0.364465518
227550838	7	15218931	0.000602799	0.037934186	1094	0.002286997	0.013101447	0.364465518
119855498	4	4233506	0.000604148	0.114259598	1094	0.002286997	0.013097603	0.364674127
339723608	11	23031051	0.000604196	0.178702011	1094	0.002286997	0.013097467	0.364674127
319449401	11	2756844	0.000606095	0.014625229	1094	0.002286997	0.013092071	0.365501947
75864253	2	32593330	0.000607542	0.069469835	1094	0.002286997	0.013087968	0.366056699
260413693	8	18384165	0.000608685	0.159963437	1094	0.002286997	0.013084735	0.366427079
239833288	7	27501381	0.000610723	0.040219378	1094	0.002286997	0.013078989	0.367334648
161980039	5	10855353	0.000612022	0.077696527	1094	0.002286997	0.013075333	0.367501343
96421314	3	17213141	0.000612151	0.132541133	1094	0.002286997	0.013074972	0.367501343
329776923	11	13084366	0.00061259	0.056215722	1094	0.002286997	0.01307374	0.367501343
299688830	10	6203560	0.000615786	0.074040219	1094	0.002286997	0.013064791	0.369007468
28211347	1	28211347	0.000616164	0.06261426	1094	0.002286997	0.013063735	0.369007468
241305998	7	28974091	0.000617792	0.016453382	1094	0.002286997	0.0130592	0.369662708
287525111	9	17052561	0.000620504	0.058957952	1094	0.002286997	0.013051668	0.3706839
279813080	9	9340530	0.000620567	0.055758684	1094	0.002286997	0.013051493	0.3706839
282231510	9	11758960	0.000622393	0.110146252	1094	0.002286997	0.013046442	0.371454516
282341446	9	11868896	0.000625462	0.356946984	1094	0.002286997	0.013037984	0.372965331
215086535	7	2754628	0.000626108	0.040676417	1094	0.002286997	0.013036211	0.373029524
333151289	11	16458732	0.00062722	0.025137112	1094	0.002286997	0.013033159	0.373312435
24451717	1	24451717	0.000628035	0.092321755	1094	0.002286997	0.013030928	0.373312435
137672645	4	22050653	0.000628198	0.0511883	1094	0.002286997	0.013030482	0.373312435
164481711	5	13357025	0.000629126	0.095521024	1094	0.002286997	0.013027943	0.373544319
273057571	9	2585021	0.000630383	0.018738574	1094	0.002286997	0.013024512	0.373970344
105984414	3	26776241	0.000631563	0.028793419	1094	0.002286997	0.013021296	0.374350294
227936884	7	15604977	0.000633728	0.136197441	1094	0.002286997	0.013015415	0.375312481
173413936	5	22289250	0.000634357	0.038848263	1094	0.002286997	0.013013709	0.375364619
248959321	8	6929793	0.000639537	0.053016453	1094	0.002286997	0.012999731	0.378030068
189800524	6	8717404	0.000640376	0.085466179	1094	0.002286997	0.012997478	0.378030068
18709640	1	18709640	0.000640497	0.166361974	1094	0.002286997	0.012997153	0.378030068
282716471	9	12243921	0.000641065	0.242687386	1094	0.002286997	0.012995629	0.378043622
276469355	9	5996805	0.000642656	0.302559415	1094	0.002286997	0.012991371	0.378659578
240105179	7	27773272	0.000643518	0.03702011	1094	0.002286997	0.012989066	0.378812558
156636207	5	5511521	0.000644464	0.039305302	1094	0.002286997	0.012986542	0.378812558
150515184	4	34893192	0.000645957	0.10786106	1094	0.002286997	0.012982564	0.378812558
218454703	7	6122796	0.000646569	0.075868373	1094	0.002286997	0.012980938	0.378812558
69067267	2	25796344	0.00064658	0.02559415	1094	0.002286997	0.012980909	0.378812558
277412404	9	6939854	0.000646631	0.010968921	1094	0.002286997	0.012980771	0.378812558
192989221	6	11906101	0.000646739	0.042961609	1094	0.002286997	0.012980486	0.378812558
155891812	5	4767126	0.000648935	0.214808044	1094	0.002286997	0.01297466	0.379314792
359712612	12	13998949	0.000649108	0.053016453	1094	0.002286997	0.012974202	0.379314792
33507913	1	33507913	0.000649237	0.114259598	1094	0.002286997	0.01297386	0.379314792
119001550	4	3379558	0.000651442	0.095521024	1094	0.002286997	0.012968035	0.380282303
155423512	5	4298826	0.000652772	0.271480804	1094	0.002286997	0.012964529	0.380584382
258415820	8	16386292	0.000653057	0.03702011	1094	0.002286997	0.012963781	0.380584382
194239319	6	13156199	0.000654458	0.015082267	1094	0.002286997	0.012960098	0.380745604
305035264	10	11549994	0.000654706	0.103290676	1094	0.002286997	0.012959447	0.380745604
227963920	7	15632013	0.00065498	0.045703839	1094	0.002286997	0.012958726	0.380745604
223250163	7	10918256	0.000657013	0.027879342	1094	0.002286997	0.012953403	0.381607109
75510816	2	32239893	0.000658203	0.108775137	1094	0.002286997	0.012950294	0.381817038
288519238	9	18046688	0.000658475	0.028793419	1094	0.002286997	0.012949583	0.381817038
104426877	3	25218704	0.000663387	0.081809872	1094	0.002286997	0.012936815	0.383598443
343386042	11	26693485	0.000663504	0.063528336	1094	0.002286997	0.012936512	0.383598443
273628853	9	3156303	0.000663582	0.029250457	1094	0.002286997	0.012936309	0.383598443
298841056	10	5355786	0.000663856	0.058957952	1094	0.002286997	0.0129356	0.383598443
228137055	7	15805148	0.000664313	0.080438757	1094	0.002286997	0.012934418	0.383598443
258691752	8	16662224	0.000665089	0.26142596	1094	0.002286997	0.012932413	0.383683732
207829780	6	26746660	0.000665567	0.06809872	1094	0.002286997	0.012931178	0.383683732
272389181	9	1916631	0.000670943	0.046617916	1094	0.002286997	0.012917359	0.386461253
201664325	6	20581205	0.000672173	0.048446069	1094	0.002286997	0.012914211	0.38673697
273647844	9	3175294	0.000672956	0.066270567	1094	0.002286997	0.012912213	0.38673697
266904105	8	24874577	0.000673273	0.0511883	1094	0.002286997	0.012911403	0.38673697
256581740	8	14552212	0.000673652	0.159963437	1094	0.002286997	0.012910437	0.38673697
33508582	1	33508582	0.000674516	0.133912249	1094	0.002286997	0.012908236	0.386912595
161316739	5	10192053	0.000675163	0.143053016	1094	0.002286997	0.012906588	0.386963947
164269530	5	13144844	0.00067824	0.074497258	1094	0.002286997	0.012898779	0.388406196
220718085	7	8386178	0.000678863	0.044789762	1094	0.002286997	0.012897202	0.388442259
38381892	1	38381892	0.000681576	0.067641682	1094	0.002286997	0.012890351	0.389366314
249415799	8	7386271	0.000681601	0.104661792	1094	0.002286997	0.012890289	0.389366314
344822876	11	28130319	0.000683097	0.261882998	1094	0.002286997	0.012886522	0.38990003
301270046	10	7784776	0.000684478	0.052102377	1094	0.002286997	0.012883054	0.389954446
228018946	7	15687039	0.000685036	0.138482633	1094	0.002286997	0.012881655	0.389954446
164405782	5	13281096	0.000685547	0.03976234	1094	0.002286997	0.012880374	0.389954446
123177488	4	7555496	0.00068559	0.175959781	1094	0.002286997	0.012880267	0.389954446
272564535	9	2091985	0.000686004	0.059414991	1094	0.002286997	0.01287923	0.389954446
135185214	4	19563222	0.000687244	0.060329068	1094	0.002286997	0.012876129	0.390339224
158155634	5	7030948	0.000690228	0.01691042	1094	0.002286997	0.012868688	0.391713522
128664418	4	13042426	0.000691407	0.064442413	1094	0.002286997	0.012865757	0.392060386
363161665	12	17448002	0.00069197	0.078610603	1094	0.002286997	0.01286436	0.392060386
83151601	3	3943428	0.000693856	0.044332724	1094	0.002286997	0.012859686	0.392699725
165126844	5	14002158	0.000694268	0.103290676	1094	0.002286997	0.012858667	0.392699725
33432234	1	33432234	0.000694868	0.14213894	1094	0.002286997	0.012857183	0.392699725
263303576	8	21274048	0.000695363	0.208866545	1094	0.002286997	0.01285596	0.392699725
117966489	4	2344497	0.000697322	0.029250457	1094	0.002286997	0.012851131	0.393485254
273676918	9	3204368	0.000698563	0.049817185	1094	0.002286997	0.012848078	0.3936817
359543585	12	13829922	0.000698805	0.120201097	1094	0.002286997	0.012847482	0.3936817
263306189	8	21276661	0.000699996	0.180987203	1094	0.002286997	0.012844559	0.394032525
322451667	11	5759110	0.000701206	0.102833638	1094	0.002286997	0.012841594	0.394393245
92489567	3	13281394	0.0007023	0.02833638	1094	0.002286997	0.012838918	0.394688435
220060999	7	7729092	0.000703045	0.027422303	1094	0.002286997	0.012837097	0.394787359
205776257	6	24693137	0.000703768	0.013254113	1094	0.002286997	0.012835333	0.394873431
56110339	2	12839416	0.000704466	0.101005484	1094	0.002286997	0.012833631	0.394875165
306212773	10	12727503	0.000705324	0.174588665	1094	0.002286997	0.012831541	0.394875165
277961550	9	7489000	0.000705479	0.072212066	1094	0.002286997	0.012831164	0.394875165
345644568	11	28952011	0.000706238	0.050731261	1094	0.002286997	0.012829317	0.394904507
307662626	10	14177356	0.00070667	0.10511883	1094	0.002286997	0.012828267	0.394904507
360987407	12	15273744	0.000707781	0.111060329	1094	0.002286997	0.01282557	0.395206943
338073377	11	21380820	0.000709323	0.037934186	1094	0.002286997	0.012821834	0.395373005
185649941	6	4566821	0.000709587	0.031992687	1094	0.002286997	0.012821195	0.395373005
239606373	7	27274466	0.000711038	0.071297989	1094	0.002286997	0.012817691	0.395373005
117179465	4	1557473	0.000711103	0.031535649	1094	0.002286997	0.012817532	0.395373005
177299122	5	26174436	0.000711287	0.087751371	1094	0.002286997	0.012817088	0.395373005
84427881	3	5219708	0.000711499	0.024680073	1094	0.002286997	0.012816576	0.395373005
197491080	6	16407960	0.00071321	0.014625229	1094	0.002286997	0.012812453	0.395801059
359815411	12	14101748	0.000713411	0.058957952	1094	0.002286997	0.01281197	0.395801059
51558723	2	8287800	0.000715821	0.025137112	1094	0.002286997	0.012806181	0.396436945
288631335	9	18158785	0.000715922	0.046160878	1094	0.002286997	0.012805939	0.396436945
244423397	8	2393869	0.000716272	0.014625229	1094	0.002286997	0.0128051	0.396436945
244367433	8	2337905	0.000717119	0.025137112	1094	0.002286997	0.012803073	0.396588845
329900222	11	13207665	0.000720632	0.047989031	1094	0.002286997	0.012794685	0.398214255
5331515	1	5331515	0.00072238	0.036106033	1094	0.002286997	0.012790526	0.398527046
107487008	3	28278835	0.000722653	0.062157221	1094	0.002286997	0.012789878	0.398527046
329751877	11	13059320	0.000722922	0.065813528	1094	0.002286997	0.012789239	0.398527046
328159275	11	11466718	0.000724872	0.095978062	1094	0.002286997	0.012784616	0.399284741
239605644	7	27273737	0.000726978	0.149451554	1094	0.002286997	0.012779638	0.400126822
334621953	11	17929396	0.000729728	0.07952468	1094	0.002286997	0.012773159	0.401081029
308965239	10	15479969	0.000729868	0.114259598	1094	0.002286997	0.012772828	0.401081029
241409095	7	29077188	0.000731902	0.026051188	1094	0.002286997	0.012768054	0.401879986
227742979	7	15411072	0.000733035	0.049360146	1094	0.002286997	0.012765399	0.402029621
263811978	8	21782450	0.000734347	0.015996344	1094	0.002286997	0.012762331	0.402029621
285260952	9	14788402	0.000734566	0.08820841	1094	0.002286997	0.012761819	0.402029621
276403676	9	5931126	0.000734808	0.477605119	1094	0.002286997	0.012761253	0.402029621
286614280	9	16141730	0.000735503	0.03702011	1094	0.002286997	0.012759631	0.402029621
155775367	5	4650681	0.000735652	0.086380256	1094	0.002286997	0.012759283	0.402029621
286152389	9	15679839	0.000736536	0.090036563	1094	0.002286997	0.012757222	0.402139602
186267240	6	5184120	0.000737199	0.02833638	1094	0.002286997	0.012755678	0.402139602
263301291	8	21271763	0.000738138	0.149451554	1094	0.002286997	0.012753494	0.402139602
63942294	2	20671371	0.000738173	0.021023766	1094	0.002286997	0.012753413	0.402139602
134338992	4	18717000	0.00074022	0.101005484	1094	0.002286997	0.012748661	0.402649228
154013574	5	2888888	0.00074027	0.021023766	1094	0.002286997	0.012748547	0.402649228
219235774	7	6903867	0.000741686	0.020109689	1094	0.002286997	0.012745269	0.403103173
326949397	11	10256840	0.00074262	0.054844607	1094	0.002286997	0.012743109	0.403226724
227936501	7	15604594	0.000743512	0.069469835	1094	0.002286997	0.012741048	0.403226724
326659351	11	9966794	0.000743679	0.058500914	1094	0.002286997	0.012740662	0.403226724
333393713	11	16701156	0.000744786	0.125685558	1094	0.002286997	0.012738112	0.403226724
84220904	3	5012731	0.000745187	0.036106033	1094	0.002286997	0.012737188	0.403226724
233550312	7	21218405	0.000745401	0.04250457	1094	0.002286997	0.012736694	0.403226724
67559683	2	24288760	0.000748013	0.017824497	1094	0.002286997	0.012730694	0.404324158
226920147	7	14588240	0.000749095	0.044332724	1094	0.002286997	0.012728215	0.404593406
257590178	8	15560650	0.00074981	0.111517367	1094	0.002286997	0.012726578	0.40466455
123409987	4	7787995	0.000752593	0.067184644	1094	0.002286997	0.012720223	0.405850607
161154633	5	10029947	0.000755337	0.085466179	1094	0.002286997	0.01271398	0.406418399
292839471	9	22366921	0.000755653	0.059872029	1094	0.002286997	0.012713263	0.406418399
117223547	4	1601555	0.000755898	0.088665448	1094	0.002286997	0.012712706	0.406418399
314434795	10	20949525	0.00075599	0.035648995	1094	0.002286997	0.012712497	0.406418399
194883821	6	13800701	0.000757769	0.023308958	1094	0.002286997	0.012708466	0.406598828
177667276	5	26542590	0.000757866	0.147166362	1094	0.002286997	0.012708245	0.406598828
324182697	11	7490140	0.000759219	0.479890311	1094	0.002286997	0.012705187	0.406598828
175287267	5	24162581	0.000760331	0.066270567	1094	0.002286997	0.012702675	0.406598828
241466986	7	29135079	0.000760448	0.052102377	1094	0.002286997	0.012702413	0.406598828
35972647	1	35972647	0.000761335	0.033820841	1094	0.002286997	0.012700413	0.406598828
325983467	11	9290910	0.000763078	0.16773309	1094	0.002286997	0.012696491	0.406598828
217264960	7	4933053	0.000763413	0.146252285	1094	0.002286997	0.012695738	0.406598828
61377744	2	18106821	0.00076355	0.101919561	1094	0.002286997	0.012695429	0.406598828
52352053	2	9081130	0.000763568	0.292047532	1094	0.002286997	0.01269539	0.406598828
221128682	7	8796775	0.000763615	0.12202925	1094	0.002286997	0.012695284	0.406598828
248609878	8	6580350	0.000764272	0.034734918	1094	0.002286997	0.012693809	0.406598828
36561614	1	36561614	0.000764907	0.245886654	1094	0.002286997	0.012692384	0.406598828
356017328	12	10303665	0.000765057	0.091407678	1094	0.002286997	0.012692048	0.406598828
67644956	2	24374033	0.000765279	0.066727605	1094	0.002286997	0.01269155	0.406598828
25877235	1	25877235	0.000765706	0.13345521	1094	0.002286997	0.012690593	0.406598828
344368789	11	27676232	0.000766952	0.057129799	1094	0.002286997	0.012687806	0.406924349
204948161	6	23865041	0.000767493	0.028793419	1094	0.002286997	0.012686596	0.406924349
370555125	12	24841462	0.000769123	0.038848263	1094	0.002286997	0.012682957	0.407161279
282481396	9	12008846	0.00076942	0.223491773	1094	0.002286997	0.012682295	0.407161279
57175489	2	13904566	0.000769821	0.023765996	1094	0.002286997	0.012681403	0.407161279
104175997	3	24967824	0.000770453	0.135740402	1094	0.002286997	0.012679994	0.407161279
66991319	2	23720396	0.000772119	0.452010969	1094	0.002286997	0.01267629	0.407161279
129589896	4	13967904	0.000772615	0.240402194	1094	0.002286997	0.01267519	0.407161279
173267107	5	22142421	0.000773297	0.015996344	1094	0.002286997	0.012673676	0.407161279
302504624	10	9019354	0.000773738	0.071755027	1094	0.002286997	0.012672698	0.407161279
288600282	9	18127732	0.000773751	0.030621572	1094	0.002286997	0.01267267	0.407161279
227962466	7	15630559	0.000774296	0.056215722	1094	0.002286997	0.012671462	0.407161279
343817801	11	27125244	0.000774398	0.100091408	1094	0.002286997	0.012671236	0.407161279
247754738	8	5725210	0.000775959	0.053016453	1094	0.002286997	0.012667783	0.407314534
226871795	7	14539888	0.000777574	0.012797075	1094	0.002286997	0.012664219	0.407314534
172615771	5	21491085	0.000777941	0.054844607	1094	0.002286997	0.012663409	0.407314534
22319825	1	22319825	0.000778177	0.158135283	1094	0.002286997	0.012662888	0.407314534
263565328	8	21535800	0.000778904	0.143510055	1094	0.002286997	0.012661286	0.407314534
231604661	7	19272754	0.000779096	0.114259598	1094	0.002286997	0.012660865	0.407314534
302615923	10	9130653	0.000779229	0.02559415	1094	0.002286997	0.012660573	0.407314534
272833807	9	2361257	0.000779388	0.086380256	1094	0.002286997	0.012660222	0.407314534
177496167	5	26371481	0.000780734	0.018738574	1094	0.002286997	0.012657264	0.407556482
95950436	3	16742263	0.000781026	0.047074954	1094	0.002286997	0.012656621	0.407556482
244375889	8	2346361	0.000782721	0.032449726	1094	0.002286997	0.012652905	0.407836171
241249256	7	28917349	0.000783068	0.026051188	1094	0.002286997	0.012652145	0.407836171
246009762	8	3980234	0.000783327	0.108318099	1094	0.002286997	0.012651579	0.407836171
105903356	3	26695183	0.000784103	0.143053016	1094	0.002286997	0.012649879	0.407859891
177190902	5	26066216	0.000784548	0.228976234	1094	0.002286997	0.012648907	0.407859891
76737264	2	33466341	0.000785843	0.026508227	1094	0.002286997	0.01264608	0.408226823
224573868	7	12241961	0.00078703	0.123857404	1094	0.002286997	0.012643493	0.408537301
66988124	2	23717201	0.000788361	0.470749543	1094	0.002286997	0.012640595	0.408737887
44407284	2	1136361	0.000790842	0.012797075	1094	0.002286997	0.012635209	0.408737887
248138439	8	6108911	0.000791314	0.021937843	1094	0.002286997	0.012634186	0.408737887
144636383	4	29014391	0.000791834	0.053016453	1094	0.002286997	0.012633059	0.408737887
282170462	9	11697912	0.000792821	0.153564899	1094	0.002286997	0.012630925	0.408737887
88217894	3	9009721	0.000792836	0.084095064	1094	0.002286997	0.01263089	0.408737887
148503150	4	32881158	0.000792903	0.121572212	1094	0.002286997	0.012630746	0.408737887
156446600	5	5321914	0.000792908	0.110146252	1094	0.002286997	0.012630735	0.408737887
369080597	12	23366934	0.000793735	0.169104205	1094	0.002286997	0.012628948	0.408737887
351999840	12	6286177	0.000793973	0.111060329	1094	0.002286997	0.012628435	0.408737887
17211854	1	17211854	0.000794383	0.09095064	1094	0.002286997	0.01262755	0.408737887
224348238	7	12016331	0.000794489	0.143510055	1094	0.002286997	0.012627321	0.408737887
8146142	1	8146142	0.000797093	0.069469835	1094	0.002286997	0.012621711	0.409531527
367215806	12	21502143	0.00079734	0.037934186	1094	0.002286997	0.01262118	0.409531527
339360212	11	22667655	0.000798559	0.104661792	1094	0.002286997	0.012618562	0.409531527
326798623	11	10106066	0.000798853	0.095063985	1094	0.002286997	0.012617931	0.409531527
33943482	1	33943482	0.000798984	0.16179159	1094	0.002286997	0.012617649	0.409531527
227959357	7	15627450	0.000800311	0.112431444	1094	0.002286997	0.012614805	0.409616956
227939547	7	15607640	0.000801227	0.098263254	1094	0.002286997	0.012612844	0.409616956
75363542	2	32092619	0.000802448	0.061700183	1094	0.002286997	0.012610234	0.409616956
323356305	11	6663748	0.000802635	0.111974406	1094	0.002286997	0.012609835	0.409616956
118257220	4	2635228	0.000803066	0.059414991	1094	0.002286997	0.012608914	0.409616956
52309548	2	9038625	0.000803269	0.201096892	1094	0.002286997	0.012608481	0.409616956
293037766	9	22565216	0.000803285	0.204753199	1094	0.002286997	0.012608446	0.409616956
268068840	8	26039312	0.000804961	0.027879342	1094	0.002286997	0.012604873	0.40995344
177266856	5	26142170	0.000805127	0.044332724	1094	0.002286997	0.01260452	0.40995344
294876264	10	1390994	0.000806805	0.057586837	1094	0.002286997	0.012600952	0.410194325
84125218	3	4917045	0.000807264	0.066270567	1094	0.002286997	0.012599978	0.410194325
219118836	7	6786929	0.00080795	0.031992687	1094	0.002286997	0.012598522	0.410194325
272639449	9	2166899	0.000807966	0.094606947	1094	0.002286997	0.012598487	0.410194325
248867556	8	6838028	0.000810669	0.046160878	1094	0.002286997	0.012592763	0.411265394
272439668	9	1967118	0.000812856	0.048446069	1094	0.002286997	0.012588146	0.41184704
126354144	4	10732152	0.000813003	0.054387569	1094	0.002286997	0.012587836	0.41184704
273959259	9	3486709	0.000814245	0.033820841	1094	0.002286997	0.01258522	0.412175093
234090226	7	21758319	0.000814949	0.063528336	1094	0.002286997	0.012583738	0.412230689
5834053	1	5834053	0.000815943	0.052102377	1094	0.002286997	0.01258165	0.412432567
177433313	5	26308627	0.000817315	0.027879342	1094	0.002286997	0.012578771	0.412825065
344830016	11	28137459	0.000819224	0.263254113	1094	0.002286997	0.012574774	0.413487964
365147903	12	19434240	0.000820433	0.207952468	1094	0.002286997	0.012572246	0.413615229
347985594	12	2271931	0.000820669	0.101462523	1094	0.002286997	0.012571754	0.413615229
228355408	7	16023501	0.000822568	0.056215722	1094	0.002286997	0.012567793	0.414271333
31817797	1	31817797	0.000824235	0.020109689	1094	0.002286997	0.012564323	0.41480985
227737801	7	15405894	0.000825406	0.095978062	1094	0.002286997	0.012561891	0.415046657
305035187	10	11549917	0.00082606	0.06261426	1094	0.002286997	0.012560533	0.415046657
912469	1	912469	0.000827072	0.17047532	1094	0.002286997	0.012558436	0.415046657
333367011	11	16674454	0.0008271	0.113345521	1094	0.002286997	0.012558378	0.415046657
73371310	2	30100387	0.000827947	0.090036563	1094	0.002286997	0.012556625	0.415171253
322465502	11	5772945	0.000832109	0.216179159	1094	0.002286997	0.012548034	0.41591006
299915873	10	6430603	0.000832193	0.031535649	1094	0.002286997	0.012547859	0.41591006
115898593	4	276601	0.000832347	0.137568556	1094	0.002286997	0.012547542	0.41591006
241321072	7	28989165	0.000833097	0.012340037	1094	0.002286997	0.012546	0.41591006
220133447	7	7801540	0.000833183	0.015996344	1094	0.002286997	0.012545823	0.41591006
65145591	2	21874668	0.000833233	0.179616088	1094	0.002286997	0.01254572	0.41591006
240104548	7	27772641	0.000833618	0.053473492	1094	0.002286997	0.012544928	0.41591006
273443754	9	2971204	0.00083533	0.053016453	1094	0.002286997	0.012541414	0.4164644
197027687	6	15944567	0.0008377	0.015539305	1094	0.002286997	0.012536559	0.417346248
324983821	11	8291264	0.000838728	0.101919561	1094	0.002286997	0.012534458	0.417415855
197197004	6	16113884	0.000839044	0.041590494	1094	0.002286997	0.012533814	0.417415855
263067806	8	21038278	0.000841	0.055301645	1094	0.002286997	0.012529825	0.418088974
253419106	8	11389578	0.000841683	0.06809872	1094	0.002286997	0.012528434	0.418128752
109582996	3	30374823	0.000842428	0.015996344	1094	0.002286997	0.012526917	0.418199646
263316095	8	21286567	0.00084324	0.040219378	1094	0.002286997	0.012525267	0.418303281
341080057	11	24387500	0.000844748	0.013254113	1094	0.002286997	0.012522207	0.418751743
280791291	9	10318741	0.000847408	0.036563071	1094	0.002286997	0.012516822	0.419770148
223756774	7	11424867	0.000848159	0.143510055	1094	0.002286997	0.012515304	0.419842495
365538499	12	19824836	0.000849941	0.056215722	1094	0.002286997	0.012511709	0.420296961
274511088	9	4038538	0.000850558	0.052559415	1094	0.002286997	0.012510465	0.420296961
261084722	8	19055194	0.000850896	0.154021938	1094	0.002286997	0.012509787	0.420296961
270869785	9	397235	0.000853093	0.121572212	1094	0.002286997	0.012505368	0.42108264
55548288	2	12277365	0.000855407	0.118372943	1094	0.002286997	0.01250073	0.421924149
116615477	4	993485	0.000856742	0.047531993	1094	0.002286997	0.012498058	0.421974331
222626714	7	10294807	0.000857134	0.024223035	1094	0.002286997	0.012497274	0.421974331
327763510	11	11070953	0.000857334	0.094149909	1094	0.002286997	0.012496876	0.421974331
307655575	10	14170305	0.000859911	0.052102377	1094	0.002286997	0.012491735	0.422695714
168905299	5	17780613	0.000860018	0.02833638	1094	0.002286997	0.012491521	0.422695714
116320311	4	698319	0.000861361	0.200639854	1094	0.002286997	0.01248885	0.422848653
297909982	10	4424712	0.000861549	0.087294333	1094	0.002286997	0.012488476	0.422848653
272587625	9	2115075	0.000863884	0.051645338	1094	0.002286997	0.012483842	0.423156517
272758427	9	2285877	0.000863951	0.109232176	1094	0.002286997	0.012483709	0.423156517
51809967	2	8539044	0.000864007	0.036563071	1094	0.002286997	0.012483597	0.423156517
176964556	5	25839870	0.000865958	0.032449726	1094	0.002286997	0.012479736	0.423577013
157149305	5	6024619	0.000866087	0.097806216	1094	0.002286997	0.01247948	0.423577013
64865713	2	21594790	0.000867599	0.023308958	1094	0.002286997	0.012476492	0.423821926
318841458	11	2148901	0.00086781	0.042961609	1094	0.002286997	0.012476076	0.423821926
237535308	7	25203401	0.000869202	0.066270567	1094	0.002286997	0.012473331	0.424203148
345025412	11	28332855	0.0008699	0.048903108	1094	0.002286997	0.012471956	0.424245333
303564688	10	10079418	0.000870972	0.074954296	1094	0.002286997	0.012469848	0.424253367
274323045	9	3850495	0.000871279	0.01416819	1094	0.002286997	0.012469244	0.424253367
273743157	9	3270607	0.00087257	0.058957952	1094	0.002286997	0.012466709	0.424253367
227939068	7	15607161	0.000872614	0.074040219	1094	0.002286997	0.012466623	0.424253367
343640010	11	26947453	0.000872976	0.054387569	1094	0.002286997	0.012465913	0.424253367
162935672	5	11810986	0.000874244	0.1023766	1094	0.002286997	0.012463428	0.42457222
207523113	6	26439993	0.000876682	0.048446069	1094	0.002286997	0.01245866	0.425226893
115303333	3	36095160	0.000876818	0.073583181	1094	0.002286997	0.012458393	0.425226893
208539244	6	27456124	0.000877749	0.499542962	1094	0.002286997	0.012456577	0.425380575
133651762	4	18029770	0.000878545	0.06809872	1094	0.002286997	0.012455026	0.425468956
168927624	5	17802938	0.000879818	0.030164534	1094	0.002286997	0.012452546	0.425788283
228135078	7	15803171	0.000881755	0.052102377	1094	0.002286997	0.01244878	0.426053669
155872435	5	4747749	0.000882013	0.168190128	1094	0.002286997	0.01244828	0.426053669
245870427	8	3840899	0.000883565	0.127513711	1094	0.002286997	0.012445269	0.426053669
80300618	3	1092445	0.000883669	0.017824497	1094	0.002286997	0.012445068	0.426053669
288093179	9	17620629	0.000883906	0.071755027	1094	0.002286997	0.012444608	0.426053669
227046788	7	14714881	0.000884052	0.057586837	1094	0.002286997	0.012444326	0.426053669
158415290	5	7290604	0.000887359	0.112888483	1094	0.002286997	0.012437934	0.427041738
305034903	10	11549633	0.00088785	0.14488117	1094	0.002286997	0.012436987	0.427041738
209214572	6	28131452	0.00088831	0.033820841	1094	0.002286997	0.012436101	0.427041738
163961756	5	12837070	0.000888566	0.323583181	1094	0.002286997	0.012435608	0.427041738
178929124	5	27804438	0.000889326	0.028793419	1094	0.002286997	0.012434145	0.427051655
273018999	9	2546449	0.000889818	0.022394881	1094	0.002286997	0.012433197	0.427051655
125364239	4	9742247	0.000891127	0.01691042	1094	0.002286997	0.012430681	0.427384061
161194927	5	10070241	0.000891795	0.097806216	1094	0.002286997	0.012429398	0.427408738
288482194	9	18009644	0.000894772	0.020109689	1094	0.002286997	0.012423693	0.428539599
230778313	7	18446406	0.000895475	0.115173675	1094	0.002286997	0.012422348	0.428580481
244183334	8	2153806	0.000896966	0.084095064	1094	0.002286997	0.0124195	0.42899792
23821816	1	23821816	0.000900177	0.1023766	1094	0.002286997	0.012413383	0.429767606
273512150	9	3039600	0.000900355	0.093235832	1094	0.002286997	0.012413046	0.429767606
221782781	7	9450874	0.000900435	0.032449726	1094	0.002286997	0.012412894	0.429767606
18037501	1	18037501	0.000901109	0.044789762	1094	0.002286997	0.012411614	0.429793453
155878571	5	4753885	0.000902272	0.159963437	1094	0.002286997	0.012409406	0.429867028
344491816	11	27799259	0.000902503	0.183272395	1094	0.002286997	0.012408968	0.429867028
57427607	2	14156684	0.000904906	0.061700183	1094	0.002286997	0.012404417	0.43015096
228224735	7	15892828	0.000905281	0.025137112	1094	0.002286997	0.012403707	0.43015096
111672222	3	32464049	0.000905479	0.050274223	1094	0.002286997	0.012403333	0.43015096
84041438	3	4833265	0.00090558	0.073583181	1094	0.002286997	0.012403142	0.43015096
25733711	1	25733711	0.000906485	0.085923218	1094	0.002286997	0.012401433	0.430286067
208960003	6	27876883	0.000908921	0.099177331	1094	0.002286997	0.012396839	0.431147655
162156716	5	11032030	0.000910261	0.124314442	1094	0.002286997	0.012394318	0.431379212
259629068	8	17599540	0.000910785	0.066270567	1094	0.002286997	0.012393333	0.431379212
216738660	7	4406753	0.000911276	0.089122486	1094	0.002286997	0.012392412	0.431379212
241460801	7	29128894	0.000913475	0.037477148	1094	0.002286997	0.012388286	0.431523924
19606717	1	19606717	0.000913557	0.081352834	1094	0.002286997	0.012388133	0.431523924
288521540	9	18048990	0.000913599	0.03702011	1094	0.002286997	0.012388054	0.431523924
116584634	4	962642	0.000914298	0.045246801	1094	0.002286997	0.012386744	0.431523924
220728002	7	8396095	0.000914861	0.019195612	1094	0.002286997	0.012385692	0.431523924
217265199	7	4933292	0.000915315	0.162248629	1094	0.002286997	0.012384843	0.431523924
89273738	3	10065565	0.000919401	0.09095064	1094	0.002286997	0.012377221	0.433023275
348541937	12	2828274	0.000920028	0.036106033	1094	0.002286997	0.012376054	0.433023275
5642432	1	5642432	0.000920419	0.103290676	1094	0.002286997	0.012375327	0.433023275
125018265	4	9396273	0.000920993	0.281992687	1094	0.002286997	0.012374261	0.433023275
345347292	11	28654735	0.000921925	0.156764168	1094	0.002286997	0.01237253	0.433167915
52149453	2	8878530	0.000922981	0.015539305	1094	0.002286997	0.012370571	0.433370485
250086519	8	8056991	0.000924858	0.031535649	1094	0.002286997	0.012367095	0.433957883
352536806	12	6823143	0.00092671	0.051645338	1094	0.002286997	0.012363672	0.434533004
368260292	12	22546629	0.00092862	0.064442413	1094	0.002286997	0.012360149	0.43500909
220116868	7	7784961	0.000929714	0.010968921	1094	0.002286997	0.012358134	0.43500909
42715039	1	42715039	0.000930216	0.1023766	1094	0.002286997	0.01235721	0.43500909
259329572	8	17300044	0.000930234	0.057129799	1094	0.002286997	0.012357177	0.43500909
297135381	10	3650111	0.000933729	0.033820841	1094	0.002286997	0.012350763	0.436348825
338981938	11	22289381	0.000934373	0.251371115	1094	0.002286997	0.012349583	0.436355861
295307429	10	1822159	0.000937315	0.059414991	1094	0.002286997	0.012344204	0.437435462
53683547	2	10412624	0.000940578	0.195612431	1094	0.002286997	0.012338258	0.438663166
254666068	8	12636540	0.000942259	0.039305302	1094	0.002286997	0.012335205	0.439149997
344267049	11	27574492	0.000942889	0.169561243	1094	0.002286997	0.012334062	0.439149997
335472775	11	18780218	0.000944326	0.16773309	1094	0.002286997	0.012331456	0.439524293
119405580	4	3783588	0.000945988	0.045246801	1094	0.002286997	0.012328449	0.440002364
233032442	7	20700535	0.000949063	0.109689214	1094	0.002286997	0.012322897	0.44113678
283411473	9	12938923	0.000951559	0.192870201	1094	0.002286997	0.012318405	0.4420007
53561972	2	10291049	0.000953517	0.117915905	1094	0.002286997	0.012314889	0.442613753
109455878	3	30247705	0.00095425	0.170932358	1094	0.002286997	0.012313575	0.442657537
362935538	12	17221875	0.000955108	0.093235832	1094	0.002286997	0.012312037	0.442759558
161982791	5	10858105	0.000956191	0.06261426	1094	0.002286997	0.012310099	0.442965462
27797649	1	27797649	0.000957889	0.072669104	1094	0.002286997	0.012307064	0.443456076
244367910	8	2338382	0.000959478	0.102833638	1094	0.002286997	0.01230423	0.443895182
120044022	4	4422030	0.000962137	0.096892139	1094	0.002286997	0.012299496	0.444828866
176859491	5	25734805	0.000967737	0.06809872	1094	0.002286997	0.012289572	0.447047647
51581848	2	8310925	0.000968226	0.031535649	1094	0.002286997	0.012288709	0.447047647
116709259	4	1087267	0.000969222	0.077239488	1094	0.002286997	0.012286951	0.447209641
28211230	1	28211230	0.000970464	0.060329068	1094	0.002286997	0.012284761	0.447484989
115295600	3	36087427	0.000972389	0.069012797	1094	0.002286997	0.012281372	0.447822415
331150337	11	14457780	0.000972487	0.195155393	1094	0.002286997	0.0122812	0.447822415
181050570	5	29925884	0.000974863	0.098263254	1094	0.002286997	0.012277027	0.447983458
227710599	7	15378692	0.000975573	0.055301645	1094	0.002286997	0.012275782	0.447983458
163614366	5	12489680	0.000976316	0.111060329	1094	0.002286997	0.012274481	0.447983458
239950615	7	27618708	0.000976982	0.480347349	1094	0.002286997	0.012273314	0.447983458
157786708	5	6662022	0.000978493	0.029250457	1094	0.002286997	0.012270671	0.447983458
263341434	8	21311906	0.000978722	0.071755027	1094	0.002286997	0.012270273	0.447983458
52237216	2	8966293	0.000978862	0.111517367	1094	0.002286997	0.012270027	0.447983458
51553776	2	8282853	0.000979262	0.420932358	1094	0.002286997	0.012269329	0.447983458
176817948	5	25693262	0.000979492	0.0511883	1094	0.002286997	0.012268928	0.447983458
18911152	1	18911152	0.000979979	0.140310786	1094	0.002286997	0.012268077	0.447983458
241395819	7	29063912	0.000980621	0.046617916	1094	0.002286997	0.012266958	0.447983458
173006221	5	21881535	0.00098333	0.048446069	1094	0.002286997	0.012262241	0.447983458
341549315	11	24856758	0.000983735	0.044789762	1094	0.002286997	0.012261537	0.447983458
69107345	2	25836422	0.000984538	0.145338208	1094	0.002286997	0.012260141	0.447983458
56865174	2	13594251	0.000984897	0.081352834	1094	0.002286997	0.012259518	0.447983458
180354378	5	29229692	0.000984928	0.012797075	1094	0.002286997	0.012259465	0.447983458
226861230	7	14529323	0.000984935	0.056672761	1094	0.002286997	0.012259452	0.447983458
141935892	4	26313900	0.000985535	0.03976234	1094	0.002286997	0.012258411	0.447983458
212825770	7	493863	0.000985612	0.114716636	1094	0.002286997	0.012258278	0.447983458
219858448	7	7526541	0.000985907	0.132998172	1094	0.002286997	0.012257766	0.447983458
364053145	12	18339482	0.000986402	0.11654479	1094	0.002286997	0.012256908	0.447983458
288567910	9	18095360	0.000987994	0.034734918	1094	0.002286997	0.012254152	0.448412719
12473122	1	12473122	0.000990003	0.164533821	1094	0.002286997	0.012250678	0.448681353
281770698	9	11298148	0.000990169	0.134826325	1094	0.002286997	0.012250392	0.448681353
41660601	1	41660601	0.000990527	0.051645338	1094	0.002286997	0.012249775	0.448681353
282851713	9	12379163	0.000993364	0.5	1094	0.002286997	0.012244885	0.449535392
346254891	12	541228	0.000994736	0.188299817	1094	0.002286997	0.012242525	0.449535392
55633158	2	12362235	0.000994915	0.046617916	1094	0.002286997	0.012242218	0.449535392
161092074	5	9967388	0.000995005	0.101005484	1094	0.002286997	0.012242063	0.449535392
6307518	1	6307518	0.000995923	0.117915905	1094	0.002286997	0.012240487	0.449657089
278901805	9	8429255	0.000997493	0.108775137	1094	0.002286997	0.012237794	0.450073157
333208831	11	16516274	0.000999329	0.068555759	1094	0.002286997	0.012234651	0.450435097
126508486	4	10886494	0.000999594	0.021023766	1094	0.002286997	0.012234197	0.450435097
349593025	12	3879362	0.001001373	0.095521024	1094	0.002286997	0.012231157	0.450943764
92687924	3	13479751	0.001003479	0.171846435	1094	0.002286997	0.012227568	0.451484882
101630765	3	22422592	0.001004378	0.078610603	1094	0.002286997	0.012226036	0.451484882
288604367	9	18131817	0.001005236	0.027879342	1094	0.002286997	0.012224577	0.451484882
72429322	2	29158399	0.001005736	0.065813528	1094	0.002286997	0.012223727	0.451484882
362840825	12	17127162	0.00100583	0.146709324	1094	0.002286997	0.012223567	0.451484882
151629985	5	505299	0.001007682	0.040219378	1094	0.002286997	0.012220424	0.452023402
196382642	6	15299522	0.001009944	0.185557587	1094	0.002286997	0.012216591	0.452394404
123879066	4	8257074	0.001010217	0.131170018	1094	0.002286997	0.012216129	0.452394404
197268455	6	16185335	0.001010466	0.015539305	1094	0.002286997	0.012215708	0.452394404
323331500	11	6638943	0.001011768	0.026051188	1094	0.002286997	0.012213507	0.452681477
361070381	12	15356718	0.001012412	0.146709324	1094	0.002286997	0.012212419	0.452681477
100200071	3	20991898	0.001017068	0.026051188	1094	0.002286997	0.012204577	0.454152018
344482633	11	27790076	0.001017368	0.44606947	1094	0.002286997	0.012204074	0.454152018
157021497	5	5896811	0.001017666	0.108775137	1094	0.002286997	0.012203574	0.454152018
220862938	7	8531031	0.001020263	0.026965265	1094	0.002286997	0.012199218	0.455018139
302561622	10	9076352	0.001021658	0.015539305	1094	0.002286997	0.012196882	0.455347756
227874698	7	15542791	0.001023428	0.065813528	1094	0.002286997	0.012193924	0.455607488
324214714	11	7522157	0.001023555	0.472120658	1094	0.002286997	0.012193713	0.455607488
239374423	7	27042516	0.001025423	0.239945155	1094	0.002286997	0.012190598	0.45587157
348006640	12	2292977	0.001025674	0.069012797	1094	0.002286997	0.012190179	0.45587157
263469561	8	21440033	0.00102612	0.022394881	1094	0.002286997	0.012189435	0.45587157
287611494	9	17138944	0.001028849	0.024680073	1094	0.002286997	0.012184898	0.456050474
163850545	5	12725859	0.001029403	0.138939671	1094	0.002286997	0.012183978	0.456050474
274028992	9	3556442	0.001030468	0.030164534	1094	0.002286997	0.012182211	0.456050474
178054930	5	26930244	0.001031103	0.023765996	1094	0.002286997	0.012181159	0.456050474
227737763	7	15405856	0.001031558	0.058043876	1094	0.002286997	0.012180405	0.456050474
187296928	6	6213808	0.001032458	0.036563071	1094	0.002286997	0.012178914	0.456050474
228025804	7	15693897	0.001032499	0.055301645	1094	0.002286997	0.012178847	0.456050474
222980202	7	10648295	0.001032745	0.051645338	1094	0.002286997	0.01217844	0.456050474
183821632	6	2738512	0.001033307	0.026051188	1094	0.002286997	0.012177511	0.456050474
132745712	4	17123720	0.001033371	0.02285192	1094	0.002286997	0.012177405	0.456050474
361671901	12	15958238	0.001033827	0.026508227	1094	0.002286997	0.01217665	0.456050474
152178228	5	1053542	0.001034725	0.48857404	1094	0.002286997	0.012175167	0.456050474
296208627	10	2723357	0.001035072	0.090036563	1094	0.002286997	0.012174594	0.456050474
214585870	7	2253963	0.001038066	0.051645338	1094	0.002286997	0.012169659	0.456480841
251699655	8	9670127	0.001038298	0.153107861	1094	0.002286997	0.012169278	0.456480841
265438930	8	23409402	0.001038471	0.122486289	1094	0.002286997	0.012168993	0.456480841
344834570	11	28142013	0.001038682	0.319469835	1094	0.002286997	0.012168646	0.456480841
130929277	4	15307285	0.001040748	0.043875686	1094	0.002286997	0.012165251	0.456976561
52934627	2	9663704	0.001041288	0.111517367	1094	0.002286997	0.012164365	0.456976561
170416834	5	19292148	0.001041786	0.099634369	1094	0.002286997	0.012163547	0.456976561
307736310	10	14251040	0.001043396	0.057586837	1094	0.002286997	0.012160909	0.457393454
237258566	7	24926659	0.001047488	0.079981718	1094	0.002286997	0.012154223	0.458568723
33531387	1	33531387	0.001048185	0.133912249	1094	0.002286997	0.012153086	0.458568723
162576252	5	11451566	0.001048207	0.019195612	1094	0.002286997	0.01215305	0.458568723
240820622	7	28488715	0.001048722	0.012797075	1094	0.002286997	0.012152211	0.458568723
294186641	10	701371	0.001049909	0.092778793	1094	0.002286997	0.012150279	0.458798439
365225280	12	19511617	0.001051494	0.263254113	1094	0.002286997	0.012147702	0.458994787
275364187	9	4891637	0.001051682	0.067184644	1094	0.002286997	0.012147397	0.458994787
209377299	6	28294179	0.001052347	0.027422303	1094	0.002286997	0.012146317	0.458996232
282458748	9	11986198	0.001055055	0.5	1094	0.002286997	0.012141927	0.459647279
251654501	8	9624973	0.001055414	0.132541133	1094	0.002286997	0.012141347	0.459647279
263493050	8	21463522	0.001055831	0.019195612	1094	0.002286997	0.012140671	0.459647279
98490296	3	19282123	0.001056491	0.080438757	1094	0.002286997	0.012139604	0.459647279
199260304	6	18177184	0.001058552	0.032906764	1094	0.002286997	0.012136275	0.460200924
33466268	1	33466268	0.001059091	0.019195612	1094	0.002286997	0.012135406	0.460200924
277520598	9	7048048	0.001061286	0.010968921	1094	0.002286997	0.012131869	0.460856189
203726458	6	22643338	0.001061928	0.06809872	1094	0.002286997	0.012130836	0.460856189
333286759	11	16594202	0.001063764	0.057586837	1094	0.002286997	0.012127886	0.461364302
240229997	7	27898090	0.001064857	0.084095064	1094	0.002286997	0.012126132	0.461549608
51581798	2	8310875	0.001066998	0.042961609	1094	0.002286997	0.012122701	0.461868805
266038985	8	24009457	0.001067982	0.143967093	1094	0.002286997	0.012121127	0.461868805
198312688	6	17229568	0.001068201	0.183729433	1094	0.002286997	0.012120777	0.461868805
276469157	9	5996607	0.001068257	0.154936015	1094	0.002286997	0.012120687	0.461868805
8216867	1	8216867	0.001070395	0.112888483	1094	0.002286997	0.012117274	0.462504496
25205548	1	25205548	0.001073885	0.178702011	1094	0.002286997	0.012111713	0.463182549
228203831	7	15871924	0.001073978	0.03702011	1094	0.002286997	0.012111566	0.463182549
288496021	9	18023471	0.001074284	0.027879342	1094	0.002286997	0.01211108	0.463182549
173211322	5	22086636	0.001075122	0.085923218	1094	0.002286997	0.012109749	0.463182549
326579579	11	9887022	0.001075896	0.061700183	1094	0.002286997	0.012108519	0.463182549
164978917	5	13854231	0.001076721	0.021023766	1094	0.002286997	0.012107209	0.463182549
135138845	4	19516853	0.00107683	0.395338208	1094	0.002286997	0.012107037	0.463182549
361587737	12	15874074	0.001077307	0.043875686	1094	0.002286997	0.012106281	0.463182549
273647088	9	3174538	0.001079681	0.039305302	1094	0.002286997	0.012102521	0.463623779
161270974	5	10146288	0.001080728	0.13071298	1094	0.002286997	0.012100866	0.463623779
102352884	3	23144711	0.001081333	0.060329068	1094	0.002286997	0.012099911	0.463623779
220642962	7	8311055	0.0010816	0.062157221	1094	0.002286997	0.01209949	0.463623779
338166543	11	21473986	0.001082149	0.035648995	1094	0.002286997	0.012098623	0.463623779
357776080	12	12062417	0.001083459	0.093235832	1094	0.002286997	0.012096558	0.463623779
327372776	11	10680219	0.001084378	0.09095064	1094	0.002286997	0.01209511	0.463623779
323954418	11	7261861	0.001084391	0.049817185	1094	0.002286997	0.01209509	0.463623779
262148505	8	20118977	0.001085358	0.120658135	1094	0.002286997	0.012093568	0.463623779
324734636	11	8042079	0.001085546	0.163619744	1094	0.002286997	0.012093272	0.463623779
273687001	9	3214451	0.00108596	0.064899452	1094	0.002286997	0.01209262	0.463623779
251773388	8	9743860	0.001086356	0.162248629	1094	0.002286997	0.012091999	0.463623779
277518924	9	7046374	0.001087159	0.013711152	1094	0.002286997	0.012090736	0.463681521
28211788	1	28211788	0.001090916	0.055301645	1094	0.002286997	0.012084847	0.464496081
52317993	2	9047070	0.001091938	0.345063985	1094	0.002286997	0.012083246	0.464496081
62830884	2	19559961	0.001093004	0.02559415	1094	0.002286997	0.012081581	0.464496081
297409905	10	3924635	0.001093562	0.038848263	1094	0.002286997	0.01208071	0.464496081
241346729	7	29014822	0.00109364	0.024223035	1094	0.002286997	0.012080588	0.464496081
197323495	6	16240375	0.001093727	0.113802559	1094	0.002286997	0.012080452	0.464496081
73855303	2	30584380	0.001093758	0.194241316	1094	0.002286997	0.012080404	0.464496081
197416480	6	16333360	0.001098705	0.034734918	1094	0.002286997	0.0120727	0.466083984
126442850	4	10820858	0.001098877	0.148080439	1094	0.002286997	0.012072432	0.466083984
5608045	1	5608045	0.001100995	0.220749543	1094	0.002286997	0.012069144	0.466083984
321140173	11	4447616	0.001101328	0.066727605	1094	0.002286997	0.012068628	0.466083984
226982299	7	14650392	0.001101404	0.237202925	1094	0.002286997	0.012068511	0.466083984
53178253	2	9907330	0.001101529	0.367458867	1094	0.002286997	0.012068317	0.466083984
237723191	7	25391284	0.00110227	0.080438757	1094	0.002286997	0.012067169	0.466113063
162312856	5	11188170	0.001104773	0.032449726	1094	0.002286997	0.012063297	0.46663092
273360576	9	2888026	0.00110484	0.032449726	1094	0.002286997	0.012063193	0.46663092
167049869	5	15925183	0.00110769	0.278793419	1094	0.002286997	0.012058796	0.467146116
164542385	5	13417699	0.001107824	0.091864717	1094	0.002286997	0.012058589	0.467146116
134111780	4	18489788	0.001108081	0.038391225	1094	0.002286997	0.012058193	0.467146116
252154511	8	10124983	0.001110023	0.042047532	1094	0.002286997	0.012055203	0.467613688
324044122	11	7351565	0.00111054	0.092778793	1094	0.002286997	0.012054409	0.467613688
227241325	7	14909418	0.001111213	0.055301645	1094	0.002286997	0.012053375	0.467613688
165466178	5	14341492	0.001115546	0.086837294	1094	0.002286997	0.012046733	0.468971613
244375842	8	2346314	0.001115792	0.023765996	1094	0.002286997	0.012046355	0.468971613
62243623	2	18972700	0.001117589	0.026051188	1094	0.002286997	0.012043609	0.469442276
239466240	7	27134333	0.001118542	0.019195612	1094	0.002286997	0.012042154	0.469541167
123403572	4	7781580	0.001119179	0.139396709	1094	0.002286997	0.012041183	0.469541167
316377782	10	22892512	0.001121252	0.090036563	1094	0.002286997	0.012038024	0.469711184
272880032	9	2407482	0.001121844	0.045246801	1094	0.002286997	0.012037122	0.469711184
274156585	9	3684035	0.001121964	0.031992687	1094	0.002286997	0.012036941	0.469711184
118262045	4	2640053	0.001122293	0.077239488	1094	0.002286997	0.01203644	0.469711184
237312894	7	24980987	0.001124375	0.039305302	1094	0.002286997	0.012033278	0.470298514
267778753	8	25749225	0.001125132	0.067641682	1094	0.002286997	0.012032129	0.470331524
282528111	9	12055561	0.001126056	0.28702011	1094	0.002286997	0.012030727	0.470434248
52183015	2	8912092	0.001127211	0.132998172	1094	0.002286997	0.012028978	0.470454385
337994744	11	21302187	0.00112753	0.103290676	1094	0.002286997	0.012028495	0.470454385
277736058	9	7263508	0.001128139	0.079067642	1094	0.002286997	0.012027573	0.470454385
204475630	6	23392510	0.001130268	0.13345521	1094	0.002286997	0.012024356	0.470528642
220952646	7	8620739	0.001131071	0.028793419	1094	0.002286997	0.012023144	0.470528642
273582215	9	3109665	0.001131619	0.050274223	1094	0.002286997	0.012022317	0.470528642
298057425	10	4572155	0.00113209	0.019195612	1094	0.002286997	0.012021607	0.470528642
264730706	8	22701178	0.001132206	0.026051188	1094	0.002286997	0.012021432	0.470528642
287826923	9	17354373	0.00113293	0.026051188	1094	0.002286997	0.012020341	0.470528642
115268984	3	36060811	0.001133203	0.205210238	1094	0.002286997	0.01201993	0.470528642
354091016	12	8377353	0.001133763	0.202925046	1094	0.002286997	0.012019087	0.470528642
228145657	7	15813750	0.001134424	0.044789762	1094	0.002286997	0.012018093	0.470528642
166859839	5	15735153	0.001135247	0.06261426	1094	0.002286997	0.012016855	0.470588752
372440681	12	26727018	0.001136098	0.093235832	1094	0.002286997	0.012015576	0.470660176
19752174	1	19752174	0.001139468	0.033363803	1094	0.002286997	0.012010522	0.471643078
276448113	9	5975563	0.001139831	0.154936015	1094	0.002286997	0.012009978	0.471643078
100166293	3	20958120	0.001140868	0.033820841	1094	0.002286997	0.012008426	0.471677865
335960655	11	19268098	0.001141275	0.091864717	1094	0.002286997	0.012007818	0.471677865
33854122	1	33854122	0.001142671	0.028793419	1094	0.002286997	0.012005732	0.471973583
151569312	5	444626	0.001144217	0.050731261	1094	0.002286997	0.012003425	0.472330685
329283511	11	12590954	0.001147037	0.084095064	1094	0.002286997	0.011999224	0.472343028
272393281	9	1920731	0.001147823	0.061243144	1094	0.002286997	0.011998056	0.472343028
277785440	9	7312890	0.001147867	0.055758684	1094	0.002286997	0.01199799	0.472343028
208061843	6	26978723	0.00114846	0.090036563	1094	0.002286997	0.011997109	0.472343028
307945333	10	14460063	0.001148627	0.070840951	1094	0.002286997	0.011996862	0.472343028
286081892	9	15609342	0.001149116	0.026051188	1094	0.002286997	0.011996136	0.472343028
25751775	1	25751775	0.001150215	0.017367459	1094	0.002286997	0.011994504	0.472343028
286180594	9	15708044	0.001150969	0.084095064	1094	0.002286997	0.011993386	0.472343028
271999958	9	1527408	0.001151059	0.17321755	1094	0.002286997	0.011993253	0.472343028
82657682	3	3449509	0.001151924	0.102833638	1094	0.002286997	0.011991971	0.472343028
162288787	5	11164101	0.001152274	0.083638026	1094	0.002286997	0.011991452	0.472343028
215065319	7	2733412	0.00115242	0.036106033	1094	0.002286997	0.011991237	0.472343028
311902057	10	18416787	0.001155093	0.023308958	1094	0.002286997	0.011987284	0.473159014
224348155	7	12016248	0.001157107	0.108318099	1094	0.002286997	0.011984311	0.473704349
19237493	1	19237493	0.001157794	0.110603291	1094	0.002286997	0.011983299	0.473705738
103529486	3	24321313	0.001158956	0.231718464	1094	0.002286997	0.011981588	0.473901661
285951153	9	15478603	0.001159878	0.094606947	1094	0.002286997	0.011980232	0.473999054
27436680	1	27436680	0.001163021	0.066270567	1094	0.002286997	0.011975614	0.475003813
51618943	2	8348020	0.001164484	0.493601463	1094	0.002286997	0.01197347	0.475164747
53581100	2	10310177	0.001165385	0.137568556	1094	0.002286997	0.01197215	0.475164747
273019954	9	2547404	0.001165471	0.082723949	1094	0.002286997	0.011972025	0.475164747
242337157	8	307629	0.001167421	0.131627057	1094	0.002286997	0.011969173	0.475448189
345764810	12	51147	0.001167537	0.091407678	1094	0.002286997	0.011969003	0.475448189
263265635	8	21236107	0.001169037	0.177787934	1094	0.002286997	0.011966814	0.475779349
288144407	9	17671857	0.001171376	0.285648995	1094	0.002286997	0.011963404	0.47617281
273519265	9	3046715	0.001171377	0.056215722	1094	0.002286997	0.011963403	0.47617281
313907521	10	20422251	0.001173699	0.068555759	1094	0.002286997	0.011960025	0.476837375
55548338	2	12277415	0.001176168	0.111974406	1094	0.002286997	0.011956441	0.477263977
135581989	4	19959997	0.001176443	0.192413163	1094	0.002286997	0.011956041	0.477263977
310592042	10	17106772	0.001177302	0.109232176	1094	0.002286997	0.011954797	0.477263977
272507697	9	2035147	0.001177536	0.098263254	1094	0.002286997	0.011954458	0.477263977
137586010	4	21964018	0.001178686	0.085923218	1094	0.002286997	0.011952792	0.477263977
172088784	5	20964098	0.001178878	0.175959781	1094	0.002286997	0.011952515	0.477263977
221159642	7	8827735	0.001180386	0.039305302	1094	0.002286997	0.011950334	0.477595719
277222765	9	6750215	0.001181147	0.045703839	1094	0.002286997	0.011949236	0.477624704
253678651	8	11649123	0.001182125	0.258226691	1094	0.002286997	0.011947824	0.47774165
17642853	1	17642853	0.001185077	0.09095064	1094	0.002286997	0.01194357	0.478655815
273478691	9	3006141	0.001188155	0.019652651	1094	0.002286997	0.011939146	0.479487416
276446470	9	5973920	0.001188519	0.228976234	1094	0.002286997	0.011938624	0.479487416
278386674	9	7914124	0.00119261	0.048446069	1094	0.002286997	0.011932764	0.480662889
36921050	1	36921050	0.001193281	0.205210238	1094	0.002286997	0.011931804	0.480662889
221310671	7	8978764	0.00119423	0.127513711	1094	0.002286997	0.011930448	0.480662889
135070924	4	19448932	0.001195099	0.106946984	1094	0.002286997	0.011929209	0.480662889
218725002	7	6393095	0.001195208	0.075411335	1094	0.002286997	0.011929053	0.480662889
227196145	7	14864238	0.001195748	0.12202925	1094	0.002286997	0.011928283	0.480662889
21787798	1	21787798	0.001196916	0.148080439	1094	0.002286997	0.011926617	0.480662889
15426455	1	15426455	0.001196977	0.086380256	1094	0.002286997	0.011926531	0.480662889
263274092	8	21244564	0.001200179	0.10511883	1094	0.002286997	0.011921975	0.481669895
47286494	2	4015571	0.001202232	0.020109689	1094	0.002286997	0.011919061	0.481768652
299683335	10	6198065	0.001202404	0.044789762	1094	0.002286997	0.011918817	0.481768652
228199484	7	15867577	0.001202509	0.097349177	1094	0.002286997	0.011918667	0.481768652
296124156	10	2638886	0.001206075	0.038391225	1094	0.002286997	0.01191362	0.482230224
273501169	9	3028619	0.001207566	0.187842779	1094	0.002286997	0.011911512	0.482230224
329806087	11	13113530	0.001207595	0.06535649	1094	0.002286997	0.011911471	0.482230224
25990878	1	25990878	0.001208131	0.063985375	1094	0.002286997	0.011910715	0.482230224
25372888	1	25372888	0.001208475	0.090493601	1094	0.002286997	0.011910229	0.482230224
161163297	5	10038611	0.001208772	0.092778793	1094	0.002286997	0.011909811	0.482230224
164933933	5	13809247	0.00120937	0.075868373	1094	0.002286997	0.011908968	0.482230224
221033238	7	8701331	0.001209866	0.031992687	1094	0.002286997	0.011908267	0.482230224
54481468	2	11210545	0.00120992	0.141681901	1094	0.002286997	0.011908192	0.482230224
329819588	11	13127031	0.001211032	0.106946984	1094	0.002286997	0.011906625	0.482396458
178317916	5	27193230	0.001213822	0.08820841	1094	0.002286997	0.011902702	0.483230089
345347753	11	28655196	0.001214903	0.073583181	1094	0.002286997	0.011901185	0.483313141
362716388	12	17002725	0.001217333	0.186471664	1094	0.002286997	0.011897778	0.483313141
227016895	7	14684988	0.001217545	0.066270567	1094	0.002286997	0.011897482	0.483313141
343878236	11	27185679	0.001217587	0.091407678	1094	0.002286997	0.011897422	0.483313141
120111672	4	4489680	0.001218161	0.060786106	1094	0.002286997	0.011896619	0.483313141
352774856	12	7061193	0.001218609	0.03702011	1094	0.002286997	0.011895992	0.483313141
200464609	6	19381489	0.001219328	0.074040219	1094	0.002286997	0.011894986	0.483313141
277661241	9	7188691	0.001219606	0.020109689	1094	0.002286997	0.011894598	0.483313141
273852212	9	3379662	0.001221498	0.047074954	1094	0.002286997	0.011891955	0.483672599
323331105	11	6638548	0.001222083	0.033363803	1094	0.002286997	0.011891139	0.483672599
148641874	4	33019882	0.001223107	0.047074954	1094	0.002286997	0.011889711	0.483672599
298571639	10	5086369	0.001223303	0.124771481	1094	0.002286997	0.011889438	0.483672599
160973377	5	9848691	0.001225576	0.100091408	1094	0.002286997	0.011886273	0.484218045
52281336	2	9010413	0.001226079	0.123400366	1094	0.002286997	0.011885574	0.484218045
277517258	9	7044708	0.001228962	0.152650823	1094	0.002286997	0.01188157	0.484997275
163505514	5	12380828	0.001229451	0.070840951	1094	0.002286997	0.011880892	0.484997275
301411485	10	7926215	0.001232897	0.162248629	1094	0.002286997	0.01187612	0.485477751
211109731	6	30026611	0.001233098	0.130255941	1094	0.002286997	0.011875843	0.485477751
133618787	4	17996795	0.001233705	0.043418647	1094	0.002286997	0.011875004	0.485477751
79457058	3	248885	0.001235611	0.015539305	1094	0.002286997	0.011872373	0.485477751
337686612	11	20994055	0.00123693	0.04250457	1094	0.002286997	0.011870553	0.485477751
337788330	11	21095773	0.001237143	0.070840951	1094	0.002286997	0.011870261	0.485477751
30182608	1	30182608	0.001237368	0.123400366	1094	0.002286997	0.011869951	0.485477751
148639913	4	33017921	0.001237609	0.020566728	1094	0.002286997	0.011869618	0.485477751
288624942	9	18152392	0.001237669	0.023765996	1094	0.002286997	0.011869537	0.485477751
133161485	4	17539493	0.001237669	0.061243144	1094	0.002286997	0.011869536	0.485477751
6759852	1	6759852	0.001239519	0.082723949	1094	0.002286997	0.011866991	0.485928432
89171271	3	9963098	0.001241112	0.162705667	1094	0.002286997	0.011864801	0.486142186
99374916	3	20166743	0.00124173	0.087751371	1094	0.002286997	0.011863953	0.486142186
164422072	5	13297386	0.001242167	0.026508227	1094	0.002286997	0.011863353	0.486142186
241145130	7	28813223	0.00124321	0.098263254	1094	0.002286997	0.011861922	0.486276167
120625557	4	5003565	0.00124504	0.02559415	1094	0.002286997	0.011859415	0.486717355
119300539	4	3678547	0.001246798	0.036563071	1094	0.002286997	0.01185701	0.486928426
108795855	3	29587682	0.001246984	0.069926874	1094	0.002286997	0.011856756	0.486928426
52235509	2	8964586	0.001250312	0.255027422	1094	0.002286997	0.011852215	0.487952919
31421357	1	31421357	0.001251167	0.049817185	1094	0.002286997	0.011851049	0.488012092
273437033	9	2964483	0.001252048	0.022394881	1094	0.002286997	0.01184985	0.488077358
307071221	10	13585951	0.001253175	0.085923218	1094	0.002286997	0.011848317	0.488077358
195808158	6	14725038	0.001253446	0.107404022	1094	0.002286997	0.011847948	0.488077358
216268231	7	3936324	0.001255115	0.144424132	1094	0.002286997	0.01184568	0.488453007
199528478	6	18445358	0.001257917	0.098263254	1094	0.002286997	0.01184188	0.489034787
282716261	9	12243711	0.001259237	0.166819013	1094	0.002286997	0.011840092	0.489034787
161864922	5	10740236	0.001259715	0.180530165	1094	0.002286997	0.011839446	0.489034787
244407367	8	2377839	0.00126086	0.049360146	1094	0.002286997	0.011837897	0.489034787
58685944	2	15415021	0.001261406	0.047531993	1094	0.002286997	0.011837159	0.489034787
147264184	4	31642192	0.001262409	0.02833638	1094	0.002286997	0.011835805	0.489034787
225905697	7	13573790	0.001263231	0.121115174	1094	0.002286997	0.011834696	0.489034787
311686141	10	18200871	0.001263647	0.1023766	1094	0.002286997	0.011834135	0.489034787
256681855	8	14652327	0.001264831	0.110603291	1094	0.002286997	0.011832539	0.489034787
254844390	8	12814862	0.001264983	0.091864717	1094	0.002286997	0.011832335	0.489034787
218337079	7	6005172	0.001265365	0.026051188	1094	0.002286997	0.01183182	0.489034787
348985605	12	3271942	0.001265506	0.053473492	1094	0.002286997	0.01183163	0.489034787
89785384	3	10577211	0.001266359	0.074040219	1094	0.002286997	0.011830482	0.489034787
326798651	11	10106094	0.001266825	0.100091408	1094	0.002286997	0.011829855	0.489034787
22319479	1	22319479	0.001267307	0.094606947	1094	0.002286997	0.011829207	0.489034787
228138209	7	15806302	0.001268007	0.028793419	1094	0.002286997	0.011828267	0.489034787
128260400	4	12638408	0.001269336	0.046160878	1094	0.002286997	0.011826481	0.489034787
240673375	7	28341468	0.00126963	0.041590494	1094	0.002286997	0.011826087	0.489034787
277896629	9	7424079	0.001270008	0.068555759	1094	0.002286997	0.01182558	0.489034787
99257169	3	20048996	0.001273418	0.060786106	1094	0.002286997	0.01182101	0.490075902
161864889	5	10740203	0.00127639	0.078153565	1094	0.002286997	0.011817038	0.490947341
128850084	4	13228092	0.001278458	0.207038391	1094	0.002286997	0.011814281	0.491225132
198500036	6	17416916	0.001278529	0.046160878	1094	0.002286997	0.011814186	0.491225132
256680056	8	14650528	0.001280778	0.202925046	1094	0.002286997	0.011811192	0.491730685
294541724	10	1056454	0.00128137	0.129798903	1094	0.002286997	0.011810404	0.491730685
227621884	7	15289977	0.001282021	0.053016453	1094	0.002286997	0.011809539	0.491730685
273869916	9	3397366	0.001282681	0.02559415	1094	0.002286997	0.011808662	0.491730685
290686013	9	20213463	0.001285048	0.063528336	1094	0.002286997	0.011805522	0.492365694
213559566	7	1227659	0.001286259	0.071755027	1094	0.002286997	0.011803917	0.492557579
323996492	11	7303935	0.001287956	0.085923218	1094	0.002286997	0.01180167	0.492935484
135060924	4	19438932	0.001289848	0.072212066	1094	0.002286997	0.01179917	0.49338712
220843163	7	8511256	0.001291561	0.028793419	1094	0.002286997	0.011796909	0.493770019
6385264	1	6385264	0.001292674	0.062157221	1094	0.002286997	0.011795442	0.493923174
273018966	9	2546416	0.001293643	0.031078611	1094	0.002286997	0.011794166	0.494014377
177255047	5	26130361	0.001294337	0.05393053	1094	0.002286997	0.011793252	0.494014377
312587496	10	19102226	0.001296014	0.06261426	1094	0.002286997	0.011791046	0.494382423
123753838	4	8131846	0.001297759	0.086837294	1094	0.002286997	0.011788755	0.49474815
190958828	6	9875708	0.0012984	0.086837294	1094	0.002286997	0.011787913	0.49474815
161963447	5	10838761	0.001299842	0.071755027	1094	0.002286997	0.011786023	0.495024495
264818548	8	22789020	0.001300553	0.018738574	1094	0.002286997	0.011785091	0.495024495
129000961	4	13378969	0.001304523	0.067184644	1094	0.002286997	0.0117799	0.49600403
343317038	11	26624481	0.001305092	0.05393053	1094	0.002286997	0.011779157	0.49600403
261406112	8	19376584	0.001305368	0.104204753	1094	0.002286997	0.011778797	0.49600403
82011421	3	2803248	0.001306353	0.027879342	1094	0.002286997	0.011777512	0.49600403
33531707	1	33531707	0.001306702	0.117915905	1094	0.002286997	0.011777057	0.49600403
85732905	3	6524732	0.001307845	0.034734918	1094	0.002286997	0.011775568	0.496166324
327970047	11	11277490	0.001308867	0.058500914	1094	0.002286997	0.011774238	0.496196251
281638452	9	11165902	0.001309355	0.059872029	1094	0.002286997	0.011773602	0.496196251
365825204	12	20111541	0.001310297	0.021023766	1094	0.002286997	0.011772378	0.496281901
195968257	6	14885137	0.001315781	0.107404022	1094	0.002286997	0.011765265	0.497803581
162113327	5	10988641	0.001317007	0.10511883	1094	0.002286997	0.011763678	0.497803581
300337692	10	6852422	0.001317023	0.177330896	1094	0.002286997	0.011763658	0.497803581
35524069	1	35524069	0.00131769	0.097806216	1094	0.002286997	0.011762796	0.497803581
230165978	7	17834071	0.001317903	0.094606947	1094	0.002286997	0.01176252	0.497803581
26327304	1	26327304	0.001320168	0.055301645	1094	0.002286997	0.011759596	0.498373119
327615506	11	10922949	0.00132133	0.048903108	1094	0.002286997	0.011758098	0.498373119
273503613	9	3031063	0.001321567	0.045703839	1094	0.002286997	0.011757792	0.498373119
274467793	9	3995243	0.001326749	0.017367459	1094	0.002286997	0.011751128	0.500055363
247814418	8	5784890	0.001329506	0.017367459	1094	0.002286997	0.011747594	0.500422579
241468369	7	29136462	0.001330741	0.03976234	1094	0.002286997	0.011746012	0.500422579
273907154	9	3434604	0.001330958	0.042961609	1094	0.002286997	0.011745735	0.500422579
91286330	3	12078157	0.001331399	0.097806216	1094	0.002286997	0.011745171	0.500422579
241481057	7	29149150	0.001332111	0.03976234	1094	0.002286997	0.011744261	0.500422579
270972281	9	499731	0.001332949	0.047531993	1094	0.002286997	0.01174319	0.500422579
87118935	3	7910762	0.00133327	0.037934186	1094	0.002286997	0.011742779	0.500422579
228045953	7	15714046	0.001334392	0.012797075	1094	0.002286997	0.011741347	0.500422579
115633213	4	11221	0.001334851	0.10786106	1094	0.002286997	0.011740762	0.500422579
244421753	8	2392225	0.00133515	0.016453382	1094	0.002286997	0.011740381	0.500422579
273003711	9	2531161	0.001336752	0.026508227	1094	0.002286997	0.011738339	0.500422579
89482510	3	10274337	0.001337003	0.0511883	1094	0.002286997	0.011738019	0.500422579
241343748	7	29011841	0.001338203	0.011882998	1094	0.002286997	0.011736491	0.500422579
288202331	9	17729781	0.001338641	0.192870201	1094	0.002286997	0.011735934	0.500422579
175386118	5	24261432	0.001338687	0.154021938	1094	0.002286997	0.011735876	0.500422579
101525088	3	22316915	0.001339372	0.126142596	1094	0.002286997	0.011735005	0.500422579
240002324	7	27670417	0.00133999	0.072669104	1094	0.002286997	0.011734219	0.500422579
338595783	11	21903226	0.001340727	0.03702011	1094	0.002286997	0.011733283	0.500428105
329753521	11	13060964	0.001344066	0.054844607	1094	0.002286997	0.011729049	0.501328342
237722492	7	25390585	0.001344585	0.072669104	1094	0.002286997	0.011728391	0.501328342
349686955	12	3973292	0.00134694	0.083180987	1094	0.002286997	0.011725412	0.501497721
195238715	6	14155595	0.001347161	0.124314442	1094	0.002286997	0.011725132	0.501497721
164578246	5	13453560	0.001348306	0.0511883	1094	0.002286997	0.011723686	0.501497721
147351015	4	31729023	0.00135004	0.025137112	1094	0.002286997	0.011721498	0.501497721
159548702	5	8424016	0.001350248	0.145795247	1094	0.002286997	0.011721236	0.501497721
99257193	3	20049020	0.001350271	0.064442413	1094	0.002286997	0.011721206	0.501497721
155784898	5	4660212	0.001350954	0.041590494	1094	0.002286997	0.011720345	0.501497721
268039722	8	26010194	0.001351011	0.019195612	1094	0.002286997	0.011720274	0.501497721
317336804	11	644247	0.001351547	0.101462523	1094	0.002286997	0.011719598	0.501497721
273466076	9	2993526	0.001352582	0.139396709	1094	0.002286997	0.011718296	0.50161324
273488597	9	3016047	0.001354175	0.015996344	1094	0.002286997	0.011716292	0.501935531
73452463	2	30181540	0.001355383	0.044332724	1094	0.002286997	0.011714774	0.502114971
158861956	5	7737270	0.001356403	0.146709324	1094	0.002286997	0.011713492	0.502200132
116677757	4	1055765	0.001357274	0.034734918	1094	0.002286997	0.0117124	0.502200132
288568057	9	18095507	0.001359149	0.054844607	1094	0.002286997	0.01171005	0.502200132
274751398	9	4278848	0.001359197	0.028793419	1094	0.002286997	0.01170999	0.502200132
135070829	4	19448837	0.001360211	0.1476234	1094	0.002286997	0.01170872	0.502200132
301478498	10	7993228	0.001360276	0.114716636	1094	0.002286997	0.011708639	0.502200132
57722532	2	14451609	0.001360685	0.0511883	1094	0.002286997	0.011708128	0.502200132
227746855	7	15414948	0.001361834	0.057129799	1094	0.002286997	0.011706691	0.502200132
267794104	8	25764576	0.001362603	0.44606947	1094	0.002286997	0.011705729	0.502200132
153714418	5	2589732	0.001362854	0.026508227	1094	0.002286997	0.011705416	0.502200132
135978917	4	20356925	0.001366467	0.021480804	1094	0.002286997	0.01170091	0.502923537
227538234	7	15206327	0.001366729	0.023308958	1094	0.002286997	0.011700583	0.502923537
223795642	7	11463735	0.001366993	0.080438757	1094	0.002286997	0.011700255	0.502923537
62385769	2	19114846	0.001369015	0.106489945	1094	0.002286997	0.011697739	0.503218856
169277257	5	18152571	0.001371121	0.052102377	1094	0.002286997	0.011695123	0.503218856
274460613	9	3988063	0.001371748	0.02559415	1094	0.002286997	0.011694345	0.503218856
238027329	7	25695422	0.001371833	0.02833638	1094	0.002286997	0.011694239	0.503218856
272511550	9	2039000	0.001371901	0.028793419	1094	0.002286997	0.011694154	0.503218856
329754783	11	13062226	0.001372223	0.052559415	1094	0.002286997	0.011693755	0.503218856
167732642	5	16607956	0.001372875	0.241773309	1094	0.002286997	0.011692947	0.503218856
277488398	9	7015848	0.00137402	0.015082267	1094	0.002286997	0.011691528	0.503372553
282571631	9	12099081	0.001377095	0.498628885	1094	0.002286997	0.011687723	0.503970671
197147131	6	16064011	0.001377106	0.154936015	1094	0.002286997	0.011687709	0.503970671
107468520	3	28260347	0.001378196	0.058043876	1094	0.002286997	0.011686362	0.504103635
193973519	6	12890399	0.001379944	0.076325411	1094	0.002286997	0.011684206	0.504188431
117982043	4	2360051	0.001381964	0.114716636	1094	0.002286997	0.011681716	0.504188431
273629060	9	3156510	0.001382082	0.056672761	1094	0.002286997	0.011681571	0.504188431
99516296	3	20308123	0.001382101	0.048903108	1094	0.002286997	0.011681548	0.504188431
220928101	7	8596194	0.001382677	0.043418647	1094	0.002286997	0.011680838	0.504188431
327360140	11	10667583	0.00138279	0.06261426	1094	0.002286997	0.011680699	0.504188431
226613654	7	14281747	0.00138457	0.16773309	1094	0.002286997	0.01167851	0.504531288
322953612	11	6261055	0.001385186	0.147166362	1094	0.002286997	0.011677753	0.504531288
4024936	1	4024936	0.001386543	0.056672761	1094	0.002286997	0.011676087	0.504760591
203293358	6	22210238	0.001388052	0.13345521	1094	0.002286997	0.011674235	0.505045012
273447160	9	2974610	0.00139172	0.022394881	1094	0.002286997	0.011669744	0.505478717
136941303	4	21319311	0.00139249	0.052102377	1094	0.002286997	0.011668803	0.505478717
97275114	3	18066941	0.001392665	0.082723949	1094	0.002286997	0.01166859	0.505478717
165077629	5	13952943	0.001392768	0.074497258	1094	0.002286997	0.011668464	0.505478717
344496923	11	27804366	0.001393274	0.212065814	1094	0.002286997	0.011667846	0.505478717
282111087	9	11638537	0.001393952	0.428702011	1094	0.002286997	0.011667017	0.505478717
227690161	7	15358254	0.001394347	0.156764168	1094	0.002286997	0.011666536	0.505478717
21717376	1	21717376	0.00139866	0.0511883	1094	0.002286997	0.01166128	0.506777361
97289409	3	18081236	0.001400506	0.047531993	1094	0.002286997	0.011659036	0.507181414
161383838	5	10259152	0.001401928	0.13345521	1094	0.002286997	0.011657309	0.507431187
122842885	4	7220893	0.001403567	0.112431444	1094	0.002286997	0.011655321	0.507517251
25768297	1	25768297	0.001403629	0.117458867	1094	0.002286997	0.011655246	0.507517251
228130013	7	15798106	0.001404865	0.013254113	1094	0.002286997	0.011653748	0.507613404
218484990	7	6153083	0.001405359	0.117458867	1094	0.002286997	0.01165315	0.507613404
348674957	12	2961294	0.001408795	0.280164534	1094	0.002286997	0.011648995	0.508179239
285328249	9	14855699	0.001409879	0.028793419	1094	0.002286997	0.011647686	0.508179239
277487029	9	7014479	0.001410331	0.015082267	1094	0.002286997	0.011647141	0.508179239
278296304	9	7823754	0.001410658	0.085466179	1094	0.002286997	0.011646746	0.508179239
33920932	1	33920932	0.001411069	0.08226691	1094	0.002286997	0.011646251	0.508179239
306068373	10	12583103	0.001411322	0.117001828	1094	0.002286997	0.011645946	0.508179239
179153395	5	28028709	0.00141578	0.486288848	1094	0.002286997	0.011640581	0.50945277
173398874	5	22274188	0.001416328	0.121572212	1094	0.002286997	0.011639922	0.50945277
52331167	2	9060244	0.001419426	0.091407678	1094	0.002286997	0.011636205	0.510302493
322435179	11	5742622	0.001420316	0.090036563	1094	0.002286997	0.011635138	0.510357788
170463982	5	19339296	0.001422885	0.021480804	1094	0.002286997	0.011632065	0.511016001
295337136	10	1851866	0.001423661	0.186471664	1094	0.002286997	0.011631136	0.511030318
52934926	2	9664003	0.001426517	0.047989031	1094	0.002286997	0.011627728	0.511790363
162092275	5	10967589	0.001427884	0.077239488	1094	0.002286997	0.011626098	0.512015937
339410848	11	22718291	0.001428802	0.023308958	1094	0.002286997	0.011625005	0.51208039
322962099	11	6269542	0.001430065	0.173674589	1094	0.002286997	0.011623502	0.512268408
175287210	5	24162524	0.001432952	0.062157221	1094	0.002286997	0.011620071	0.512732678
48873607	2	5602684	0.001432973	0.069469835	1094	0.002286997	0.011620046	0.512732678
147032700	4	31410708	0.001434368	0.091407678	1094	0.002286997	0.011618391	0.512732678
312687882	10	19202612	0.001434537	0.019195612	1094	0.002286997	0.011618191	0.512732678
38059389	1	38059389	0.001436868	0.201096892	1094	0.002286997	0.011615429	0.512732678
221112843	7	8780936	0.00143789	0.027422303	1094	0.002286997	0.01161422	0.512732678
323774490	11	7081933	0.001438052	0.078153565	1094	0.002286997	0.011614028	0.512732678
99375549	3	20167376	0.001438668	0.13345521	1094	0.002286997	0.0116133	0.512732678
148472973	4	32850981	0.001439236	0.018738574	1094	0.002286997	0.011612629	0.512732678
323227348	11	6534791	0.001439647	0.135283364	1094	0.002286997	0.011612143	0.512732678
57851546	2	14580623	0.001439648	0.071755027	1094	0.002286997	0.011612142	0.512732678
160817544	5	9692858	0.001440898	0.168190128	1094	0.002286997	0.011610666	0.512732678
273923226	9	3450676	0.001441002	0.026965265	1094	0.002286997	0.011610543	0.512732678
260464418	8	18434890	0.001441712	0.130255941	1094	0.002286997	0.011609705	0.512732678
55445064	2	12174141	0.001443357	0.276965265	1094	0.002286997	0.011607765	0.513054562
320862794	11	4170237	0.001447695	0.213893967	1094	0.002286997	0.011602661	0.514147017
227958045	7	15626138	0.001447913	0.115173675	1094	0.002286997	0.011602405	0.514147017
164425798	5	13301112	0.001449312	0.030621572	1094	0.002286997	0.011600762	0.514206813
273966286	9	3493736	0.001449668	0.032906764	1094	0.002286997	0.011600345	0.514206813
161568980	5	10444294	0.001450306	0.126599634	1094	0.002286997	0.011599597	0.514206813
220767359	7	8435452	0.001451255	0.020109689	1094	0.002286997	0.011598484	0.514280503
198797067	6	17713947	0.001452773	0.114716636	1094	0.002286997	0.011596706	0.514555513
317271104	11	578547	0.001456246	0.019652651	1094	0.002286997	0.011592645	0.515522233
135138732	4	19516740	0.001458355	0.022394881	1094	0.002286997	0.011590184	0.515865464
344060696	11	27368139	0.00145966	0.023765996	1094	0.002286997	0.011588664	0.515865464
48137931	2	4867008	0.001459724	0.439670932	1094	0.002286997	0.011588588	0.515865464
76674345	2	33403422	0.001460761	0.022394881	1094	0.002286997	0.011587381	0.515865464
346198572	12	484909	0.001461555	0.105575868	1094	0.002286997	0.011586457	0.515865464
219203250	7	6871343	0.001461736	0.021023766	1094	0.002286997	0.011586246	0.515865464
228001972	7	15670065	0.001463797	0.028793419	1094	0.002286997	0.011583851	0.515865464
100345550	3	21137377	0.001464739	0.214808044	1094	0.002286997	0.011582756	0.515865464
166349497	5	15224811	0.001465323	0.076325411	1094	0.002286997	0.011582078	0.515865464
181403255	6	320135	0.001466176	0.054844607	1094	0.002286997	0.011581089	0.515865464
54354505	2	11083582	0.001467687	0.051645338	1094	0.002286997	0.011579337	0.515865464
58119365	2	14848442	0.001468505	0.079981718	1094	0.002286997	0.01157839	0.515865464
233699279	7	21367372	0.001468613	0.225776965	1094	0.002286997	0.011578265	0.515865464
80649779	3	1441606	0.001468689	0.053473492	1094	0.002286997	0.011578177	0.515865464
162853296	5	11728610	0.001468696	0.10786106	1094	0.002286997	0.011578169	0.515865464
192939886	6	11856766	0.001469117	0.064899452	1094	0.002286997	0.011577681	0.515865464
157022306	5	5897620	0.001471965	0.071755027	1094	0.002286997	0.011574388	0.516257879
197120080	6	16036960	0.001472987	0.066270567	1094	0.002286997	0.011573209	0.516257879
298886445	10	5401175	0.001473483	0.054844607	1094	0.002286997	0.011572636	0.516257879
333407814	11	16715257	0.001473555	0.091864717	1094	0.002286997	0.011572553	0.516257879
220274146	7	7942239	0.001473957	0.0511883	1094	0.002286997	0.011572089	0.516257879
151249575	5	124889	0.001476145	0.031992687	1094	0.002286997	0.011569567	0.51650904
282462995	9	11990445	0.001476164	0.09369287	1094	0.002286997	0.011569545	0.51650904
191649843	6	10566723	0.00147866	0.176873857	1094	0.002286997	0.011566673	0.516985664
266845934	8	24816406	0.001479017	0.052102377	1094	0.002286997	0.011566262	0.516985664
323832608	11	7140051	0.001481863	0.078153565	1094	0.002286997	0.011562993	0.517719691
76084521	2	32813598	0.0014847	0.090493601	1094	0.002286997	0.011559741	0.518449744
314870351	10	21385081	0.001485673	0.080438757	1094	0.002286997	0.011558627	0.518528434
160698171	5	9573485	0.001487593	0.100548446	1094	0.002286997	0.011556432	0.518907823
345984707	12	271044	0.001488257	0.113345521	1094	0.002286997	0.011555674	0.518907823
260147975	8	18118447	0.001490572	0.064442413	1094	0.002286997	0.011553031	0.519453963
34700702	1	34700702	0.001492424	0.045246801	1094	0.002286997	0.01155092	0.519686551
177254351	5	26129665	0.001493664	0.074954296	1094	0.002286997	0.011549508	0.519686551
344783819	11	28091262	0.001493895	0.320840951	1094	0.002286997	0.011549245	0.519686551
173125500	5	22000814	0.001494341	0.038848263	1094	0.002286997	0.011548738	0.519686551
343317491	11	26624934	0.001494987	0.054844607	1094	0.002286997	0.011548004	0.519686551
209803284	6	28720164	0.001498155	0.040219378	1094	0.002286997	0.011544405	0.520350646
177090830	5	25966144	0.001498398	0.042961609	1094	0.002286997	0.011544129	0.520350646
261646061	8	19616533	0.001501007	0.064899452	1094	0.002286997	0.011541171	0.520996059
135497074	4	19875082	0.00150228	0.191499086	1094	0.002286997	0.011539731	0.521176913
[truncated: 691,502 more rows]
