# Supplementary material for: An epigenetic pathway in rice connects genetic variation to anaerobic germination and seedling establishment
Source: Plant Physiol. 2021 Feb 26;186(2):1042–59. doi: 10.1093/plphys/kiab100 (PMC8195528; doi:10.1093/plphys/kiab100)
Supplement: kiab100_Supplementary_Data [file kiab100_supplementary_data.zip › pp.01259.2020-s06.txt]

SNP	Chromosome	Position	P.value	maf	nobs	Rsquare.of.Model.without.SNP	Rsquare.of.Model.with.SNP	FDR_Adjusted_P-values
244176002	8	2146474	7.34E-09	0.023529412	850	0.065394274	0.103147755	0.005091962
214890868	7	2558961	1.74E-07	0.047058824	850	0.065394274	0.096105211	0.037677533
238800361	7	26468454	2.43E-07	0.026470588	850	0.065394274	0.095367066	0.037677533
92595396	3	13387223	2.67E-07	0.490588235	850	0.065394274	0.095161336	0.037677533
304219217	10	10733947	3.51E-07	0.49	850	0.065394274	0.094555782	0.037677533
371643367	12	25929704	3.59E-07	0.490588235	850	0.065394274	0.094502885	0.037677533
103857602	3	24649429	3.80E-07	0.488235294	850	0.065394274	0.094378799	0.037677533
92682100	3	13473927	6.63E-07	0.126470588	850	0.065394274	0.093157124	0.057454408
158077468	5	6952782	8.04E-07	0.021176471	850	0.065394274	0.092733169	0.061949672
214894067	7	2562160	1.05E-06	0.029411765	850	0.065394274	0.09215286	0.065730212
301779055	10	8293785	1.06E-06	0.016470588	850	0.065394274	0.092129324	0.065730212
302406792	10	8921522	1.14E-06	0.018823529	850	0.065394274	0.09197259	0.065730212
35936604	1	35936604	1.54E-06	0.097058824	850	0.065394274	0.091306103	0.079591714
214924283	7	2592376	1.61E-06	0.041176471	850	0.065394274	0.091216467	0.079591714
77958446	2	34687523	2.00E-06	0.488235294	850	0.065394274	0.090734261	0.080834265
238534749	7	26202842	2.05E-06	0.115294118	850	0.065394274	0.090684823	0.080834265
238969433	7	26637526	2.14E-06	0.486470588	850	0.065394274	0.090589752	0.080834265
365514964	12	19801301	2.21E-06	0.025294118	850	0.065394274	0.090522898	0.080834265
78016704	2	34745781	2.21E-06	0.033529412	850	0.065394274	0.090515483	0.080834265
78015933	2	34745010	2.60E-06	0.483529412	850	0.065394274	0.090166	0.09013344
214824911	7	2493004	2.77E-06	0.068235294	850	0.065394274	0.090027427	0.091473995
259621527	8	17591999	3.40E-06	0.498235294	850	0.065394274	0.089580795	0.092765403
216706577	7	4374670	3.44E-06	0.49	850	0.065394274	0.089554358	0.092765403
300859154	10	7373884	3.73E-06	0.492941176	850	0.065394274	0.089379552	0.092765403
301473428	10	7988158	3.73E-06	0.492941176	850	0.065394274	0.089379552	0.092765403
301987437	10	8502167	3.73E-06	0.492941176	850	0.065394274	0.089379552	0.092765403
302761464	10	9276194	3.73E-06	0.492941176	850	0.065394274	0.089379552	0.092765403
292895889	9	22423339	3.75E-06	0.016470588	850	0.065394274	0.089370264	0.092765403
194748122	6	13665002	3.96E-06	0.125294118	850	0.065394274	0.089248033	0.094741788
209675688	6	28592568	4.92E-06	0.022941176	850	0.065394274	0.088778628	0.11259135
197963435	6	16880315	5.10E-06	0.118823529	850	0.065394274	0.088698663	0.11259135
197775009	6	16691889	5.20E-06	0.122352941	850	0.065394274	0.088658794	0.11259135
77992571	2	34721648	5.88E-06	0.494705882	850	0.065394274	0.088390015	0.12356592
238978115	7	26646208	6.97E-06	0.043529412	850	0.065394274	0.088021399	0.138490274
362152909	12	16439246	7.29E-06	0.072352941	850	0.065394274	0.087922397	0.138490274
54599594	2	11328671	7.37E-06	0.102352941	850	0.065394274	0.08790146	0.138490274
194402979	6	13319859	7.50E-06	0.113529412	850	0.065394274	0.087861494	0.138490274
158091146	5	6966460	7.59E-06	0.487058824	850	0.065394274	0.087836714	0.138490274
77943530	2	34672607	8.27E-06	0.489411765	850	0.065394274	0.087650487	0.145733177
55443216	2	12172293	8.41E-06	0.158235294	850	0.065394274	0.087615139	0.145733177
303952183	10	10466913	9.66E-06	0.032941176	850	0.065394274	0.087313164	0.163460216
228503156	7	16171249	1.07E-05	0.45	850	0.065394274	0.087092571	0.176698257
302614625	10	9129355	1.13E-05	0.015882353	850	0.065394274	0.086976397	0.17764367
180919834	5	29795148	1.17E-05	0.037647059	850	0.065394274	0.086897482	0.17764367
36113049	1	36113049	1.18E-05	0.482941176	850	0.065394274	0.086878266	0.17764367
269452641	8	27423113	1.22E-05	0.344705882	850	0.065394274	0.086816382	0.17764367
168877842	5	17753156	1.22E-05	0.477647059	850	0.065394274	0.086816039	0.17764367
168820563	5	17695877	1.25E-05	0.476470588	850	0.065394274	0.086761479	0.17764367
218818026	7	6486119	1.28E-05	0.081764706	850	0.065394274	0.086712959	0.17764367
331488000	11	14795443	1.28E-05	0.12	850	0.065394274	0.086704202	0.17764367
214779690	7	2447783	1.38E-05	0.494117647	850	0.065394274	0.086541051	0.18425582
84913896	3	5705723	1.39E-05	0.124705882	850	0.065394274	0.086535044	0.18425582
214882712	7	2550805	1.42E-05	0.499411765	850	0.065394274	0.086488964	0.18425582
51276288	2	8005365	1.43E-05	0.030588235	850	0.065394274	0.08645911	0.18425582
195099293	6	14016173	1.50E-05	0.121764706	850	0.065394274	0.086359754	0.189428878
174212017	5	23087331	1.61E-05	0.491764706	850	0.065394274	0.086214867	0.196150339
303270917	10	9785647	1.61E-05	0.016470588	850	0.065394274	0.086207479	0.196150339
214856897	7	2524990	1.66E-05	0.496470588	850	0.065394274	0.086139097	0.197423427
158029452	5	6904766	1.68E-05	0.020588235	850	0.065394274	0.086119158	0.197423427
200854090	6	19770970	1.73E-05	0.486470588	850	0.065394274	0.086059343	0.199594357
84993997	3	5785824	1.82E-05	0.448235294	850	0.065394274	0.085942826	0.204015372
248723914	8	6694386	1.82E-05	0.471176471	850	0.065394274	0.085941446	0.204015372
214920109	7	2588202	1.95E-05	0.038235294	850	0.065394274	0.085802716	0.214130355
82459484	3	3251311	2.00E-05	0.042352941	850	0.065394274	0.085747406	0.215375219
51088069	2	7817146	2.05E-05	0.487058824	850	0.065394274	0.085694083	0.215375219
214816388	7	2484481	2.08E-05	0.493529412	850	0.065394274	0.085658991	0.215375219
296579187	10	3093917	2.08E-05	0.468823529	850	0.065394274	0.085657663	0.215375219
298179566	10	4694296	2.20E-05	0.111176471	850	0.065394274	0.085540274	0.221405781
371082531	12	25368868	2.20E-05	0.488823529	850	0.065394274	0.085534899	0.221405781
303574370	10	10089100	2.28E-05	0.492941176	850	0.065394274	0.085458494	0.224668871
25413462	1	25413462	2.32E-05	0.061176471	850	0.065394274	0.085421113	0.224668871
56543460	2	13272537	2.35E-05	0.106470588	850	0.065394274	0.085394525	0.224668871
138030324	4	22408332	2.36E-05	0.293529412	850	0.065394274	0.085382165	0.224668871
301290941	10	7805671	2.44E-05	0.047058824	850	0.065394274	0.085314318	0.228735292
354245472	12	8531809	2.48E-05	0.04	850	0.065394274	0.085277343	0.228841485
241670387	7	29338480	2.51E-05	0.487647059	850	0.065394274	0.08525597	0.228841485
835425	1	835425	2.66E-05	0.416470588	850	0.065394274	0.085132048	0.238507411
138163962	4	22541970	2.70E-05	0.34	850	0.065394274	0.085093502	0.238507411
178007130	5	26882444	2.72E-05	0.139411765	850	0.065394274	0.085083815	0.238507411
214861230	7	2529323	2.85E-05	0.03	850	0.065394274	0.084984496	0.24181568
365556821	12	19843158	2.88E-05	0.488235294	850	0.065394274	0.084955387	0.24181568
214988760	7	2656853	2.91E-05	0.022941176	850	0.065394274	0.08493584	0.24181568
108191434	3	28983261	2.92E-05	0.483529412	850	0.065394274	0.084932113	0.24181568
307107951	10	13622681	2.93E-05	0.484705882	850	0.065394274	0.08492237	0.24181568
243154978	8	1125450	3.10E-05	0.032352941	850	0.065394274	0.084802213	0.250243563
214914383	7	2582476	3.10E-05	0.060588235	850	0.065394274	0.084798271	0.250243563
171188483	5	20063797	3.17E-05	0.461176471	850	0.065394274	0.084755466	0.250708915
370141936	12	24428273	3.21E-05	0.150588235	850	0.065394274	0.08472256	0.250708915
197017795	6	15934675	3.22E-05	0.447058824	850	0.065394274	0.084720674	0.250708915
261261620	8	19232092	3.32E-05	0.066470588	850	0.065394274	0.084656474	0.253468855
367853090	12	22139427	3.33E-05	0.017058824	850	0.065394274	0.084649482	0.253468855
14165757	1	14165757	3.39E-05	0.050588235	850	0.065394274	0.08461069	0.25528755
195423272	6	14340152	3.65E-05	0.477058824	850	0.065394274	0.084448522	0.271333726
214779522	7	2447615	3.70E-05	0.061764706	850	0.065394274	0.084422249	0.271333726
135091984	4	19469992	3.73E-05	0.490588235	850	0.065394274	0.084403811	0.271333726
78204271	2	34933348	3.81E-05	0.028823529	850	0.065394274	0.084360764	0.271333726
138167623	4	22545631	3.81E-05	0.313529412	850	0.065394274	0.084356319	0.271333726
322274451	11	5581894	3.83E-05	0.01	850	0.065394274	0.084344459	0.271333726
218861751	7	6529844	3.87E-05	0.164705882	850	0.065394274	0.084321954	0.271427793
324176659	11	7484102	3.92E-05	0.485882353	850	0.065394274	0.084298177	0.271711029
301474484	10	7989214	4.00E-05	0.046470588	850	0.065394274	0.084252056	0.274872948
168256788	5	17132102	4.05E-05	0.171176471	850	0.065394274	0.08422483	0.275658344
158454740	5	7330054	4.21E-05	0.046470588	850	0.065394274	0.084143465	0.281064674
283898570	9	13426020	4.21E-05	0.032941176	850	0.065394274	0.084141616	0.281064674
199051241	6	17968121	4.26E-05	0.08	850	0.065394274	0.08411947	0.281106771
61307029	2	18036106	4.30E-05	0.480588235	850	0.065394274	0.084100495	0.281106771
107043308	3	27835135	4.66E-05	0.089411765	850	0.065394274	0.083927416	0.296924278
303106624	10	9621354	4.66E-05	0.014705882	850	0.065394274	0.08392553	0.296924278
77952239	2	34681316	4.68E-05	0.033529412	850	0.065394274	0.08391651	0.296924278
180256319	5	29131633	4.72E-05	0.38	850	0.065394274	0.083897413	0.296924278
218747233	7	6415326	4.75E-05	0.423529412	850	0.065394274	0.083884611	0.296924278
78027855	2	34756932	4.85E-05	0.491764706	850	0.065394274	0.083842396	0.300135809
84969634	3	5761461	5.15E-05	0.438823529	850	0.065394274	0.08371163	0.314648817
35333893	1	35333893	5.17E-05	0.218823529	850	0.065394274	0.083703509	0.314648817
301177703	10	7692433	5.25E-05	0.490588235	850	0.065394274	0.083672572	0.315428133
244230382	8	2200854	5.30E-05	0.063529412	850	0.065394274	0.083650927	0.315428133
78031556	2	34760633	5.33E-05	0.485882353	850	0.065394274	0.083639603	0.315428133
195238715	6	14155595	5.37E-05	0.127058824	850	0.065394274	0.083624472	0.315428133
193941002	6	12857882	5.47E-05	0.493529412	850	0.065394274	0.0835834	0.315472017
64820502	2	21549579	5.63E-05	0.012352941	850	0.065394274	0.083524058	0.315472017
302878880	10	9393610	5.70E-05	0.484705882	850	0.065394274	0.083495524	0.315472017
123674325	4	8052333	5.73E-05	0.082941176	850	0.065394274	0.083482868	0.315472017
214678866	7	2346959	5.75E-05	0.481176471	850	0.065394274	0.083477246	0.315472017
303961442	10	10476172	5.76E-05	0.467647059	850	0.065394274	0.083475071	0.315472017
78031037	2	34760114	5.79E-05	0.488823529	850	0.065394274	0.083462607	0.315472017
77841980	2	34571057	5.83E-05	0.489411765	850	0.065394274	0.083446771	0.315472017
214918311	7	2586404	5.88E-05	0.498235294	850	0.065394274	0.083430687	0.315472017
290746677	9	20274127	5.88E-05	0.075294118	850	0.065394274	0.083428449	0.315472017
267669819	8	25640291	5.89E-05	0.444705882	850	0.065394274	0.083424732	0.315472017
294221993	10	736723	5.95E-05	0.152941176	850	0.065394274	0.083404539	0.315472017
77915925	2	34645002	5.96E-05	0.490588235	850	0.065394274	0.083400804	0.315472017
77505897	2	34234974	6.04E-05	0.491764706	850	0.065394274	0.083370967	0.316941483
57706202	2	14435279	6.08E-05	0.014117647	850	0.065394274	0.083358166	0.316941483
77965116	2	34694193	6.12E-05	0.044117647	850	0.065394274	0.083342509	0.316941483
232521912	7	20190005	6.20E-05	0.079411765	850	0.065394274	0.083316592	0.318434511
189180932	6	8097812	6.30E-05	0.434705882	850	0.065394274	0.083281266	0.321365178
296244017	10	2758747	6.40E-05	0.201176471	850	0.065394274	0.083249138	0.323855869
261208317	8	19178789	6.51E-05	0.477647059	850	0.065394274	0.083211319	0.327254878
158427080	5	7302394	6.66E-05	0.481176471	850	0.065394274	0.083164419	0.329401479
158057249	5	6932563	6.68E-05	0.036470588	850	0.065394274	0.083158173	0.329401479
223135197	7	10803290	6.74E-05	0.174705882	850	0.065394274	0.0831373	0.329401479
103652666	3	24444493	6.76E-05	0.481176471	850	0.065394274	0.083131391	0.329401479
125491202	4	9869210	6.79E-05	0.062352941	850	0.065394274	0.083121395	0.329401479
158168887	5	7044201	6.94E-05	0.039411765	850	0.065394274	0.083074394	0.333759675
101594901	3	22386728	6.99E-05	0.495882353	850	0.065394274	0.083060462	0.333759675
197358847	6	16275727	7.03E-05	0.128235294	850	0.065394274	0.083049045	0.333759675
307685323	10	14200053	7.18E-05	0.040588235	850	0.065394274	0.083001989	0.338882115
61807372	2	18536449	7.23E-05	0.021176471	850	0.065394274	0.082986994	0.33896687
306395156	10	12909886	7.36E-05	0.498235294	850	0.065394274	0.082951447	0.341090666
35865666	1	35865666	7.38E-05	0.476470588	850	0.065394274	0.082945043	0.341090666
133030929	4	17408937	7.45E-05	0.092352941	850	0.065394274	0.082925348	0.341975392
21972162	1	21972162	7.65E-05	0.054705882	850	0.065394274	0.082867879	0.342479
322235877	11	5543320	7.66E-05	0.491764706	850	0.065394274	0.082864021	0.342479
293304763	9	22832213	7.69E-05	0.275294118	850	0.065394274	0.082857048	0.342479
181278680	6	195560	7.70E-05	0.48	850	0.065394274	0.082852845	0.342479
300837771	10	7352501	7.70E-05	0.022352941	850	0.065394274	0.08285275	0.342479
185813477	6	4730357	7.84E-05	0.083529412	850	0.065394274	0.082814625	0.346438152
293311308	9	22838758	7.99E-05	0.148235294	850	0.065394274	0.082774287	0.346743562
293305562	9	22833012	8.00E-05	0.274117647	850	0.065394274	0.082771082	0.346743562
273742750	9	3270200	8.03E-05	0.482352941	850	0.065394274	0.082765343	0.346743562
300428392	10	6943122	8.05E-05	0.014705882	850	0.065394274	0.082759124	0.346743562
77943358	2	34672435	8.18E-05	0.070588235	850	0.065394274	0.082723736	0.350373561
44011281	2	740358	8.37E-05	0.13	850	0.065394274	0.082674941	0.353206005
158402871	5	7278185	8.41E-05	0.025294118	850	0.065394274	0.082665757	0.353206005
60064068	2	16793145	8.46E-05	0.094117647	850	0.065394274	0.08265365	0.353206005
128663792	4	13041800	8.49E-05	0.088823529	850	0.065394274	0.082644908	0.353206005
214952335	7	2620428	8.51E-05	0.022352941	850	0.065394274	0.082641819	0.353206005
301032490	10	7547220	8.69E-05	0.487647059	850	0.065394274	0.082597237	0.35852985
301429454	10	7944184	8.75E-05	0.058235294	850	0.065394274	0.082580879	0.359156401
78027215	2	34756292	8.82E-05	0.034705882	850	0.065394274	0.082563516	0.359966611
207708511	6	26625391	9.01E-05	0.319411765	850	0.065394274	0.082519409	0.364049921
172987145	5	21862459	9.04E-05	0.460588235	850	0.065394274	0.082512475	0.364049921
107113843	3	27905670	9.13E-05	0.058235294	850	0.065394274	0.082490999	0.364049921
56521842	2	13250919	9.25E-05	0.119411765	850	0.065394274	0.082463674	0.364049921
53616197	2	10345274	9.32E-05	0.158823529	850	0.065394274	0.082447728	0.364049921
116562167	4	940175	9.34E-05	0.108823529	850	0.065394274	0.08244268	0.364049921
296579217	10	3093947	9.36E-05	0.107647059	850	0.065394274	0.082438757	0.364049921
356837455	12	11123792	9.41E-05	0.488823529	850	0.065394274	0.082427412	0.364049921
298619270	10	5134000	9.43E-05	0.1	850	0.065394274	0.082421582	0.364049921
347243561	12	1529898	9.45E-05	0.305882353	850	0.065394274	0.082417817	0.364049921
369443500	12	23729837	9.63E-05	0.012941176	850	0.065394274	0.082376558	0.368327161
338033565	11	21341008	9.77E-05	0.012352941	850	0.065394274	0.082345842	0.368327161
278449413	9	7976863	9.78E-05	0.082941176	850	0.065394274	0.082343596	0.368327161
285321371	9	14848821	9.80E-05	0.287647059	850	0.065394274	0.082340888	0.368327161
365455696	12	19742033	9.83E-05	0.489411765	850	0.065394274	0.082334658	0.368327161
254471313	8	12441785	9.97E-05	0.112941176	850	0.065394274	0.082304596	0.371560307
275935328	9	5462778	0.000101084	0.1	850	0.065394274	0.082274289	0.374876498
98497581	3	19289408	0.000101667	0.055294118	850	0.065394274	0.082262056	0.375033343
120335338	4	4713346	0.000103088	0.265294118	850	0.065394274	0.082232533	0.378018039
72247347	2	28976424	0.000104561	0.055882353	850	0.065394274	0.082202372	0.378018039
83624453	3	4416280	0.000104713	0.492352941	850	0.065394274	0.082199269	0.378018039
154635683	5	3510997	0.000105138	0.03	850	0.065394274	0.082190656	0.378018039
307948767	10	14463497	0.000105305	0.144117647	850	0.065394274	0.082187282	0.378018039
261255640	8	19226112	0.000105872	0.482941176	850	0.065394274	0.082175867	0.378018039
77508553	2	34237630	0.000106292	0.490588235	850	0.065394274	0.082167457	0.378018039
162975002	5	11850316	0.000107856	0.062941176	850	0.065394274	0.082136405	0.379983279
239172976	7	26841069	0.00010794	0.495882353	850	0.065394274	0.082134739	0.379983279
93401156	3	14192983	0.000112035	0.494117647	850	0.065394274	0.082055604	0.392186431
157021213	5	5896527	0.000112594	0.463529412	850	0.065394274	0.082045031	0.392186431
270716916	9	244366	0.000113103	0.150588235	850	0.065394274	0.082035431	0.392186431
290134097	9	19661547	0.000114838	0.498235294	850	0.065394274	0.082003087	0.392536925
134018404	4	18396412	0.000115976	0.034117647	850	0.065394274	0.081982137	0.392536925
106700499	3	27492326	0.000115994	0.034705882	850	0.065394274	0.081981807	0.392536925
204062216	6	22979096	0.000116295	0.468235294	850	0.065394274	0.0819763	0.392536925
367958132	12	22244469	0.000116446	0.494705882	850	0.065394274	0.081973545	0.392536925
296287898	10	2802628	0.000116601	0.349411765	850	0.065394274	0.081970729	0.392536925
334107906	11	17415349	0.000118773	0.497647059	850	0.065394274	0.081931508	0.395015072
137974450	4	22352458	0.000119437	0.473529412	850	0.065394274	0.081919667	0.395015072
298059494	10	4574224	0.000120157	0.016470588	850	0.065394274	0.081906902	0.395015072
51474090	2	8203167	0.000120887	0.488235294	850	0.065394274	0.081894052	0.395015072
17820751	1	17820751	0.000121088	0.094117647	850	0.065394274	0.081890521	0.395015072
151194822	5	70136	0.000121179	0.458823529	850	0.065394274	0.081888924	0.395015072
120553279	4	4931287	0.000121324	0.432941176	850	0.065394274	0.081886385	0.395015072
211788227	6	30705107	0.000124087	0.087058824	850	0.065394274	0.081838572	0.40085246
200809582	6	19726462	0.000124701	0.412352941	850	0.065394274	0.081828091	0.40085246
191414909	6	10331789	0.000124952	0.104117647	850	0.065394274	0.081823824	0.40085246
268162985	8	26133457	0.00012553	0.350588235	850	0.065394274	0.081814015	0.40085246
198347895	6	17264775	0.000126007	0.036470588	850	0.065394274	0.08180597	0.40085246
62156893	2	18885970	0.000127839	0.49	850	0.065394274	0.081775328	0.404823483
214895226	7	2563319	0.000128695	0.028823529	850	0.065394274	0.081761154	0.405683289
77836228	2	34565305	0.000133886	0.485294118	850	0.065394274	0.08167724	0.418224793
298807999	10	5322729	0.000134058	0.469411765	850	0.065394274	0.081674523	0.418224793
268146216	8	26116688	0.00013496	0.157058824	850	0.065394274	0.081660288	0.418224793
301441118	10	7955848	0.000135086	0.494117647	850	0.065394274	0.081658307	0.418224793
103272903	3	24064730	0.000137356	0.118823529	850	0.065394274	0.081622953	0.423362847
322147665	11	5455108	0.000140516	0.024117647	850	0.065394274	0.081574705	0.429898765
317849070	11	1156513	0.000141316	0.494705882	850	0.065394274	0.081562672	0.429898765
102352448	3	23144275	0.000141534	0.482352941	850	0.065394274	0.081559394	0.429898765
268074928	8	26045400	0.000141956	0.067647059	850	0.065394274	0.081553084	0.429898765
268161399	8	26131871	0.000144901	0.213529412	850	0.065394274	0.081509546	0.433168901
296637384	10	3152114	0.000145297	0.335882353	850	0.065394274	0.081503759	0.433168901
214239170	7	1907263	0.000145326	0.455882353	850	0.065394274	0.081503332	0.433168901
208918206	6	27835086	0.000145535	0.041764706	850	0.065394274	0.081500297	0.433168901
78166819	2	34895896	0.000146479	0.020588235	850	0.065394274	0.081486583	0.433700567
77955015	2	34684092	0.000147177	0.490588235	850	0.065394274	0.081476508	0.433700567
208913647	6	27830527	0.000147589	0.017058824	850	0.065394274	0.081470573	0.433700567
296561926	10	3076656	0.000149258	0.157647059	850	0.065394274	0.081446737	0.436754152
303684362	10	10199092	0.000151991	0.081764706	850	0.065394274	0.081408288	0.442327764
301694216	10	8208946	0.0001543	0.1	850	0.065394274	0.081376332	0.442327764
45709692	2	2438769	0.000154414	0.113529412	850	0.065394274	0.081374771	0.442327764
77990002	2	34719079	0.000155171	0.036470588	850	0.065394274	0.0813644	0.442327764
214894346	7	2562439	0.000155337	0.027647059	850	0.065394274	0.081362141	0.442327764
138479434	4	22857442	0.000155353	0.318235294	850	0.065394274	0.081361914	0.442327764
174620777	5	23496091	0.000155745	0.018235294	850	0.065394274	0.081356579	0.442327764
776283	1	776283	0.000156335	0.279411765	850	0.065394274	0.081348566	0.442327764
84707234	3	5499061	0.000158818	0.495882353	850	0.065394274	0.081315176	0.442327764
336063683	11	19371126	0.000158831	0.081764706	850	0.065394274	0.081315014	0.442327764
296990544	10	3505274	0.000158837	0.348235294	850	0.065394274	0.081314922	0.442327764
31360882	1	31360882	0.000159223	0.481176471	850	0.065394274	0.081309785	0.442327764
95730617	3	16522444	0.00015957	0.108823529	850	0.065394274	0.081305173	0.442327764
77943448	2	34672525	0.000160385	0.487058824	850	0.065394274	0.081294388	0.442327764
352103198	12	6389535	0.00016073	0.072352941	850	0.065394274	0.081289827	0.442327764
198745799	6	17662679	0.000162907	0.028823529	850	0.065394274	0.081261329	0.446547238
301474480	10	7989210	0.000164419	0.06	850	0.065394274	0.081241763	0.447490899
234168372	7	21836465	0.000164542	0.111176471	850	0.065394274	0.081240182	0.447490899
151470054	5	345368	0.000166213	0.172941176	850	0.065394274	0.08121879	0.450268398
117943659	4	2321667	0.000167009	0.323529412	850	0.065394274	0.081208671	0.450529821
157930121	5	6805435	0.000167708	0.491764706	850	0.065394274	0.081199828	0.450529821
198462420	6	17379300	0.000168258	0.033529412	850	0.065394274	0.081192891	0.450529821
206995867	6	25912747	0.000170462	0.028823529	850	0.065394274	0.081165336	0.452862401
77944978	2	34674055	0.000171423	0.097058824	850	0.065394274	0.081153442	0.452862401
261394277	8	19364749	0.000171455	0.491764706	850	0.065394274	0.081153045	0.452862401
35893369	1	35893369	0.000172098	0.051764706	850	0.065394274	0.081145114	0.452862401
366569216	12	20855553	0.000172517	0.058235294	850	0.065394274	0.081139976	0.452862401
138313841	4	22691849	0.000173215	0.062941176	850	0.065394274	0.081131427	0.452862401
302566889	10	9081619	0.0001737	0.023529412	850	0.065394274	0.081125501	0.452862401
62619443	2	19348520	0.000174535	0.465294118	850	0.065394274	0.081115357	0.452884539
209186852	6	28103732	0.000175159	0.487058824	850	0.065394274	0.081107801	0.452884539
296562367	10	3077097	0.000175668	0.120588235	850	0.065394274	0.081101659	0.452884539
198636821	6	17553701	0.000177721	0.487058824	850	0.065394274	0.081077069	0.455939288
106537666	3	27329493	0.000178168	0.052941176	850	0.065394274	0.081071755	0.455939288
168903649	5	17778963	0.000179247	0.464117647	850	0.065394274	0.081058971	0.457015639
67873027	2	24602104	0.000180899	0.489411765	850	0.065394274	0.08103956	0.458428872
218420266	7	6088359	0.000181124	0.44	850	0.065394274	0.081036936	0.458428872
305745937	10	12260667	0.000181821	0.084705882	850	0.065394274	0.08102881	0.458519575
267414768	8	25385240	0.000182627	0.468823529	850	0.065394274	0.081019444	0.458885097
75703906	2	32432983	0.000183339	0.5	850	0.065394274	0.081011214	0.459010509
182536804	6	1453684	0.00018444	0.492352941	850	0.065394274	0.08099855	0.460105523
17821166	1	17821166	0.000185512	0.130588235	850	0.065394274	0.080986285	0.461122006
221665946	7	9334039	0.000186876	0.035294118	850	0.065394274	0.080970789	0.462853462
360743692	12	15030029	0.000189474	0.489411765	850	0.065394274	0.080941589	0.463438097
196761689	6	15678569	0.000189614	0.078823529	850	0.065394274	0.080940026	0.463438097
138155907	4	22533915	0.000190351	0.366470588	850	0.065394274	0.08093183	0.463438097
352721685	12	7008022	0.000191609	0.09	850	0.065394274	0.080917891	0.463438097
38772929	1	38772929	0.000191622	0.122352941	850	0.065394274	0.080917749	0.463438097
138475492	4	22853500	0.000191782	0.398823529	850	0.065394274	0.080915982	0.463438097
162001489	5	10876803	0.00019179	0.489411765	850	0.065394274	0.080915895	0.463438097
318014472	11	1321915	0.00019447	0.052352941	850	0.065394274	0.08088655	0.46688493
78069984	2	34799061	0.000195932	0.027058824	850	0.065394274	0.080870716	0.46688493
210777142	6	29694022	0.000196204	0.052352941	850	0.065394274	0.080867779	0.46688493
209140469	6	28057349	0.000196532	0.088823529	850	0.065394274	0.080864252	0.46688493
120330683	4	4708691	0.000197196	0.135882353	850	0.065394274	0.080857127	0.46688493
158663514	5	7538828	0.000197256	0.491764706	850	0.065394274	0.080856478	0.46688493
187679733	6	6596613	0.000198184	0.014117647	850	0.065394274	0.080846554	0.467486177
77525793	2	34254870	0.00019907	0.032941176	850	0.065394274	0.080837122	0.467727903
167227563	5	16102877	0.000199636	0.485294118	850	0.065394274	0.080831129	0.467727903
280570373	9	10097823	0.000200769	0.035294118	850	0.065394274	0.080819163	0.468708604
254660336	8	12630808	0.000201406	0.104705882	850	0.065394274	0.080812467	0.468708604
334277854	11	17585297	0.000202872	0.494117647	850	0.065394274	0.080797132	0.469883121
54599185	2	11328262	0.000203266	0.152352941	850	0.065394274	0.080793039	0.469883121
365800567	12	20086904	0.000204359	0.461176471	850	0.065394274	0.080781698	0.470841902
306971986	10	13486716	0.000208928	0.045882353	850	0.065394274	0.080734971	0.477806614
298419682	10	4934412	0.000208994	0.108823529	850	0.065394274	0.080734309	0.477806614
182856837	6	1773717	0.000209449	0.495294118	850	0.065394274	0.080729711	0.477806614
158428097	5	7303411	0.000210694	0.038235294	850	0.065394274	0.080717195	0.478025216
138075010	4	22453018	0.000210924	0.343529412	850	0.065394274	0.08071489	0.478025216
185742050	6	4658930	0.000212039	0.044117647	850	0.065394274	0.080703748	0.478466394
224621610	7	12289703	0.000212498	0.077647059	850	0.065394274	0.080699177	0.478466394
270452449	8	28422921	0.000215949	0.49	850	0.065394274	0.080665148	0.482817148
272506420	9	2033870	0.000216047	0.09	850	0.065394274	0.080664188	0.482817148
334317715	11	17625158	0.000216519	0.495294118	850	0.065394274	0.08065958	0.482817148
274185394	9	3712844	0.000220749	0.074117647	850	0.065394274	0.080618717	0.49006389
193654459	6	12571339	0.000222489	0.497058824	850	0.065394274	0.080602131	0.49006389
338103287	11	21410730	0.000222687	0.491764706	850	0.065394274	0.080600258	0.49006389
269436731	8	27407203	0.0002229	0.225882353	850	0.065394274	0.080598238	0.49006389
252665971	8	10636443	0.00022418	0.033529412	850	0.065394274	0.080586146	0.49006389
299994305	10	6509035	0.000224789	0.493529412	850	0.065394274	0.08058042	0.49006389
301681313	10	8196043	0.000224789	0.493529412	850	0.065394274	0.08058042	0.49006389
286819257	9	16346707	0.000226636	0.035294118	850	0.065394274	0.080563139	0.49006389
60300110	2	17029187	0.00022711	0.118235294	850	0.065394274	0.080558727	0.49006389
307002445	10	13517175	0.000227417	0.088235294	850	0.065394274	0.080555879	0.49006389
80105016	3	896843	0.000227542	0.488823529	850	0.065394274	0.080554719	0.49006389
2173462	1	2173462	0.000231396	0.391764706	850	0.065394274	0.08051926	0.491781922
182246332	6	1163212	0.000231866	0.09	850	0.065394274	0.080514981	0.491781922
209177794	6	28094674	0.000232674	0.034705882	850	0.065394274	0.080507636	0.491781922
369401172	12	23687509	0.000233922	0.009411765	850	0.065394274	0.080496342	0.491781922
284546279	9	14073729	0.00023406	0.496470588	850	0.065394274	0.080495103	0.491781922
72109565	2	28838642	0.000235837	0.09	850	0.065394274	0.080479139	0.491781922
214807875	7	2475968	0.000236362	0.497058824	850	0.065394274	0.080474448	0.491781922
229595260	7	17263353	0.000237274	0.281176471	850	0.065394274	0.080466317	0.491781922
300723465	10	7238195	0.000237644	0.288235294	850	0.065394274	0.080463032	0.491781922
167521404	5	16396718	0.000237739	0.121176471	850	0.065394274	0.080462187	0.491781922
35941301	1	35941301	0.000238361	0.110588235	850	0.065394274	0.080456676	0.491781922
90712937	3	11504764	0.000238478	0.024117647	850	0.065394274	0.080455636	0.491781922
293306560	9	22834010	0.000238932	0.230588235	850	0.065394274	0.080451626	0.491781922
87067103	3	7858930	0.000239854	0.067647059	850	0.065394274	0.080443494	0.491781922
366346818	12	20633155	0.000239877	0.461176471	850	0.065394274	0.080443297	0.491781922
160463249	5	9338563	0.000239897	0.063529412	850	0.065394274	0.08044312	0.491781922
353518294	12	7804631	0.000240395	0.056470588	850	0.065394274	0.080438743	0.491781922
60397629	2	17126706	0.000244115	0.479411765	850	0.065394274	0.080406341	0.493051347
182465049	6	1381929	0.000244124	0.498235294	850	0.065394274	0.080406262	0.493051347
252533455	8	10503927	0.000244176	0.167058824	850	0.065394274	0.080405818	0.493051347
338166672	11	21474115	0.000245205	0.491176471	850	0.065394274	0.080396945	0.493051347
322285305	11	5592748	0.000245225	0.486470588	850	0.065394274	0.080396773	0.493051347
35937716	1	35937716	0.000245281	0.149411765	850	0.065394274	0.080396288	0.493051347
22825660	1	22825660	0.00024815	0.414705882	850	0.065394274	0.080371761	0.497375852
108517337	3	29309164	0.00024977	0.017058824	850	0.065394274	0.080358033	0.498333194
295481311	10	1996041	0.000250064	0.177647059	850	0.065394274	0.080355548	0.498333194
136921431	4	21299439	0.000251109	0.149411765	850	0.065394274	0.080346752	0.498981817
89270290	3	10062117	0.00025326	0.495294118	850	0.065394274	0.080328764	0.500242189
359347389	12	13633726	0.0002537	0.090588235	850	0.065394274	0.080325104	0.500242189
357542656	12	11828993	0.00025421	0.491176471	850	0.065394274	0.080320868	0.500242189
367618199	12	21904536	0.000255072	0.125882353	850	0.065394274	0.080313736	0.500242189
147573768	4	31951776	0.00025535	0.042941176	850	0.065394274	0.080311432	0.500242189
328200289	11	11507732	0.000260604	0.125882353	850	0.065394274	0.080268491	0.509095897
243179368	8	1149840	0.000262307	0.378235294	850	0.065394274	0.080254754	0.510186102
157244719	5	6120033	0.000262633	0.165882353	850	0.065394274	0.080252137	0.510186102
334037597	11	17345040	0.000263572	0.151764706	850	0.065394274	0.080244616	0.510579178
244183418	8	2153890	0.000265181	0.497058824	850	0.065394274	0.080231788	0.512157589
35754282	1	35754282	0.000265864	0.480588235	850	0.065394274	0.080226366	0.512157589
150833438	4	35211446	0.000268234	0.071764706	850	0.065394274	0.080207661	0.513808937
243313460	8	1283932	0.000269406	0.234705882	850	0.065394274	0.080198466	0.513808937
357406715	12	11693052	0.00027016	0.465882353	850	0.065394274	0.080192579	0.513808937
29973439	1	29973439	0.000271308	0.497647059	850	0.065394274	0.080183641	0.513808937
64863105	2	21592182	0.000272386	0.154117647	850	0.065394274	0.080175283	0.513808937
283899107	9	13426557	0.000272997	0.027647059	850	0.065394274	0.080170565	0.513808937
282931167	9	12458617	0.000273475	0.497058824	850	0.065394274	0.080166872	0.513808937
151461123	5	336437	0.000273748	0.13	850	0.065394274	0.080164772	0.513808937
154708805	5	3584119	0.000274459	0.014705882	850	0.065394274	0.080159304	0.513808937
239001132	7	26669225	0.000274493	0.028823529	850	0.065394274	0.080159047	0.513808937
296133062	10	2647792	0.000275734	0.052941176	850	0.065394274	0.080149537	0.513808937
193564412	6	12481292	0.000276247	0.121764706	850	0.065394274	0.080145621	0.513808937
77480935	2	34210012	0.000276352	0.032352941	850	0.065394274	0.080144819	0.513808937
283272983	9	12800433	0.000279451	0.011176471	850	0.065394274	0.080121326	0.518072704
98948115	3	19739942	0.000280574	0.446470588	850	0.065394274	0.080112874	0.518072704
237236396	7	24904489	0.000281739	0.103529412	850	0.065394274	0.080104152	0.518072704
214860380	7	2528473	0.000282047	0.495294118	850	0.065394274	0.080101847	0.518072704
226861230	7	14529323	0.000282381	0.055882353	850	0.065394274	0.080099354	0.518072704
199620273	6	18537153	0.000284488	0.077647059	850	0.065394274	0.080083697	0.520560547
365088687	12	19375024	0.000289929	0.037058824	850	0.065394274	0.080043787	0.52912208
268160711	8	26131183	0.000291923	0.317058824	850	0.065394274	0.080029354	0.531362636
370141938	12	24428275	0.000293616	0.248235294	850	0.065394274	0.080017177	0.533044998
55967863	2	12696940	0.000294436	0.047647059	850	0.065394274	0.080011307	0.533137398
360078863	12	14365200	0.000296348	0.07	850	0.065394274	0.079997679	0.534962176
294109419	10	624149	0.000296987	0.5	850	0.065394274	0.079993146	0.534962176
24449593	1	24449593	0.000298757	0.495294118	850	0.065394274	0.079980633	0.536673008
54819517	2	11548594	0.000300309	0.496470588	850	0.065394274	0.079969722	0.536673008
300943769	10	7458499	0.000300898	0.488823529	850	0.065394274	0.0799656	0.536673008
308275369	10	14790099	0.00030117	0.037058824	850	0.065394274	0.079963696	0.536673008
297433610	10	3948340	0.000301806	0.418235294	850	0.065394274	0.079959257	0.536673008
14802308	1	14802308	0.000304183	0.499411765	850	0.065394274	0.07994274	0.538820286
357680633	12	11966970	0.000304567	0.158823529	850	0.065394274	0.079940084	0.538820286
289497347	9	19024797	0.000305934	0.124705882	850	0.065394274	0.07993066	0.539860724
158590142	5	7465456	0.0003071	0.031764706	850	0.065394274	0.079922654	0.540542745
249325968	8	7296440	0.000309738	0.054705882	850	0.065394274	0.079904651	0.543805916
302748171	10	9262901	0.000311432	0.039411765	850	0.065394274	0.079893171	0.544002536
67836613	2	24565690	0.000312726	0.492352941	850	0.065394274	0.079884447	0.544002536
243308440	8	1278912	0.00031339	0.273529412	850	0.065394274	0.079879978	0.544002536
160868368	5	9743682	0.00031502	0.039411765	850	0.065394274	0.079869064	0.544002536
4029789	1	4029789	0.000315422	0.114117647	850	0.065394274	0.079866379	0.544002536
199146249	6	18063129	0.000315808	0.107058824	850	0.065394274	0.079863807	0.544002536
120334690	4	4712698	0.000316017	0.110588235	850	0.065394274	0.079862413	0.544002536
216389895	7	4057988	0.000316125	0.106470588	850	0.065394274	0.079861696	0.544002536
192544861	6	11461741	0.000318981	0.481764706	850	0.065394274	0.07984277	0.547384799
163363152	5	12238466	0.000319669	0.082352941	850	0.065394274	0.079838239	0.547384799
157820314	5	6695628	0.00032185	0.488823529	850	0.065394274	0.079823936	0.54923767
256953914	8	14924386	0.000322335	0.095294118	850	0.065394274	0.079820767	0.54923767
99827224	3	20619051	0.000326611	0.485882353	850	0.065394274	0.079793047	0.552654044
241934331	7	29602424	0.000327796	0.245882353	850	0.065394274	0.079785428	0.552654044
241896513	7	29564606	0.000328381	0.418823529	850	0.065394274	0.079781676	0.552654044
76714081	2	33443158	0.000329469	0.022352941	850	0.065394274	0.079774721	0.552654044
300848297	10	7363027	0.00032993	0.401176471	850	0.065394274	0.079771777	0.552654044
218341242	7	6009335	0.000330155	0.46	850	0.065394274	0.079770349	0.552654044
284614393	9	14141843	0.000330884	0.097058824	850	0.065394274	0.079765708	0.552654044
25679238	1	25679238	0.000331043	0.485882353	850	0.065394274	0.079764694	0.552654044
222058018	7	9726111	0.000331512	0.115882353	850	0.065394274	0.079761718	0.552654044
25445901	1	25445901	0.000332819	0.487647059	850	0.065394274	0.079753444	0.55312375
214806586	7	2474679	0.000333499	0.037647059	850	0.065394274	0.079749151	0.55312375
138061970	4	22439978	0.000335408	0.335882353	850	0.065394274	0.079737152	0.55312375
248084687	8	6055159	0.000335472	0.047058824	850	0.065394274	0.079736745	0.55312375
345944161	12	230498	0.000335782	0.051176471	850	0.065394274	0.079734806	0.55312375
322942078	11	6249521	0.000337212	0.497058824	850	0.065394274	0.079725872	0.55416268
322090090	11	5397533	0.000338186	0.475294118	850	0.065394274	0.079719807	0.554449462
151458488	5	333802	0.000341442	0.270588235	850	0.065394274	0.07969966	0.554911186
12750348	1	12750348	0.000341607	0.111764706	850	0.065394274	0.079698641	0.554911186
191244460	6	10161340	0.000341919	0.087058824	850	0.065394274	0.079696723	0.554911186
370140113	12	24426450	0.000342574	0.152352941	850	0.065394274	0.079692697	0.554911186
307379660	10	13894390	0.000343398	0.488823529	850	0.065394274	0.07968765	0.554911186
321985003	11	5292446	0.000343841	0.072352941	850	0.065394274	0.079684937	0.554911186
35951679	1	35951679	0.000344561	0.124705882	850	0.065394274	0.079680543	0.554911186
309236567	10	15751297	0.000344869	0.434117647	850	0.065394274	0.079678666	0.554911186
345899238	12	185575	0.000345749	0.487647059	850	0.065394274	0.079673304	0.555040681
337624257	11	20931700	0.000346568	0.046470588	850	0.065394274	0.079668334	0.555069572
296561664	10	3076394	0.000347595	0.138235294	850	0.065394274	0.079662112	0.55543165
77981941	2	34711018	0.000348396	0.048823529	850	0.065394274	0.079657276	0.55543165
155544225	5	4419539	0.000350843	0.484117647	850	0.065394274	0.079642562	0.558050745
269499631	8	27470103	0.000352023	0.424705882	850	0.065394274	0.079635508	0.558645387
198807041	6	17723921	0.000353623	0.108823529	850	0.065394274	0.079625978	0.558850175
165522880	5	14398194	0.000354554	0.311764706	850	0.065394274	0.079620449	0.558850175
253058021	8	11028493	0.000354569	0.128823529	850	0.065394274	0.07962036	0.558850175
342937224	11	26244667	0.000356248	0.063529412	850	0.065394274	0.079610434	0.559385605
77499827	2	34228904	0.000356522	0.441176471	850	0.065394274	0.079608816	0.559385605
36581659	1	36581659	0.000359764	0.482352941	850	0.065394274	0.079589794	0.560615521
77981527	2	34710604	0.000360031	0.048823529	850	0.065394274	0.079588234	0.560615521
35840013	1	35840013	0.000361972	0.071176471	850	0.065394274	0.079576939	0.560615521
9629393	1	9629393	0.000362015	0.017647059	850	0.065394274	0.079576687	0.560615521
199184140	6	18101020	0.000362577	0.476470588	850	0.065394274	0.079573427	0.560615521
152708877	5	1584191	0.000362804	0.191764706	850	0.065394274	0.079572112	0.560615521
343837216	11	27144659	0.000362965	0.474117647	850	0.065394274	0.079571185	0.560615521
349942609	12	4228946	0.000365178	0.262352941	850	0.065394274	0.079558415	0.562779926
337962622	11	21270065	0.000366955	0.034705882	850	0.065394274	0.079548211	0.56342465
35997584	1	35997584	0.000367687	0.077647059	850	0.065394274	0.079544027	0.56342465
137019027	4	21397035	0.000368033	0.495882353	850	0.065394274	0.07954205	0.56342465
264081206	8	22051678	0.000370554	0.167647059	850	0.065394274	0.079527711	0.566034221
218725484	7	6393577	0.000371634	0.119411765	850	0.065394274	0.079521599	0.566436135
120855671	4	5233679	0.000374425	0.482352941	850	0.065394274	0.079505881	0.569439248
17042493	1	17042493	0.000377519	0.494117647	850	0.065394274	0.079488597	0.571514427
327319360	11	10626803	0.00037791	0.345294118	850	0.065394274	0.079486426	0.571514427
369228348	12	23514685	0.000378356	0.497647059	850	0.065394274	0.079483948	0.571514427
365675694	12	19962031	0.000379086	0.054705882	850	0.065394274	0.079479899	0.571514427
306360110	10	12874840	0.00038249	0.028235294	850	0.065394274	0.079461129	0.575336507
6487379	1	6487379	0.00038512	0.112352941	850	0.065394274	0.079446738	0.575336507
273989328	9	3516778	0.000386567	0.114117647	850	0.065394274	0.079438863	0.575336507
55840566	2	12569643	0.000387277	0.030588235	850	0.065394274	0.079435012	0.575336507
120818367	4	5196375	0.000387438	0.160588235	850	0.065394274	0.079434139	0.575336507
36436022	1	36436022	0.000387976	0.127058824	850	0.065394274	0.079431225	0.575336507
116708451	4	1086459	0.000388003	0.493529412	850	0.065394274	0.07943108	0.575336507
353164545	12	7450882	0.000389525	0.186470588	850	0.065394274	0.079422859	0.575336507
307069654	10	13584384	0.000393824	0.145294118	850	0.065394274	0.079399819	0.575336507
171665406	5	20540720	0.000394426	0.489411765	850	0.065394274	0.079396611	0.575336507
152272117	5	1147431	0.000394767	0.408235294	850	0.065394274	0.079394796	0.575336507
50969999	2	7699076	0.000394937	0.486470588	850	0.065394274	0.079393892	0.575336507
210003670	6	28920550	0.000395455	0.044705882	850	0.065394274	0.079391141	0.575336507
144386252	4	28764260	0.000395823	0.070588235	850	0.065394274	0.079389191	0.575336507
78027761	2	34756838	0.000396267	0.032941176	850	0.065394274	0.079386839	0.575336507
62698647	2	19427724	0.000396868	0.271764706	850	0.065394274	0.079383656	0.575336507
238699630	7	26367723	0.00039939	0.038823529	850	0.065394274	0.079370359	0.575336507
329741166	11	13048609	0.000399582	0.095294118	850	0.065394274	0.07936935	0.575336507
214966261	7	2634354	0.000399735	0.497058824	850	0.065394274	0.07936855	0.575336507
56965619	2	13694696	0.000400038	0.107058824	850	0.065394274	0.079366957	0.575336507
99803911	3	20595738	0.000400128	0.1	850	0.065394274	0.079366484	0.575336507
335913833	11	19221276	0.000401833	0.04	850	0.065394274	0.07935756	0.575336507
196486482	6	15403362	0.000401996	0.452941176	850	0.065394274	0.07935671	0.575336507
214851439	7	2519532	0.000402529	0.04	850	0.065394274	0.07935393	0.575336507
228739389	7	16407482	0.000402952	0.092941176	850	0.065394274	0.079351723	0.575336507
223349226	7	11017319	0.000403191	0.47	850	0.065394274	0.079350479	0.575336507
35766182	1	35766182	0.000404444	0.091764706	850	0.065394274	0.079343968	0.575939237
184313545	6	3230425	0.000409573	0.102352941	850	0.065394274	0.079317524	0.578746727
131477662	4	15855670	0.000409967	0.124117647	850	0.065394274	0.079315505	0.578746727
348562961	12	2849298	0.000410123	0.488235294	850	0.065394274	0.079314708	0.578746727
10538711	1	10538711	0.000410153	0.464117647	850	0.065394274	0.079314555	0.578746727
274270557	9	3798007	0.000410657	0.494705882	850	0.065394274	0.079311979	0.578746727
74677839	2	31406916	0.000411866	0.492941176	850	0.065394274	0.07930581	0.578746727
134109766	4	18487774	0.000412703	0.04	850	0.065394274	0.079301552	0.578746727
246302112	8	4272584	0.000413092	0.099411765	850	0.065394274	0.079299575	0.578746727
57166029	2	13895106	0.000413968	0.103529412	850	0.065394274	0.079295128	0.578805496
57939710	2	14668787	0.000415814	0.131764706	850	0.065394274	0.079285794	0.580216556
214680147	7	2348240	0.000417784	0.05	850	0.065394274	0.079275882	0.58179377
102482659	3	23274486	0.000418708	0.481764706	850	0.065394274	0.079271244	0.581912915
249462943	8	7433415	0.000421053	0.2	850	0.065394274	0.079259529	0.584001591
194020044	6	12936924	0.000423536	0.018823529	850	0.065394274	0.079247199	0.586272108
371533849	12	25820186	0.00042511	0.095294118	850	0.065394274	0.079239417	0.586596867
165862135	5	14737449	0.000425462	0.496470588	850	0.065394274	0.079237681	0.586596867
67557725	2	24286802	0.000427862	0.486470588	850	0.065394274	0.079225885	0.588734928
273486206	9	3013656	0.000428765	0.148235294	850	0.065394274	0.079221461	0.588809823
81754852	3	2546679	0.000431298	0.075882353	850	0.065394274	0.079209109	0.589130672
150220493	4	34598501	0.000431443	0.063529412	850	0.065394274	0.079208402	0.589130672
267690517	8	25660989	0.000431547	0.282941176	850	0.065394274	0.079207897	0.589130672
325194055	11	8501498	0.000435203	0.084117647	850	0.065394274	0.079190209	0.592954069
329957032	11	13264475	0.000437267	0.037058824	850	0.065394274	0.079180286	0.594598625
282492299	9	12019749	0.00043846	0.474705882	850	0.065394274	0.079174576	0.595053303
214921711	7	2589804	0.000439701	0.497647059	850	0.065394274	0.079168647	0.595421921
152919490	5	1794804	0.000440505	0.495294118	850	0.065394274	0.079164821	0.595421921
241930954	7	29599047	0.00044219	0.495294118	850	0.065394274	0.079156815	0.595421921
348966572	12	3252909	0.000443007	0.028823529	850	0.065394274	0.079152946	0.595421921
357867495	12	12153832	0.000443024	0.487058824	850	0.065394274	0.079152863	0.595421921
136039443	4	20417451	0.00045184	0.037058824	850	0.065394274	0.079111559	0.603696236
137691121	4	22069129	0.000452349	0.044705882	850	0.065394274	0.0791092	0.603696236
261261533	8	19232005	0.000454479	0.229411765	850	0.065394274	0.079099352	0.603696236
47730681	2	4459758	0.000455379	0.492941176	850	0.065394274	0.07909521	0.603696236
218733988	7	6402081	0.000456889	0.04	850	0.065394274	0.079088271	0.603696236
35926822	1	35926822	0.000458092	0.067058824	850	0.065394274	0.079082759	0.603696236
296579159	10	3093889	0.000459446	0.207058824	850	0.065394274	0.079076574	0.603696236
151460664	5	335978	0.000462288	0.419411765	850	0.065394274	0.079063652	0.603696236
78165909	2	34894986	0.000463124	0.498823529	850	0.065394274	0.079059866	0.603696236
75066503	2	31795580	0.000463561	0.499411765	850	0.065394274	0.079057889	0.603696236
352482082	12	6768419	0.000464099	0.111176471	850	0.065394274	0.079055458	0.603696236
364786059	12	19072396	0.000464788	0.098823529	850	0.065394274	0.079052351	0.603696236
161019335	5	9894649	0.00046505	0.484117647	850	0.065394274	0.07905117	0.603696236
297333472	10	3848202	0.000465139	0.359411765	850	0.065394274	0.079050771	0.603696236
402697	1	402697	0.000465398	0.062352941	850	0.065394274	0.079049601	0.603696236
295333986	10	1848716	0.000465809	0.115882353	850	0.065394274	0.079047753	0.603696236
214923807	7	2591900	0.000466532	0.081764706	850	0.065394274	0.079044503	0.603696236
304015808	10	10530538	0.000466568	0.498235294	850	0.065394274	0.079044343	0.603696236
57449471	2	14178548	0.000466988	0.170588235	850	0.065394274	0.079042457	0.603696236
298554452	10	5069182	0.000468049	0.207058824	850	0.065394274	0.0790377	0.603696236
219245315	7	6913408	0.000468683	0.132352941	850	0.065394274	0.079034867	0.603696236
358216177	12	12502514	0.00046998	0.497058824	850	0.065394274	0.079029079	0.603696236
55907392	2	12636469	0.000470003	0.068235294	850	0.065394274	0.079028974	0.603696236
162859561	5	11734875	0.000470376	0.474117647	850	0.065394274	0.079027313	0.603696236
356264224	12	10550561	0.000471666	0.080588235	850	0.065394274	0.079021575	0.603696236
337557133	11	20864576	0.000472161	0.062352941	850	0.065394274	0.079019378	0.603696236
52967699	2	9696776	0.000474175	0.118235294	850	0.065394274	0.07901046	0.603696236
196178599	6	15095479	0.00047458	0.067647059	850	0.065394274	0.079008671	0.603696236
219245077	7	6913170	0.000475	0.149411765	850	0.065394274	0.079006821	0.603696236
35940522	1	35940522	0.000475296	0.169411765	850	0.065394274	0.079005515	0.603696236
62830117	2	19559194	0.000478718	0.379411765	850	0.065394274	0.078990486	0.605880231
303355044	10	9869774	0.000479301	0.039411765	850	0.065394274	0.078987936	0.605880231
39111967	1	39111967	0.000479636	0.062352941	850	0.065394274	0.078986473	0.605880231
238913948	7	26582041	0.000481988	0.488235294	850	0.065394274	0.078976229	0.606751857
54891735	2	11620812	0.000482076	0.012941176	850	0.065394274	0.078975845	0.606751857
218795227	7	6463320	0.000484531	0.022941176	850	0.065394274	0.078965209	0.608326062
196267383	6	15184263	0.000485476	0.444705882	850	0.065394274	0.078961126	0.608326062
261265134	8	19235606	0.000485958	0.084117647	850	0.065394274	0.078959047	0.608326062
340341432	11	23648875	0.000487611	0.108235294	850	0.065394274	0.078951935	0.609295494
290315461	9	19842911	0.000488608	0.489411765	850	0.065394274	0.078947659	0.609442989
231781108	7	19449201	0.000491233	0.102941176	850	0.065394274	0.078936441	0.610577249
298026221	10	4540951	0.000491278	0.121176471	850	0.065394274	0.078936246	0.610577249
293308894	9	22836344	0.000493079	0.181764706	850	0.065394274	0.078928586	0.611056293
38196463	1	38196463	0.000493426	0.114117647	850	0.065394274	0.078927112	0.611056293
210742553	6	29659433	0.000498361	0.111176471	850	0.065394274	0.078906278	0.61351478
333616085	11	16923528	0.000501156	0.015882353	850	0.065394274	0.078894566	0.61351478
288037869	9	17565319	0.000501162	0.468823529	850	0.065394274	0.078894544	0.61351478
356373852	12	10660189	0.000501936	0.051764706	850	0.065394274	0.078891312	0.61351478
350286688	12	4573025	0.000502217	0.028235294	850	0.065394274	0.078890142	0.61351478
166258085	5	15133399	0.000502222	0.265882353	850	0.065394274	0.078890118	0.61351478
254667955	8	12638427	0.000503269	0.084705882	850	0.065394274	0.078885758	0.61351478
278864784	9	8392234	0.000504568	0.088235294	850	0.065394274	0.078880363	0.61351478
357465162	12	11751499	0.000505119	0.050588235	850	0.065394274	0.078878078	0.61351478
158395529	5	7270843	0.000505278	0.488823529	850	0.065394274	0.078877418	0.61351478
137958888	4	22336896	0.0005059	0.302941176	850	0.065394274	0.078874845	0.61351478
327641954	11	10949397	0.000506027	0.032352941	850	0.065394274	0.078874318	0.61351478
214923078	7	2591171	0.000507998	0.095294118	850	0.065394274	0.078866183	0.614206698
118213675	4	2591683	0.000508369	0.184117647	850	0.065394274	0.078864652	0.614206698
55603735	2	12332812	0.000509568	0.039411765	850	0.065394274	0.078859722	0.614259168
138210523	4	22588531	0.000510866	0.341764706	850	0.065394274	0.0788544	0.614259168
331280436	11	14587879	0.00051107	0.497647059	850	0.065394274	0.078853562	0.614259168
163896598	5	12771912	0.000512839	0.198235294	850	0.065394274	0.078846332	0.614766706
67960668	2	24689745	0.000513265	0.166470588	850	0.065394274	0.078844592	0.614766706
369376892	12	23663229	0.00051514	0.017058824	850	0.065394274	0.078836962	0.615505242
296096382	10	2611112	0.000515657	0.298823529	850	0.065394274	0.078834862	0.615505242
316089486	10	22604216	0.000518399	0.033529412	850	0.065394274	0.078823763	0.616993456
214773845	7	2441938	0.000518683	0.492352941	850	0.065394274	0.078822617	0.616993456
43926363	2	655440	0.000521357	0.276470588	850	0.065394274	0.078811855	0.619112755
196086692	6	15003572	0.000522259	0.422941176	850	0.065394274	0.078808238	0.619123732
61398948	2	18128025	0.000523429	0.051176471	850	0.065394274	0.078803556	0.619256528
242758160	8	728632	0.000525024	0.462941176	850	0.065394274	0.078797189	0.619256528
280773996	9	10301446	0.00052505	0.130588235	850	0.065394274	0.078797086	0.619256528
322296848	11	5604291	0.000529392	0.044705882	850	0.065394274	0.078779856	0.623317153
369326901	12	23613238	0.000531843	0.018235294	850	0.065394274	0.078770191	0.62514225
79657221	3	449048	0.000533141	0.030588235	850	0.065394274	0.078765094	0.625606581
196281486	6	15198366	0.000537477	0.454705882	850	0.065394274	0.07874815	0.62873134
118101216	4	2479224	0.000537617	0.491176471	850	0.065394274	0.078747605	0.62873134
301875891	10	8390621	0.000539315	0.041176471	850	0.065394274	0.078741007	0.629655937
242916484	8	886956	0.000540797	0.486470588	850	0.065394274	0.078735267	0.630324848
344339939	11	27647382	0.000542611	0.484705882	850	0.065394274	0.078728265	0.63137757
51141448	2	7870525	0.000545199	0.491764706	850	0.065394274	0.078718311	0.632834709
335906566	11	19214009	0.000545691	0.062941176	850	0.065394274	0.078716425	0.632834709
261264373	8	19234845	0.0005466	0.497058824	850	0.065394274	0.078712942	0.632834709
103529437	3	24321264	0.000548305	0.038235294	850	0.065394274	0.078706432	0.633173159
19674712	1	19674712	0.000548719	0.481764706	850	0.065394274	0.078704853	0.633173159
214857010	7	2525103	0.000549754	0.048823529	850	0.065394274	0.078700911	0.633313961
227321050	7	14989143	0.000551412	0.497647059	850	0.065394274	0.078694614	0.634170622
267440835	8	25411307	0.00055409	0.472352941	850	0.065394274	0.078684481	0.634414394
231820646	7	19488739	0.000554729	0.101764706	850	0.065394274	0.078682071	0.634414394
296545590	10	3060320	0.00055474	0.182352941	850	0.065394274	0.07868203	0.634414394
108800645	3	29592472	0.000555621	0.325882353	850	0.065394274	0.078678712	0.634414394
184278103	6	3194983	0.000556632	0.138823529	850	0.065394274	0.078674912	0.634414394
92710350	3	13502177	0.000558518	0.182941176	850	0.065394274	0.078667841	0.634414394
322262292	11	5569735	0.000558719	0.028235294	850	0.065394274	0.078667086	0.634414394
158169122	5	7044436	0.000558943	0.496470588	850	0.065394274	0.078666251	0.634414394
25305430	1	25305430	0.000560346	0.068235294	850	0.065394274	0.078661009	0.634474235
199517385	6	18434265	0.000560825	0.482352941	850	0.065394274	0.078659221	0.634474235
273486218	9	3013668	0.000563293	0.148823529	850	0.065394274	0.078650041	0.636220453
283979500	9	13506950	0.000564203	0.129411765	850	0.065394274	0.078646665	0.636220453
108239355	3	29031182	0.000565483	0.479411765	850	0.065394274	0.07864193	0.636269016
161489592	5	10364906	0.000566081	0.485294118	850	0.065394274	0.078639718	0.636269016
244188751	8	2159223	0.000568124	0.052941176	850	0.065394274	0.078632188	0.636964027
372446086	12	26732423	0.000569042	0.054705882	850	0.065394274	0.078628812	0.636964027
18424710	1	18424710	0.000569999	0.071176471	850	0.065394274	0.078625301	0.636964027
84914280	3	5706107	0.000570374	0.084117647	850	0.065394274	0.078623927	0.636964027
121978283	4	6356291	0.000572202	0.097647059	850	0.065394274	0.078617239	0.637651663
329769075	11	13076518	0.000574636	0.106470588	850	0.065394274	0.078608365	0.637651663
307948766	10	14463496	0.000577362	0.368235294	850	0.065394274	0.078598473	0.637651663
323092986	11	6400429	0.000577677	0.255882353	850	0.065394274	0.078597333	0.637651663
244101981	8	2072453	0.000577731	0.032941176	850	0.065394274	0.078597138	0.637651663
326812881	11	10120324	0.000578028	0.498823529	850	0.065394274	0.078596063	0.637651663
338151665	11	21459108	0.000579903	0.075294118	850	0.065394274	0.078589294	0.637651663
244194611	8	2165083	0.000580882	0.025882353	850	0.065394274	0.078585772	0.637651663
223628515	7	11296608	0.000581378	0.499411765	850	0.065394274	0.078583988	0.637651663
263148033	8	21118505	0.000581812	0.482352941	850	0.065394274	0.078582428	0.637651663
370134485	12	24420822	0.000582704	0.26	850	0.065394274	0.078579227	0.637651663
334265043	11	17572486	0.000583276	0.030588235	850	0.065394274	0.078577174	0.637651663
151500386	5	375700	0.000583854	0.245882353	850	0.065394274	0.078575107	0.637651663
282873009	9	12400459	0.000583862	0.498235294	850	0.065394274	0.078575077	0.637651663
209136617	6	28053497	0.000584834	0.302352941	850	0.065394274	0.078571601	0.637708858
327359337	11	10666780	0.000586568	0.182352941	850	0.065394274	0.078565415	0.638059164
296545860	10	3060590	0.000587434	0.152941176	850	0.065394274	0.078562332	0.638059164
303708410	10	10223140	0.000588318	0.493529412	850	0.065394274	0.078559189	0.638059164
77995246	2	34724323	0.000588835	0.022352941	850	0.065394274	0.078557353	0.638059164
17291401	1	17291401	0.000594642	0.118235294	850	0.065394274	0.078536848	0.639185044
266139180	8	24109652	0.000595902	0.039411765	850	0.065394274	0.078532426	0.639185044
196392271	6	15309151	0.000597118	0.124117647	850	0.065394274	0.078528168	0.639185044
88144191	3	8936018	0.000597352	0.465882353	850	0.065394274	0.078527348	0.639185044
92620132	3	13411959	0.000598289	0.137058824	850	0.065394274	0.078524073	0.639185044
268600233	8	26570705	0.000598795	0.031176471	850	0.065394274	0.078522309	0.639185044
370549931	12	24836268	0.0005991	0.095294118	850	0.065394274	0.078521247	0.639185044
83520013	3	4311840	0.000599374	0.045882353	850	0.065394274	0.078520292	0.639185044
76789415	2	33518492	0.000599397	0.034117647	850	0.065394274	0.07852021	0.639185044
164299318	5	13174632	0.000600524	0.081176471	850	0.065394274	0.078516284	0.639185044
366345137	12	20631474	0.000600839	0.068823529	850	0.065394274	0.078515191	0.639185044
181166215	6	83095	0.000600934	0.125294118	850	0.065394274	0.078514858	0.639185044
240749077	7	28417170	0.000605609	0.48	850	0.065394274	0.078498671	0.643170879
218704126	7	6372219	0.000608578	0.488235294	850	0.065394274	0.078488456	0.645335681
261363368	8	19333840	0.000613557	0.487647059	850	0.065394274	0.078471438	0.645932736
199194674	6	18111554	0.000614321	0.060588235	850	0.065394274	0.078468839	0.645932736
229665479	7	17333572	0.000615369	0.131176471	850	0.065394274	0.07846528	0.645932736
72872722	2	29601799	0.000616094	0.2	850	0.065394274	0.078462821	0.645932736
30908376	1	30908376	0.000616211	0.465294118	850	0.065394274	0.078462425	0.645932736
201388464	6	20305344	0.000617018	0.475294118	850	0.065394274	0.07845969	0.645932736
158162870	5	7038184	0.00061807	0.497058824	850	0.065394274	0.078456133	0.645932736
331979080	11	15286523	0.00062126	0.09	850	0.065394274	0.078445382	0.645932736
196995336	6	15912216	0.000621711	0.031176471	850	0.065394274	0.078443867	0.645932736
161683735	5	10559049	0.000622202	0.105882353	850	0.065394274	0.078442218	0.645932736
283898540	9	13425990	0.000622908	0.041764706	850	0.065394274	0.078439853	0.645932736
117986443	4	2364451	0.000624509	0.064117647	850	0.065394274	0.07843449	0.645932736
142177266	4	26555274	0.000626264	0.388823529	850	0.065394274	0.078428633	0.645932736
22000365	1	22000365	0.000626389	0.048235294	850	0.065394274	0.078428215	0.645932736
122439704	4	6817712	0.000626805	0.152352941	850	0.065394274	0.07842683	0.645932736
159431975	5	8307289	0.000626919	0.145294118	850	0.065394274	0.07842645	0.645932736
36874550	1	36874550	0.000627098	0.494117647	850	0.065394274	0.078425854	0.645932736
359725743	12	14012080	0.000627594	0.092352941	850	0.065394274	0.078424201	0.645932736
300650966	10	7165696	0.000627704	0.084705882	850	0.065394274	0.078423838	0.645932736
57101892	2	13830969	0.000628082	0.08	850	0.065394274	0.078422579	0.645932736
231723999	7	19392092	0.000628736	0.085294118	850	0.065394274	0.078420405	0.645932736
144570377	4	28948385	0.000630531	0.148823529	850	0.065394274	0.078414455	0.645932736
102677258	3	23469085	0.000632654	0.159411765	850	0.065394274	0.078407437	0.645932736
147283406	4	31661414	0.000633589	0.110588235	850	0.065394274	0.078404352	0.645932736
263973141	8	21943613	0.000634364	0.132352941	850	0.065394274	0.078401802	0.645932736
120414237	4	4792245	0.00063658	0.157647059	850	0.065394274	0.078394522	0.645932736
333251999	11	16559442	0.000636666	0.483529412	850	0.065394274	0.078394239	0.645932736
61397778	2	18126855	0.00063838	0.085882353	850	0.065394274	0.078388626	0.645932736
198845418	6	17762298	0.000639159	0.053529412	850	0.065394274	0.078386081	0.645932736
333991152	11	17298595	0.00064053	0.114705882	850	0.065394274	0.078381608	0.645932736
256407419	8	14377891	0.000640573	0.062352941	850	0.065394274	0.078381469	0.645932736
180061011	5	28936325	0.000641029	0.128823529	850	0.065394274	0.078379983	0.645932736
181080145	5	29955459	0.000641634	0.044705882	850	0.065394274	0.078378014	0.645932736
239596925	7	27265018	0.000643969	0.064705882	850	0.065394274	0.078370431	0.645932736
105876460	3	26668287	0.000644624	0.034705882	850	0.065394274	0.078368311	0.645932736
209539009	6	28455889	0.000645091	0.027647059	850	0.065394274	0.078366799	0.645932736
54899642	2	11628719	0.000646487	0.032941176	850	0.065394274	0.078362285	0.645932736
102649768	3	23441595	0.000646776	0.499411765	850	0.065394274	0.078361353	0.645932736
143933145	4	28311153	0.00064679	0.091176471	850	0.065394274	0.078361308	0.645932736
111001999	3	31793826	0.000647267	0.488235294	850	0.065394274	0.07835977	0.645932736
196185933	6	15102813	0.000650177	0.212941176	850	0.065394274	0.078350407	0.645932736
297716317	10	4231047	0.000650342	0.024117647	850	0.065394274	0.078349877	0.645932736
294182533	10	697263	0.000650858	0.481176471	850	0.065394274	0.078348223	0.645932736
263410352	8	21380824	0.000651017	0.49	850	0.065394274	0.078347713	0.645932736
226419662	7	14087755	0.000651306	0.457058824	850	0.065394274	0.078346785	0.645932736
154878059	5	3753373	0.000651986	0.024117647	850	0.065394274	0.078344609	0.645932736
67945515	2	24674592	0.000654667	0.415882353	850	0.065394274	0.078336045	0.646680639
218341336	7	6009429	0.000655379	0.451176471	850	0.065394274	0.078333777	0.646680639
342667037	11	25974480	0.000655538	0.484117647	850	0.065394274	0.078333269	0.646680639
298443556	10	4958286	0.000657299	0.49	850	0.065394274	0.078327673	0.647496118
106469058	3	27260885	0.000660042	0.034117647	850	0.065394274	0.078318983	0.648904875
372413339	12	26699676	0.0006606	0.466470588	850	0.065394274	0.078317218	0.648904875
57776834	2	14505911	0.00066311	0.485882353	850	0.065394274	0.078309306	0.650045884
271805271	9	1332721	0.000663636	0.472941176	850	0.065394274	0.07830765	0.650045884
9586670	1	9586670	0.000667258	0.471176471	850	0.065394274	0.078296295	0.652671151
302879403	10	9394133	0.000669142	0.485294118	850	0.065394274	0.078290413	0.65336226
168813316	5	17688630	0.000670119	0.132352941	850	0.065394274	0.078287366	0.65336226
258042110	8	16012582	0.000671317	0.059411765	850	0.065394274	0.078283642	0.65336226
222097697	7	9765790	0.000672063	0.247058824	850	0.065394274	0.078281326	0.65336226
334181856	11	17489299	0.000672675	0.044705882	850	0.065394274	0.078279426	0.65336226
226750520	7	14418613	0.000675441	0.101764706	850	0.065394274	0.078270864	0.653389005
115121427	3	35913254	0.000676337	0.485882353	850	0.065394274	0.078268101	0.653389005
138663509	4	23041517	0.000677521	0.49	850	0.065394274	0.07826445	0.653389005
198797619	6	17714499	0.000678399	0.458823529	850	0.065394274	0.078261751	0.653389005
267422370	8	25392842	0.000679188	0.467647059	850	0.065394274	0.078259325	0.653389005
99272045	3	20063872	0.00067969	0.033529412	850	0.065394274	0.078257785	0.653389005
201917186	6	20834066	0.000680435	0.109411765	850	0.065394274	0.0782555	0.653389005
351043687	12	5330024	0.000682389	0.426470588	850	0.065394274	0.078249516	0.653389005
285355392	9	14882842	0.000682875	0.378823529	850	0.065394274	0.078248033	0.653389005
307569414	10	14084144	0.000683616	0.474705882	850	0.065394274	0.078245771	0.653389005
71541679	2	28270756	0.000684579	0.132352941	850	0.065394274	0.078242836	0.653389005
352927421	12	7213758	0.000684923	0.442941176	850	0.065394274	0.078241788	0.653389005
76879310	2	33608387	0.000688013	0.280588235	850	0.065394274	0.0782324	0.653389005
69262367	2	25991444	0.000688155	0.482941176	850	0.065394274	0.07823197	0.653389005
329272790	11	12580233	0.000688625	0.487647059	850	0.065394274	0.078230545	0.653389005
40119682	1	40119682	0.000689671	0.212352941	850	0.065394274	0.078227379	0.653389005
302190507	10	8705237	0.000691311	0.148235294	850	0.065394274	0.078222425	0.653389005
355805954	12	10092291	0.00069162	0.062352941	850	0.065394274	0.078221493	0.653389005
328646892	11	11954335	0.000692733	0.083529412	850	0.065394274	0.078218141	0.653389005
336847931	11	20155374	0.000692909	0.435882353	850	0.065394274	0.07821761	0.653389005
188764811	6	7681691	0.000693367	0.024117647	850	0.065394274	0.078216233	0.653389005
358476109	12	12762446	0.000694169	0.087058824	850	0.065394274	0.078213821	0.653389005
167967674	5	16842988	0.000696079	0.067647059	850	0.065394274	0.078208091	0.653389005
334291859	11	17599302	0.000696087	0.012941176	850	0.065394274	0.078208068	0.653389005
137692540	4	22070548	0.000700539	0.077058824	850	0.065394274	0.078194773	0.653389005
181306128	6	223008	0.000702091	0.045294118	850	0.065394274	0.07819016	0.653389005
283131892	9	12659342	0.000702552	0.481764706	850	0.065394274	0.078188792	0.653389005
209987481	6	28904361	0.000703087	0.491764706	850	0.065394274	0.078187205	0.653389005
194226098	6	13142978	0.0007033	0.392941176	850	0.065394274	0.078186572	0.653389005
94831415	3	15623242	0.000703374	0.094117647	850	0.065394274	0.078186353	0.653389005
266139216	8	24109688	0.000703927	0.04	850	0.065394274	0.078184715	0.653389005
254659827	8	12630299	0.000704185	0.477058824	850	0.065394274	0.07818395	0.653389005
10326456	1	10326456	0.000704501	0.236470588	850	0.065394274	0.078183016	0.653389005
299416577	10	5931307	0.000705247	0.031764706	850	0.065394274	0.078180808	0.653389005
156965423	5	5840737	0.000705678	0.4	850	0.065394274	0.078179535	0.653389005
237529864	7	25197957	0.000707443	0.065294118	850	0.065394274	0.078174326	0.65414994
246705347	8	4675819	0.000712987	0.487058824	850	0.065394274	0.078158053	0.657562724
94278667	3	15070494	0.00071303	0.030588235	850	0.065394274	0.078157926	0.657562724
361439429	12	15725766	0.000714919	0.034117647	850	0.065394274	0.078152412	0.657820698
332755512	11	16062955	0.000715774	0.020588235	850	0.065394274	0.078149921	0.657820698
222094329	7	9762422	0.000716156	0.106470588	850	0.065394274	0.078148809	0.657820698
344484512	11	27791955	0.000718663	0.061764706	850	0.065394274	0.078141524	0.658950808
85708546	3	6500373	0.000719286	0.491176471	850	0.065394274	0.078139716	0.658950808
258515978	8	16486450	0.000720885	0.123529412	850	0.065394274	0.078135087	0.659461278
135918500	4	20296508	0.000722049	0.488823529	850	0.065394274	0.078131724	0.659461278
299094619	10	5609349	0.000722696	0.492941176	850	0.065394274	0.078129858	0.659461278
17820797	1	17820797	0.000726144	0.401764706	850	0.065394274	0.078119938	0.661736695
144293599	4	28671607	0.000729868	0.078235294	850	0.065394274	0.078109278	0.66268482
250470524	8	8440996	0.000730577	0.152941176	850	0.065394274	0.078107253	0.66268482
296606633	10	3121363	0.000730955	0.121176471	850	0.065394274	0.078106176	0.66268482
199347034	6	18263914	0.00073398	0.095882353	850	0.065394274	0.078097569	0.66268482
10957146	1	10957146	0.000734518	0.106470588	850	0.065394274	0.078096042	0.66268482
299777567	10	6292297	0.00073534	0.492941176	850	0.065394274	0.078093712	0.66268482
158354549	5	7229863	0.00073627	0.487647059	850	0.065394274	0.078091079	0.66268482
35016269	1	35016269	0.000736438	0.247058824	850	0.065394274	0.078090602	0.66268482
4652948	1	4652948	0.000737194	0.145294118	850	0.065394274	0.078088464	0.66268482
78025304	2	34754381	0.000737507	0.045882353	850	0.065394274	0.07808758	0.66268482
136287000	4	20665008	0.000737696	0.454117647	850	0.065394274	0.078087047	0.66268482
174161069	5	23036383	0.000739724	0.479411765	850	0.065394274	0.078081325	0.663647212
168038599	5	16913913	0.000743008	0.083529412	850	0.065394274	0.078072094	0.665732702
180955602	5	29830916	0.000745556	0.080588235	850	0.065394274	0.078064962	0.667153523
124092162	4	8470170	0.000747393	0.435882353	850	0.065394274	0.078059835	0.667935269
218253500	7	5921593	0.00075115	0.28	850	0.065394274	0.07804939	0.670314903
255807603	8	13778075	0.000751989	0.026470588	850	0.065394274	0.078047064	0.670314903
345598813	11	28906256	0.000756194	0.013529412	850	0.065394274	0.078035448	0.672106747
252766477	8	10736949	0.000756662	0.035294118	850	0.065394274	0.078034158	0.672106747
161684377	5	10559691	0.000758329	0.087647059	850	0.065394274	0.078029573	0.672106747
197574821	6	16491701	0.000758487	0.068823529	850	0.065394274	0.07802914	0.672106747
238727841	7	26395934	0.000758845	0.035294118	850	0.065394274	0.078028157	0.672106747
268148740	8	26119212	0.000760229	0.034705882	850	0.065394274	0.078024362	0.67247366
6533270	1	6533270	0.000762411	0.141764706	850	0.065394274	0.07801839	0.673545324
17542664	1	17542664	0.00076401	0.118235294	850	0.065394274	0.078014027	0.674099017
352906233	12	7192570	0.000765605	0.192352941	850	0.065394274	0.078009682	0.6743133
200617933	6	19534813	0.000766198	0.462352941	850	0.065394274	0.078008072	0.6743133
56487555	2	13216632	0.000768691	0.035882353	850	0.065394274	0.078001305	0.675650232
327291423	11	10598866	0.000769904	0.307058824	850	0.065394274	0.077998021	0.675859953
66474256	2	23203333	0.00077105	0.220588235	850	0.065394274	0.077994925	0.676009737
283696759	9	13224209	0.000775184	0.489411765	850	0.065394274	0.077983788	0.677301189
199071059	6	17987939	0.000775407	0.067647059	850	0.065394274	0.077983189	0.677301189
362048717	12	16335054	0.000777819	0.126470588	850	0.065394274	0.077976721	0.677301189
372436855	12	26723192	0.000777988	0.085294118	850	0.065394274	0.077976268	0.677301189
193491243	6	12408123	0.000778197	0.487647059	850	0.065394274	0.07797571	0.677301189
161845857	5	10721171	0.000778383	0.034705882	850	0.065394274	0.077975213	0.677301189
279940580	9	9468030	0.000780732	0.092352941	850	0.065394274	0.077968937	0.678440073
42740906	1	42740906	0.000781733	0.14	850	0.065394274	0.077966269	0.678440073
353131257	12	7417594	0.0007834	0.354705882	850	0.065394274	0.077961833	0.678440073
301111450	10	7626180	0.000783604	0.468823529	850	0.065394274	0.07796129	0.678440073
45733804	2	2462881	0.000784647	0.067058824	850	0.065394274	0.077958522	0.678495792
209185269	6	28102149	0.000787921	0.138823529	850	0.065394274	0.077949853	0.679752286
61897561	2	18626638	0.000788061	0.369411765	850	0.065394274	0.077949484	0.679752286
234932375	7	22600468	0.000789209	0.462941176	850	0.065394274	0.077946451	0.679897544
172295968	5	21171282	0.000790977	0.477647059	850	0.065394274	0.077941792	0.680575234
75253091	2	31982168	0.000794341	0.085882353	850	0.065394274	0.077932958	0.682622211
79447632	3	239459	0.000796039	0.483529412	850	0.065394274	0.077928512	0.683235146
220553114	7	8221207	0.000798803	0.062352941	850	0.065394274	0.077921298	0.684110085
113796287	3	34588114	0.000799337	0.484117647	850	0.065394274	0.077919906	0.684110085
78396130	2	35125207	0.000801243	0.035294118	850	0.065394274	0.077914948	0.684110085
200540012	6	19456892	0.000801323	0.47	850	0.065394274	0.077914739	0.684110085
165104778	5	13980092	0.000801991	0.12	850	0.065394274	0.077913006	0.684110085
372311280	12	26597617	0.000806067	0.468235294	850	0.065394274	0.077902453	0.686742314
137118860	4	21496868	0.000813534	0.044705882	850	0.065394274	0.077883262	0.689812951
226105737	7	13773830	0.000814483	0.493529412	850	0.065394274	0.077880836	0.689812951
268158222	8	26128694	0.0008154	0.362941176	850	0.065394274	0.077878494	0.689812951
366334038	12	20620375	0.000815708	0.115882353	850	0.065394274	0.077877707	0.689812951
258516002	8	16486474	0.000816738	0.043529412	850	0.065394274	0.077875082	0.689812951
21259832	1	21259832	0.000817286	0.034117647	850	0.065394274	0.077873685	0.689812951
298877548	10	5392278	0.000817496	0.040588235	850	0.065394274	0.077873152	0.689812951
200368491	6	19285371	0.000819316	0.065882353	850	0.065394274	0.077868523	0.689812951
226154961	7	13823054	0.000819428	0.034117647	850	0.065394274	0.077868238	0.689812951
125125732	4	9503740	0.000819618	0.085882353	850	0.065394274	0.077867756	0.689812951
38589399	1	38589399	0.000823945	0.492941176	850	0.065394274	0.077856799	0.692614135
58994728	2	15723805	0.00082585	0.063529412	850	0.065394274	0.077851994	0.69337517
78066794	2	34795871	0.00083058	0.039411765	850	0.065394274	0.077840111	0.696015816
284053796	9	13581246	0.000831003	0.453529412	850	0.065394274	0.077839052	0.696015816
161627040	5	10502354	0.000832263	0.081764706	850	0.065394274	0.0778359	0.696230322
273013881	9	2541331	0.000834072	0.031764706	850	0.065394274	0.077831382	0.696549679
200349184	6	19266064	0.000834653	0.154117647	850	0.065394274	0.077829933	0.696549679
25305116	1	25305116	0.000836402	0.092352941	850	0.065394274	0.077825577	0.697170554
43709936	2	439013	0.000840604	0.141176471	850	0.065394274	0.077815153	0.697679647
77502809	2	34231886	0.000842455	0.077058824	850	0.065394274	0.077810578	0.697679647
214713498	7	2381591	0.000842879	0.481764706	850	0.065394274	0.07780953	0.697679647
157786708	5	6662022	0.00084364	0.494117647	850	0.065394274	0.077807654	0.697679647
191255039	6	10171919	0.000844839	0.091764706	850	0.065394274	0.077804699	0.697679647
338650378	11	21957821	0.000844865	0.294117647	850	0.065394274	0.077804634	0.697679647
198809926	6	17726806	0.000845168	0.121176471	850	0.065394274	0.077803889	0.697679647
152707640	5	1582954	0.000845634	0.145294118	850	0.065394274	0.077802742	0.697679647
137023147	4	21401155	0.000846067	0.232941176	850	0.065394274	0.077801676	0.697679647
72551434	2	29280511	0.000848119	0.485882353	850	0.065394274	0.077796639	0.698540507
158837294	5	7712608	0.000853005	0.035294118	850	0.065394274	0.077784689	0.701085829
292553369	9	22080819	0.000853624	0.488235294	850	0.065394274	0.077783181	0.701085829
84522528	3	5314355	0.000854419	0.130588235	850	0.065394274	0.077781246	0.701085829
73984181	2	30713258	0.000855253	0.125882353	850	0.065394274	0.077779216	0.701085829
77980982	2	34710059	0.000856823	0.487058824	850	0.065394274	0.077775401	0.701543712
145547823	4	29925831	0.000860496	0.473529412	850	0.065394274	0.077766506	0.703369988
290747034	9	20274484	0.000861767	0.076470588	850	0.065394274	0.077763436	0.703369988
116508144	4	886152	0.000863225	0.117647059	850	0.065394274	0.07775992	0.703369988
346385936	12	672273	0.000864598	0.451176471	850	0.065394274	0.077756615	0.703369988
297342182	10	3856912	0.000865539	0.105294118	850	0.065394274	0.077754354	0.703369988
75939436	2	32668513	0.000866258	0.495882353	850	0.065394274	0.077752625	0.703369988
209139024	6	28055904	0.000866761	0.299411765	850	0.065394274	0.077751418	0.703369988
71978048	2	28707125	0.000867702	0.487058824	850	0.065394274	0.077749162	0.703369988
244264177	8	2234649	0.000868693	0.017058824	850	0.065394274	0.077746789	0.703369988
261406020	8	19376492	0.000869703	0.038823529	850	0.065394274	0.077744373	0.703369988
302515518	10	9030248	0.00087021	0.096470588	850	0.065394274	0.077743161	0.703369988
244145076	8	2115548	0.000872396	0.03	850	0.065394274	0.077737943	0.704316233
195936068	6	14852948	0.000874548	0.036470588	850	0.065394274	0.077732822	0.70496682
157937293	5	6812607	0.000875235	0.487058824	850	0.065394274	0.077731188	0.70496682
232203647	7	19871740	0.00087838	0.097058824	850	0.065394274	0.07772373	0.706679283
194690711	6	13607591	0.000881636	0.212352941	850	0.065394274	0.077716037	0.707593825
319313842	11	2621285	0.000882083	0.158823529	850	0.065394274	0.077714983	0.707593825
301163063	10	7677793	0.000882578	0.052941176	850	0.065394274	0.077713818	0.707593825
35017852	1	35017852	0.000884855	0.067647059	850	0.065394274	0.077708461	0.707920894
36329838	1	36329838	0.000885027	0.198823529	850	0.065394274	0.077708056	0.707920894
352602208	12	6888545	0.000887053	0.040588235	850	0.065394274	0.077703305	0.708062249
289332710	9	18860160	0.00088918	0.142941176	850	0.065394274	0.077698324	0.708062249
324617718	11	7925161	0.000891135	0.135882353	850	0.065394274	0.077693758	0.708062249
62385546	2	19114623	0.000891175	0.147647059	850	0.065394274	0.077693666	0.708062249
346367433	12	653770	0.00089206	0.102941176	850	0.065394274	0.077691603	0.708062249
25287983	1	25287983	0.000893939	0.464705882	850	0.065394274	0.077687229	0.708062249
163773890	5	12649204	0.000895953	0.241764706	850	0.065394274	0.077682551	0.708062249
336991030	11	20298473	0.000896898	0.114117647	850	0.065394274	0.077680361	0.708062249
103788143	3	24579970	0.000897118	0.013529412	850	0.065394274	0.07767985	0.708062249
35782703	1	35782703	0.000897844	0.077058824	850	0.065394274	0.077678169	0.708062249
77837417	2	34566494	0.000898148	0.025294118	850	0.065394274	0.077677464	0.708062249
49437621	2	6166698	0.000898375	0.100588235	850	0.065394274	0.07767694	0.708062249
329826876	11	13134319	0.000898477	0.104705882	850	0.065394274	0.077676704	0.708062249
324535798	11	7843241	0.000901612	0.114705882	850	0.065394274	0.077669465	0.708944197
348972538	12	3258875	0.000902811	0.075294118	850	0.065394274	0.077666701	0.708944197
262534119	8	20504591	0.000904091	0.043529412	850	0.065394274	0.077663757	0.708944197
161002555	5	9877869	0.000904894	0.128823529	850	0.065394274	0.077661912	0.708944197
174314239	5	23189553	0.000905315	0.091764706	850	0.065394274	0.077660945	0.708944197
97465603	3	18257430	0.00090573	0.257647059	850	0.065394274	0.077659994	0.708944197
210219626	6	29136506	0.000908608	0.011764706	850	0.065394274	0.077653401	0.710394875
138345251	4	22723259	0.000910408	0.121176471	850	0.065394274	0.077649286	0.711001195
97721142	3	18512969	0.000914364	0.078235294	850	0.065394274	0.077640277	0.712093129
244130723	8	2101195	0.000914483	0.458235294	850	0.065394274	0.077640007	0.712093129
257447306	8	15417778	0.000914887	0.482352941	850	0.065394274	0.077639089	0.712093129
214822530	7	2490623	0.00092203	0.156470588	850	0.065394274	0.077622928	0.716848548
311058347	10	17573077	0.000925016	0.116470588	850	0.065394274	0.077616209	0.718364885
370142307	12	24428644	0.000927577	0.082941176	850	0.065394274	0.077610465	0.719275953
301110693	10	7625423	0.000928699	0.333529412	850	0.065394274	0.077607955	0.719275953
7879124	1	7879124	0.000929301	0.106470588	850	0.065394274	0.077606608	0.719275953
116624303	4	1002311	0.000930858	0.045294118	850	0.065394274	0.07760313	0.719598829
218318513	7	5986606	0.000931794	0.022941176	850	0.065394274	0.077601043	0.719598829
52429424	2	9158501	0.000937177	0.441176471	850	0.065394274	0.077589075	0.719907658
357686199	12	11972536	0.00093838	0.149411765	850	0.065394274	0.077586411	0.719907658
257792710	8	15763182	0.000939067	0.038235294	850	0.065394274	0.077584891	0.719907658
166973548	5	15848862	0.000939118	0.460588235	850	0.065394274	0.077584776	0.719907658
292895605	9	22423055	0.000939659	0.036470588	850	0.065394274	0.07758358	0.719907658
264101191	8	22071663	0.000941767	0.062941176	850	0.065394274	0.077578926	0.719907658
235598802	7	23266895	0.000942141	0.026470588	850	0.065394274	0.077578101	0.719907658
56734103	2	13463180	0.000942314	0.479411765	850	0.065394274	0.07757772	0.719907658
259749369	8	17719841	0.000944238	0.059411765	850	0.065394274	0.077573483	0.719907658
58546556	2	15275633	0.000945074	0.471764706	850	0.065394274	0.077571645	0.719907658
265281723	8	23252195	0.000945179	0.488235294	850	0.065394274	0.077571414	0.719907658
120013645	4	4391653	0.000946299	0.092941176	850	0.065394274	0.077568955	0.719907658
66517637	2	23246714	0.000947623	0.011764706	850	0.065394274	0.077566049	0.719907658
349956330	12	4242667	0.00094956	0.468235294	850	0.065394274	0.077561808	0.719907658
326809224	11	10116667	0.000951754	0.421176471	850	0.065394274	0.077557017	0.719907658
357590673	12	11877010	0.000953272	0.490588235	850	0.065394274	0.077553707	0.719907658
226279683	7	13947776	0.00095369	0.284117647	850	0.065394274	0.077552794	0.719907658
158990233	5	7865547	0.000954192	0.208823529	850	0.065394274	0.077551701	0.719907658
293305149	9	22832599	0.00095649	0.242941176	850	0.065394274	0.077546707	0.719907658
138777095	4	23155103	0.000960389	0.484117647	850	0.065394274	0.077538259	0.719907658
113934644	3	34726471	0.000960587	0.111176471	850	0.065394274	0.077537831	0.719907658
284788539	9	14315989	0.000960873	0.066470588	850	0.065394274	0.077537213	0.719907658
237020904	7	24688997	0.000962661	0.055882353	850	0.065394274	0.077533351	0.719907658
56734654	2	13463731	0.000964113	0.485882353	850	0.065394274	0.077530222	0.719907658
337242766	11	20550209	0.000965567	0.161176471	850	0.065394274	0.077527092	0.719907658
71541673	2	28270750	0.000967076	0.155882353	850	0.065394274	0.07752385	0.719907658
167521770	5	16397084	0.000968139	0.132352941	850	0.065394274	0.077521567	0.719907658
67887798	2	24616875	0.000968248	0.025294118	850	0.065394274	0.077521334	0.719907658
333640703	11	16948146	0.000968984	0.062352941	850	0.065394274	0.077519756	0.719907658
308316562	10	14831292	0.000969647	0.09	850	0.065394274	0.077518337	0.719907658
261217637	8	19188109	0.000969687	0.485882353	850	0.065394274	0.077518251	0.719907658
248610114	8	6580586	0.000969861	0.055882353	850	0.065394274	0.077517877	0.719907658
138239489	4	22617497	0.000969897	0.033529412	850	0.065394274	0.077517802	0.719907658
274250020	9	3777470	0.000971341	0.130588235	850	0.065394274	0.077514713	0.719907658
174121102	5	22996416	0.000971457	0.062941176	850	0.065394274	0.077514465	0.719907658
252547481	8	10517953	0.000971597	0.498235294	850	0.065394274	0.077514165	0.719907658
244396291	8	2366763	0.00097266	0.081176471	850	0.065394274	0.077511895	0.719907658
260110599	8	18081071	0.000973016	0.496470588	850	0.065394274	0.077511134	0.719907658
358384419	12	12670756	0.000974158	0.374705882	850	0.065394274	0.0775087	0.719907658
300871965	10	7386695	0.000974384	0.031764706	850	0.065394274	0.077508217	0.719907658
327309137	11	10616580	0.000975743	0.192941176	850	0.065394274	0.077505324	0.719907658
72427226	2	29156303	0.000976009	0.028235294	850	0.065394274	0.077504758	0.719907658
138073995	4	22452003	0.000977527	0.385294118	850	0.065394274	0.07750153	0.719907658
22945409	1	22945409	0.000977869	0.102352941	850	0.065394274	0.077500805	0.719907658
271012846	9	540296	0.000980218	0.023529412	850	0.065394274	0.077495823	0.72087222
78012079	2	34741156	0.000982034	0.472941176	850	0.065394274	0.077491982	0.721442086
248564085	8	6534557	0.000990436	0.109411765	850	0.065394274	0.077474296	0.72660421
363600308	12	17886645	0.000992534	0.091764706	850	0.065394274	0.077469904	0.72660421
44136896	2	865973	0.000993197	0.03	850	0.065394274	0.077468517	0.72660421
77955085	2	34684162	0.000993251	0.484705882	850	0.065394274	0.077468403	0.72660421
255485165	8	13455637	0.000994314	0.091764706	850	0.065394274	0.077466184	0.726615104
198979457	6	17896337	0.000998525	0.326470588	850	0.065394274	0.077457413	0.728751122
277516735	9	7044185	0.000999696	0.064705882	850	0.065394274	0.07745498	0.728751122
264740068	8	22710540	0.001000389	0.126470588	850	0.065394274	0.07745354	0.728751122
143832828	4	28210836	0.0010057	0.108823529	850	0.065394274	0.077442551	0.731279509
328451886	11	11759329	0.00100853	0.068235294	850	0.065394274	0.077436719	0.731279509
19447811	1	19447811	0.001009022	0.471176471	850	0.065394274	0.077435708	0.731279509
244201345	8	2171817	0.00101004	0.019411765	850	0.065394274	0.077433615	0.731279509
331343761	11	14651204	0.001010454	0.037058824	850	0.065394274	0.077432763	0.731279509
337367931	11	20675374	0.001011065	0.48	850	0.065394274	0.07743151	0.731279509
170716852	5	19592166	0.001011242	0.125882353	850	0.065394274	0.077431147	0.731279509
207773421	6	26690301	0.001020642	0.377058824	850	0.065394274	0.077411947	0.735451061
211284092	6	30200972	0.001023056	0.482941176	850	0.065394274	0.077407044	0.735451061
369449316	12	23735653	0.001024074	0.037058824	850	0.065394274	0.077404981	0.735451061
96334042	3	17125869	0.001024254	0.109411765	850	0.065394274	0.077404616	0.735451061
168277632	5	17152946	0.001024682	0.099411765	850	0.065394274	0.07740375	0.735451061
140784850	4	25162858	0.001025052	0.097058824	850	0.065394274	0.077403	0.735451061
151570022	5	445336	0.001025345	0.414705882	850	0.065394274	0.077402406	0.735451061
337676161	11	20983604	0.001025494	0.036470588	850	0.065394274	0.077402106	0.735451061
57155600	2	13884677	0.001027121	0.125294118	850	0.065394274	0.077398816	0.735857196
238666465	7	26334558	0.001035704	0.111176471	850	0.065394274	0.077381551	0.738014006
180925113	5	29800427	0.001035811	0.096470588	850	0.065394274	0.077381337	0.738014006
10457444	1	10457444	0.001037201	0.451176471	850	0.065394274	0.077378556	0.738014006
345799530	12	85867	0.001037816	0.487647059	850	0.065394274	0.077377326	0.738014006
199002166	6	17919046	0.001037865	0.428823529	850	0.065394274	0.077377228	0.738014006
196604027	6	15520907	0.001038959	0.043529412	850	0.065394274	0.077375042	0.738014006
120138404	4	4516412	0.001039517	0.034117647	850	0.065394274	0.077373928	0.738014006
371078546	12	25364883	0.001039559	0.495882353	850	0.065394274	0.077373845	0.738014006
125671680	4	10049688	0.00103971	0.109411765	850	0.065394274	0.077373544	0.738014006
181202454	6	119334	0.001041116	0.112352941	850	0.065394274	0.077370739	0.738256826
158366698	5	7242012	0.001043276	0.118235294	850	0.065394274	0.07736644	0.739032725
264175819	8	22146291	0.001045249	0.105294118	850	0.065394274	0.077362521	0.73924507
254793470	8	12763942	0.001046096	0.079411765	850	0.065394274	0.077360842	0.73924507
46778820	2	3507897	0.001048206	0.482352941	850	0.065394274	0.077356662	0.73924507
334174334	11	17481777	0.001048432	0.488823529	850	0.065394274	0.077356215	0.73924507
96124682	3	16916509	0.001048906	0.431176471	850	0.065394274	0.077355277	0.73924507
159925496	5	8800810	0.001051849	0.092352941	850	0.065394274	0.077349465	0.740566837
214842681	7	2510774	0.001055619	0.168235294	850	0.065394274	0.077342045	0.742467425
144391707	4	28769715	0.001057448	0.060588235	850	0.065394274	0.077338455	0.742972666
159623753	5	8499067	0.00105848	0.221764706	850	0.065394274	0.077336431	0.742972666
58641344	2	15370421	0.001061857	0.075882353	850	0.065394274	0.077329825	0.744589287
330891725	11	14199168	0.001063349	0.029411765	850	0.065394274	0.077326913	0.744882617
308249065	10	14763795	0.001065688	0.063529412	850	0.065394274	0.077322357	0.745065086
115841518	4	219526	0.001065758	0.499411765	850	0.065394274	0.077322219	0.745065086
40119776	1	40119776	0.001070019	0.202941176	850	0.065394274	0.077313946	0.747261174
238753533	7	26421626	0.0010711	0.485294118	850	0.065394274	0.077311852	0.747261174
299615592	10	6130322	0.001072852	0.032352941	850	0.065394274	0.077308462	0.747261174
304261345	10	10776075	0.00107321	0.059411765	850	0.065394274	0.077307772	0.747261174
305886030	10	12400760	0.001075612	0.49	850	0.065394274	0.077303135	0.748182626
151468291	5	343605	0.001080363	0.144705882	850	0.065394274	0.077293997	0.750285967
327616641	11	10924084	0.0010808	0.04	850	0.065394274	0.077293159	0.750285967
78292397	2	35021474	0.001085308	0.467647059	850	0.065394274	0.077284529	0.75246959
131791481	4	16169489	0.001086115	0.097647059	850	0.065394274	0.077282988	0.75246959
366114789	12	20401126	0.001087288	0.324117647	850	0.065394274	0.077280751	0.752529976
333899667	11	17207110	0.001091293	0.067647059	850	0.065394274	0.077273128	0.754306578
1128814	1	1128814	0.001092823	0.493529412	850	0.065394274	0.077270223	0.754306578
49086515	2	5815592	0.001096572	0.48	850	0.065394274	0.077263124	0.754306578
270588075	9	115525	0.001097636	0.103529412	850	0.065394274	0.077261114	0.754306578
161067613	5	9942927	0.001100007	0.137058824	850	0.065394274	0.077256642	0.754306578
285031907	9	14559357	0.001100455	0.084705882	850	0.065394274	0.077255796	0.754306578
157833316	5	6708630	0.001100908	0.492352941	850	0.065394274	0.077254943	0.754306578
261897242	8	19867714	0.001102232	0.482941176	850	0.065394274	0.077252452	0.754306578
173668604	5	22543918	0.001102546	0.477058824	850	0.065394274	0.077251862	0.754306578
116365343	4	743351	0.001103585	0.494117647	850	0.065394274	0.07724991	0.754306578
251933228	8	9903700	0.001107017	0.208823529	850	0.065394274	0.077243474	0.754306578
296208115	10	2722845	0.001107797	0.038823529	850	0.065394274	0.077242013	0.754306578
89257387	3	10049214	0.001109756	0.497647059	850	0.065394274	0.077238351	0.754306578
67560496	2	24289573	0.001110148	0.038235294	850	0.065394274	0.07723762	0.754306578
158090658	5	6965972	0.001110988	0.038235294	850	0.065394274	0.077236052	0.754306578
367881541	12	22167878	0.001111751	0.021764706	850	0.065394274	0.07723463	0.754306578
231768675	7	19436768	0.001111829	0.454117647	850	0.065394274	0.077234483	0.754306578
38475325	1	38475325	0.001111971	0.488823529	850	0.065394274	0.07723422	0.754306578
152178459	5	1053773	0.001112579	0.334117647	850	0.065394274	0.077233087	0.754306578
33780479	1	33780479	0.001113136	0.227058824	850	0.065394274	0.077232048	0.754306578
210901857	6	29818737	0.001113282	0.058823529	850	0.065394274	0.077231778	0.754306578
263157183	8	21127655	0.001114221	0.107647059	850	0.065394274	0.07723003	0.754306578
207711807	6	26628687	0.001115489	0.393529412	850	0.065394274	0.077227673	0.754306578
298746696	10	5261426	0.001115959	0.126470588	850	0.065394274	0.0772268	0.754306578
243880118	8	1850590	0.001117506	0.158235294	850	0.065394274	0.077223929	0.754455612
158453873	5	7329187	0.001118807	0.024705882	850	0.065394274	0.077221517	0.754455612
198632684	6	17549564	0.001119443	0.093529412	850	0.065394274	0.07722034	0.754455612
119805745	4	4183753	0.001121235	0.106470588	850	0.065394274	0.077217025	0.754929595
181852889	6	769769	0.00112494	0.019411765	850	0.065394274	0.077210189	0.755130066
260588382	8	18558854	0.001124959	0.137058824	850	0.065394274	0.077210153	0.755130066
269420142	8	27390614	0.001125046	0.499411765	850	0.065394274	0.077209994	0.755130066
357854477	12	12140814	0.001125888	0.140588235	850	0.065394274	0.077208443	0.755130066
302057616	10	8572346	0.001128024	0.031764706	850	0.065394274	0.077204515	0.755831766
277516590	9	7044040	0.00113026	0.162352941	850	0.065394274	0.077200413	0.755998724
348943860	12	3230197	0.001130454	0.345882353	850	0.065394274	0.077200057	0.755998724
346843045	12	1129382	0.001132807	0.043529412	850	0.065394274	0.077195748	0.756569407
246174463	8	4144935	0.001134688	0.489411765	850	0.065394274	0.077192311	0.756569407
302263360	10	8778090	0.001136859	0.084705882	850	0.065394274	0.077188351	0.756569407
212243594	6	31160474	0.001138212	0.456470588	850	0.065394274	0.077185886	0.756569407
77990894	2	34719971	0.001138325	0.025882353	850	0.065394274	0.077185681	0.756569407
238364056	7	26032149	0.001139333	0.172941176	850	0.065394274	0.077183846	0.756569407
60109812	2	16838889	0.001139592	0.067058824	850	0.065394274	0.077183376	0.756569407
78025419	2	34754496	0.001140956	0.052941176	850	0.065394274	0.077180896	0.756569407
357676209	12	11962546	0.001141125	0.238235294	850	0.065394274	0.077180589	0.756569407
304658949	10	11173679	0.001143867	0.498235294	850	0.065394274	0.077175617	0.75690196
297393287	10	3908017	0.001145617	0.165294118	850	0.065394274	0.07717245	0.75690196
282671402	9	12198852	0.001146413	0.490588235	850	0.065394274	0.077171011	0.75690196
198408872	6	17325752	0.001149416	0.028235294	850	0.065394274	0.077165592	0.75690196
35017055	1	35017055	0.001152827	0.046470588	850	0.065394274	0.077159454	0.75690196
22007599	1	22007599	0.001155129	0.478823529	850	0.065394274	0.077155322	0.75690196
194731923	6	13648803	0.001155504	0.320588235	850	0.065394274	0.077154648	0.75690196
326885799	11	10193242	0.001156893	0.471764706	850	0.065394274	0.077152161	0.75690196
155490909	5	4366223	0.001158531	0.052352941	850	0.065394274	0.077149229	0.75690196
199303047	6	18219927	0.00115881	0.099411765	850	0.065394274	0.07714873	0.75690196
35341782	1	35341782	0.00115886	0.154117647	850	0.065394274	0.077148642	0.75690196
283427138	9	12954588	0.001159367	0.031764706	850	0.065394274	0.077147736	0.75690196
302504789	10	9019519	0.001159436	0.062941176	850	0.065394274	0.077147613	0.75690196
92611243	3	13403070	0.001160017	0.104705882	850	0.065394274	0.077146575	0.75690196
243723876	8	1694348	0.001161861	0.484705882	850	0.065394274	0.077143285	0.75690196
300507080	10	7021810	0.001163749	0.03	850	0.065394274	0.077139922	0.75690196
160873550	5	9748864	0.001164382	0.049411765	850	0.065394274	0.077138796	0.75690196
333767697	11	17075140	0.001164739	0.057058824	850	0.065394274	0.077138161	0.75690196
342965934	11	26273377	0.001164801	0.49	850	0.065394274	0.077138051	0.75690196
261241232	8	19211704	0.001164899	0.150588235	850	0.065394274	0.077137877	0.75690196
344390983	11	27698426	0.001166886	0.112352941	850	0.065394274	0.077134346	0.75690196
324538026	11	7845469	0.00116826	0.147058824	850	0.065394274	0.077131908	0.75690196
5847579	1	5847579	0.001168588	0.020588235	850	0.065394274	0.077131327	0.75690196
116541025	4	919033	0.001171224	0.215294118	850	0.065394274	0.077126661	0.75690196
30032346	1	30032346	0.001171243	0.084705882	850	0.065394274	0.077126628	0.75690196
127928285	4	12306293	0.00117158	0.147058824	850	0.065394274	0.077126031	0.75690196
32648993	1	32648993	0.001171968	0.030588235	850	0.065394274	0.077125346	0.75690196
302636567	10	9151297	0.001172187	0.056470588	850	0.065394274	0.077124959	0.75690196
300733433	10	7248163	0.00117406	0.029411765	850	0.065394274	0.077121653	0.757363705
229585281	7	17253374	0.001175086	0.071176471	850	0.065394274	0.077119843	0.757363705
28679860	1	28679860	0.00117846	0.05	850	0.065394274	0.077113905	0.757999943
21336859	1	21336859	0.001179143	0.49	850	0.065394274	0.077112706	0.757999943
196719860	6	15636740	0.001179649	0.037647059	850	0.065394274	0.077111816	0.757999943
99977449	3	20769276	0.001181179	0.445882353	850	0.065394274	0.077109133	0.757999943
55755367	2	12484444	0.001181538	0.085294118	850	0.065394274	0.077108503	0.757999943
198596416	6	17513296	0.001183509	0.030588235	850	0.065394274	0.077105052	0.758562499
200236440	6	19153320	0.001191139	0.162352941	850	0.065394274	0.077091745	0.762317856
4351833	1	4351833	0.001191972	0.067647059	850	0.065394274	0.077090298	0.762317856
56733056	2	13462133	0.00119316	0.084705882	850	0.065394274	0.077088235	0.762317856
337514623	11	20822066	0.00119476	0.12	850	0.065394274	0.077085461	0.762317856
118132883	4	2510891	0.001195724	0.497647059	850	0.065394274	0.077083791	0.762317856
225457743	7	13125836	0.001195963	0.028235294	850	0.065394274	0.077083376	0.762317856
257414184	8	15384656	0.001197213	0.498235294	850	0.065394274	0.077081213	0.762413842
275818415	9	5345865	0.001199818	0.487647059	850	0.065394274	0.077076715	0.762979952
161409904	5	10285218	0.001200926	0.487647059	850	0.065394274	0.077074803	0.762979952
119923750	4	4301758	0.001201403	0.492352941	850	0.065394274	0.077073981	0.762979952
335913315	11	19220758	0.001204424	0.486470588	850	0.065394274	0.077068781	0.763918219
221086362	7	8754455	0.001206353	0.494705882	850	0.065394274	0.077065469	0.763918219
138138131	4	22516139	0.001206895	0.282352941	850	0.065394274	0.077064538	0.763918219
352961185	12	7247522	0.001208038	0.172352941	850	0.065394274	0.077062578	0.763918219
333911384	11	17218827	0.001209469	0.110588235	850	0.065394274	0.077060128	0.763918219
112676754	3	33468581	0.00120949	0.483529412	850	0.065394274	0.077060093	0.763918219
293610875	10	125605	0.001211186	0.120588235	850	0.065394274	0.077057192	0.764050334
217984804	7	5652897	0.001211902	0.349411765	850	0.065394274	0.077055968	0.764050334
333861203	11	17168646	0.001214496	0.023529412	850	0.065394274	0.077051541	0.764540218
218794005	7	6462098	0.001215119	0.494705882	850	0.065394274	0.077050481	0.764540218
36070536	1	36070536	0.001215987	0.481764706	850	0.065394274	0.077049003	0.764540218
361018498	12	15304835	0.0012186	0.484705882	850	0.065394274	0.077044559	0.764809812
209618827	6	28535707	0.00122008	0.044705882	850	0.065394274	0.077042047	0.764809812
78169365	2	34898442	0.001221075	0.498235294	850	0.065394274	0.07704036	0.764809812
77836193	2	34565270	0.001221321	0.044705882	850	0.065394274	0.077039942	0.764809812
209200745	6	28117625	0.001222584	0.074705882	850	0.065394274	0.077037803	0.764809812
305758590	10	12273320	0.001223032	0.024705882	850	0.065394274	0.077037044	0.764809812
370142356	12	24428693	0.001226061	0.102352941	850	0.065394274	0.077031925	0.765804084
269322445	8	27292917	0.001226831	0.080588235	850	0.065394274	0.077030626	0.765804084
289962257	9	19489707	0.001228867	0.32	850	0.065394274	0.077027194	0.766217193
339198844	11	22506287	0.001229702	0.028235294	850	0.065394274	0.077025787	0.766217193
334182538	11	17489981	0.001232449	0.129411765	850	0.065394274	0.077021169	0.767239616
82179446	3	2971273	0.001234573	0.497058824	850	0.065394274	0.077017606	0.767872199
369245633	12	23531970	0.001239201	0.101176471	850	0.065394274	0.077009862	0.768875833
185719280	6	4636160	0.001239999	0.447058824	850	0.065394274	0.07700853	0.768875833
333867711	11	17175154	0.001241595	0.164117647	850	0.065394274	0.077005869	0.768875833
118079533	4	2457541	0.001241853	0.275882353	850	0.065394274	0.077005439	0.768875833
350295664	12	4582001	0.001242732	0.029411765	850	0.065394274	0.077003976	0.768875833
242814028	8	784500	0.001242839	0.485294118	850	0.065394274	0.077003797	0.768875833
214913112	7	2581205	0.001246513	0.052352941	850	0.065394274	0.076997689	0.769571297
136792178	4	21170186	0.001247419	0.081176471	850	0.065394274	0.076996186	0.769571297
79191534	2	35920611	0.001251269	0.131764706	850	0.065394274	0.076989809	0.769571297
218863947	7	6532040	0.001251745	0.238823529	850	0.065394274	0.076989022	0.769571297
132551941	4	16929949	0.001252564	0.483529412	850	0.065394274	0.076987668	0.769571297
366345506	12	20631843	0.0012526	0.075882353	850	0.065394274	0.07698761	0.769571297
76909930	2	33639007	0.001252941	0.445882353	850	0.065394274	0.076987046	0.769571297
329773651	11	13081094	0.001253593	0.126470588	850	0.065394274	0.076985969	0.769571297
300764092	10	7278822	0.00125395	0.091176471	850	0.065394274	0.07698538	0.769571297
58903527	2	15632604	0.001257241	0.478823529	850	0.065394274	0.076979957	0.770395155
250858188	8	8828660	0.001257604	0.465882353	850	0.065394274	0.076979359	0.770395155
120333164	4	4711172	0.001258625	0.175882353	850	0.065394274	0.076977681	0.770395155
193780513	6	12697393	0.001261289	0.028235294	850	0.065394274	0.076973306	0.771250567
136384990	4	20762998	0.001264798	0.494117647	850	0.065394274	0.076967558	0.771250567
49651656	2	6380733	0.001265229	0.012352941	850	0.065394274	0.076966854	0.771250567
289393970	9	18921420	0.001265266	0.053529412	850	0.065394274	0.076966794	0.771250567
137360370	4	21738378	0.001267018	0.423529412	850	0.065394274	0.076963931	0.771250567
306564879	10	13079609	0.001268995	0.138235294	850	0.065394274	0.076960705	0.771250567
76745359	2	33474436	0.001271848	0.484705882	850	0.065394274	0.076956059	0.771250567
226687472	7	14355565	0.001272481	0.436470588	850	0.065394274	0.07695503	0.771250567
125491519	4	9869527	0.00127254	0.488823529	850	0.065394274	0.076954934	0.771250567
214916696	7	2584789	0.001273923	0.081176471	850	0.065394274	0.076952687	0.771250567
69436502	2	26165579	0.001275277	0.429411765	850	0.065394274	0.07695049	0.771250567
322730876	11	6038319	0.001276912	0.454705882	850	0.065394274	0.076947839	0.771250567
221891764	7	9559857	0.001277577	0.243529412	850	0.065394274	0.076946762	0.771250567
322317017	11	5624460	0.001277821	0.038235294	850	0.065394274	0.076946367	0.771250567
302810822	10	9325552	0.001277945	0.109411765	850	0.065394274	0.076946167	0.771250567
161497105	5	10372419	0.001278909	0.067647059	850	0.065394274	0.076944607	0.771250567
265160632	8	23131104	0.001279666	0.498235294	850	0.065394274	0.076943383	0.771250567
54880156	2	11609233	0.001280495	0.025294118	850	0.065394274	0.076942043	0.771250567
297471675	10	3986405	0.001282767	0.403529412	850	0.065394274	0.076938377	0.771250567
337619178	11	20926621	0.001282883	0.498823529	850	0.065394274	0.076938189	0.771250567
332050267	11	15357710	0.001283596	0.067647059	850	0.065394274	0.07693704	0.771250567
350449214	12	4735551	0.00128587	0.032352941	850	0.065394274	0.076933379	0.771250567
214818771	7	2486864	0.001286977	0.497647059	850	0.065394274	0.076931599	0.771250567
216801810	7	4469903	0.001287729	0.111764706	850	0.065394274	0.076930391	0.771250567
151409252	5	284566	0.001287825	0.09	850	0.065394274	0.076930237	0.771250567
361846343	12	16132680	0.001289012	0.075294118	850	0.065394274	0.076928332	0.77129503
153134646	5	2009960	0.001291298	0.158235294	850	0.065394274	0.076924668	0.771996699
296032456	10	2547186	0.001293712	0.011176471	850	0.065394274	0.076920804	0.772774061
304553996	10	11068726	0.001297227	0.490588235	850	0.065394274	0.076915193	0.77318996
126149414	4	10527422	0.001300872	0.077647059	850	0.065394274	0.07690939	0.77318996
1636621	1	1636621	0.001301159	0.031764706	850	0.065394274	0.076908934	0.77318996
135886204	4	20264212	0.001301176	0.487647059	850	0.065394274	0.076908908	0.77318996
103570433	3	24362260	0.001301824	0.064117647	850	0.065394274	0.076907878	0.77318996
13003618	1	13003618	0.001301846	0.054117647	850	0.065394274	0.076907843	0.77318996
113734530	3	34526357	0.001302882	0.407647059	850	0.065394274	0.076906197	0.77318996
191771031	6	10687911	0.001303328	0.374705882	850	0.065394274	0.07690549	0.77318996
137028502	4	21406510	0.001309091	0.375882353	850	0.065394274	0.076896366	0.775945497
76700442	2	33429519	0.001310557	0.251764706	850	0.065394274	0.076894052	0.776150946
367105847	12	21392184	0.001315985	0.097647059	850	0.065394274	0.076885505	0.778560146
341002550	11	24309993	0.001317428	0.492352941	850	0.065394274	0.07688324	0.778560146
74059836	2	30788913	0.001318219	0.179411765	850	0.065394274	0.076881999	0.778560146
165453051	5	14328365	0.001319116	0.044117647	850	0.065394274	0.076880593	0.778560146
138527389	4	22905397	0.001322774	0.434705882	850	0.065394274	0.076874866	0.779524928
326958903	11	10266346	0.001322999	0.392352941	850	0.065394274	0.076874516	0.779524928
30724163	1	30724163	0.001325179	0.1	850	0.065394274	0.076871112	0.779786357
302717174	10	9231904	0.001325691	0.035294118	850	0.065394274	0.076870313	0.779786357
103233769	3	24025596	0.001327846	0.147647059	850	0.065394274	0.076866954	0.780285008
135161988	4	19539996	0.001328789	0.122352941	850	0.065394274	0.076865487	0.780285008
151459373	5	334687	0.001330002	0.466470588	850	0.065394274	0.076863601	0.780336264
346772199	12	1058536	0.001333314	0.08	850	0.065394274	0.07685846	0.781163701
141957190	4	26335198	0.001334842	0.090588235	850	0.065394274	0.076856092	0.781163701
300625585	10	7140315	0.001334998	0.055882353	850	0.065394274	0.076855849	0.781163701
35944291	1	35944291	0.001335918	0.139411765	850	0.065394274	0.076854427	0.781163701
309446065	10	15960795	0.001338364	0.130588235	850	0.065394274	0.076850645	0.781934707
193783811	6	12700691	0.001342861	0.049411765	850	0.065394274	0.07684371	0.78236374
181646639	6	563519	0.001343123	0.491176471	850	0.065394274	0.076843308	0.78236374
90477095	3	11268922	0.001346115	0.488823529	850	0.065394274	0.076838709	0.78236374
298559103	10	5073833	0.001347074	0.05	850	0.065394274	0.076837236	0.78236374
56697843	2	13426920	0.001347093	0.148235294	850	0.065394274	0.076837206	0.78236374
74677513	2	31406590	0.001348125	0.451764706	850	0.065394274	0.076835624	0.78236374
72109649	2	28838726	0.001351397	0.07	850	0.065394274	0.076830614	0.78236374
237075415	7	24743508	0.001352829	0.025294118	850	0.065394274	0.076828425	0.78236374
143833041	4	28211049	0.001354009	0.088235294	850	0.065394274	0.076826623	0.78236374
323487783	11	6795226	0.001355287	0.071176471	850	0.065394274	0.076824673	0.78236374
332703592	11	16011035	0.001355726	0.015294118	850	0.065394274	0.076824003	0.78236374
67810391	2	24539468	0.001356969	0.013529412	850	0.065394274	0.076822109	0.78236374
209256353	6	28173233	0.001357943	0.096470588	850	0.065394274	0.076820626	0.78236374
327270653	11	10578096	0.001358763	0.426470588	850	0.065394274	0.076819379	0.78236374
141641938	4	26019946	0.001359622	0.384705882	850	0.065394274	0.076818073	0.78236374
28663978	1	28663978	0.00136144	0.492352941	850	0.065394274	0.076815311	0.78236374
356419751	12	10706088	0.001361504	0.11	850	0.065394274	0.076815213	0.78236374
322127826	11	5435269	0.001362114	0.027058824	850	0.065394274	0.076814288	0.78236374
334030475	11	17337918	0.001362562	0.160588235	850	0.065394274	0.076813609	0.78236374
164075963	5	12951277	0.001363533	0.076470588	850	0.065394274	0.076812136	0.78236374
165408750	5	14284064	0.001363998	0.101176471	850	0.065394274	0.076811432	0.78236374
194316402	6	13233282	0.001367949	0.487647059	850	0.065394274	0.076805454	0.78236374
260619774	8	18590246	0.001370437	0.473529412	850	0.065394274	0.076801699	0.78236374
261249809	8	19220281	0.001371225	0.461176471	850	0.065394274	0.076800512	0.78236374
300383582	10	6898312	0.001371604	0.405294118	850	0.065394274	0.076799941	0.78236374
258575717	8	16546189	0.001372747	0.495294118	850	0.065394274	0.07679822	0.78236374
267681238	8	25651710	0.001376364	0.327647059	850	0.065394274	0.076792782	0.78236374
176673979	5	25549293	0.001378096	0.487058824	850	0.065394274	0.076790183	0.78236374
25597185	1	25597185	0.001380881	0.031176471	850	0.065394274	0.076786012	0.78236374
326793753	11	10101196	0.001380881	0.317647059	850	0.065394274	0.076786012	0.78236374
222094475	7	9762568	0.001381462	0.087058824	850	0.065394274	0.076785142	0.78236374
254462767	8	12433239	0.001382605	0.078823529	850	0.065394274	0.076783434	0.78236374
304090167	10	10604897	0.001383017	0.091764706	850	0.065394274	0.076782818	0.78236374
224215580	7	11883673	0.001385266	0.161764706	850	0.065394274	0.076779461	0.78236374
274004875	9	3532325	0.001385823	0.498823529	850	0.065394274	0.076778631	0.78236374
296545311	10	3060041	0.001386163	0.181764706	850	0.065394274	0.076778124	0.78236374
56221680	2	12950757	0.001386388	0.124705882	850	0.065394274	0.076777788	0.78236374
248982040	8	6952512	0.001387022	0.053529412	850	0.065394274	0.076776843	0.78236374
72837384	2	29566461	0.001387035	0.418823529	850	0.065394274	0.076776824	0.78236374
333364281	11	16671724	0.001387714	0.120588235	850	0.065394274	0.076775813	0.78236374
64677228	2	21406305	0.001388766	0.162941176	850	0.065394274	0.076774248	0.78236374
337521103	11	20828546	0.001390628	0.065294118	850	0.065394274	0.07677148	0.78236374
224348801	7	12016894	0.001391871	0.067647059	850	0.065394274	0.076769634	0.78236374
130600259	4	14978267	0.001393036	0.129411765	850	0.065394274	0.076767906	0.78236374
244220065	8	2190537	0.001393633	0.014705882	850	0.065394274	0.07676702	0.78236374
327143560	11	10451003	0.001393868	0.392941176	850	0.065394274	0.076766672	0.78236374
35778760	1	35778760	0.001395785	0.481764706	850	0.065394274	0.076763833	0.78236374
48669786	2	5398863	0.001397726	0.487647059	850	0.065394274	0.076760961	0.78236374
106100616	3	26892443	0.001401945	0.223529412	850	0.065394274	0.076754736	0.78236374
298894133	10	5408863	0.001402519	0.112941176	850	0.065394274	0.076753889	0.78236374
261249751	8	19220223	0.001403013	0.485294118	850	0.065394274	0.076753163	0.78236374
14165749	1	14165749	0.001408632	0.078235294	850	0.065394274	0.076744906	0.78236374
26009195	1	26009195	0.001408954	0.471764706	850	0.065394274	0.076744434	0.78236374
158128433	5	7003747	0.001409347	0.008823529	850	0.065394274	0.076743857	0.78236374
44099330	2	828407	0.001409731	0.078823529	850	0.065394274	0.076743296	0.78236374
171073452	5	19948766	0.001410836	0.068235294	850	0.065394274	0.076741677	0.78236374
238665767	7	26333860	0.001413054	0.051764706	850	0.065394274	0.076738432	0.78236374
227502161	7	15170254	0.001416788	0.472352941	850	0.065394274	0.076732981	0.78236374
248118581	8	6089053	0.001417247	0.111764706	850	0.065394274	0.076732312	0.78236374
282844291	9	12371741	0.001417407	0.275882353	850	0.065394274	0.076732078	0.78236374
307346178	10	13860908	0.001417474	0.022941176	850	0.065394274	0.076731981	0.78236374
51158837	2	7887914	0.00141801	0.492352941	850	0.065394274	0.076731201	0.78236374
117988052	4	2366060	0.001419501	0.224117647	850	0.065394274	0.076729029	0.78236374
110770386	3	31562213	0.001420779	0.481176471	850	0.065394274	0.076727172	0.78236374
253714066	8	11684538	0.001421435	0.065882353	850	0.065394274	0.076726218	0.78236374
229595668	7	17263761	0.001421514	0.193529412	850	0.065394274	0.076726104	0.78236374
104885329	3	25677156	0.001422825	0.096470588	850	0.065394274	0.076724199	0.78236374
255037251	8	13007723	0.001422872	0.235882353	850	0.065394274	0.076724132	0.78236374
335095889	11	18403332	0.001424081	0.132352941	850	0.065394274	0.076722377	0.78236374
272286264	9	1813714	0.001425242	0.112352941	850	0.065394274	0.076720694	0.78236374
120043148	4	4421156	0.00142541	0.494705882	850	0.065394274	0.076720451	0.78236374
35945860	1	35945860	0.001426239	0.131176471	850	0.065394274	0.07671925	0.78236374
324700507	11	8007950	0.001427318	0.147058824	850	0.065394274	0.076717688	0.78236374
162430105	5	11305419	0.001428118	0.488823529	850	0.065394274	0.076716531	0.78236374
242758157	8	728629	0.001431935	0.438823529	850	0.065394274	0.076711018	0.78236374
266869359	8	24839831	0.001432048	0.484705882	850	0.065394274	0.076710855	0.78236374
100776410	3	21568237	0.001432306	0.132941176	850	0.065394274	0.076710483	0.78236374
13064265	1	13064265	0.001433669	0.128823529	850	0.065394274	0.076708519	0.78236374
288720554	9	18248004	0.001434181	0.477058824	850	0.065394274	0.076707782	0.78236374
368230363	12	22516700	0.001435524	0.444117647	850	0.065394274	0.076705849	0.78236374
357473071	12	11759408	0.001435869	0.041764706	850	0.065394274	0.076705353	0.78236374
246177606	8	4148078	0.001435869	0.388235294	850	0.065394274	0.076705353	0.78236374
118518340	4	2896348	0.001436176	0.032352941	850	0.065394274	0.076704912	0.78236374
241935242	7	29603335	0.001438121	0.220588235	850	0.065394274	0.076702117	0.78236374
195600787	6	14517667	0.001439813	0.093529412	850	0.065394274	0.076699689	0.78236374
293308882	9	22836332	0.001439914	0.126470588	850	0.065394274	0.076699543	0.78236374
285343049	9	14870499	0.001440093	0.447647059	850	0.065394274	0.076699288	0.78236374
108267750	3	29059577	0.001440533	0.251176471	850	0.065394274	0.076698656	0.78236374
296551551	10	3066281	0.00144058	0.138235294	850	0.065394274	0.07669859	0.78236374
304940474	10	11455204	0.00144063	0.09	850	0.065394274	0.076698517	0.78236374
367364454	12	21650791	0.001444643	0.122352941	850	0.065394274	0.076692774	0.78348403
161281355	5	10156669	0.001445246	0.484117647	850	0.065394274	0.076691912	0.78348403
237019880	7	24687973	0.001446082	0.087647059	850	0.065394274	0.076690717	0.78348403
201231680	6	20148560	0.001447469	0.024117647	850	0.065394274	0.076688738	0.783623155
355867621	12	10153958	0.001451313	0.480588235	850	0.065394274	0.076683263	0.784679249
340499620	11	23807063	0.001452782	0.057058824	850	0.065394274	0.076681173	0.784679249
176595459	5	25470773	0.001454488	0.139411765	850	0.065394274	0.07667875	0.784679249
250082159	8	8052631	0.00145581	0.091176471	850	0.065394274	0.076676875	0.784679249
38875604	1	38875604	0.001458536	0.101764706	850	0.065394274	0.076673012	0.784679249
54895816	2	11624893	0.001458701	0.031764706	850	0.065394274	0.076672779	0.784679249
258563043	8	16533515	0.001460311	0.045882353	850	0.065394274	0.076670502	0.784679249
152709913	5	1585227	0.001461189	0.213529412	850	0.065394274	0.07666926	0.784679249
78161570	2	34890647	0.001461245	0.038823529	850	0.065394274	0.076669181	0.784679249
300650927	10	7165657	0.001461865	0.035294118	850	0.065394274	0.076668306	0.784679249
370140134	12	24426471	0.001461866	0.107058824	850	0.065394274	0.076668304	0.784679249
232861052	7	20529145	0.001464552	0.120588235	850	0.065394274	0.076664515	0.785512949
193511789	6	12428669	0.001466091	0.491764706	850	0.065394274	0.076662347	0.785666822
244275326	8	2245798	0.001467269	0.051764706	850	0.065394274	0.076660688	0.785666822
222094290	7	9762383	0.001468238	0.107058824	850	0.065394274	0.076659326	0.785666822
112463493	3	33255320	0.001470435	0.495882353	850	0.065394274	0.076656239	0.786071847
366373508	12	20659845	0.001473577	0.122941176	850	0.065394274	0.076651832	0.786071847
48366412	2	5095489	0.001474765	0.458235294	850	0.065394274	0.076650169	0.786071847
120334672	4	4712680	0.001475433	0.181176471	850	0.065394274	0.076649234	0.786071847
307601148	10	14115878	0.00147557	0.390588235	850	0.065394274	0.076649043	0.786071847
218463627	7	6131720	0.001479433	0.152352941	850	0.065394274	0.076643646	0.786071847
37297192	1	37297192	0.00148173	0.068235294	850	0.065394274	0.076640444	0.786071847
285045563	9	14573013	0.001482821	0.104705882	850	0.065394274	0.076638925	0.786071847
20736697	1	20736697	0.001484214	0.125882353	850	0.065394274	0.076636987	0.786071847
319320	1	319320	0.001484553	0.102352941	850	0.065394274	0.076636515	0.786071847
241937187	7	29605280	0.001485339	0.111176471	850	0.065394274	0.076635423	0.786071847
285332513	9	14859963	0.001485399	0.464117647	850	0.065394274	0.076635339	0.786071847
176371737	5	25247051	0.001486022	0.461764706	850	0.065394274	0.076634473	0.786071847
341691539	11	24998982	0.001488083	0.107647059	850	0.065394274	0.076631613	0.786071847
62003688	2	18732765	0.001488989	0.479411765	850	0.065394274	0.076630357	0.786071847
59050932	2	15780009	0.001490015	0.134705882	850	0.065394274	0.076628936	0.786071847
280191085	9	9718535	0.001492663	0.438823529	850	0.065394274	0.07662527	0.786071847
44149790	2	878867	0.001492999	0.039411765	850	0.065394274	0.076624807	0.786071847
76394442	2	33123519	0.001495475	0.057058824	850	0.065394274	0.076621386	0.786071847
296643044	10	3157774	0.001497373	0.212941176	850	0.065394274	0.076618768	0.786071847
269437285	8	27407757	0.001498073	0.361764706	850	0.065394274	0.076617804	0.786071847
266532294	8	24502766	0.001498682	0.174117647	850	0.065394274	0.076616965	0.786071847
22065947	1	22065947	0.001501606	0.031764706	850	0.065394274	0.076612943	0.786071847
268147241	8	26117713	0.001503037	0.33	850	0.065394274	0.076610978	0.786071847
56701307	2	13430384	0.001503165	0.481176471	850	0.065394274	0.076610802	0.786071847
122917594	4	7295602	0.001503305	0.154117647	850	0.065394274	0.07661061	0.786071847
260126437	8	18096909	0.001503407	0.488823529	850	0.065394274	0.076610469	0.786071847
249031870	8	7002342	0.001504511	0.471764706	850	0.065394274	0.076608955	0.786071847
337660189	11	20967632	0.001504659	0.491176471	850	0.065394274	0.076608752	0.786071847
39019588	1	39019588	0.001505001	0.494117647	850	0.065394274	0.076608283	0.786071847
178305707	5	27181021	0.001505309	0.144117647	850	0.065394274	0.076607861	0.786071847
211605693	6	30522573	0.001505695	0.123529412	850	0.065394274	0.076607331	0.786071847
356645011	12	10931348	0.00150641	0.361764706	850	0.065394274	0.076606352	0.786071847
293303778	9	22831228	0.001507533	0.154117647	850	0.065394274	0.076604814	0.786071847
144068425	4	28446433	0.00151202	0.492941176	850	0.065394274	0.076598681	0.786370273
196096418	6	15013298	0.001512392	0.489411765	850	0.065394274	0.076598173	0.786370273
61858297	2	18587374	0.001512398	0.467647059	850	0.065394274	0.076598165	0.786370273
350320542	12	4606879	0.001513603	0.024117647	850	0.065394274	0.076596522	0.786370273
36791568	1	36791568	0.001513775	0.487058824	850	0.065394274	0.076596288	0.786370273
75118183	2	31847260	0.001518079	0.015294118	850	0.065394274	0.07659043	0.787369478
297431477	10	3946207	0.001518499	0.364117647	850	0.065394274	0.076589858	0.787369478
296607020	10	3121750	0.00151978	0.122941176	850	0.065394274	0.076588118	0.787369478
220324913	7	7993006	0.00152024	0.459411765	850	0.065394274	0.076587495	0.787369478
1660158	1	1660158	0.001525022	0.358823529	850	0.065394274	0.076581014	0.789019481
126496629	4	10874637	0.001525824	0.047647059	850	0.065394274	0.07657993	0.789019481
233034736	7	20702829	0.001529184	0.031764706	850	0.065394274	0.076575391	0.789019481
143271038	4	27649046	0.001530383	0.491176471	850	0.065394274	0.076573774	0.789019481
197161334	6	16078214	0.001531212	0.158235294	850	0.065394274	0.076572657	0.789019481
238704647	7	26372740	0.001532119	0.318823529	850	0.065394274	0.076571436	0.789019481
153915853	5	2791167	0.001532671	0.108235294	850	0.065394274	0.076570692	0.789019481
357571286	12	11857623	0.001532676	0.114117647	850	0.065394274	0.076570686	0.789019481
225455679	7	13123772	0.001533665	0.484117647	850	0.065394274	0.076569355	0.789019481
119751952	4	4129960	0.001537828	0.136470588	850	0.065394274	0.076563763	0.790188514
261689289	8	19659761	0.001538375	0.366470588	850	0.065394274	0.07656303	0.790188514
193603519	6	12520399	0.001539356	0.117647059	850	0.065394274	0.076561715	0.790188514
206996783	6	25913663	0.001540827	0.047058824	850	0.065394274	0.076559744	0.790358936
77474887	2	34203964	0.001542934	0.487058824	850	0.065394274	0.076556925	0.790854783
46595137	2	3324214	0.001544981	0.125294118	850	0.065394274	0.076554191	0.79131878
10923535	1	10923535	0.001549601	0.041764706	850	0.065394274	0.076548031	0.793099522
160144127	5	9019441	0.00155335	0.46	850	0.065394274	0.076543047	0.794122901
367363809	12	21650146	0.001556016	0.198823529	850	0.065394274	0.07653951	0.794122901
241470723	7	29138816	0.001557528	0.491176471	850	0.065394274	0.076537507	0.794122901
355503783	12	9790120	0.001557989	0.112352941	850	0.065394274	0.076536896	0.794122901
294513190	10	1027920	0.00155966	0.08	850	0.065394274	0.076534686	0.794122901
28850170	1	28850170	0.001561835	0.491176471	850	0.065394274	0.076531811	0.794122901
214894635	7	2562728	0.001562059	0.089411765	850	0.065394274	0.076531516	0.794122901
234919153	7	22587246	0.001562721	0.484117647	850	0.065394274	0.076530642	0.794122901
311187064	10	17701794	0.001562962	0.062352941	850	0.065394274	0.076530324	0.794122901
125984231	4	10362239	0.001564972	0.084117647	850	0.065394274	0.076527673	0.794122901
184157208	6	3074088	0.001565721	0.054117647	850	0.065394274	0.076526686	0.794122901
293304098	9	22831548	0.001567442	0.202941176	850	0.065394274	0.076524421	0.794122901
144303521	4	28681529	0.001569137	0.475294118	850	0.065394274	0.076522191	0.794122901
95974357	3	16766184	0.001570863	0.051176471	850	0.065394274	0.076519925	0.794122901
123814601	4	8192609	0.001571185	0.071176471	850	0.065394274	0.076519503	0.794122901
258894142	8	16864614	0.00157123	0.474705882	850	0.065394274	0.076519443	0.794122901
268873282	8	26843754	0.001571363	0.437647059	850	0.065394274	0.076519268	0.794122901
303295559	10	9810289	0.001572413	0.481764706	850	0.065394274	0.076517891	0.794122901
180277688	5	29153002	0.001573846	0.395294118	850	0.065394274	0.076516013	0.794122901
330889340	11	14196783	0.001577162	0.489411765	850	0.065394274	0.076511671	0.794122901
334008046	11	17315489	0.001579431	0.124705882	850	0.065394274	0.076508707	0.794122901
277614931	9	7142381	0.001583106	0.380588235	850	0.065394274	0.076503914	0.794122901
216578689	7	4246782	0.001583265	0.498235294	850	0.065394274	0.076503708	0.794122901
309931574	10	16446304	0.001584634	0.038823529	850	0.065394274	0.076501926	0.794122901
200467029	6	19383909	0.001584715	0.043529412	850	0.065394274	0.07650182	0.794122901
200304010	6	19220890	0.001585055	0.187647059	850	0.065394274	0.076501378	0.794122901
151449534	5	324848	0.001586449	0.267058824	850	0.065394274	0.076499566	0.794122901
6150491	1	6150491	0.001587528	0.127058824	850	0.065394274	0.076498164	0.794122901
197722609	6	16639489	0.001587966	0.188823529	850	0.065394274	0.076497595	0.794122901
164075916	5	12951230	0.001588224	0.058823529	850	0.065394274	0.076497259	0.794122901
210752429	6	29669309	0.00158904	0.484705882	850	0.065394274	0.0764962	0.794122901
248148514	8	6118986	0.001589243	0.450588235	850	0.065394274	0.076495938	0.794122901
306179848	10	12694578	0.001590396	0.110588235	850	0.065394274	0.076494442	0.794122901
185754769	6	4671649	0.001590693	0.05	850	0.065394274	0.076494057	0.794122901
264174402	8	22144874	0.001592012	0.057058824	850	0.065394274	0.076492348	0.794122901
171301288	5	20176602	0.001593785	0.495294118	850	0.065394274	0.076490052	0.794122901
301867145	10	8381875	0.001593969	0.028823529	850	0.065394274	0.076489815	0.794122901
152707653	5	1582967	0.001596714	0.153529412	850	0.065394274	0.076486267	0.794360841
251500266	8	9470738	0.001596865	0.1	850	0.065394274	0.076486072	0.794360841
87588956	3	8380783	0.001597883	0.126470588	850	0.065394274	0.076484759	0.794360841
103925480	3	24717307	0.001599666	0.485294118	850	0.065394274	0.076482459	0.794677591
289896064	9	19423514	0.001603059	0.346470588	850	0.065394274	0.076478091	0.795653777
296093214	10	2607944	0.001606419	0.05	850	0.065394274	0.076473774	0.795653777
116740881	4	1118889	0.001606749	0.467058824	850	0.065394274	0.076473351	0.795653777
213049967	7	718060	0.001607109	0.208235294	850	0.065394274	0.076472889	0.795653777
198541801	6	17458681	0.001607422	0.096470588	850	0.065394274	0.076472488	0.795653777
331759623	11	15067066	0.001609558	0.351764706	850	0.065394274	0.07646975	0.795653777
60923022	2	17652099	0.001609662	0.484117647	850	0.065394274	0.076469617	0.795653777
192706321	6	11623201	0.001611747	0.074117647	850	0.065394274	0.076466949	0.796116793
36032949	1	36032949	0.001613182	0.134117647	850	0.065394274	0.076465114	0.796258612
288937149	9	18464599	0.001616731	0.474705882	850	0.065394274	0.076460584	0.797307317
4382639	1	4382639	0.001617606	0.453529412	850	0.065394274	0.076459468	0.797307317
173948032	5	22823346	0.001620311	0.489411765	850	0.065394274	0.076456024	0.797625927
296658648	10	3173378	0.001620553	0.226470588	850	0.065394274	0.076455717	0.797625927
165187357	5	14062671	0.001624579	0.091176471	850	0.065394274	0.076450602	0.798615842
144359006	4	28737014	0.001626139	0.482352941	850	0.065394274	0.076448624	0.798615842
224211244	7	11879337	0.00162846	0.483529412	850	0.065394274	0.076445683	0.798615842
241773959	7	29442052	0.001632623	0.261176471	850	0.065394274	0.076440421	0.798615842
373083552	12	27369889	0.001633195	0.141176471	850	0.065394274	0.076439699	0.798615842
252148257	8	10118729	0.001634977	0.172941176	850	0.065394274	0.076437451	0.798615842
334297024	11	17604467	0.001635064	0.491176471	850	0.065394274	0.076437342	0.798615842
218987771	7	6655864	0.001635139	0.318235294	850	0.065394274	0.076437247	0.798615842
370136647	12	24422984	0.001635941	0.152941176	850	0.065394274	0.076436237	0.798615842
109866329	3	30658156	0.001636292	0.21	850	0.065394274	0.076435795	0.798615842
302401055	10	8915785	0.001638119	0.032352941	850	0.065394274	0.076433495	0.798615842
162291016	5	11166330	0.001638435	0.060588235	850	0.065394274	0.076433097	0.798615842
101133034	3	21924861	0.001638896	0.046470588	850	0.065394274	0.076432518	0.798615842
329530748	11	12838191	0.00163941	0.071764706	850	0.065394274	0.076431872	0.798615842
330422866	11	13730309	0.001641324	0.122352941	850	0.065394274	0.076429467	0.798615842
84745082	3	5536909	0.001641949	0.469411765	850	0.065394274	0.076428682	0.798615842
206825189	6	25742069	0.001643877	0.051176471	850	0.065394274	0.076426263	0.798615842
273470251	9	2997701	0.001644053	0.456470588	850	0.065394274	0.076426043	0.798615842
209867627	6	28784507	0.001645739	0.487647059	850	0.065394274	0.07642393	0.798615842
88082178	3	8874005	0.001647603	0.116470588	850	0.065394274	0.076421598	0.798615842
340500124	11	23807567	0.001648055	0.070588235	850	0.065394274	0.076421033	0.798615842
56173019	2	12902096	0.001649441	0.187058824	850	0.065394274	0.0764193	0.798615842
185751818	6	4668698	0.001649598	0.482352941	850	0.065394274	0.076419104	0.798615842
369400403	12	23686740	0.001650202	0.03	850	0.065394274	0.07641835	0.798615842
322328975	11	5636418	0.001651562	0.423529412	850	0.065394274	0.076416652	0.798717026
246299328	8	4269800	0.001655578	0.486470588	850	0.065394274	0.076411647	0.799585284
214778042	7	2446135	0.001656117	0.487647059	850	0.065394274	0.076410977	0.799585284
194165613	6	13082493	0.001657609	0.487647059	850	0.065394274	0.076409121	0.799585284
309170981	10	15685711	0.001659475	0.080588235	850	0.065394274	0.076406802	0.799585284
113093325	3	33885152	0.001660021	0.082352941	850	0.065394274	0.076406126	0.799585284
334290082	11	17597525	0.001661407	0.494705882	850	0.065394274	0.076404405	0.799585284
163266718	5	12142032	0.001662201	0.172941176	850	0.065394274	0.076403421	0.799585284
345826264	12	112601	0.001662584	0.2	850	0.065394274	0.076402947	0.799585284
12226382	1	12226382	0.00166491	0.441764706	850	0.065394274	0.076400065	0.799585284
267679757	8	25650229	0.001666325	0.333529412	850	0.065394274	0.076398315	0.799585284
277270323	9	6797773	0.001666598	0.015294118	850	0.065394274	0.076397978	0.799585284
12348313	1	12348313	0.00166784	0.127647059	850	0.065394274	0.076396443	0.799585284
155191975	5	4067289	0.001668918	0.06	850	0.065394274	0.076395111	0.799585284
370136696	12	24423033	0.001669499	0.227058824	850	0.065394274	0.076394394	0.799585284
161982791	5	10858105	0.001671922	0.064705882	850	0.065394274	0.076391407	0.800192799
193771175	6	12688055	0.001675588	0.021176471	850	0.065394274	0.076386893	0.801348729
117815154	4	2193162	0.001677672	0.245882353	850	0.065394274	0.076384333	0.801348729
151535535	5	410849	0.001677869	0.451764706	850	0.065394274	0.076384091	0.801348729
211669242	6	30586122	0.001680525	0.035882353	850	0.065394274	0.076380832	0.801348729
317561671	11	869114	0.001681163	0.187647059	850	0.065394274	0.07638005	0.801348729
237879621	7	25547714	0.001682072	0.141176471	850	0.065394274	0.076378937	0.801348729
92445035	3	13236862	0.001682425	0.495882353	850	0.065394274	0.076378504	0.801348729
259632095	8	17602567	0.001685064	0.226470588	850	0.065394274	0.076375276	0.801512468
261696010	8	19666482	0.001685772	0.055294118	850	0.065394274	0.07637441	0.801512468
91941574	3	12733401	0.001686466	0.034705882	850	0.065394274	0.076373563	0.801512468
325194021	11	8501464	0.001688401	0.097647059	850	0.065394274	0.076371201	0.801512468
67944029	2	24673106	0.001688548	0.465294118	850	0.065394274	0.076371021	0.801512468
129855965	4	14233973	0.001694524	0.071176471	850	0.065394274	0.076363743	0.802831209
96121846	3	16913673	0.00170024	0.093529412	850	0.065394274	0.076356807	0.802831209
282937644	9	12465094	0.0017006	0.26	850	0.065394274	0.07635637	0.802831209
305233522	10	11748252	0.001702719	0.463529412	850	0.065394274	0.076353805	0.802831209
222457180	7	10125273	0.00170477	0.148823529	850	0.065394274	0.076351326	0.802831209
90510882	3	11302709	0.001705426	0.097058824	850	0.065394274	0.076350533	0.802831209
312360633	10	18875363	0.001706735	0.033529412	850	0.065394274	0.076348953	0.802831209
249062770	8	7033242	0.001707279	0.16	850	0.065394274	0.076348297	0.802831209
331060431	11	14367874	0.001710483	0.055882353	850	0.065394274	0.076344436	0.802831209
54879112	2	11608189	0.001710891	0.012941176	850	0.065394274	0.076343944	0.802831209
321721664	11	5029107	0.001711857	0.028235294	850	0.065394274	0.076342782	0.802831209
54907316	2	11636393	0.001713051	0.018235294	850	0.065394274	0.076341345	0.802831209
285323955	9	14851405	0.001713585	0.485882353	850	0.065394274	0.076340703	0.802831209
293304952	9	22832402	0.001714052	0.217647059	850	0.065394274	0.076340142	0.802831209
301238912	10	7753642	0.001715038	0.137058824	850	0.065394274	0.076338959	0.802831209
236687713	7	24355806	0.001716772	0.311176471	850	0.065394274	0.076336877	0.802831209
57082201	2	13811278	0.001717086	0.047647059	850	0.065394274	0.076336501	0.802831209
277516374	9	7043824	0.001717406	0.076470588	850	0.065394274	0.076336117	0.802831209
138873837	4	23251845	0.001717543	0.123529412	850	0.065394274	0.076335952	0.802831209
229781244	7	17449337	0.001719452	0.481176471	850	0.065394274	0.076333665	0.802831209
90499308	3	11291135	0.001720389	0.495294118	850	0.065394274	0.076332543	0.802831209
138442040	4	22820048	0.00172045	0.134705882	850	0.065394274	0.07633247	0.802831209
279818828	9	9346278	0.001721008	0.459411765	850	0.065394274	0.076331802	0.802831209
360744446	12	15030783	0.001721516	0.072941176	850	0.065394274	0.076331194	0.802831209
257331604	8	15302076	0.001721794	0.105882353	850	0.065394274	0.076330861	0.802831209
197328449	6	16245329	0.001723441	0.034117647	850	0.065394274	0.076328893	0.802831209
317197385	11	504828	0.001723973	0.492352941	850	0.065394274	0.076328257	0.802831209
218487889	7	6155982	0.001724068	0.482941176	850	0.065394274	0.076328144	0.802831209
72422024	2	29151101	0.001725617	0.114117647	850	0.065394274	0.076326294	0.802831209
244102786	8	2073258	0.001726056	0.493529412	850	0.065394274	0.076325771	0.802831209
263338942	8	21309414	0.001727748	0.077647059	850	0.065394274	0.076323753	0.803041407
202158817	6	21075697	0.001731183	0.218823529	850	0.065394274	0.076319662	0.803041407
77072717	2	33801794	0.001731281	0.018235294	850	0.065394274	0.076319546	0.803041407
353308051	12	7594388	0.001732021	0.231176471	850	0.065394274	0.076318666	0.803041407
158261220	5	7136534	0.001733223	0.021764706	850	0.065394274	0.076317238	0.803041407
214711566	7	2379659	0.001733455	0.378235294	850	0.065394274	0.076316962	0.803041407
141576937	4	25954945	0.001735401	0.447647059	850	0.065394274	0.076314652	0.803406046
300425056	10	6939786	0.001738476	0.112352941	850	0.065394274	0.076311006	0.803794649
281590756	9	11118206	0.001739315	0.486470588	850	0.065394274	0.076310013	0.803794649
249674435	8	7644907	0.001741484	0.042941176	850	0.065394274	0.076307447	0.803794649
243859148	8	1829620	0.001741524	0.189411765	850	0.065394274	0.0763074	0.803794649
315191497	10	21706227	0.001743027	0.078235294	850	0.065394274	0.076305623	0.803794649
159113195	5	7988509	0.001743195	0.022352941	850	0.065394274	0.076305425	0.803794649
293818758	10	333488	0.001746022	0.204117647	850	0.065394274	0.076302088	0.804563425
13223541	1	13223541	0.001748491	0.111764706	850	0.065394274	0.076299179	0.805166278
343669724	11	26977167	0.001752249	0.095882353	850	0.065394274	0.076294758	0.806361385
228702487	7	16370580	0.00175658	0.197058824	850	0.065394274	0.076289676	0.807300295
80581243	3	1373070	0.001756618	0.068235294	850	0.065394274	0.076289632	0.807300295
212162081	6	31078961	0.001760711	0.074705882	850	0.065394274	0.07628484	0.808636586
116244174	4	622182	0.001763731	0.015882353	850	0.065394274	0.076281313	0.808636586
126710125	4	11088133	0.001763799	0.48	850	0.065394274	0.076281233	0.808636586
57694154	2	14423231	0.001764189	0.092352941	850	0.065394274	0.076280777	0.808636586
223318645	7	10986738	0.001765757	0.495294118	850	0.065394274	0.076278949	0.808820497
71482418	2	28211495	0.001774003	0.095294118	850	0.065394274	0.076269358	0.811812248
120334609	4	4712617	0.001774796	0.292352941	850	0.065394274	0.076268439	0.811812248
102526654	3	23318481	0.0017758	0.235882353	850	0.065394274	0.076267274	0.811812248
368254506	12	22540843	0.001781626	0.491764706	850	0.065394274	0.076260532	0.813445564
259291486	8	17261958	0.001781863	0.461764706	850	0.065394274	0.076260259	0.813445564
303740862	10	10255592	0.001782892	0.048235294	850	0.065394274	0.076259071	0.813445564
25259927	1	25259927	0.001784252	0.074705882	850	0.065394274	0.076257501	0.81353103
115645404	4	23412	0.001786178	0.050588235	850	0.065394274	0.07625528	0.813874223
245596421	8	3566893	0.001793019	0.437058824	850	0.065394274	0.076247413	0.815283138
326775321	11	10082764	0.001794262	0.195882353	850	0.065394274	0.076245986	0.815283138
297460201	10	3974931	0.00179601	0.394705882	850	0.065394274	0.076243983	0.815283138
182879173	6	1796053	0.00179655	0.473529412	850	0.065394274	0.076243364	0.815283138
255390514	8	13360986	0.00180097	0.498823529	850	0.065394274	0.076238307	0.815283138
35758986	1	35758986	0.001800984	0.067058824	850	0.065394274	0.076238291	0.815283138
9126931	1	9126931	0.001804731	0.132352941	850	0.065394274	0.076234014	0.815283138
323092647	11	6400090	0.001805212	0.100588235	850	0.065394274	0.076233465	0.815283138
228018952	7	15687045	0.001807342	0.155882353	850	0.065394274	0.076231039	0.815283138
360162227	12	14448564	0.001807507	0.495294118	850	0.065394274	0.076230851	0.815283138
56264517	2	12993594	0.001808107	0.044117647	850	0.065394274	0.076230169	0.815283138
165443304	5	14318618	0.001809239	0.387647059	850	0.065394274	0.076228881	0.815283138
337826753	11	21134196	0.001809636	0.498823529	850	0.065394274	0.076228429	0.815283138
282904131	9	12431581	0.001809774	0.010588235	850	0.065394274	0.076228271	0.815283138
27528123	1	27528123	0.001812107	0.291764706	850	0.065394274	0.076225621	0.815283138
200550766	6	19467646	0.00181257	0.127058824	850	0.065394274	0.076225095	0.815283138
326921748	11	10229191	0.001812731	0.140588235	850	0.065394274	0.076224913	0.815283138
329639044	11	12946487	0.001812745	0.168823529	850	0.065394274	0.076224897	0.815283138
264147233	8	22117705	0.001813087	0.044117647	850	0.065394274	0.076224509	0.815283138
209212338	6	28129218	0.001813362	0.038823529	850	0.065394274	0.076224197	0.815283138
22055996	1	22055996	0.001813958	0.086470588	850	0.065394274	0.07622352	0.815283138
80902133	3	1693960	0.001818644	0.282352941	850	0.065394274	0.076218212	0.816859514
89098496	3	9890323	0.00182062	0.5	850	0.065394274	0.076215977	0.817217825
261787147	8	19757619	0.001823154	0.366470588	850	0.065394274	0.076213115	0.817454882
327143289	11	10450732	0.001824333	0.237058824	850	0.065394274	0.076211785	0.817454882
288422744	9	17950194	0.001824849	0.024117647	850	0.065394274	0.076211203	0.817454882
118050946	4	2428954	0.001827623	0.061764706	850	0.065394274	0.076208078	0.817454882
335095706	11	18403149	0.001827829	0.047058824	850	0.065394274	0.076207846	0.817454882
118081001	4	2459009	0.00182822	0.493529412	850	0.065394274	0.076207406	0.817454882
337525444	11	20832887	0.001830593	0.091176471	850	0.065394274	0.076204737	0.817772507
59597005	2	16326082	0.00183129	0.045294118	850	0.065394274	0.076203954	0.817772507
138441360	4	22819368	0.001833191	0.482941176	850	0.065394274	0.076201819	0.817772507
244099050	8	2069522	0.001833647	0.041176471	850	0.065394274	0.076201307	0.817772507
280413759	9	9941209	0.001837246	0.497647059	850	0.065394274	0.076197274	0.818850701
103413350	3	24205177	0.001839706	0.186470588	850	0.065394274	0.076194521	0.819102429
218456364	7	6124457	0.00184113	0.458823529	850	0.065394274	0.076192929	0.819102429
55524648	2	12253725	0.001841354	0.127058824	850	0.065394274	0.076192679	0.819102429
67280043	2	24009120	0.001843718	0.434705882	850	0.065394274	0.07619004	0.819322245
316234670	10	22749400	0.001847374	0.025294118	850	0.065394274	0.076185964	0.819322245
121605811	4	5983819	0.001850392	0.091176471	850	0.065394274	0.076182606	0.819322245
195991018	6	14907898	0.001850602	0.186470588	850	0.065394274	0.076182373	0.819322245
273080490	9	2607940	0.001852446	0.160588235	850	0.065394274	0.076180324	0.819322245
318656863	11	1964306	0.001854307	0.048823529	850	0.065394274	0.076178259	0.819322245
336020376	11	19327819	0.001855413	0.258823529	850	0.065394274	0.076177032	0.819322245
332215078	11	15522521	0.001857233	0.085882353	850	0.065394274	0.076175015	0.819322245
168517320	5	17392634	0.001859346	0.092352941	850	0.065394274	0.076172676	0.819322245
309745651	10	16260381	0.001859438	0.490588235	850	0.065394274	0.076172575	0.819322245
138523906	4	22901914	0.001859551	0.473529412	850	0.065394274	0.076172449	0.819322245
57756499	2	14485576	0.001860505	0.066470588	850	0.065394274	0.076171395	0.819322245
221535431	7	9203524	0.001862399	0.05	850	0.065394274	0.076169302	0.819322245
339954141	11	23261584	0.001862646	0.058823529	850	0.065394274	0.076169029	0.819322245
198909788	6	17826668	0.001863188	0.308823529	850	0.065394274	0.07616843	0.819322245
296578719	10	3093449	0.001865065	0.147647059	850	0.065394274	0.076166359	0.819322245
159335007	5	8210321	0.001866399	0.046470588	850	0.065394274	0.076164889	0.819322245
78389509	2	35118586	0.001866925	0.032352941	850	0.065394274	0.07616431	0.819322245
59066602	2	15795679	0.001867888	0.485882353	850	0.065394274	0.076163249	0.819322245
360639717	12	14926054	0.001870835	0.274117647	850	0.065394274	0.076160006	0.819322245
344379864	11	27687307	0.001870984	0.441764706	850	0.065394274	0.076159843	0.819322245
94413772	3	15205599	0.0018716	0.481176471	850	0.065394274	0.076159166	0.819322245
20520858	1	20520858	0.001877629	0.487058824	850	0.065394274	0.076152551	0.819322245
31280792	1	31280792	0.001878408	0.461176471	850	0.065394274	0.076151698	0.819322245
163621119	5	12496433	0.00187869	0.094705882	850	0.065394274	0.07615139	0.819322245
350677964	12	4964301	0.001878896	0.491764706	850	0.065394274	0.076151164	0.819322245
297441550	10	3956280	0.001880138	0.224117647	850	0.065394274	0.076149805	0.819322245
199513242	6	18430122	0.001881238	0.483529412	850	0.065394274	0.076148601	0.819322245
99165538	3	19957365	0.001881455	0.113529412	850	0.065394274	0.076148365	0.819322245
264455171	8	22425643	0.001881979	0.490588235	850	0.065394274	0.076147792	0.819322245
236844479	7	24512572	0.001882081	0.113529412	850	0.065394274	0.076147681	0.819322245
120335703	4	4713711	0.001882759	0.174705882	850	0.065394274	0.07614694	0.819322245
182255047	6	1171927	0.001885354	0.490588235	850	0.065394274	0.076144107	0.819322245
306554536	10	13069266	0.001885934	0.091764706	850	0.065394274	0.076143475	0.819322245
151468238	5	343552	0.001886179	0.441176471	850	0.065394274	0.076143208	0.819322245
92841764	3	13633591	0.001886586	0.494705882	850	0.065394274	0.076142764	0.819322245
118695156	4	3073164	0.001887298	0.47	850	0.065394274	0.076141988	0.819322245
43117782	1	43117782	0.001888216	0.357647059	850	0.065394274	0.076140988	0.819322245
243522195	8	1492667	0.001888744	0.124117647	850	0.065394274	0.076140413	0.819322245
267671173	8	25641645	0.00188984	0.36	850	0.065394274	0.07613922	0.819322245
109866388	3	30658215	0.001890287	0.496470588	850	0.065394274	0.076138734	0.819322245
108381119	3	29172946	0.001893227	0.484705882	850	0.065394274	0.076135538	0.819614882
370626523	12	24912860	0.001893325	0.094705882	850	0.065394274	0.076135431	0.819614882
302295451	10	8810181	0.001895863	0.034705882	850	0.065394274	0.076132677	0.81990162
77954082	2	34683159	0.001897291	0.480588235	850	0.065394274	0.076131129	0.81990162
67823322	2	24552399	0.001897644	0.024117647	850	0.065394274	0.076130746	0.81990162
306900494	10	13415224	0.001899816	0.173529412	850	0.065394274	0.076128394	0.81990162
144099167	4	28477175	0.001901049	0.496470588	850	0.065394274	0.07612706	0.81990162
270451126	8	28421598	0.001901309	0.085294118	850	0.065394274	0.076126779	0.81990162
163162999	5	12038313	0.001902322	0.132941176	850	0.065394274	0.076125684	0.81990162
138201850	4	22579858	0.001903446	0.342352941	850	0.065394274	0.076124469	0.81990162
203711957	6	22628837	0.001906206	0.496470588	850	0.065394274	0.076121489	0.819973951
162262946	5	11138260	0.001906661	0.496470588	850	0.065394274	0.076120999	0.819973951
101279175	3	22071002	0.00190894	0.102941176	850	0.065394274	0.076118543	0.819973951
329755452	11	13062895	0.00190974	0.425294118	850	0.065394274	0.076117681	0.819973951
302517854	10	9032584	0.001910555	0.12	850	0.065394274	0.076116804	0.819973951
348979492	12	3265829	0.001911314	0.488823529	850	0.065394274	0.076115987	0.819973951
77479980	2	34209057	0.001913575	0.090588235	850	0.065394274	0.076113556	0.819973951
10529120	1	10529120	0.001914669	0.068823529	850	0.065394274	0.076112382	0.819973951
99096453	3	19888280	0.00191697	0.161764706	850	0.065394274	0.076109912	0.819973951
359634876	12	13921213	0.001917144	0.085882353	850	0.065394274	0.076109726	0.819973951
302439777	10	8954507	0.001917294	0.220588235	850	0.065394274	0.076109566	0.819973951
35860571	1	35860571	0.001917802	0.045882353	850	0.065394274	0.07610902	0.819973951
335320478	11	18627921	0.001920116	0.127647059	850	0.065394274	0.076106541	0.820171045
103596935	3	24388762	0.001920628	0.047058824	850	0.065394274	0.076105993	0.820171045
41072801	1	41072801	0.001927286	0.484705882	850	0.065394274	0.076098879	0.822118215
7574541	1	7574541	0.001929089	0.498235294	850	0.065394274	0.076096957	0.822118215
78014060	2	34743137	0.001929791	0.028823529	850	0.065394274	0.076096209	0.822118215
109376592	3	30168419	0.00192993	0.014117647	850	0.065394274	0.076096061	0.822118215
79238627	3	30454	0.001931233	0.492941176	850	0.065394274	0.076094673	0.822168312
26218695	1	26218695	0.001933774	0.062941176	850	0.065394274	0.076091971	0.822744759
255520395	8	13490867	0.00193805	0.067058824	850	0.065394274	0.07608743	0.823576119
299629557	10	6144287	0.001938104	0.21	850	0.065394274	0.076087372	0.823576119
229663024	7	17331117	0.001940156	0.083529412	850	0.065394274	0.076085198	0.823576119
163983932	5	12859246	0.001940478	0.128823529	850	0.065394274	0.076084856	0.823576119
198407778	6	17324658	0.001946277	0.491764706	850	0.065394274	0.076078723	0.824197692
61899990	2	18629067	0.00194694	0.482941176	850	0.065394274	0.076078023	0.824197692
7566715	1	7566715	0.001949541	0.026470588	850	0.065394274	0.076075278	0.824197692
132855366	4	17233374	0.001952087	0.038823529	850	0.065394274	0.076072596	0.824197692
239263110	7	26931203	0.001953165	0.067647059	850	0.065394274	0.076071461	0.824197692
78741624	2	35470701	0.001954964	0.489411765	850	0.065394274	0.076069569	0.824197692
178348533	5	27223847	0.001955437	0.292941176	850	0.065394274	0.076069072	0.824197692
56188637	2	12917714	0.001955585	0.472941176	850	0.065394274	0.076068917	0.824197692
191195863	6	10112743	0.00195616	0.313529412	850	0.065394274	0.076068313	0.824197692
302820544	10	9335274	0.001956651	0.403529412	850	0.065394274	0.076067797	0.824197692
201186117	6	20102997	0.00195723	0.12	850	0.065394274	0.076067188	0.824197692
76737264	2	33466341	0.00195738	0.487647059	850	0.065394274	0.076067031	0.824197692
196932990	6	15849870	0.001957392	0.082352941	850	0.065394274	0.076067018	0.824197692
127074971	4	11452979	0.001959174	0.142352941	850	0.065394274	0.076065148	0.824357033
126398240	4	10776248	0.001960148	0.074117647	850	0.065394274	0.076064127	0.824357033
273701368	9	3228818	0.001962508	0.499411765	850	0.065394274	0.076061654	0.824849387
301672114	10	8186844	0.001965614	0.199411765	850	0.065394274	0.076058404	0.825269021
221891962	7	9560055	0.001967308	0.229411765	850	0.065394274	0.076056634	0.825269021
324153037	11	7460480	0.001970061	0.491764706	850	0.065394274	0.07605376	0.825269021
209914836	6	28831716	0.001970267	0.092352941	850	0.065394274	0.076053545	0.825269021
77493238	2	34222315	0.001970516	0.046470588	850	0.065394274	0.076053286	0.825269021
358252951	12	12539288	0.001970647	0.097058824	850	0.065394274	0.076053149	0.825269021
53302722	2	10031799	0.001972271	0.050588235	850	0.065394274	0.076051456	0.825418794
333895571	11	17203014	0.001973385	0.052352941	850	0.065394274	0.076050296	0.825418794
120724585	4	5102593	0.001974881	0.065294118	850	0.065394274	0.076048738	0.825546648
221892692	7	9560785	0.001977582	0.051176471	850	0.065394274	0.07604593	0.825951115
1472114	1	1472114	0.001978515	0.118823529	850	0.065394274	0.07604496	0.825951115
255669500	8	13639972	0.001979421	0.134705882	850	0.065394274	0.076044019	0.825951115
320989505	11	4296948	0.0019817	0.327647059	850	0.065394274	0.076041655	0.826404611
134537136	4	18915144	0.001983066	0.355294118	850	0.065394274	0.076040239	0.826477324
116115501	4	493509	0.00198762	0.127647059	850	0.065394274	0.076035526	0.826633865
76790403	2	33519480	0.001988824	0.491176471	850	0.065394274	0.076034282	0.826633865
244134325	8	2104797	0.001991122	0.068823529	850	0.065394274	0.076031909	0.826633865
277448330	9	6975780	0.001991192	0.127647059	850	0.065394274	0.076031837	0.826633865
77505926	2	34235003	0.001992729	0.485294118	850	0.065394274	0.076030251	0.826633865
116564232	4	942240	0.001993037	0.177058824	850	0.065394274	0.076029933	0.826633865
210066597	6	28983477	0.001993555	0.498823529	850	0.065394274	0.0760294	0.826633865
370137822	12	24424159	0.001993962	0.249411765	850	0.065394274	0.076028981	0.826633865
328047069	11	11354512	0.001997162	0.112352941	850	0.065394274	0.076025686	0.826633865
9150381	1	9150381	0.001998433	0.175882353	850	0.065394274	0.076024379	0.826633865
240025428	7	27693521	0.001998914	0.158823529	850	0.065394274	0.076023884	0.826633865
241934291	7	29602384	0.00200043	0.406470588	850	0.065394274	0.076022326	0.826633865
333898563	11	17206006	0.002001425	0.082941176	850	0.065394274	0.076021305	0.826633865
289311070	9	18838520	0.002001785	0.104117647	850	0.065394274	0.076020936	0.826633865
184826134	6	3743014	0.002002063	0.489411765	850	0.065394274	0.07602065	0.826633865
196935709	6	15852589	0.002003085	0.184705882	850	0.065394274	0.076019602	0.826633865
100457127	3	21248954	0.002003705	0.047058824	850	0.065394274	0.076018966	0.826633865
246422552	8	4393024	0.002005353	0.497058824	850	0.065394274	0.076017277	0.826821774
284401853	9	13929303	0.002012337	0.041176471	850	0.065394274	0.076010134	0.829208565
353031474	12	7317811	0.00201466	0.164117647	850	0.065394274	0.076007764	0.82954752
271486921	9	1014371	0.002016537	0.082352941	850	0.065394274	0.076005851	0.82954752
308973228	10	15487958	0.002017875	0.114117647	850	0.065394274	0.076004489	0.82954752
14165762	1	14165762	0.002019741	0.1	850	0.065394274	0.076002591	0.82954752
168222767	5	17098081	0.002019981	0.197058824	850	0.065394274	0.076002346	0.82954752
187967658	6	6884538	0.002020337	0.162941176	850	0.065394274	0.076001984	0.82954752
16736696	1	16736696	0.00202442	0.471764706	850	0.065394274	0.075997837	0.830462764
198159590	6	17076470	0.00202648	0.028823529	850	0.065394274	0.075995748	0.830462764
297190723	10	3705453	0.002027203	0.162941176	850	0.065394274	0.075995015	0.830462764
157729736	5	6605050	0.002028064	0.045294118	850	0.065394274	0.075994143	0.830462764
176096611	5	24971925	0.002029387	0.144705882	850	0.065394274	0.075992803	0.830462764
153132293	5	2007607	0.002029751	0.397058824	850	0.065394274	0.075992435	0.830462764
319831706	11	3139149	0.002033385	0.478823529	850	0.065394274	0.075988761	0.83092339
164934374	5	13809688	0.002034634	0.078823529	850	0.065394274	0.075987499	0.83092339
197722270	6	16639150	0.002034995	0.070588235	850	0.065394274	0.075987135	0.83092339
302933840	10	9448570	0.002035721	0.442352941	850	0.065394274	0.075986403	0.83092339
242761714	8	732186	0.002036868	0.021764706	850	0.065394274	0.075985246	0.83092339
6865890	1	6865890	0.002038292	0.036470588	850	0.065394274	0.07598381	0.83101565
371154272	12	25440609	0.002044108	0.472941176	850	0.065394274	0.075977958	0.831016479
92684287	3	13476114	0.002045294	0.045294118	850	0.065394274	0.075976766	0.831016479
261315129	8	19285601	0.002047556	0.047647059	850	0.065394274	0.075974497	0.831016479
158361931	5	7237245	0.002050105	0.498235294	850	0.065394274	0.075971942	0.831016479
243719700	8	1690172	0.002050499	0.454117647	850	0.065394274	0.075971547	0.831016479
77628983	2	34358060	0.002050902	0.028235294	850	0.065394274	0.075971143	0.831016479
71667278	2	28396355	0.002051417	0.454117647	850	0.065394274	0.075970628	0.831016479
90694213	3	11486040	0.002052569	0.470588235	850	0.065394274	0.075969475	0.831016479
316919407	11	226850	0.002056471	0.488823529	850	0.065394274	0.075965575	0.831016479
238698033	7	26366126	0.002057508	0.094117647	850	0.065394274	0.075964539	0.831016479
118095087	4	2473095	0.002058627	0.024117647	850	0.065394274	0.075963422	0.831016479
334297809	11	17605252	0.002059401	0.024705882	850	0.065394274	0.07596265	0.831016479
71778158	2	28507235	0.002063609	0.081764706	850	0.065394274	0.075958459	0.831016479
253544962	8	11515434	0.002063695	0.473529412	850	0.065394274	0.075958374	0.831016479
372439304	12	26725641	0.002063727	0.245294118	850	0.065394274	0.075958342	0.831016479
149019795	4	33397803	0.002064241	0.380588235	850	0.065394274	0.07595783	0.831016479
289930269	9	19457719	0.002065366	0.07	850	0.065394274	0.075956711	0.831016479
197299455	6	16216335	0.002067005	0.087058824	850	0.065394274	0.075955082	0.831016479
339013367	11	22320810	0.002067261	0.414705882	850	0.065394274	0.075954828	0.831016479
84941380	3	5733207	0.002068651	0.137058824	850	0.065394274	0.075953448	0.831016479
327830014	11	11137457	0.002068999	0.135294118	850	0.065394274	0.075953102	0.831016479
333441473	11	16748916	0.002070437	0.495882353	850	0.065394274	0.075951676	0.831016479
328760613	11	12068056	0.002071488	0.061764706	850	0.065394274	0.075950633	0.831016479
161127870	5	10003184	0.00207261	0.081764706	850	0.065394274	0.075949522	0.831016479
273048766	9	2576216	0.002073536	0.464705882	850	0.065394274	0.075948605	0.831016479
16219413	1	16219413	0.002074713	0.165294118	850	0.065394274	0.075947439	0.831016479
223828528	7	11496621	0.002074829	0.497058824	850	0.065394274	0.075947325	0.831016479
105704674	3	26496501	0.002078022	0.365882353	850	0.065394274	0.075944167	0.831016479
116556318	4	934326	0.002078081	0.451764706	850	0.065394274	0.075944109	0.831016479
296548946	10	3063676	0.002078564	0.293529412	850	0.065394274	0.075943631	0.831016479
30723938	1	30723938	0.002078679	0.455294118	850	0.065394274	0.075943518	0.831016479
325740886	11	9048329	0.002080244	0.098823529	850	0.065394274	0.075941973	0.831016479
255867676	8	13838148	0.002080435	0.111764706	850	0.065394274	0.075941785	0.831016479
102381261	3	23173088	0.002080955	0.175294118	850	0.065394274	0.075941272	0.831016479
35561736	1	35561736	0.002081304	0.231176471	850	0.065394274	0.075940927	0.831016479
161407460	5	10282774	0.002081433	0.485294118	850	0.065394274	0.0759408	0.831016479
141543774	4	25921782	0.002082709	0.031176471	850	0.065394274	0.075939542	0.831047503
116569382	4	947390	0.002088846	0.065294118	850	0.065394274	0.075933501	0.832325671
167967639	5	16842953	0.00209098	0.059411765	850	0.065394274	0.075931404	0.832325671
48873607	2	5602684	0.002091916	0.067058824	850	0.065394274	0.075930485	0.832325671
36015886	1	36015886	0.002092591	0.486470588	850	0.065394274	0.075929823	0.832325671
160947705	5	9823019	0.002097624	0.492941176	850	0.065394274	0.075924891	0.832325671
249257457	8	7227929	0.002097861	0.073529412	850	0.065394274	0.075924659	0.832325671
113185384	3	33977211	0.002098284	0.340588235	850	0.065394274	0.075924245	0.832325671
244243125	8	2213597	0.002103295	0.025294118	850	0.065394274	0.075919349	0.832325671
161212098	5	10087412	0.002104094	0.417647059	850	0.065394274	0.075918568	0.832325671
328435456	11	11742899	0.002104108	0.121176471	850	0.065394274	0.075918555	0.832325671
261263887	8	19234359	0.002105888	0.028823529	850	0.065394274	0.075916819	0.832325671
328204617	11	11512060	0.002115008	0.067647059	850	0.065394274	0.075907949	0.832325671
93249155	3	14040982	0.00211544	0.102941176	850	0.065394274	0.07590753	0.832325671
97007504	3	17799331	0.002115577	0.141764706	850	0.065394274	0.075907396	0.832325671
353031498	12	7317835	0.002118791	0.314705882	850	0.065394274	0.07590428	0.832325671
322128105	11	5435548	0.002120361	0.020588235	850	0.065394274	0.07590276	0.832325671
57170061	2	13899138	0.002120517	0.091764706	850	0.065394274	0.075902609	0.832325671
334921404	11	18228847	0.002123073	0.495882353	850	0.065394274	0.075900137	0.832325671
267368235	8	25338707	0.002123317	0.077647059	850	0.065394274	0.075899901	0.832325671
57279711	2	14008788	0.00212409	0.035882353	850	0.065394274	0.075899153	0.832325671
246079150	8	4049622	0.002125403	0.492352941	850	0.065394274	0.075897885	0.832325671
157942847	5	6818161	0.002127429	0.484705882	850	0.065394274	0.07589593	0.832325671
200367902	6	19284782	0.002127597	0.108235294	850	0.065394274	0.075895768	0.832325671
248876774	8	6847246	0.002127993	0.085882353	850	0.065394274	0.075895386	0.832325671
99812179	3	20604006	0.002129084	0.484705882	850	0.065394274	0.075894334	0.832325671
163059724	5	11935038	0.002129212	0.120588235	850	0.065394274	0.07589421	0.832325671
138288822	4	22666830	0.002129766	0.218823529	850	0.065394274	0.075893676	0.832325671
171242869	5	20118183	0.002130853	0.471764706	850	0.065394274	0.075892629	0.832325671
336242035	11	19549478	0.002131882	0.118823529	850	0.065394274	0.075891638	0.832325671
152178228	5	1053542	0.002132133	0.269411765	850	0.065394274	0.075891396	0.832325671
163289183	5	12164497	0.002134237	0.052941176	850	0.065394274	0.075889372	0.832325671
272434765	9	1962215	0.002135684	0.254705882	850	0.065394274	0.075887981	0.832325671
141322337	4	25700345	0.002136363	0.051764706	850	0.065394274	0.075887329	0.832325671
348829717	12	3116054	0.002136596	0.23	850	0.065394274	0.075887105	0.832325671
290070610	9	19598060	0.002139221	0.110588235	850	0.065394274	0.075884585	0.832325671
178348253	5	27223567	0.002139826	0.492352941	850	0.065394274	0.075884004	0.832325671
194173937	6	13090817	0.002140153	0.480588235	850	0.065394274	0.075883691	0.832325671
98243528	3	19035355	0.002140877	0.053529412	850	0.065394274	0.075882997	0.832325671
360349084	12	14635421	0.002141526	0.262941176	850	0.065394274	0.075882374	0.832325671
50562446	2	7291523	0.002142252	0.485882353	850	0.065394274	0.075881679	0.832325671
269447558	8	27418030	0.002143176	0.138235294	850	0.065394274	0.075880794	0.832325671
347922921	12	2209258	0.002143453	0.055294118	850	0.065394274	0.075880529	0.832325671
239693450	7	27361543	0.002144056	0.071176471	850	0.065394274	0.075879952	0.832325671
56408640	2	13137717	0.002144452	0.052941176	850	0.065394274	0.075879573	0.832325671
260660746	8	18631218	0.002145207	0.474117647	850	0.065394274	0.075878851	0.832325671
188096397	6	7013277	0.002147114	0.483529412	850	0.065394274	0.075877027	0.832325671
195858890	6	14775770	0.002149305	0.425294118	850	0.065394274	0.075874933	0.832325671
298392494	10	4907224	0.002151004	0.068823529	850	0.065394274	0.075873312	0.832325671
148596509	4	32974517	0.002152236	0.022352941	850	0.065394274	0.075872138	0.832325671
203564913	6	22481793	0.002152517	0.139411765	850	0.065394274	0.075871869	0.832325671
315045731	10	21560461	0.002153947	0.054117647	850	0.065394274	0.075870506	0.832325671
115302876	3	36094703	0.002154025	0.065882353	850	0.065394274	0.075870433	0.832325671
372608872	12	26895209	0.002155037	0.331764706	850	0.065394274	0.075869468	0.832325671
192728405	6	11645285	0.002155877	0.398823529	850	0.065394274	0.075868668	0.832325671
254736633	8	12707105	0.002156452	0.487647059	850	0.065394274	0.075868121	0.832325671
174632780	5	23508094	0.002157315	0.489411765	850	0.065394274	0.0758673	0.832325671
36250494	1	36250494	0.002157914	0.479411765	850	0.065394274	0.075866731	0.832325671
248590408	8	6560880	0.002158372	0.159411765	850	0.065394274	0.075866296	0.832325671
163393497	5	12268811	0.002158583	0.496470588	850	0.065394274	0.075866095	0.832325671
270562681	9	90131	0.002158735	0.120588235	850	0.065394274	0.075865951	0.832325671
56216445	2	12945522	0.002159813	0.025882353	850	0.065394274	0.075864926	0.832325671
42736014	1	42736014	0.002160945	0.098235294	850	0.065394274	0.07586385	0.832325671
296553082	10	3067812	0.00216347	0.108235294	850	0.065394274	0.075861455	0.832325671
327299180	11	10606623	0.002164822	0.421176471	850	0.065394274	0.075860173	0.832325671
266263992	8	24234464	0.002165436	0.074705882	850	0.065394274	0.075859591	0.832325671
283962850	9	13490300	0.002166111	0.052941176	850	0.065394274	0.075858951	0.832325671
286184919	9	15712369	0.002166324	0.047647059	850	0.065394274	0.075858749	0.832325671
343495283	11	26802726	0.002170627	0.084117647	850	0.065394274	0.075854678	0.832481964
121930633	4	6308641	0.002171267	0.115882353	850	0.065394274	0.075854073	0.832481964
326801985	11	10109428	0.00217243	0.107058824	850	0.065394274	0.075852974	0.832481964
333664895	11	16972338	0.002172638	0.108823529	850	0.065394274	0.075852778	0.832481964
144795080	4	29173088	0.002173473	0.070588235	850	0.065394274	0.07585199	0.832481964
197443306	6	16360186	0.002174595	0.110588235	850	0.065394274	0.075850931	0.832481964
113872930	3	34664757	0.002175241	0.394705882	850	0.065394274	0.075850321	0.832481964
182663451	6	1580331	0.00217676	0.056470588	850	0.065394274	0.075848889	0.832481964
120656231	4	5034239	0.002177534	0.488235294	850	0.065394274	0.075848159	0.832481964
327095552	11	10402995	0.002180253	0.182352941	850	0.065394274	0.0758456	0.833061872
126351846	4	10729854	0.002185026	0.398823529	850	0.065394274	0.075841113	0.834392636
309171387	10	15686117	0.002187751	0.065882353	850	0.065394274	0.075838556	0.834392636
262085445	8	20055917	0.002187854	0.018823529	850	0.065394274	0.075838459	0.834392636
214780196	7	2448289	0.002188777	0.054117647	850	0.065394274	0.075837594	0.834392636
329496692	11	12804135	0.002189751	0.091176471	850	0.065394274	0.075836681	0.834392636
278553038	9	8080488	0.002193673	0.083529412	850	0.065394274	0.075833011	0.834856398
58254889	2	14983966	0.002193675	0.16	850	0.065394274	0.075833008	0.834856398
54875764	2	11604841	0.00219458	0.018235294	850	0.065394274	0.075832162	0.834856398
327297040	11	10604483	0.002197918	0.365294118	850	0.065394274	0.075829044	0.8352425
196392638	6	15309518	0.002199975	0.475882353	850	0.065394274	0.075827125	0.8352425
46046677	2	2775754	0.002201631	0.165882353	850	0.065394274	0.075825582	0.8352425
279485713	9	9013163	0.0022019	0.055294118	850	0.065394274	0.075825332	0.8352425
326920730	11	10228173	0.002202081	0.495294118	850	0.065394274	0.075825163	0.8352425
296788906	10	3303636	0.002202821	0.034117647	850	0.065394274	0.075824473	0.8352425
28025604	1	28025604	0.002212857	0.499411765	850	0.065394274	0.07581515	0.838589296
157819663	5	6694977	0.002217227	0.491176471	850	0.065394274	0.075811102	0.839705583
120106182	4	4484190	0.002218224	0.107647059	850	0.065394274	0.075810181	0.839705583
57494290	2	14223367	0.002222281	0.46	850	0.065394274	0.075806433	0.840782458
45212166	2	1941243	0.002225501	0.154705882	850	0.065394274	0.075803463	0.841260925
78166499	2	34895576	0.002225972	0.014117647	850	0.065394274	0.075803029	0.841260925
261453385	8	19423857	0.00223016	0.478823529	850	0.065394274	0.075799175	0.841925512
259518946	8	17489418	0.002231038	0.481176471	850	0.065394274	0.075798367	0.841925512
110575892	3	31367719	0.002231373	0.061176471	850	0.065394274	0.075798059	0.841925512
200465609	6	19382489	0.002234398	0.073529412	850	0.065394274	0.075795281	0.842557418
303940181	10	10454911	0.002235791	0.148823529	850	0.065394274	0.075794002	0.842557418
269572659	8	27543131	0.002236692	0.032352941	850	0.065394274	0.075793176	0.842557418
297326828	10	3841558	0.002238042	0.378823529	850	0.065394274	0.075791938	0.842608421
365160254	12	19446591	0.002241729	0.084117647	850	0.065394274	0.075788563	0.84313627
190415656	6	9332536	0.002241876	0.452941176	850	0.065394274	0.075788429	0.84313627
102482937	3	23274764	0.002250809	0.457647059	850	0.065394274	0.075780274	0.843370572
261893469	8	19863941	0.002252453	0.497647059	850	0.065394274	0.075778776	0.843370572
138110594	4	22488602	0.002253177	0.117647059	850	0.065394274	0.075778118	0.843370572
361096215	12	15382552	0.002254766	0.495882353	850	0.065394274	0.075776672	0.843370572
120553059	4	4931067	0.002254884	0.451176471	850	0.065394274	0.075776565	0.843370572
60158647	2	16887724	0.002255935	0.088235294	850	0.065394274	0.07577561	0.843370572
296548646	10	3063376	0.002256305	0.448823529	850	0.065394274	0.075775273	0.843370572
293874837	10	389567	0.002256469	0.126470588	850	0.065394274	0.075775124	0.843370572
82527393	3	3319220	0.00226673	0.455882353	850	0.065394274	0.075765821	0.843370572
330928424	11	14235867	0.002266903	0.074705882	850	0.065394274	0.075765665	0.843370572
199189373	6	18106253	0.002266906	0.057058824	850	0.065394274	0.075765663	0.843370572
21813171	1	21813171	0.002270258	0.418823529	850	0.065394274	0.075762633	0.843370572
345434420	11	28741863	0.002270621	0.495294118	850	0.065394274	0.075762305	0.843370572
171207543	5	20082857	0.00227122	0.040588235	850	0.065394274	0.075761764	0.843370572
258507151	8	16477623	0.002272119	0.049411765	850	0.065394274	0.075760952	0.843370572
143726541	4	28104549	0.002272947	0.482941176	850	0.065394274	0.075760206	0.843370572
35336025	1	35336025	0.002273097	0.345882353	850	0.065394274	0.07576007	0.843370572
72222923	2	28952000	0.002273447	0.495294118	850	0.065394274	0.075759755	0.843370572
313992474	10	20507204	0.002276571	0.109411765	850	0.065394274	0.075756939	0.843370572
356246897	12	10533234	0.002277483	0.468235294	850	0.065394274	0.075756118	0.843370572
126351847	4	10729855	0.0022777	0.137058824	850	0.065394274	0.075755923	0.843370572
244270799	8	2241271	0.002277915	0.025294118	850	0.065394274	0.075755729	0.843370572
288619616	9	18147066	0.00227981	0.102352941	850	0.065394274	0.075754025	0.843370572
218082584	7	5750677	0.002282154	0.488235294	850	0.065394274	0.075751918	0.843370572
102133643	3	22925470	0.002282818	0.13	850	0.065394274	0.075751321	0.843370572
57102009	2	13831086	0.002289663	0.087058824	850	0.065394274	0.075745183	0.843370572
166884896	5	15760210	0.002290123	0.091176471	850	0.065394274	0.075744771	0.843370572
316696297	11	3740	0.002291968	0.127058824	850	0.065394274	0.075743121	0.843370572
186154709	6	5071589	0.00229309	0.460588235	850	0.065394274	0.075742118	0.843370572
354844973	12	9131310	0.002294717	0.122352941	850	0.065394274	0.075740664	0.843370572
88330600	3	9122427	0.002295227	0.488235294	850	0.065394274	0.075740208	0.843370572
360642921	12	14929258	0.002295591	0.034117647	850	0.065394274	0.075739883	0.843370572
20657328	1	20657328	0.002296903	0.059411765	850	0.065394274	0.075738712	0.843370572
226227428	7	13895521	0.002297784	0.497058824	850	0.065394274	0.075737926	0.843370572
22103947	1	22103947	0.002300045	0.487647059	850	0.065394274	0.075735909	0.843370572
260450994	8	18421466	0.002300242	0.03	850	0.065394274	0.075735734	0.843370572
125925766	4	10303774	0.002301362	0.489411765	850	0.065394274	0.075734736	0.843370572
343466771	11	26774214	0.002302345	0.101176471	850	0.065394274	0.075733861	0.843370572
237028727	7	24696820	0.002302404	0.482352941	850	0.065394274	0.075733809	0.843370572
251047287	8	9017759	0.002302782	0.136470588	850	0.065394274	0.075733472	0.843370572
339698494	11	23005937	0.002303079	0.49	850	0.065394274	0.075733207	0.843370572
195929249	6	14846129	0.002306272	0.259411765	850	0.065394274	0.075730367	0.843370572
228237457	7	15905550	0.002306998	0.494705882	850	0.065394274	0.075729723	0.843370572
30779140	1	30779140	0.002307951	0.127647059	850	0.065394274	0.075728876	0.843370572
67422512	2	24151589	0.002308837	0.494117647	850	0.065394274	0.075728089	0.843370572
372575076	12	26861413	0.002309315	0.120588235	850	0.065394274	0.075727665	0.843370572
106100650	3	26892477	0.002310774	0.075294118	850	0.065394274	0.07572637	0.843370572
101284453	3	22076280	0.002310807	0.135294118	850	0.065394274	0.075726341	0.843370572
100085828	3	20877655	0.002311074	0.08	850	0.065394274	0.075726104	0.843370572
176152065	5	25027379	0.002311457	0.057647059	850	0.065394274	0.075725765	0.843370572
56976014	2	13705091	0.002312168	0.076470588	850	0.065394274	0.075725134	0.843370572
68026792	2	24755869	0.002312269	0.467058824	850	0.065394274	0.075725045	0.843370572
361299613	12	15585950	0.002315645	0.236470588	850	0.065394274	0.075722054	0.843370572
26024987	1	26024987	0.00231569	0.041176471	850	0.065394274	0.075722014	0.843370572
337495375	11	20802818	0.002315896	0.444705882	850	0.065394274	0.075721833	0.843370572
329810275	11	13117718	0.002316817	0.115294118	850	0.065394274	0.075721018	0.843370572
136980245	4	21358253	0.002317949	0.091764706	850	0.065394274	0.075720016	0.843370572
312531111	10	19045841	0.002318191	0.138823529	850	0.065394274	0.075719802	0.843370572
282743491	9	12270941	0.002319751	0.234705882	850	0.065394274	0.075718424	0.843370572
344793024	11	28100467	0.002320076	0.485882353	850	0.065394274	0.075718136	0.843370572
310413505	10	16928235	0.002323034	0.469411765	850	0.065394274	0.075715525	0.843370572
237539712	7	25207805	0.002323869	0.277058824	850	0.065394274	0.075714789	0.843370572
20915805	1	20915805	0.002324502	0.143529412	850	0.065394274	0.07571423	0.843370572
57279975	2	14009052	0.002325343	0.039411765	850	0.065394274	0.075713489	0.843370572
238704995	7	26373088	0.002326162	0.124705882	850	0.065394274	0.075712768	0.843370572
60565191	2	17294268	0.00232685	0.498823529	850	0.065394274	0.075712161	0.843370572
91265760	3	12057587	0.002327895	0.496470588	850	0.065394274	0.075711241	0.843370572
158007395	5	6882709	0.002328202	0.490588235	850	0.065394274	0.075710971	0.843370572
284846612	9	14374062	0.002328665	0.097058824	850	0.065394274	0.075710563	0.843370572
103254742	3	24046569	0.002329291	0.485294118	850	0.065394274	0.075710012	0.843370572
302182168	10	8696898	0.002330044	0.404117647	850	0.065394274	0.07570935	0.843370572
347477439	12	1763776	0.002330059	0.021176471	850	0.065394274	0.075709337	0.843370572
214668483	7	2336576	0.002332737	0.481764706	850	0.065394274	0.075706983	0.843753354
349632494	12	3918831	0.002334759	0.114705882	850	0.065394274	0.075705207	0.843753354
15430435	1	15430435	0.002334766	0.162352941	850	0.065394274	0.075705201	0.843753354
54895823	2	11624900	0.002336031	0.019411765	850	0.065394274	0.075704091	0.843770749
353677983	12	7964320	0.002340332	0.132352941	850	0.065394274	0.075700321	0.844290925
330425425	11	13732868	0.002340514	0.044705882	850	0.065394274	0.075700162	0.844290925
255871707	8	13842179	0.002341123	0.136470588	850	0.065394274	0.075699629	0.844290925
303552040	10	10066770	0.002348056	0.117647059	850	0.065394274	0.075693569	0.846351081
196038901	6	14955781	0.002349811	0.408235294	850	0.065394274	0.075692038	0.846479474
251171546	8	9142018	0.002352253	0.168235294	850	0.065394274	0.07568991	0.846479474
50371845	2	7100922	0.002352396	0.036470588	850	0.065394274	0.075689786	0.846479474
351232135	12	5518472	0.002354106	0.487058824	850	0.065394274	0.075688296	0.846479474
297462196	10	3976926	0.002354516	0.148235294	850	0.065394274	0.07568794	0.846479474
342145598	11	25453041	0.002366186	0.090588235	850	0.065394274	0.07567781	0.849879397
221095910	7	8764003	0.002366632	0.063529412	850	0.065394274	0.075677423	0.849879397
26747065	1	26747065	0.002367649	0.158235294	850	0.065394274	0.075676543	0.849879397
122439918	4	6817926	0.002369364	0.062941176	850	0.065394274	0.075675059	0.850055004
294739730	10	1254460	0.002371477	0.055882353	850	0.065394274	0.075673233	0.850373302
203838599	6	22755479	0.002374351	0.487647059	850	0.065394274	0.075670751	0.850963884
354641768	12	8928105	0.00237564	0.102352941	850	0.065394274	0.07566964	0.850985791
191761250	6	10678130	0.002377503	0.414117647	850	0.065394274	0.075668034	0.851111165
118841912	4	3219920	0.002378444	0.164705882	850	0.065394274	0.075667223	0.851111165
250595161	8	8565633	0.002381503	0.088235294	850	0.065394274	0.07566459	0.851766235
130273899	4	14651907	0.002384931	0.495882353	850	0.065394274	0.075661643	0.852138071
222094249	7	9762342	0.002385113	0.121764706	850	0.065394274	0.075661487	0.852138071
301474565	10	7989295	0.002386882	0.032352941	850	0.065394274	0.075659968	0.852138071
305773503	10	12288233	0.002388457	0.121176471	850	0.065394274	0.075658617	0.852138071
90431839	3	11223666	0.002389453	0.097647059	850	0.065394274	0.075657763	0.852138071
78320248	2	35049325	0.002393893	0.448235294	850	0.065394274	0.07565396	0.852138071
292896679	9	22424129	0.002394123	0.038823529	850	0.065394274	0.075653763	0.852138071
217973960	7	5642053	0.00239568	0.452941176	850	0.065394274	0.075652431	0.852138071
371287903	12	25574240	0.002396462	0.495882353	850	0.065394274	0.075651763	0.852138071
118951701	4	3329709	0.002396495	0.034705882	850	0.065394274	0.075651735	0.852138071
301417875	10	7932605	0.002399169	0.060588235	850	0.065394274	0.075649451	0.852138071
92803073	3	13594900	0.002401061	0.039411765	850	0.065394274	0.075647836	0.852138071
54796532	2	11525609	0.002401796	0.161764706	850	0.065394274	0.075647208	0.852138071
249059679	8	7030151	0.002402312	0.054117647	850	0.065394274	0.075646769	0.852138071
67785612	2	24514689	0.002402584	0.071176471	850	0.065394274	0.075646537	0.852138071
67973388	2	24702465	0.002403644	0.375294118	850	0.065394274	0.075645633	0.852138071
153156798	5	2032112	0.002404345	0.122352941	850	0.065394274	0.075645036	0.852138071
58716904	2	15445981	0.002406482	0.115882353	850	0.065394274	0.075643216	0.852138071
158667365	5	7542679	0.002407312	0.140588235	850	0.065394274	0.07564251	0.852138071
214134571	7	1802664	0.00240966	0.468823529	850	0.065394274	0.075640513	0.852138071
197790815	6	16707695	0.002410061	0.133529412	850	0.065394274	0.075640172	0.852138071
57232519	2	13961596	0.002411964	0.055882353	850	0.065394274	0.075638555	0.852138071
117305663	4	1683671	0.002412201	0.417058824	850	0.065394274	0.075638354	0.852138071
178326345	5	27201659	0.002412691	0.199411765	850	0.065394274	0.075637939	0.852138071
73869703	2	30598780	0.002413261	0.458235294	850	0.065394274	0.075637454	0.852138071
119894772	4	4272780	0.002417445	0.494117647	850	0.065394274	0.075633907	0.852874142
76222637	2	32951714	0.002418197	0.497647059	850	0.065394274	0.07563327	0.852874142
167373487	5	16248801	0.002419712	0.437647059	850	0.065394274	0.075631987	0.852874142
275389800	9	4917250	0.002422511	0.122941176	850	0.065394274	0.075629619	0.852874142
357169946	12	11456283	0.00242398	0.162941176	850	0.065394274	0.075628377	0.852874142
249045897	8	7016369	0.00242627	0.103529412	850	0.065394274	0.075626443	0.852874142
335700678	11	19008121	0.002427915	0.482352941	850	0.065394274	0.075625056	0.852874142
256330035	8	14300507	0.00242806	0.126470588	850	0.065394274	0.075624933	0.852874142
197030422	6	15947302	0.002430495	0.090588235	850	0.065394274	0.075622881	0.852874142
302518458	10	9033188	0.002431559	0.108235294	850	0.065394274	0.075621984	0.852874142
36051578	1	36051578	0.002433049	0.391764706	850	0.065394274	0.07562073	0.852874142
261316210	8	19286682	0.002433468	0.241176471	850	0.065394274	0.075620377	0.852874142
49136405	2	5865482	0.002435588	0.499411765	850	0.065394274	0.075618594	0.852874142
225043867	7	12711960	0.002436799	0.477647059	850	0.065394274	0.075617576	0.852874142
126781743	4	11159751	0.002440388	0.088235294	850	0.065394274	0.075614562	0.852874142
365279083	12	19565420	0.00244062	0.071764706	850	0.065394274	0.075614367	0.852874142
248867498	8	6837970	0.002440759	0.065294118	850	0.065394274	0.075614251	0.852874142
252560314	8	10530786	0.00244099	0.12	850	0.065394274	0.075614057	0.852874142
87339238	3	8131065	0.002441347	0.497058824	850	0.065394274	0.075613757	0.852874142
53678493	2	10407570	0.002443529	0.081764706	850	0.065394274	0.075611928	0.852874142
317668263	11	975706	0.002444005	0.195294118	850	0.065394274	0.075611529	0.852874142
99519585	3	20311412	0.002444101	0.464705882	850	0.065394274	0.075611449	0.852874142
316511819	10	23026549	0.002444226	0.059411765	850	0.065394274	0.075611344	0.852874142
289553371	9	19080821	0.002445271	0.028235294	850	0.065394274	0.075610469	0.852874142
214843821	7	2511914	0.002446091	0.135294118	850	0.065394274	0.075609782	0.852874142
241787425	7	29455518	0.00244765	0.489411765	850	0.065394274	0.075608477	0.852988945
231816799	7	19484892	0.002455162	0.453529412	850	0.065394274	0.075602203	0.854678626
119464912	4	3842920	0.002455253	0.065294118	850	0.065394274	0.075602127	0.854678626
330258188	11	13565631	0.002456196	0.141764706	850	0.065394274	0.07560134	0.854678626
357874161	12	12160498	0.002457956	0.044117647	850	0.065394274	0.075599874	0.854861888
169026724	5	17902038	0.002464664	0.457647059	850	0.065394274	0.075594294	0.855086441
351322964	12	5609301	0.002465157	0.470588235	850	0.065394274	0.075593885	0.855086441
194985164	6	13902044	0.002465468	0.196470588	850	0.065394274	0.075593626	0.855086441
350144509	12	4430846	0.002465639	0.102352941	850	0.065394274	0.075593484	0.855086441
30583394	1	30583394	0.002466201	0.077647059	850	0.065394274	0.075593018	0.855086441
[truncated: 691,502 more rows]
