# Supplementary material for: An epigenetic pathway in rice connects genetic variation to anaerobic germination and seedling establishment
Source: Plant Physiol. 2021 Feb 26;186(2):1042–59. doi: 10.1093/plphys/kiab100 (PMC8195528; doi:10.1093/plphys/kiab100)
Supplement: kiab100_Supplementary_Data [file kiab100_supplementary_data.zip › pp.01259.2020-s07.xlsx]

## Sheet: Supplemental_Table_3
Supplemental Table 3. Gene ontology enrichment results determined using AgriGO from meta-analysis that had a permuted value <= to 0.01.
GO_acc	term_type	Term	queryitem	querytotal	bgitem	bgtotal	pvalue	FDR	entries
GO:0055114	P	oxidation reduction	25	300	83	30241	2.4e-27	2.4e-24	// BGIOSGA031420 // BGIOSGA032580 // BGIOSGA032722 // BGIOSGA023671 // BGIOSGA027024 // BGIOSGA028590 // BGIOSGA034226 // BGIOSGA011176 // BGIOSGA007685 // BGIOSGA026795 // BGIOSGA017775 // BGIOSGA000724 // BGIOSGA034194 // BGIOSGA026400 // BGIOSGA003878 // BGIOSGA018604 // BGIOSGA037260 // BGIOSGA020758 // BGIOSGA029523 // BGIOSGA017769 // BGIOSGA027030 // BGIOSGA007794 // BGIOSGA014866 // BGIOS…
GO:0032502	P	developmental process	21	300	47	30241	4.2e-26	2e-23	// BGIOSGA013188 // BGIOSGA032089 // BGIOSGA020637 // BGIOSGA025152 // BGIOSGA018489 // BGIOSGA018791 // BGIOSGA002161 // BGIOSGA003695 // BGIOSGA004707 // BGIOSGA016880 // BGIOSGA007417 // BGIOSGA036057 // BGIOSGA035307 // BGIOSGA034692 // BGIOSGA034691 // BGIOSGA004381 // BGIOSGA026365 // BGIOSGA025684 // BGIOSGA006950 // BGIOSGA024320 // BGIOSGA026446
GO:0007275	P	multicellular organismal development	20	300	45	30241	7e-25	2.3e-22	// BGIOSGA013188 // BGIOSGA032089 // BGIOSGA020637 // BGIOSGA025152 // BGIOSGA018489 // BGIOSGA018791 // BGIOSGA002161 // BGIOSGA003695 // BGIOSGA016880 // BGIOSGA007417 // BGIOSGA036057 // BGIOSGA035307 // BGIOSGA034692 // BGIOSGA034691 // BGIOSGA004381 // BGIOSGA026365 // BGIOSGA025684 // BGIOSGA006950 // BGIOSGA024320 // BGIOSGA026446
GO:0009628	P	response to abiotic stimulus	21	300	67	30241	1.9e-23	4.5e-21	// BGIOSGA013188 // BGIOSGA036057 // BGIOSGA025155 // BGIOSGA007417 // BGIOSGA020637 // BGIOSGA035307 // BGIOSGA002161 // BGIOSGA035168 // BGIOSGA012764 // BGIOSGA030063 // BGIOSGA018448 // BGIOSGA026448 // BGIOSGA006449 // BGIOSGA037260 // BGIOSGA005518 // BGIOSGA025684 // BGIOSGA027603 // BGIOSGA017769 // BGIOSGA006950 // BGIOSGA024320 // BGIOSGA026239
GO:0050896	P	response to stimulus	55	300	1258	30241	6.2e-20	1.2e-17	// BGIOSGA013188 // BGIOSGA025155 // BGIOSGA018672 // BGIOSGA006449 // BGIOSGA009128 // BGIOSGA025645 // BGIOSGA023461 // BGIOSGA032548 // BGIOSGA025697 // BGIOSGA023678 // BGIOSGA024320 // BGIOSGA035077 // BGIOSGA000398 // BGIOSGA035037 // BGIOSGA005518 // BGIOSGA028590 // BGIOSGA026372 // BGIOSGA028705 // BGIOSGA015071 // BGIOSGA006950 // BGIOSGA007417 // BGIOSGA026448 // BGIOSGA006439 // BGIOS…
GO:0032501	P	multicellular organismal process	23	300	167	30241	1.6e-18	2.6e-16	// BGIOSGA013188 // BGIOSGA032089 // BGIOSGA025152 // BGIOSGA018791 // BGIOSGA020130 // BGIOSGA024320 // BGIOSGA003695 // BGIOSGA002161 // BGIOSGA006950 // BGIOSGA007417 // BGIOSGA004381 // BGIOSGA026446 // BGIOSGA018489 // BGIOSGA001047 // BGIOSGA035307 // BGIOSGA025684 // BGIOSGA034692 // BGIOSGA034691 // BGIOSGA020637 // BGIOSGA026365 // BGIOSGA035168 // BGIOSGA016880 // BGIOSGA036057
GO:0010033	P	response to organic substance	12	300	49	30241	7.3e-13	1e-10	// BGIOSGA013188 // BGIOSGA028590 // BGIOSGA035307 // BGIOSGA001046 // BGIOSGA002161 // BGIOSGA031009 // BGIOSGA017775 // BGIOSGA026365 // BGIOSGA000724 // BGIOSGA026446 // BGIOSGA024320 // BGIOSGA018672
GO:0042221	P	response to chemical stimulus	25	300	394	30241	8.3e-13	1e-10	// BGIOSGA013188 // BGIOSGA025155 // BGIOSGA018672 // BGIOSGA023461 // BGIOSGA032548 // BGIOSGA023678 // BGIOSGA024320 // BGIOSGA005518 // BGIOSGA028590 // BGIOSGA002161 // BGIOSGA031009 // BGIOSGA017775 // BGIOSGA000724 // BGIOSGA026446 // BGIOSGA030626 // BGIOSGA001046 // BGIOSGA018448 // BGIOSGA035307 // BGIOSGA025683 // BGIOSGA002551 // BGIOSGA017769 // BGIOSGA002552 // BGIOSGA026365 // BGIOS…
GO:0070887	P	cellular response to chemical stimulus	7	300	7	30241	2.7e-11	2.9e-09	// BGIOSGA013188 // BGIOSGA005518 // BGIOSGA018672 // BGIOSGA001046 // BGIOSGA002161 // BGIOSGA023678 // BGIOSGA024320
GO:0044281	P	small molecule metabolic process	42	300	1346	30241	1e-10	9.7e-09	// BGIOSGA018791 // BGIOSGA018959 // BGIOSGA030183 // BGIOSGA018957 // BGIOSGA029338 // BGIOSGA030698 // BGIOSGA033036 // BGIOSGA001915 // BGIOSGA024323 // BGIOSGA024320 // BGIOSGA003695 // BGIOSGA005518 // BGIOSGA019188 // BGIOSGA003698 // BGIOSGA034692 // BGIOSGA026448 // BGIOSGA034691 // BGIOSGA027357 // BGIOSGA026441 // BGIOSGA010648 // BGIOSGA026447 // BGIOSGA026446 // BGIOSGA034193 // BGIOS…
GO:0000003	P	reproduction	14	300	131	30241	2e-10	1.7e-08	// BGIOSGA013188 // BGIOSGA032089 // BGIOSGA020637 // BGIOSGA018791 // BGIOSGA001047 // BGIOSGA003695 // BGIOSGA016880 // BGIOSGA020130 // BGIOSGA007417 // BGIOSGA035307 // BGIOSGA026365 // BGIOSGA025684 // BGIOSGA024320 // BGIOSGA026446
GO:0006950	P	response to stress	36	300	1053	30241	2.3e-10	1.9e-08	// BGIOSGA013188 // BGIOSGA025155 // BGIOSGA006449 // BGIOSGA025697 // BGIOSGA023678 // BGIOSGA035077 // BGIOSGA000398 // BGIOSGA035037 // BGIOSGA005518 // BGIOSGA026372 // BGIOSGA028705 // BGIOSGA015071 // BGIOSGA007417 // BGIOSGA026448 // BGIOSGA006439 // BGIOSGA026239 // BGIOSGA012764 // BGIOSGA018448 // BGIOSGA035307 // BGIOSGA019022 // BGIOSGA025684 // BGIOSGA006950 // BGIOSGA017769 // BGIOS…
GO:0032787	P	monocarboxylic acid metabolic process	13	300	111	30241	3.2e-10	2.1e-08	// BGIOSGA017769 // BGIOSGA005518 // BGIOSGA018489 // BGIOSGA018957 // BGIOSGA012765 // BGIOSGA012764 // BGIOSGA034692 // BGIOSGA026448 // BGIOSGA034691 // BGIOSGA000724 // BGIOSGA006950 // BGIOSGA024315 // BGIOSGA025645
GO:0009719	P	response to endogenous stimulus	10	300	49	30241	3e-10	2.1e-08	// BGIOSGA013188 // BGIOSGA018672 // BGIOSGA035307 // BGIOSGA001046 // BGIOSGA002161 // BGIOSGA031009 // BGIOSGA017775 // BGIOSGA026365 // BGIOSGA000724 // BGIOSGA026446
GO:0022414	P	reproductive process	13	300	110	30241	2.9e-10	2.1e-08	// BGIOSGA013188 // BGIOSGA032089 // BGIOSGA020637 // BGIOSGA018791 // BGIOSGA001047 // BGIOSGA003695 // BGIOSGA016880 // BGIOSGA020130 // BGIOSGA007417 // BGIOSGA035307 // BGIOSGA026365 // BGIOSGA024320 // BGIOSGA026446
GO:0007049	P	cell cycle	9	300	35	30241	4e-10	2.4e-08	// BGIOSGA013188 // BGIOSGA003695 // BGIOSGA019443 // BGIOSGA031041 // BGIOSGA009747 // BGIOSGA007417 // BGIOSGA007215 // BGIOSGA025684 // BGIOSGA024320
GO:0009725	P	response to hormone stimulus	9	300	49	30241	5.3e-09	3e-07	// BGIOSGA013188 // BGIOSGA018672 // BGIOSGA035307 // BGIOSGA001046 // BGIOSGA002161 // BGIOSGA031009 // BGIOSGA017775 // BGIOSGA026365 // BGIOSGA026446
GO:0042445	P	hormone metabolic process	6	300	10	30241	6.3e-09	3.1e-07	// BGIOSGA017769 // BGIOSGA035168 // BGIOSGA000724 // BGIOSGA015227 // BGIOSGA034692 // BGIOSGA034691
GO:0048518	P	positive regulation of biological process	6	300	10	30241	6.3e-09	3.1e-07	// BGIOSGA002161 // BGIOSGA007417 // BGIOSGA026365 // BGIOSGA015227 // BGIOSGA025684 // BGIOSGA024320
GO:0010817	P	regulation of hormone levels	6	300	10	30241	6.3e-09	3.1e-07	// BGIOSGA017769 // BGIOSGA035168 // BGIOSGA000724 // BGIOSGA015227 // BGIOSGA034692 // BGIOSGA034691
GO:0051716	P	cellular response to stimulus	15	300	220	30241	1.4e-08	6.4e-07	// BGIOSGA013188 // BGIOSGA000398 // BGIOSGA020637 // BGIOSGA005518 // BGIOSGA018672 // BGIOSGA020777 // BGIOSGA001046 // BGIOSGA028705 // BGIOSGA015071 // BGIOSGA007417 // BGIOSGA006439 // BGIOSGA002161 // BGIOSGA025684 // BGIOSGA023678 // BGIOSGA024320
GO:0009314	P	response to radiation	8	300	50	30241	9.9e-08	4.4e-06	// BGIOSGA013188 // BGIOSGA020637 // BGIOSGA012764 // BGIOSGA030063 // BGIOSGA036057 // BGIOSGA037260 // BGIOSGA025684 // BGIOSGA024320
GO:0016070	P	RNA metabolic process	39	300	1627	30241	4.8e-07	2e-05	// BGIOSGA009125 // BGIOSGA018791 // BGIOSGA009123 // BGIOSGA007184 // BGIOSGA018957 // BGIOSGA013626 // BGIOSGA001915 // BGIOSGA024323 // BGIOSGA024320 // BGIOSGA003695 // BGIOSGA016546 // BGIOSGA019022 // BGIOSGA011576 // BGIOSGA003700 // BGIOSGA004912 // BGIOSGA021661 // BGIOSGA026449 // BGIOSGA017775 // BGIOSGA025646 // BGIOSGA025647 // BGIOSGA026239 // BGIOSGA007215 // BGIOSGA024429 // BGIOS…
GO:0008610	P	lipid biosynthetic process	11	300	148	30241	5.5e-07	2.2e-05	// BGIOSGA005518 // BGIOSGA018489 // BGIOSGA018957 // BGIOSGA012765 // BGIOSGA012764 // BGIOSGA035168 // BGIOSGA026448 // BGIOSGA012743 // BGIOSGA015227 // BGIOSGA006950 // BGIOSGA017769
GO:0055085	P	transmembrane transport	11	300	154	30241	7.9e-07	3.1e-05	// BGIOSGA030707 // BGIOSGA023098 // BGIOSGA018959 // BGIOSGA027357 // BGIOSGA003698 // BGIOSGA009128 // BGIOSGA007822 // BGIOSGA019514 // BGIOSGA002986 // BGIOSGA010649 // BGIOSGA000755
GO:0010629	P	negative regulation of gene expression	5	300	14	30241	9.2e-07	3.4e-05	// BGIOSGA003695 // BGIOSGA026449 // BGIOSGA017775 // BGIOSGA024320 // BGIOSGA017769
GO:0043436	P	oxoacid metabolic process	22	300	657	30241	1.2e-06	4.2e-05	// BGIOSGA018791 // BGIOSGA018957 // BGIOSGA001915 // BGIOSGA005518 // BGIOSGA006950 // BGIOSGA026448 // BGIOSGA024315 // BGIOSGA000724 // BGIOSGA025645 // BGIOSGA034193 // BGIOSGA018489 // BGIOSGA024358 // BGIOSGA012765 // BGIOSGA012764 // BGIOSGA020758 // BGIOSGA006951 // BGIOSGA034692 // BGIOSGA034691 // BGIOSGA030146 // BGIOSGA019237 // BGIOSGA017769 // BGIOSGA032869
GO:0006082	P	organic acid metabolic process	22	300	658	30241	1.2e-06	4.2e-05	// BGIOSGA018791 // BGIOSGA018957 // BGIOSGA001915 // BGIOSGA005518 // BGIOSGA006950 // BGIOSGA026448 // BGIOSGA024315 // BGIOSGA000724 // BGIOSGA025645 // BGIOSGA034193 // BGIOSGA018489 // BGIOSGA024358 // BGIOSGA012765 // BGIOSGA012764 // BGIOSGA020758 // BGIOSGA006951 // BGIOSGA034692 // BGIOSGA034691 // BGIOSGA030146 // BGIOSGA019237 // BGIOSGA017769 // BGIOSGA032869
GO:0019752	P	carboxylic acid metabolic process	22	300	657	30241	1.2e-06	4.2e-05	// BGIOSGA018791 // BGIOSGA018957 // BGIOSGA001915 // BGIOSGA005518 // BGIOSGA006950 // BGIOSGA026448 // BGIOSGA024315 // BGIOSGA000724 // BGIOSGA025645 // BGIOSGA034193 // BGIOSGA018489 // BGIOSGA024358 // BGIOSGA012765 // BGIOSGA012764 // BGIOSGA020758 // BGIOSGA006951 // BGIOSGA034692 // BGIOSGA034691 // BGIOSGA030146 // BGIOSGA019237 // BGIOSGA017769 // BGIOSGA032869
GO:0042180	P	cellular ketone metabolic process	22	300	662	30241	1.4e-06	4.4e-05	// BGIOSGA018791 // BGIOSGA018957 // BGIOSGA001915 // BGIOSGA005518 // BGIOSGA006950 // BGIOSGA026448 // BGIOSGA024315 // BGIOSGA000724 // BGIOSGA025645 // BGIOSGA034193 // BGIOSGA018489 // BGIOSGA024358 // BGIOSGA012765 // BGIOSGA012764 // BGIOSGA020758 // BGIOSGA006951 // BGIOSGA034692 // BGIOSGA034691 // BGIOSGA030146 // BGIOSGA019237 // BGIOSGA017769 // BGIOSGA032869
GO:0009416	P	response to light stimulus	7	300	50	30241	1.4e-06	4.4e-05	// BGIOSGA013188 // BGIOSGA020637 // BGIOSGA012764 // BGIOSGA030063 // BGIOSGA036057 // BGIOSGA037260 // BGIOSGA024320
GO:0044255	P	cellular lipid metabolic process	13	300	239	30241	1.5e-06	4.4e-05	// BGIOSGA005518 // BGIOSGA018489 // BGIOSGA018957 // BGIOSGA012765 // BGIOSGA012764 // BGIOSGA031703 // BGIOSGA007459 // BGIOSGA026448 // BGIOSGA012743 // BGIOSGA029792 // BGIOSGA000724 // BGIOSGA006950 // BGIOSGA024315
GO:0022402	P	cell cycle process	6	300	31	30241	1.5e-06	4.5e-05	// BGIOSGA013188 // BGIOSGA003695 // BGIOSGA009747 // BGIOSGA007417 // BGIOSGA025684 // BGIOSGA024320
GO:0048519	P	negative regulation of biological process	7	300	55	30241	2.5e-06	7.1e-05	// BGIOSGA003695 // BGIOSGA007417 // BGIOSGA017769 // BGIOSGA026449 // BGIOSGA035307 // BGIOSGA017775 // BGIOSGA024320
GO:0006629	P	lipid metabolic process	20	300	581	30241	2.5e-06	7.1e-05	// BGIOSGA017769 // BGIOSGA005518 // BGIOSGA018489 // BGIOSGA007459 // BGIOSGA017754 // BGIOSGA018957 // BGIOSGA012765 // BGIOSGA012764 // BGIOSGA031703 // BGIOSGA017755 // BGIOSGA026448 // BGIOSGA035168 // BGIOSGA007999 // BGIOSGA029792 // BGIOSGA017753 // BGIOSGA015227 // BGIOSGA012743 // BGIOSGA006950 // BGIOSGA024315 // BGIOSGA000724
GO:0032259	P	methylation	7	300	63	30241	5.8e-06	0.00016	// BGIOSGA003695 // BGIOSGA019188 // BGIOSGA030183 // BGIOSGA026447 // BGIOSGA026441 // BGIOSGA024323 // BGIOSGA024320
GO:0044283	P	small molecule biosynthetic process	15	300	380	30241	9.9e-06	0.00026	// BGIOSGA017769 // BGIOSGA020758 // BGIOSGA034193 // BGIOSGA005518 // BGIOSGA018489 // BGIOSGA029338 // BGIOSGA012765 // BGIOSGA012764 // BGIOSGA003878 // BGIOSGA026448 // BGIOSGA032869 // BGIOSGA010648 // BGIOSGA025645 // BGIOSGA006950 // BGIOSGA026446
GO:0046700	P	heterocycle catabolic process	5	300	25	30241	1e-05	0.00026	// BGIOSGA003698 // BGIOSGA006951 // BGIOSGA018603 // BGIOSGA018489 // BGIOSGA018959
GO:0044248	P	cellular catabolic process	16	300	432	30241	1.1e-05	0.00027	// BGIOSGA005518 // BGIOSGA018489 // BGIOSGA018959 // BGIOSGA006951 // BGIOSGA031703 // BGIOSGA003698 // BGIOSGA036057 // BGIOSGA035307 // BGIOSGA030698 // BGIOSGA018603 // BGIOSGA030326 // BGIOSGA025684 // BGIOSGA020142 // BGIOSGA023678 // BGIOSGA024315 // BGIOSGA017769
GO:0048523	P	negative regulation of cellular process	6	300	52	30241	2.3e-05	0.00055	// BGIOSGA003695 // BGIOSGA017769 // BGIOSGA007417 // BGIOSGA035307 // BGIOSGA017775 // BGIOSGA024320
GO:0009892	P	negative regulation of metabolic process	6	300	53	30241	2.5e-05	0.00058	// BGIOSGA003695 // BGIOSGA017769 // BGIOSGA026449 // BGIOSGA035307 // BGIOSGA017775 // BGIOSGA024320
GO:0016071	P	mRNA metabolic process	7	300	80	30241	2.5e-05	0.00058	// BGIOSGA009125 // BGIOSGA011576 // BGIOSGA007794 // BGIOSGA004912 // BGIOSGA036057 // BGIOSGA036841 // BGIOSGA024320
GO:0071554	P	cell wall organization or biogenesis	9	300	149	30241	2.8e-05	0.00064	// BGIOSGA025152 // BGIOSGA004591 // BGIOSGA034202 // BGIOSGA004707 // BGIOSGA033596 // BGIOSGA026438 // BGIOSGA009099 // BGIOSGA025684 // BGIOSGA022543
GO:0006397	P	mRNA processing	5	300	32	30241	3e-05	0.00066	// BGIOSGA007794 // BGIOSGA009125 // BGIOSGA004912 // BGIOSGA024320 // BGIOSGA036841
GO:0006631	P	fatty acid metabolic process	6	300	56	30241	3.3e-05	0.00071	// BGIOSGA012765 // BGIOSGA012764 // BGIOSGA026448 // BGIOSGA000724 // BGIOSGA006950 // BGIOSGA024315
GO:0009605	P	response to external stimulus	5	300	34	30241	3.9e-05	0.00082	// BGIOSGA007417 // BGIOSGA035168 // BGIOSGA025683 // BGIOSGA024320 // BGIOSGA024604
GO:0009451	P	RNA modification	5	300	37	30241	5.6e-05	0.0011	// BGIOSGA018957 // BGIOSGA011576 // BGIOSGA024323 // BGIOSGA015068 // BGIOSGA003700
GO:0009056	P	catabolic process	17	300	553	30241	5.7e-05	0.0011	// BGIOSGA005518 // BGIOSGA018489 // BGIOSGA018959 // BGIOSGA006951 // BGIOSGA031703 // BGIOSGA003698 // BGIOSGA036057 // BGIOSGA035307 // BGIOSGA030698 // BGIOSGA018603 // BGIOSGA000724 // BGIOSGA030326 // BGIOSGA025684 // BGIOSGA020142 // BGIOSGA023678 // BGIOSGA024315 // BGIOSGA017769
GO:0033554	P	cellular response to stress	10	300	211	30241	7.3e-05	0.0014	// BGIOSGA000398 // BGIOSGA020637 // BGIOSGA005518 // BGIOSGA020777 // BGIOSGA028705 // BGIOSGA015071 // BGIOSGA007417 // BGIOSGA006439 // BGIOSGA025684 // BGIOSGA023678
GO:0006730	P	one-carbon metabolic process	7	300	97	30241	7.7e-05	0.0015	// BGIOSGA003695 // BGIOSGA019188 // BGIOSGA030183 // BGIOSGA026447 // BGIOSGA026441 // BGIOSGA024323 // BGIOSGA024320
GO:0046483	P	heterocycle metabolic process	13	300	365	30241	0.00011	0.002	// BGIOSGA030146 // BGIOSGA018489 // BGIOSGA018959 // BGIOSGA027357 // BGIOSGA017769 // BGIOSGA003698 // BGIOSGA033036 // BGIOSGA018603 // BGIOSGA000724 // BGIOSGA006951 // BGIOSGA034692 // BGIOSGA034691 // BGIOSGA026446
GO:0016053	P	organic acid biosynthetic process	10	300	233	30241	0.00016	0.0029	// BGIOSGA017769 // BGIOSGA020758 // BGIOSGA034193 // BGIOSGA018489 // BGIOSGA012765 // BGIOSGA012764 // BGIOSGA026448 // BGIOSGA032869 // BGIOSGA006950 // BGIOSGA025645
GO:0046394	P	carboxylic acid biosynthetic process	10	300	233	30241	0.00016	0.0029	// BGIOSGA017769 // BGIOSGA020758 // BGIOSGA034193 // BGIOSGA018489 // BGIOSGA012765 // BGIOSGA012764 // BGIOSGA026448 // BGIOSGA032869 // BGIOSGA006950 // BGIOSGA025645
GO:0031324	P	negative regulation of cellular metabolic process	5	300	50	30241	0.00021	0.0037	// BGIOSGA003695 // BGIOSGA035307 // BGIOSGA017775 // BGIOSGA024320 // BGIOSGA017769
GO:0006396	P	RNA processing	10	300	243	30241	0.00022	0.0039	// BGIOSGA009125 // BGIOSGA007215 // BGIOSGA003700 // BGIOSGA007794 // BGIOSGA018957 // BGIOSGA026449 // BGIOSGA013626 // BGIOSGA004912 // BGIOSGA036841 // BGIOSGA024320
GO:0010605	P	negative regulation of macromolecule metabolic process	5	300	53	30241	0.00026	0.0045	// BGIOSGA003695 // BGIOSGA026449 // BGIOSGA017775 // BGIOSGA024320 // BGIOSGA017769
GO:0070647	P	protein modification by small protein conjugation or removal	6	300	84	30241	0.00027	0.0045	// BGIOSGA013188 // BGIOSGA020637 // BGIOSGA018489 // BGIOSGA025684 // BGIOSGA020142 // BGIOSGA024320
GO:0071555	P	cell wall organization	6	300	84	30241	0.00027	0.0045	// BGIOSGA025152 // BGIOSGA004591 // BGIOSGA034202 // BGIOSGA004707 // BGIOSGA033596 // BGIOSGA026438
GO:0065008	P	regulation of biological quality	10	300	255	30241	0.00032	0.0052	// BGIOSGA025152 // BGIOSGA017769 // BGIOSGA002161 // BGIOSGA035168 // BGIOSGA000724 // BGIOSGA019514 // BGIOSGA015227 // BGIOSGA025684 // BGIOSGA034692 // BGIOSGA034691
GO:0006725	P	cellular aromatic compound metabolic process	8	300	197	30241	0.001	0.016	// BGIOSGA030146 // BGIOSGA017769 // BGIOSGA003878 // BGIOSGA000724 // BGIOSGA006951 // BGIOSGA034692 // BGIOSGA034691 // BGIOSGA025645
GO:0065007	P	biological regulation	47	300	2989	30241	0.0012	0.018	// BGIOSGA013188 // BGIOSGA007184 // BGIOSGA025152 // BGIOSGA018672 // BGIOSGA009123 // BGIOSGA019514 // BGIOSGA001917 // BGIOSGA024320 // BGIOSGA026426 // BGIOSGA003695 // BGIOSGA016546 // BGIOSGA019022 // BGIOSGA005518 // BGIOSGA023098 // BGIOSGA002161 // BGIOSGA021661 // BGIOSGA007417 // BGIOSGA026449 // BGIOSGA017775 // BGIOSGA004381 // BGIOSGA000724 // BGIOSGA025646 // BGIOSGA025647 // BGIOS…
GO:0007010	P	cytoskeleton organization	5	300	75	30241	0.0012	0.018	// BGIOSGA003695 // BGIOSGA035168 // BGIOSGA020637 // BGIOSGA025152 // BGIOSGA009747
GO:0006351	P	transcription, DNA-dependent	23	300	1153	30241	0.0015	0.022	// BGIOSGA007184 // BGIOSGA009123 // BGIOSGA024320 // BGIOSGA003695 // BGIOSGA016546 // BGIOSGA019022 // BGIOSGA021661 // BGIOSGA017775 // BGIOSGA025646 // BGIOSGA025647 // BGIOSGA025645 // BGIOSGA024429 // BGIOSGA001046 // BGIOSGA031041 // BGIOSGA019930 // BGIOSGA035654 // BGIOSGA028683 // BGIOSGA018623 // BGIOSGA000892 // BGIOSGA024315 // BGIOSGA017769 // BGIOSGA016880 // BGIOSGA026239
GO:0032774	P	RNA biosynthetic process	23	300	1157	30241	0.0015	0.023	// BGIOSGA007184 // BGIOSGA009123 // BGIOSGA024320 // BGIOSGA003695 // BGIOSGA016546 // BGIOSGA019022 // BGIOSGA021661 // BGIOSGA017775 // BGIOSGA025646 // BGIOSGA025647 // BGIOSGA025645 // BGIOSGA024429 // BGIOSGA001046 // BGIOSGA031041 // BGIOSGA019930 // BGIOSGA035654 // BGIOSGA028683 // BGIOSGA018623 // BGIOSGA000892 // BGIOSGA024315 // BGIOSGA017769 // BGIOSGA016880 // BGIOSGA026239
GO:0009259	P	ribonucleotide metabolic process	6	300	120	30241	0.0016	0.023	// BGIOSGA018959 // BGIOSGA027357 // BGIOSGA003698 // BGIOSGA033036 // BGIOSGA018603 // BGIOSGA026446
GO:0006355	P	regulation of transcription, DNA-dependent	22	300	1101	30241	0.0018	0.026	// BGIOSGA007184 // BGIOSGA009123 // BGIOSGA024320 // BGIOSGA003695 // BGIOSGA016546 // BGIOSGA019022 // BGIOSGA021661 // BGIOSGA017775 // BGIOSGA025646 // BGIOSGA025647 // BGIOSGA025645 // BGIOSGA024429 // BGIOSGA001046 // BGIOSGA031041 // BGIOSGA019930 // BGIOSGA035654 // BGIOSGA028683 // BGIOSGA018623 // BGIOSGA000892 // BGIOSGA017769 // BGIOSGA016880 // BGIOSGA026239
GO:0051252	P	regulation of RNA metabolic process	22	300	1108	30241	0.0019	0.028	// BGIOSGA007184 // BGIOSGA009123 // BGIOSGA024320 // BGIOSGA003695 // BGIOSGA016546 // BGIOSGA019022 // BGIOSGA021661 // BGIOSGA017775 // BGIOSGA025646 // BGIOSGA025647 // BGIOSGA025645 // BGIOSGA024429 // BGIOSGA001046 // BGIOSGA031041 // BGIOSGA019930 // BGIOSGA035654 // BGIOSGA028683 // BGIOSGA018623 // BGIOSGA000892 // BGIOSGA017769 // BGIOSGA016880 // BGIOSGA026239
GO:0034637	P	cellular carbohydrate biosynthetic process	7	300	174	30241	0.0022	0.031	// BGIOSGA030626 // BGIOSGA005518 // BGIOSGA017769 // BGIOSGA015227 // BGIOSGA025684 // BGIOSGA010648 // BGIOSGA001493
GO:0051641	P	cellular localization	12	300	467	30241	0.003	0.042	// BGIOSGA002161 // BGIOSGA007459 // BGIOSGA020130 // BGIOSGA036057 // BGIOSGA023932 // BGIOSGA024619 // BGIOSGA007822 // BGIOSGA025385 // BGIOSGA030586 // BGIOSGA015227 // BGIOSGA018396 // BGIOSGA024323
GO:0051179	P	localization	36	300	2275	30241	0.0041	0.057	// BGIOSGA013188 // BGIOSGA018959 // BGIOSGA018957 // BGIOSGA014174 // BGIOSGA009128 // BGIOSGA014496 // BGIOSGA019514 // BGIOSGA024323 // BGIOSGA005518 // BGIOSGA023098 // BGIOSGA019188 // BGIOSGA002161 // BGIOSGA003698 // BGIOSGA024619 // BGIOSGA007822 // BGIOSGA027357 // BGIOSGA023932 // BGIOSGA018396 // BGIOSGA010649 // BGIOSGA026447 // BGIOSGA030707 // BGIOSGA030586 // BGIOSGA007459 // BGIOS…
GO:0006974	P	response to DNA damage stimulus	7	300	201	30241	0.0047	0.064	// BGIOSGA000398 // BGIOSGA020637 // BGIOSGA020777 // BGIOSGA028705 // BGIOSGA015071 // BGIOSGA006439 // BGIOSGA025684
GO:0006519	P	cellular amino acid and derivative metabolic process	13	300	569	30241	0.0053	0.072	// BGIOSGA018791 // BGIOSGA019237 // BGIOSGA005518 // BGIOSGA017769 // BGIOSGA024358 // BGIOSGA030146 // BGIOSGA029338 // BGIOSGA020758 // BGIOSGA003878 // BGIOSGA034193 // BGIOSGA032869 // BGIOSGA001915 // BGIOSGA006951
GO:0044262	P	cellular carbohydrate metabolic process	13	300	578	30241	0.006	0.08	// BGIOSGA030626 // BGIOSGA005518 // BGIOSGA017769 // BGIOSGA026425 // BGIOSGA004913 // BGIOSGA018957 // BGIOSGA036057 // BGIOSGA030698 // BGIOSGA014584 // BGIOSGA015227 // BGIOSGA025684 // BGIOSGA010648 // BGIOSGA001493
GO:0009150	P	purine ribonucleotide metabolic process	5	300	112	30241	0.0061	0.08	// BGIOSGA027357 // BGIOSGA003698 // BGIOSGA026446 // BGIOSGA018603 // BGIOSGA018959
GO:0044085	P	cellular component biogenesis	10	300	387	30241	0.0062	0.081	// BGIOSGA032089 // BGIOSGA019022 // BGIOSGA022009 // BGIOSGA025149 // BGIOSGA025148 // BGIOSGA022543 // BGIOSGA013626 // BGIOSGA009099 // BGIOSGA025684 // BGIOSGA023678
GO:0051649	P	establishment of localization in cell	11	300	455	30241	0.0068	0.086	// BGIOSGA002161 // BGIOSGA007459 // BGIOSGA036057 // BGIOSGA023932 // BGIOSGA024619 // BGIOSGA007822 // BGIOSGA025385 // BGIOSGA030586 // BGIOSGA015227 // BGIOSGA018396 // BGIOSGA024323
GO:0009308	P	amine metabolic process	13	300	588	30241	0.0069	0.087	// BGIOSGA018791 // BGIOSGA019237 // BGIOSGA005518 // BGIOSGA017769 // BGIOSGA024358 // BGIOSGA030146 // BGIOSGA029338 // BGIOSGA020758 // BGIOSGA034193 // BGIOSGA032869 // BGIOSGA000724 // BGIOSGA001915 // BGIOSGA006951
GO:0051704	P	multi-organism process	5	300	117	30241	0.0072	0.09	// BGIOSGA001047 // BGIOSGA025645 // BGIOSGA000755 // BGIOSGA009128 // BGIOSGA020130
GO:0006163	P	purine nucleotide metabolic process	5	300	121	30241	0.0082	0.1	// BGIOSGA027357 // BGIOSGA003698 // BGIOSGA026446 // BGIOSGA018603 // BGIOSGA018959
GO:0044106	P	cellular amine metabolic process	12	300	538	30241	0.0087	0.11	// BGIOSGA018791 // BGIOSGA019237 // BGIOSGA005518 // BGIOSGA017769 // BGIOSGA024358 // BGIOSGA030146 // BGIOSGA029338 // BGIOSGA020758 // BGIOSGA034193 // BGIOSGA032869 // BGIOSGA001915 // BGIOSGA006951
GO:0016051	P	carbohydrate biosynthetic process	7	300	229	30241	0.0091	0.11	// BGIOSGA030626 // BGIOSGA005518 // BGIOSGA017769 // BGIOSGA015227 // BGIOSGA025684 // BGIOSGA010648 // BGIOSGA001493
GO:0046907	P	intracellular transport	9	300	351	30241	0.0097	0.11	// BGIOSGA002161 // BGIOSGA007459 // BGIOSGA036057 // BGIOSGA023932 // BGIOSGA007822 // BGIOSGA030586 // BGIOSGA015227 // BGIOSGA018396 // BGIOSGA024323
GO:0006520	P	cellular amino acid metabolic process	11	300	490	30241	0.011	0.13	// BGIOSGA018791 // BGIOSGA019237 // BGIOSGA005518 // BGIOSGA017769 // BGIOSGA024358 // BGIOSGA030146 // BGIOSGA020758 // BGIOSGA034193 // BGIOSGA032869 // BGIOSGA001915 // BGIOSGA006951
GO:0006066	P	alcohol metabolic process	8	300	299	30241	0.011	0.13	// BGIOSGA005518 // BGIOSGA017769 // BGIOSGA026425 // BGIOSGA018957 // BGIOSGA035168 // BGIOSGA030698 // BGIOSGA015227 // BGIOSGA010648
GO:0034641	P	cellular nitrogen compound metabolic process	14	300	702	30241	0.012	0.14	// BGIOSGA017769 // BGIOSGA018791 // BGIOSGA019237 // BGIOSGA005518 // BGIOSGA018489 // BGIOSGA024358 // BGIOSGA030146 // BGIOSGA029338 // BGIOSGA020758 // BGIOSGA034193 // BGIOSGA032869 // BGIOSGA001915 // BGIOSGA006951 // BGIOSGA026446
GO:0070727	P	cellular macromolecule localization	8	300	306	30241	0.013	0.14	// BGIOSGA002161 // BGIOSGA007459 // BGIOSGA020130 // BGIOSGA036057 // BGIOSGA030586 // BGIOSGA023932 // BGIOSGA018396 // BGIOSGA024323
GO:0034613	P	cellular protein localization	8	300	306	30241	0.013	0.14	// BGIOSGA002161 // BGIOSGA007459 // BGIOSGA020130 // BGIOSGA036057 // BGIOSGA030586 // BGIOSGA023932 // BGIOSGA018396 // BGIOSGA024323
GO:0033036	P	macromolecule localization	12	300	572	30241	0.013	0.15	// BGIOSGA013188 // BGIOSGA005518 // BGIOSGA002161 // BGIOSGA007459 // BGIOSGA020130 // BGIOSGA036057 // BGIOSGA023932 // BGIOSGA030586 // BGIOSGA015227 // BGIOSGA018396 // BGIOSGA024323 // BGIOSGA027603
GO:0005975	P	carbohydrate metabolic process	22	300	1320	30241	0.014	0.15	// BGIOSGA034608 // BGIOSGA018957 // BGIOSGA030698 // BGIOSGA029811 // BGIOSGA005518 // BGIOSGA034202 // BGIOSGA004913 // BGIOSGA033596 // BGIOSGA032917 // BGIOSGA010648 // BGIOSGA029486 // BGIOSGA030626 // BGIOSGA026425 // BGIOSGA030373 // BGIOSGA014584 // BGIOSGA025684 // BGIOSGA001493 // BGIOSGA017769 // BGIOSGA004591 // BGIOSGA017667 // BGIOSGA036057 // BGIOSGA015227
GO:0008104	P	protein localization	10	300	444	30241	0.015	0.16	// BGIOSGA005518 // BGIOSGA002161 // BGIOSGA007459 // BGIOSGA020130 // BGIOSGA036057 // BGIOSGA023932 // BGIOSGA030586 // BGIOSGA015227 // BGIOSGA018396 // BGIOSGA024323
GO:0007242	P	intracellular signaling cascade	7	300	257	30241	0.016	0.17	// BGIOSGA013188 // BGIOSGA003695 // BGIOSGA018672 // BGIOSGA001046 // BGIOSGA002161 // BGIOSGA015227 // BGIOSGA019356
GO:0006281	P	DNA repair	6	300	200	30241	0.017	0.17	// BGIOSGA000398 // BGIOSGA020637 // BGIOSGA020777 // BGIOSGA028705 // BGIOSGA015071 // BGIOSGA006439
GO:0006810	P	transport	33	300	2251	30241	0.017	0.18	// BGIOSGA018959 // BGIOSGA018957 // BGIOSGA014174 // BGIOSGA009128 // BGIOSGA014496 // BGIOSGA019514 // BGIOSGA024323 // BGIOSGA023098 // BGIOSGA019188 // BGIOSGA002161 // BGIOSGA003698 // BGIOSGA024619 // BGIOSGA007822 // BGIOSGA027357 // BGIOSGA023932 // BGIOSGA018396 // BGIOSGA010649 // BGIOSGA026447 // BGIOSGA030707 // BGIOSGA030586 // BGIOSGA007459 // BGIOSGA008289 // BGIOSGA018603 // BGIOS…
GO:0051234	P	establishment of localization	33	300	2251	30241	0.017	0.18	// BGIOSGA018959 // BGIOSGA018957 // BGIOSGA014174 // BGIOSGA009128 // BGIOSGA014496 // BGIOSGA019514 // BGIOSGA024323 // BGIOSGA023098 // BGIOSGA019188 // BGIOSGA002161 // BGIOSGA003698 // BGIOSGA024619 // BGIOSGA007822 // BGIOSGA027357 // BGIOSGA023932 // BGIOSGA018396 // BGIOSGA010649 // BGIOSGA026447 // BGIOSGA030707 // BGIOSGA030586 // BGIOSGA007459 // BGIOSGA008289 // BGIOSGA018603 // BGIOS…
GO:0006753	P	nucleoside phosphate metabolic process	6	300	206	30241	0.019	0.19	// BGIOSGA018959 // BGIOSGA027357 // BGIOSGA003698 // BGIOSGA033036 // BGIOSGA018603 // BGIOSGA026446
GO:0009117	P	nucleotide metabolic process	6	300	206	30241	0.019	0.19	// BGIOSGA018959 // BGIOSGA027357 // BGIOSGA003698 // BGIOSGA033036 // BGIOSGA018603 // BGIOSGA026446
GO:0050790	P	regulation of catalytic activity	5	300	155	30241	0.021	0.21	// BGIOSGA007417 // BGIOSGA031041 // BGIOSGA001917 // BGIOSGA026438 // BGIOSGA004591
GO:0065009	P	regulation of molecular function	5	300	156	30241	0.022	0.22	// BGIOSGA007417 // BGIOSGA031041 // BGIOSGA001917 // BGIOSGA026438 // BGIOSGA004591
GO:0050789	P	regulation of biological process	39	300	2845	30241	0.026	0.25	// BGIOSGA013188 // BGIOSGA007184 // BGIOSGA025152 // BGIOSGA018672 // BGIOSGA009123 // BGIOSGA024320 // BGIOSGA026426 // BGIOSGA003695 // BGIOSGA016546 // BGIOSGA019022 // BGIOSGA005518 // BGIOSGA023098 // BGIOSGA002161 // BGIOSGA021661 // BGIOSGA007417 // BGIOSGA026449 // BGIOSGA017775 // BGIOSGA004381 // BGIOSGA025646 // BGIOSGA025647 // BGIOSGA026239 // BGIOSGA024429 // BGIOSGA018489 // BGIOS…
GO:0016192	P	vesicle-mediated transport	7	300	298	30241	0.032	0.31	// BGIOSGA035168 // BGIOSGA036057 // BGIOSGA024619 // BGIOSGA025385 // BGIOSGA015227 // BGIOSGA030326 // BGIOSGA026447
GO:0006886	P	intracellular protein transport	7	300	302	30241	0.034	0.32	// BGIOSGA002161 // BGIOSGA007459 // BGIOSGA036057 // BGIOSGA030586 // BGIOSGA023932 // BGIOSGA018396 // BGIOSGA024323
GO:0043412	P	macromolecule modification	37	300	2726	30241	0.033	0.32	// BGIOSGA013188 // BGIOSGA018957 // BGIOSGA022186 // BGIOSGA020130 // BGIOSGA023461 // BGIOSGA032548 // BGIOSGA024323 // BGIOSGA024320 // BGIOSGA024321 // BGIOSGA003695 // BGIOSGA019025 // BGIOSGA023098 // BGIOSGA019188 // BGIOSGA003700 // BGIOSGA004913 // BGIOSGA002161 // BGIOSGA024825 // BGIOSGA030696 // BGIOSGA007417 // BGIOSGA007786 // BGIOSGA023700 // BGIOSGA010162 // BGIOSGA018489 // BGIOS…
GO:0034622	P	cellular macromolecular complex assembly	5	300	176	30241	0.034	0.32	// BGIOSGA023678 // BGIOSGA025149 // BGIOSGA022009 // BGIOSGA025148 // BGIOSGA013626
GO:0006952	P	defense response	10	300	513	30241	0.035	0.33	// BGIOSGA019022 // BGIOSGA018428 // BGIOSGA018429 // BGIOSGA024604 // BGIOSGA035037 // BGIOSGA015227 // BGIOSGA025697 // BGIOSGA025645 // BGIOSGA008270 // BGIOSGA035077
GO:0055086	P	nucleobase, nucleoside and nucleotide metabolic process	6	300	243	30241	0.037	0.34	// BGIOSGA018959 // BGIOSGA027357 // BGIOSGA003698 // BGIOSGA033036 // BGIOSGA018603 // BGIOSGA026446
GO:0007165	P	signal transduction	9	300	448	30241	0.038	0.35	// BGIOSGA013188 // BGIOSGA003695 // BGIOSGA018672 // BGIOSGA001046 // BGIOSGA002161 // BGIOSGA015227 // BGIOSGA019356 // BGIOSGA025683 // BGIOSGA026426
GO:0022607	P	cellular component assembly	7	300	312	30241	0.039	0.35	// BGIOSGA032089 // BGIOSGA019022 // BGIOSGA022009 // BGIOSGA025149 // BGIOSGA025148 // BGIOSGA013626 // BGIOSGA023678
GO:0044282	P	small molecule catabolic process	5	300	191	30241	0.045	0.4	// BGIOSGA005518 // BGIOSGA030698 // BGIOSGA006951 // BGIOSGA017769 // BGIOSGA024315
GO:0023052	P	signaling	12	300	694	30241	0.048	0.42	// BGIOSGA013188 // BGIOSGA003695 // BGIOSGA018672 // BGIOSGA001046 // BGIOSGA002161 // BGIOSGA020130 // BGIOSGA007417 // BGIOSGA001047 // BGIOSGA015227 // BGIOSGA019356 // BGIOSGA025683 // BGIOSGA026426
GO:0034621	P	cellular macromolecular complex subunit organization	5	300	196	30241	0.049	0.43	// BGIOSGA023678 // BGIOSGA025149 // BGIOSGA022009 // BGIOSGA025148 // BGIOSGA013626
GO:0007154	P	cell communication	5	300	199	30241	0.052	0.45	// BGIOSGA007417 // BGIOSGA001047 // BGIOSGA019356 // BGIOSGA018672 // BGIOSGA020130
GO:0044271	P	cellular nitrogen compound biosynthetic process	7	300	343	30241	0.059	0.51	// BGIOSGA017769 // BGIOSGA034193 // BGIOSGA018489 // BGIOSGA029338 // BGIOSGA032869 // BGIOSGA020758 // BGIOSGA026446
GO:0044265	P	cellular macromolecule catabolic process	7	300	345	30241	0.06	0.52	// BGIOSGA005518 // BGIOSGA017769 // BGIOSGA036057 // BGIOSGA030698 // BGIOSGA025684 // BGIOSGA020142 // BGIOSGA023678
GO:0016043	P	cellular component organization	20	300	1389	30241	0.065	0.54	// BGIOSGA013188 // BGIOSGA032089 // BGIOSGA019022 // BGIOSGA022009 // BGIOSGA017769 // BGIOSGA019188 // BGIOSGA035168 // BGIOSGA003695 // BGIOSGA025149 // BGIOSGA025148 // BGIOSGA009747 // BGIOSGA023678 // BGIOSGA036057 // BGIOSGA015071 // BGIOSGA020637 // BGIOSGA013626 // BGIOSGA025152 // BGIOSGA025684 // BGIOSGA024323 // BGIOSGA024320
GO:0023046	P	signaling process	9	300	499	30241	0.065	0.54	// BGIOSGA013188 // BGIOSGA003695 // BGIOSGA018672 // BGIOSGA001046 // BGIOSGA002161 // BGIOSGA015227 // BGIOSGA019356 // BGIOSGA025683 // BGIOSGA026426
GO:0023060	P	signal transmission	9	300	499	30241	0.065	0.54	// BGIOSGA013188 // BGIOSGA003695 // BGIOSGA018672 // BGIOSGA001046 // BGIOSGA002161 // BGIOSGA015227 // BGIOSGA019356 // BGIOSGA025683 // BGIOSGA026426
GO:0045184	P	establishment of protein localization	8	300	428	30241	0.067	0.56	// BGIOSGA002161 // BGIOSGA007459 // BGIOSGA036057 // BGIOSGA023932 // BGIOSGA030586 // BGIOSGA015227 // BGIOSGA018396 // BGIOSGA024323
GO:0015031	P	protein transport	8	300	428	30241	0.067	0.56	// BGIOSGA002161 // BGIOSGA007459 // BGIOSGA036057 // BGIOSGA023932 // BGIOSGA030586 // BGIOSGA015227 // BGIOSGA018396 // BGIOSGA024323
GO:0070271	P	protein complex biogenesis	5	300	217	30241	0.069	0.56	// BGIOSGA023678 // BGIOSGA019022 // BGIOSGA025149 // BGIOSGA025148 // BGIOSGA013626
GO:0006461	P	protein complex assembly	5	300	217	30241	0.069	0.56	// BGIOSGA023678 // BGIOSGA019022 // BGIOSGA025149 // BGIOSGA025148 // BGIOSGA013626
GO:0009309	P	amine biosynthetic process	5	300	218	30241	0.07	0.56	// BGIOSGA029338 // BGIOSGA034193 // BGIOSGA017769 // BGIOSGA020758 // BGIOSGA032869
GO:0006091	P	generation of precursor metabolites and energy	7	300	382	30241	0.091	0.72	// BGIOSGA005518 // BGIOSGA017769 // BGIOSGA027357 // BGIOSGA025149 // BGIOSGA025148 // BGIOSGA030698 // BGIOSGA013626
GO:0065003	P	macromolecular complex assembly	6	300	310	30241	0.093	0.73	// BGIOSGA019022 // BGIOSGA022009 // BGIOSGA025149 // BGIOSGA025148 // BGIOSGA013626 // BGIOSGA023678
GO:0005996	P	monosaccharide metabolic process	5	300	238	30241	0.092	0.73	// BGIOSGA018957 // BGIOSGA030698 // BGIOSGA005518 // BGIOSGA017769 // BGIOSGA026425
GO:0050794	P	regulation of cellular process	34	300	2709	30241	0.095	0.74	// BGIOSGA013188 // BGIOSGA007184 // BGIOSGA025152 // BGIOSGA018672 // BGIOSGA009123 // BGIOSGA024320 // BGIOSGA026426 // BGIOSGA003695 // BGIOSGA016546 // BGIOSGA019022 // BGIOSGA002161 // BGIOSGA021661 // BGIOSGA007417 // BGIOSGA017775 // BGIOSGA025646 // BGIOSGA025647 // BGIOSGA026239 // BGIOSGA024429 // BGIOSGA018489 // BGIOSGA001046 // BGIOSGA035654 // BGIOSGA019930 // BGIOSGA031041 // BGIOS…
GO:0034660	P	ncRNA metabolic process	5	300	241	30241	0.096	0.74	// BGIOSGA018791 // BGIOSGA019237 // BGIOSGA001915 // BGIOSGA003700 // BGIOSGA013626
GO:0010467	P	gene expression	41	300	3375	30241	0.1	0.79	// BGIOSGA009125 // BGIOSGA018791 // BGIOSGA025155 // BGIOSGA009123 // BGIOSGA007184 // BGIOSGA027356 // BGIOSGA018957 // BGIOSGA013626 // BGIOSGA001915 // BGIOSGA024320 // BGIOSGA003695 // BGIOSGA016546 // BGIOSGA019022 // BGIOSGA003700 // BGIOSGA004912 // BGIOSGA012909 // BGIOSGA021661 // BGIOSGA026449 // BGIOSGA017775 // BGIOSGA025646 // BGIOSGA025647 // BGIOSGA007419 // BGIOSGA026239 // BGIOS…
GO:0043933	P	macromolecular complex subunit organization	6	300	330	30241	0.12	0.87	// BGIOSGA019022 // BGIOSGA022009 // BGIOSGA025149 // BGIOSGA025148 // BGIOSGA013626 // BGIOSGA023678
GO:0009057	P	macromolecule catabolic process	7	300	422	30241	0.13	0.99	// BGIOSGA005518 // BGIOSGA017769 // BGIOSGA036057 // BGIOSGA030698 // BGIOSGA025684 // BGIOSGA020142 // BGIOSGA023678
GO:0080090	P	regulation of primary metabolic process	24	300	2224	30241	0.37	1	// BGIOSGA007184 // BGIOSGA009123 // BGIOSGA024320 // BGIOSGA003695 // BGIOSGA016546 // BGIOSGA019022 // BGIOSGA021661 // BGIOSGA017775 // BGIOSGA025646 // BGIOSGA025647 // BGIOSGA025645 // BGIOSGA024429 // BGIOSGA018489 // BGIOSGA001046 // BGIOSGA031041 // BGIOSGA019930 // BGIOSGA035654 // BGIOSGA028683 // BGIOSGA018623 // BGIOSGA000892 // BGIOSGA025684 // BGIOSGA017769 // BGIOSGA016880 // BGIOS…
GO:0019222	P	regulation of metabolic process	27	300	2282	30241	0.2	1	// BGIOSGA007184 // BGIOSGA009123 // BGIOSGA026449 // BGIOSGA024320 // BGIOSGA003695 // BGIOSGA016546 // BGIOSGA019022 // BGIOSGA021661 // BGIOSGA007417 // BGIOSGA017775 // BGIOSGA025646 // BGIOSGA025647 // BGIOSGA025645 // BGIOSGA024429 // BGIOSGA018489 // BGIOSGA001046 // BGIOSGA031041 // BGIOSGA019930 // BGIOSGA035654 // BGIOSGA028683 // BGIOSGA018623 // BGIOSGA035307 // BGIOSGA000892 // BGIOS…
GO:0006260	P	DNA replication	6	300	2813	30241	1	1	// BGIOSGA003695 // BGIOSGA017769 // BGIOSGA015071 // BGIOSGA019443 // BGIOSGA007417 // BGIOSGA025187
GO:0016310	P	phosphorylation	23	300	2283	30241	0.5	1	// BGIOSGA013188 // BGIOSGA027357 // BGIOSGA022186 // BGIOSGA020130 // BGIOSGA030696 // BGIOSGA029792 // BGIOSGA024321 // BGIOSGA019025 // BGIOSGA023098 // BGIOSGA002161 // BGIOSGA024825 // BGIOSGA007417 // BGIOSGA007786 // BGIOSGA007768 // BGIOSGA010162 // BGIOSGA024320 // BGIOSGA026426 // BGIOSGA023700 // BGIOSGA031041 // BGIOSGA028168 // BGIOSGA035062 // BGIOSGA002003 // BGIOSGA024874
GO:0060255	P	regulation of macromolecule metabolic process	24	300	2255	30241	0.39	1	// BGIOSGA007184 // BGIOSGA009123 // BGIOSGA024320 // BGIOSGA003695 // BGIOSGA016546 // BGIOSGA019022 // BGIOSGA021661 // BGIOSGA026449 // BGIOSGA017775 // BGIOSGA025646 // BGIOSGA025647 // BGIOSGA025645 // BGIOSGA024429 // BGIOSGA001046 // BGIOSGA031041 // BGIOSGA019930 // BGIOSGA035654 // BGIOSGA028683 // BGIOSGA018623 // BGIOSGA000892 // BGIOSGA025684 // BGIOSGA017769 // BGIOSGA016880 // BGIOS…
GO:0019538	P	protein metabolic process	53	300	7425	30241	1	1	// BGIOSGA013188 // BGIOSGA018791 // BGIOSGA031421 // BGIOSGA025155 // BGIOSGA009123 // BGIOSGA031422 // BGIOSGA027356 // BGIOSGA022186 // BGIOSGA020130 // BGIOSGA019352 // BGIOSGA023461 // BGIOSGA032548 // BGIOSGA001915 // BGIOSGA030696 // BGIOSGA024320 // BGIOSGA024321 // BGIOSGA003695 // BGIOSGA019025 // BGIOSGA023098 // BGIOSGA019188 // BGIOSGA020637 // BGIOSGA004913 // BGIOSGA002161 // BGIOS…
GO:0034645	P	cellular macromolecule biosynthetic process	43	300	6096	30241	1	1	// BGIOSGA018791 // BGIOSGA025155 // BGIOSGA009123 // BGIOSGA007184 // BGIOSGA027356 // BGIOSGA035654 // BGIOSGA023461 // BGIOSGA001915 // BGIOSGA024320 // BGIOSGA003695 // BGIOSGA016546 // BGIOSGA019022 // BGIOSGA004913 // BGIOSGA012909 // BGIOSGA015071 // BGIOSGA021661 // BGIOSGA007417 // BGIOSGA001493 // BGIOSGA017775 // BGIOSGA025646 // BGIOSGA025647 // BGIOSGA007419 // BGIOSGA026239 // BGIOS…
GO:0006807	P	nitrogen compound metabolic process	69	300	8092	30241	0.94	1	// BGIOSGA009125 // BGIOSGA018791 // BGIOSGA025645 // BGIOSGA009123 // BGIOSGA018959 // BGIOSGA018957 // BGIOSGA029338 // BGIOSGA021661 // BGIOSGA015068 // BGIOSGA033036 // BGIOSGA013626 // BGIOSGA019443 // BGIOSGA001915 // BGIOSGA024323 // BGIOSGA024320 // BGIOSGA003695 // BGIOSGA016546 // BGIOSGA019022 // BGIOSGA005518 // BGIOSGA011576 // BGIOSGA003700 // BGIOSGA034226 // BGIOSGA028705 // BGIOS…
GO:0044267	P	cellular protein metabolic process	44	300	4057	30241	0.29	1	// BGIOSGA013188 // BGIOSGA018791 // BGIOSGA025155 // BGIOSGA009123 // BGIOSGA027356 // BGIOSGA022186 // BGIOSGA020130 // BGIOSGA019352 // BGIOSGA023461 // BGIOSGA032548 // BGIOSGA001915 // BGIOSGA030696 // BGIOSGA024320 // BGIOSGA024321 // BGIOSGA003695 // BGIOSGA019025 // BGIOSGA023098 // BGIOSGA019188 // BGIOSGA004913 // BGIOSGA002161 // BGIOSGA012909 // BGIOSGA024825 // BGIOSGA023678 // BGIOS…
GO:0044260	P	cellular macromolecule metabolic process	87	300	11335	30241	1	1	// BGIOSGA013188 // BGIOSGA022186 // BGIOSGA016546 // BGIOSGA019022 // BGIOSGA019025 // BGIOSGA019188 // BGIOSGA028705 // BGIOSGA015071 // BGIOSGA024825 // BGIOSGA026239 // BGIOSGA028683 // BGIOSGA028168 // BGIOSGA014584 // BGIOSGA025684 // BGIOSGA020142 // BGIOSGA001493 // BGIOSGA019237 // BGIOSGA036057 // BGIOSGA026437 // BGIOSGA027356 // BGIOSGA018957 // BGIOSGA023461 // BGIOSGA036841 // BGIOS…
GO:0006812	P	cation transport	6	300	450	30241	0.29	1	// BGIOSGA023098 // BGIOSGA019188 // BGIOSGA027357 // BGIOSGA014174 // BGIOSGA008289 // BGIOSGA014496
GO:0006811	P	ion transport	7	300	556	30241	0.32	1	// BGIOSGA023098 // BGIOSGA019188 // BGIOSGA027357 // BGIOSGA014174 // BGIOSGA009128 // BGIOSGA008289 // BGIOSGA014496
GO:0009889	P	regulation of biosynthetic process	23	300	2137	30241	0.37	1	// BGIOSGA007184 // BGIOSGA009123 // BGIOSGA024320 // BGIOSGA003695 // BGIOSGA016546 // BGIOSGA019022 // BGIOSGA021661 // BGIOSGA017775 // BGIOSGA025646 // BGIOSGA025647 // BGIOSGA025645 // BGIOSGA024429 // BGIOSGA018489 // BGIOSGA001046 // BGIOSGA031041 // BGIOSGA019930 // BGIOSGA035654 // BGIOSGA028683 // BGIOSGA018623 // BGIOSGA000892 // BGIOSGA017769 // BGIOSGA016880 // BGIOSGA026239
GO:0008152	P	metabolic process	174	300	17445	30241	0.48	1	// BGIOSGA013188 // BGIOSGA022186 // BGIOSGA016546 // BGIOSGA019022 // BGIOSGA019025 // BGIOSGA019188 // BGIOSGA028705 // BGIOSGA015071 // BGIOSGA024825 // BGIOSGA007685 // BGIOSGA030183 // BGIOSGA033708 // BGIOSGA026239 // BGIOSGA012765 // BGIOSGA012764 // BGIOSGA031703 // BGIOSGA028683 // BGIOSGA018604 // BGIOSGA022767 // BGIOSGA028168 // BGIOSGA018603 // BGIOSGA025684 // BGIOSGA020142 // BGIOS…
GO:0010556	P	regulation of macromolecule biosynthetic process	22	300	2137	30241	0.46	1	// BGIOSGA007184 // BGIOSGA009123 // BGIOSGA024320 // BGIOSGA003695 // BGIOSGA016546 // BGIOSGA019022 // BGIOSGA021661 // BGIOSGA017775 // BGIOSGA025646 // BGIOSGA025647 // BGIOSGA025645 // BGIOSGA024429 // BGIOSGA001046 // BGIOSGA031041 // BGIOSGA019930 // BGIOSGA035654 // BGIOSGA028683 // BGIOSGA018623 // BGIOSGA000892 // BGIOSGA017769 // BGIOSGA016880 // BGIOSGA026239
GO:0006350	P	transcription	23	300	2229	30241	0.45	1	// BGIOSGA007184 // BGIOSGA009123 // BGIOSGA024320 // BGIOSGA003695 // BGIOSGA016546 // BGIOSGA019022 // BGIOSGA021661 // BGIOSGA017775 // BGIOSGA025646 // BGIOSGA025647 // BGIOSGA025645 // BGIOSGA024429 // BGIOSGA001046 // BGIOSGA031041 // BGIOSGA019930 // BGIOSGA035654 // BGIOSGA028683 // BGIOSGA018623 // BGIOSGA000892 // BGIOSGA024315 // BGIOSGA017769 // BGIOSGA016880 // BGIOSGA026239
GO:0044249	P	cellular biosynthetic process	63	300	6858	30241	0.77	1	// BGIOSGA018791 // BGIOSGA025155 // BGIOSGA025645 // BGIOSGA009123 // BGIOSGA007184 // BGIOSGA027356 // BGIOSGA018957 // BGIOSGA029338 // BGIOSGA019352 // BGIOSGA033036 // BGIOSGA023461 // BGIOSGA001915 // BGIOSGA024320 // BGIOSGA020637 // BGIOSGA003695 // BGIOSGA016546 // BGIOSGA019022 // BGIOSGA005518 // BGIOSGA004913 // BGIOSGA012909 // BGIOSGA015071 // BGIOSGA021661 // BGIOSGA035654 // BGIOS…
GO:0006139	P	nucleobase, nucleoside, nucleotide and nucleic acid metabolic process	56	300	7524	30241	1	1	// BGIOSGA009125 // BGIOSGA018791 // BGIOSGA025645 // BGIOSGA009123 // BGIOSGA018959 // BGIOSGA018957 // BGIOSGA021661 // BGIOSGA033036 // BGIOSGA013626 // BGIOSGA019443 // BGIOSGA001915 // BGIOSGA024323 // BGIOSGA024320 // BGIOSGA003695 // BGIOSGA016546 // BGIOSGA019022 // BGIOSGA011576 // BGIOSGA003700 // BGIOSGA028705 // BGIOSGA015071 // BGIOSGA003698 // BGIOSGA007417 // BGIOSGA026449 // BGIOS…
GO:0006508	P	proteolysis	11	300	3522	30241	1	1	// BGIOSGA031423 // BGIOSGA031422 // BGIOSGA031421 // BGIOSGA015338 // BGIOSGA022767 // BGIOSGA020167 // BGIOSGA003916 // BGIOSGA012027 // BGIOSGA020142 // BGIOSGA023678 // BGIOSGA026433
GO:0043687	P	post-translational protein modification	28	300	2387	30241	0.21	1	// BGIOSGA013188 // BGIOSGA022186 // BGIOSGA020130 // BGIOSGA032548 // BGIOSGA030696 // BGIOSGA024320 // BGIOSGA024321 // BGIOSGA003695 // BGIOSGA019025 // BGIOSGA023098 // BGIOSGA019188 // BGIOSGA002161 // BGIOSGA024825 // BGIOSGA007417 // BGIOSGA007786 // BGIOSGA023700 // BGIOSGA010162 // BGIOSGA018489 // BGIOSGA007768 // BGIOSGA028168 // BGIOSGA025684 // BGIOSGA020142 // BGIOSGA035062 // BGIOS…
GO:0009987	P	cellular process	149	300	15127	30241	0.57	1	// BGIOSGA013188 // BGIOSGA032089 // BGIOSGA022186 // BGIOSGA016546 // BGIOSGA019022 // BGIOSGA019025 // BGIOSGA019188 // BGIOSGA028705 // BGIOSGA015071 // BGIOSGA024825 // BGIOSGA024619 // BGIOSGA026239 // BGIOSGA030707 // BGIOSGA012765 // BGIOSGA012764 // BGIOSGA031703 // BGIOSGA009747 // BGIOSGA028168 // BGIOSGA018603 // BGIOSGA025684 // BGIOSGA020142 // BGIOSGA025683 // BGIOSGA001493 // BGIOS…
GO:0030001	P	metal ion transport	5	300	294	30241	0.17	1	// BGIOSGA014496 // BGIOSGA008289 // BGIOSGA014174 // BGIOSGA023098 // BGIOSGA019188
GO:0043170	P	macromolecule metabolic process	97	300	12936	30241	1	1	// BGIOSGA013188 // BGIOSGA022186 // BGIOSGA016546 // BGIOSGA019022 // BGIOSGA019025 // BGIOSGA019188 // BGIOSGA028705 // BGIOSGA015071 // BGIOSGA024825 // BGIOSGA026239 // BGIOSGA028683 // BGIOSGA022767 // BGIOSGA028168 // BGIOSGA014584 // BGIOSGA025684 // BGIOSGA020142 // BGIOSGA001493 // BGIOSGA019237 // BGIOSGA004591 // BGIOSGA036057 // BGIOSGA026437 // BGIOSGA026433 // BGIOSGA031423 // BGIOS…
GO:0045449	P	regulation of transcription	22	300	2088	30241	0.42	1	// BGIOSGA007184 // BGIOSGA009123 // BGIOSGA024320 // BGIOSGA003695 // BGIOSGA016546 // BGIOSGA019022 // BGIOSGA021661 // BGIOSGA017775 // BGIOSGA025646 // BGIOSGA025647 // BGIOSGA025645 // BGIOSGA024429 // BGIOSGA001046 // BGIOSGA031041 // BGIOSGA019930 // BGIOSGA035654 // BGIOSGA028683 // BGIOSGA018623 // BGIOSGA000892 // BGIOSGA017769 // BGIOSGA016880 // BGIOSGA026239
GO:0031326	P	regulation of cellular biosynthetic process	23	300	2137	30241	0.37	1	// BGIOSGA007184 // BGIOSGA009123 // BGIOSGA024320 // BGIOSGA003695 // BGIOSGA016546 // BGIOSGA019022 // BGIOSGA021661 // BGIOSGA017775 // BGIOSGA025646 // BGIOSGA025647 // BGIOSGA025645 // BGIOSGA024429 // BGIOSGA018489 // BGIOSGA001046 // BGIOSGA031041 // BGIOSGA019930 // BGIOSGA035654 // BGIOSGA028683 // BGIOSGA018623 // BGIOSGA000892 // BGIOSGA017769 // BGIOSGA016880 // BGIOSGA026239
GO:0031323	P	regulation of cellular metabolic process	26	300	2173	30241	0.19	1	// BGIOSGA007184 // BGIOSGA009123 // BGIOSGA024320 // BGIOSGA003695 // BGIOSGA016546 // BGIOSGA019022 // BGIOSGA021661 // BGIOSGA007417 // BGIOSGA017775 // BGIOSGA025646 // BGIOSGA025647 // BGIOSGA025645 // BGIOSGA024429 // BGIOSGA018489 // BGIOSGA001046 // BGIOSGA031041 // BGIOSGA019930 // BGIOSGA035654 // BGIOSGA028683 // BGIOSGA018623 // BGIOSGA035307 // BGIOSGA000892 // BGIOSGA025684 // BGIOS…
GO:0010468	P	regulation of gene expression	23	300	2166	30241	0.4	1	// BGIOSGA007184 // BGIOSGA009123 // BGIOSGA024320 // BGIOSGA003695 // BGIOSGA016546 // BGIOSGA019022 // BGIOSGA021661 // BGIOSGA026449 // BGIOSGA017775 // BGIOSGA025646 // BGIOSGA025647 // BGIOSGA025645 // BGIOSGA024429 // BGIOSGA001046 // BGIOSGA031041 // BGIOSGA019930 // BGIOSGA035654 // BGIOSGA028683 // BGIOSGA018623 // BGIOSGA000892 // BGIOSGA017769 // BGIOSGA016880 // BGIOSGA026239
GO:0006468	P	protein amino acid phosphorylation	20	300	2091	30241	0.6	1	// BGIOSGA013188 // BGIOSGA002003 // BGIOSGA026426 // BGIOSGA019025 // BGIOSGA023098 // BGIOSGA030696 // BGIOSGA007768 // BGIOSGA022186 // BGIOSGA024825 // BGIOSGA020130 // BGIOSGA007417 // BGIOSGA007786 // BGIOSGA024874 // BGIOSGA028168 // BGIOSGA023700 // BGIOSGA002161 // BGIOSGA010162 // BGIOSGA035062 // BGIOSGA024320 // BGIOSGA024321
GO:0019219	P	regulation of nucleobase, nucleoside, nucleotide and nucleic acid metabolic process	23	300	2099	30241	0.34	1	// BGIOSGA007184 // BGIOSGA009123 // BGIOSGA024320 // BGIOSGA003695 // BGIOSGA016546 // BGIOSGA019022 // BGIOSGA021661 // BGIOSGA017775 // BGIOSGA025646 // BGIOSGA025647 // BGIOSGA025645 // BGIOSGA024429 // BGIOSGA001046 // BGIOSGA031041 // BGIOSGA019930 // BGIOSGA035654 // BGIOSGA028683 // BGIOSGA018623 // BGIOSGA000892 // BGIOSGA025684 // BGIOSGA017769 // BGIOSGA016880 // BGIOSGA026239
GO:0006464	P	protein modification process	32	300	2662	30241	0.15	1	// BGIOSGA013188 // BGIOSGA022186 // BGIOSGA020130 // BGIOSGA023461 // BGIOSGA032548 // BGIOSGA030696 // BGIOSGA024320 // BGIOSGA024321 // BGIOSGA003695 // BGIOSGA019025 // BGIOSGA023098 // BGIOSGA019188 // BGIOSGA004913 // BGIOSGA002161 // BGIOSGA024825 // BGIOSGA007417 // BGIOSGA007786 // BGIOSGA007768 // BGIOSGA010162 // BGIOSGA018489 // BGIOSGA023700 // BGIOSGA028168 // BGIOSGA014584 // BGIOS…
GO:0009058	P	biosynthetic process	64	300	7161	30241	0.85	1	// BGIOSGA018791 // BGIOSGA025155 // BGIOSGA025645 // BGIOSGA009123 // BGIOSGA007184 // BGIOSGA027356 // BGIOSGA018957 // BGIOSGA029338 // BGIOSGA019352 // BGIOSGA033036 // BGIOSGA023461 // BGIOSGA001915 // BGIOSGA024320 // BGIOSGA020637 // BGIOSGA003695 // BGIOSGA016546 // BGIOSGA019022 // BGIOSGA019930 // BGIOSGA004913 // BGIOSGA012909 // BGIOSGA015071 // BGIOSGA021661 // BGIOSGA035654 // BGIOS…
GO:0009059	P	macromolecule biosynthetic process	43	300	6103	30241	1	1	// BGIOSGA018791 // BGIOSGA025155 // BGIOSGA009123 // BGIOSGA007184 // BGIOSGA027356 // BGIOSGA035654 // BGIOSGA023461 // BGIOSGA001915 // BGIOSGA024320 // BGIOSGA003695 // BGIOSGA016546 // BGIOSGA019022 // BGIOSGA004913 // BGIOSGA012909 // BGIOSGA015071 // BGIOSGA021661 // BGIOSGA007417 // BGIOSGA001493 // BGIOSGA017775 // BGIOSGA025646 // BGIOSGA025647 // BGIOSGA007419 // BGIOSGA026239 // BGIOS…
GO:0051171	P	regulation of nitrogen compound metabolic process	24	300	2099	30241	0.27	1	// BGIOSGA007184 // BGIOSGA009123 // BGIOSGA024320 // BGIOSGA003695 // BGIOSGA016546 // BGIOSGA019022 // BGIOSGA021661 // BGIOSGA017775 // BGIOSGA025646 // BGIOSGA025647 // BGIOSGA025645 // BGIOSGA024429 // BGIOSGA018489 // BGIOSGA001046 // BGIOSGA031041 // BGIOSGA019930 // BGIOSGA035654 // BGIOSGA028683 // BGIOSGA018623 // BGIOSGA000892 // BGIOSGA025684 // BGIOSGA017769 // BGIOSGA016880 // BGIOS…
GO:0006996	P	organelle organization	15	300	1155	30241	0.18	1	// BGIOSGA013188 // BGIOSGA003695 // BGIOSGA020637 // BGIOSGA022009 // BGIOSGA017769 // BGIOSGA019188 // BGIOSGA035168 // BGIOSGA015071 // BGIOSGA009747 // BGIOSGA036057 // BGIOSGA013626 // BGIOSGA025152 // BGIOSGA025684 // BGIOSGA024323 // BGIOSGA024320
GO:0044238	P	primary metabolic process	136	300	14927	30241	0.93	1	// BGIOSGA013188 // BGIOSGA022186 // BGIOSGA016546 // BGIOSGA019022 // BGIOSGA019025 // BGIOSGA019188 // BGIOSGA028705 // BGIOSGA015071 // BGIOSGA024825 // BGIOSGA026239 // BGIOSGA012765 // BGIOSGA012764 // BGIOSGA031703 // BGIOSGA028683 // BGIOSGA022767 // BGIOSGA028168 // BGIOSGA018603 // BGIOSGA025684 // BGIOSGA020142 // BGIOSGA001493 // BGIOSGA030146 // BGIOSGA019237 // BGIOSGA004591 // BGIOS…
GO:0051276	P	chromosome organization	6	300	1017	30241	0.94	1	// BGIOSGA003695 // BGIOSGA022009 // BGIOSGA019188 // BGIOSGA015071 // BGIOSGA025684 // BGIOSGA024320
GO:0044237	P	cellular metabolic process	126	300	13193	30241	0.73	1	// BGIOSGA013188 // BGIOSGA022186 // BGIOSGA016546 // BGIOSGA019022 // BGIOSGA019025 // BGIOSGA019188 // BGIOSGA028705 // BGIOSGA015071 // BGIOSGA024825 // BGIOSGA026239 // BGIOSGA012765 // BGIOSGA012764 // BGIOSGA031703 // BGIOSGA028683 // BGIOSGA028168 // BGIOSGA018603 // BGIOSGA025684 // BGIOSGA020142 // BGIOSGA001493 // BGIOSGA030146 // BGIOSGA019237 // BGIOSGA036057 // BGIOSGA032869 // BGIOS…
GO:0006796	P	phosphate metabolic process	25	300	2457	30241	0.48	1	// BGIOSGA013188 // BGIOSGA027357 // BGIOSGA022186 // BGIOSGA020130 // BGIOSGA030696 // BGIOSGA029792 // BGIOSGA024321 // BGIOSGA019025 // BGIOSGA023098 // BGIOSGA002161 // BGIOSGA024825 // BGIOSGA007417 // BGIOSGA024320 // BGIOSGA007768 // BGIOSGA010162 // BGIOSGA007786 // BGIOSGA026426 // BGIOSGA023700 // BGIOSGA007821 // BGIOSGA031041 // BGIOSGA028168 // BGIOSGA035062 // BGIOSGA002003 // BGIOS…
GO:0006793	P	phosphorus metabolic process	25	300	2457	30241	0.48	1	// BGIOSGA013188 // BGIOSGA027357 // BGIOSGA022186 // BGIOSGA020130 // BGIOSGA030696 // BGIOSGA029792 // BGIOSGA024321 // BGIOSGA019025 // BGIOSGA023098 // BGIOSGA002161 // BGIOSGA024825 // BGIOSGA007417 // BGIOSGA024320 // BGIOSGA007768 // BGIOSGA010162 // BGIOSGA007786 // BGIOSGA026426 // BGIOSGA023700 // BGIOSGA007821 // BGIOSGA031041 // BGIOSGA028168 // BGIOSGA035062 // BGIOSGA002003 // BGIOS…
GO:0006259	P	DNA metabolic process	13	300	4586	30241	1	1	// BGIOSGA003695 // BGIOSGA000398 // BGIOSGA020637 // BGIOSGA017769 // BGIOSGA020777 // BGIOSGA028705 // BGIOSGA015071 // BGIOSGA019443 // BGIOSGA007417 // BGIOSGA006439 // BGIOSGA025187 // BGIOSGA025684 // BGIOSGA024320
GO:0006412	P	translation	10	300	891	30241	0.39	1	// BGIOSGA018791 // BGIOSGA025155 // BGIOSGA009123 // BGIOSGA027356 // BGIOSGA012909 // BGIOSGA019352 // BGIOSGA019237 // BGIOSGA001915 // BGIOSGA031035 // BGIOSGA007419
GO:0016705	F	oxidoreductase activity, acting on paired donors, with incorporation or reduction of molecular oxygen	13	300	86	30241	1.8e-11	6e-09	// BGIOSGA031420 // BGIOSGA032580 // BGIOSGA027030 // BGIOSGA007794 // BGIOSGA011176 // BGIOSGA014866 // BGIOSGA007685 // BGIOSGA026795 // BGIOSGA026448 // BGIOSGA018604 // BGIOSGA002138 // BGIOSGA032722 // BGIOSGA026400
GO:0005515	F	protein binding	58	300	3642	30241	0.00021	0.035	// BGIOSGA013188 // BGIOSGA009125 // BGIOSGA015472 // BGIOSGA006446 // BGIOSGA006445 // BGIOSGA006444 // BGIOSGA030183 // BGIOSGA035654 // BGIOSGA004577 // BGIOSGA032084 // BGIOSGA020130 // BGIOSGA030698 // BGIOSGA023461 // BGIOSGA025152 // BGIOSGA024320 // BGIOSGA025163 // BGIOSGA000398 // BGIOSGA015078 // BGIOSGA005888 // BGIOSGA015070 // BGIOSGA015071 // BGIOSGA015076 // BGIOSGA015077 // BGIOS…
GO:0009055	F	electron carrier activity	8	300	298	30241	0.011	0.95	// BGIOSGA032580 // BGIOSGA007794 // BGIOSGA014866 // BGIOSGA031317 // BGIOSGA007685 // BGIOSGA002138 // BGIOSGA032722 // BGIOSGA026400
GO:0016747	F	transferase activity, transferring acyl groups other than amino-acyl groups	7	300	230	30241	0.0093	0.95	// BGIOSGA002557 // BGIOSGA012764 // BGIOSGA012765 // BGIOSGA015071 // BGIOSGA036006 // BGIOSGA008217 // BGIOSGA006950
GO:0004497	F	monooxygenase activity	7	300	476	30241	0.2	1	// BGIOSGA032580 // BGIOSGA007794 // BGIOSGA011176 // BGIOSGA014866 // BGIOSGA002138 // BGIOSGA037260 // BGIOSGA026400
GO:0043169	F	cation binding	45	300	6862	30241	1	1	// BGIOSGA031423 // BGIOSGA031422 // BGIOSGA031421 // BGIOSGA031420 // BGIOSGA028876 // BGIOSGA032580 // BGIOSGA030183 // BGIOSGA014496 // BGIOSGA006449 // BGIOSGA014174 // BGIOSGA008238 // BGIOSGA032722 // BGIOSGA000398 // BGIOSGA029523 // BGIOSGA027024 // BGIOSGA019188 // BGIOSGA015071 // BGIOSGA026795 // BGIOSGA007685 // BGIOSGA014813 // BGIOSGA030698 // BGIOSGA025647 // BGIOSGA019482 // BGIOS…
GO:0000166	F	nucleotide binding	47	300	5097	30241	0.73	1	// BGIOSGA013188 // BGIOSGA018791 // BGIOSGA018959 // BGIOSGA022186 // BGIOSGA019531 // BGIOSGA020130 // BGIOSGA001915 // BGIOSGA025697 // BGIOSGA001917 // BGIOSGA030696 // BGIOSGA029792 // BGIOSGA024321 // BGIOSGA035037 // BGIOSGA019025 // BGIOSGA023098 // BGIOSGA011176 // BGIOSGA015071 // BGIOSGA024825 // BGIOSGA003698 // BGIOSGA023678 // BGIOSGA007417 // BGIOSGA007786 // BGIOSGA017775 // BGIOS…
GO:0016740	F	transferase activity	51	300	6832	30241	0.99	1	// BGIOSGA013188 // BGIOSGA015071 // BGIOSGA018672 // BGIOSGA025151 // BGIOSGA030183 // BGIOSGA022186 // BGIOSGA022543 // BGIOSGA030698 // BGIOSGA023461 // BGIOSGA030696 // BGIOSGA029792 // BGIOSGA024321 // BGIOSGA019025 // BGIOSGA003700 // BGIOSGA004913 // BGIOSGA002161 // BGIOSGA024822 // BGIOSGA024825 // BGIOSGA035062 // BGIOSGA007417 // BGIOSGA001493 // BGIOSGA023700 // BGIOSGA026441 // BGIOS…
GO:0016741	F	transferase activity, transferring one-carbon groups	5	300	285	30241	0.16	1	// BGIOSGA026441 // BGIOSGA007794 // BGIOSGA030183 // BGIOSGA026447 // BGIOSGA003700
GO:0016746	F	transferase activity, transferring acyl groups	7	300	259	30241	0.017	1	// BGIOSGA002557 // BGIOSGA012764 // BGIOSGA012765 // BGIOSGA015071 // BGIOSGA036006 // BGIOSGA008217 // BGIOSGA006950
GO:0016818	F	hydrolase activity, acting on acid anhydrides, in phosphorus-containing anhydrides	11	300	1010	30241	0.42	1	// BGIOSGA018959 // BGIOSGA027357 // BGIOSGA015071 // BGIOSGA033586 // BGIOSGA003698 // BGIOSGA018603 // BGIOSGA026441 // BGIOSGA019443 // BGIOSGA002985 // BGIOSGA023678 // BGIOSGA007529
GO:0046914	F	transition metal ion binding	30	300	5688	30241	1	1	// BGIOSGA031423 // BGIOSGA031422 // BGIOSGA031421 // BGIOSGA032580 // BGIOSGA030183 // BGIOSGA014496 // BGIOSGA006449 // BGIOSGA008238 // BGIOSGA032722 // BGIOSGA000398 // BGIOSGA029523 // BGIOSGA027024 // BGIOSGA015071 // BGIOSGA007685 // BGIOSGA014813 // BGIOSGA030698 // BGIOSGA025647 // BGIOSGA019482 // BGIOSGA034194 // BGIOSGA026400 // BGIOSGA030350 // BGIOSGA035306 // BGIOSGA008289 // BGIOS…
GO:0030554	F	adenyl nucleotide binding	40	300	4184	30241	0.62	1	// BGIOSGA013188 // BGIOSGA018791 // BGIOSGA018959 // BGIOSGA022186 // BGIOSGA020130 // BGIOSGA001915 // BGIOSGA025697 // BGIOSGA001917 // BGIOSGA030696 // BGIOSGA029792 // BGIOSGA024321 // BGIOSGA035037 // BGIOSGA019025 // BGIOSGA011176 // BGIOSGA015071 // BGIOSGA024825 // BGIOSGA003698 // BGIOSGA023678 // BGIOSGA007417 // BGIOSGA007786 // BGIOSGA026441 // BGIOSGA010162 // BGIOSGA035077 // BGIOS…
GO:0005524	F	ATP binding	31	300	3986	30241	0.94	1	// BGIOSGA013188 // BGIOSGA018791 // BGIOSGA018959 // BGIOSGA022186 // BGIOSGA020130 // BGIOSGA001915 // BGIOSGA030696 // BGIOSGA029792 // BGIOSGA024321 // BGIOSGA019025 // BGIOSGA002161 // BGIOSGA015071 // BGIOSGA024825 // BGIOSGA003698 // BGIOSGA023678 // BGIOSGA007417 // BGIOSGA007786 // BGIOSGA026441 // BGIOSGA010162 // BGIOSGA026426 // BGIOSGA007768 // BGIOSGA019443 // BGIOSGA028168 // BGIOS…
GO:0016817	F	hydrolase activity, acting on acid anhydrides	11	300	1029	30241	0.44	1	// BGIOSGA018959 // BGIOSGA027357 // BGIOSGA015071 // BGIOSGA033586 // BGIOSGA003698 // BGIOSGA018603 // BGIOSGA026441 // BGIOSGA019443 // BGIOSGA002985 // BGIOSGA023678 // BGIOSGA007529
GO:0005488	F	binding	168	300	20560	30241	1	1	// BGIOSGA013188 // BGIOSGA028876 // BGIOSGA022186 // BGIOSGA032084 // BGIOSGA019531 // BGIOSGA015472 // BGIOSGA025697 // BGIOSGA032585 // BGIOSGA016546 // BGIOSGA015078 // BGIOSGA035037 // BGIOSGA019025 // BGIOSGA019188 // BGIOSGA002161 // BGIOSGA015070 // BGIOSGA015071 // BGIOSGA024825 // BGIOSGA015077 // BGIOSGA007685 // BGIOSGA032977 // BGIOSGA026239 // BGIOSGA019482 // BGIOSGA030253 // BGIOS…
GO:0003676	F	nucleic acid binding	41	300	9396	30241	1	1	// BGIOSGA032585 // BGIOSGA007184 // BGIOSGA028876 // BGIOSGA018957 // BGIOSGA036541 // BGIOSGA030698 // BGIOSGA033036 // BGIOSGA015067 // BGIOSGA036841 // BGIOSGA023678 // BGIOSGA016546 // BGIOSGA019022 // BGIOSGA022009 // BGIOSGA028705 // BGIOSGA015071 // BGIOSGA026441 // BGIOSGA007419 // BGIOSGA026239 // BGIOSGA019482 // BGIOSGA018968 // BGIOSGA024429 // BGIOSGA000398 // BGIOSGA001046 // BGIOS…
GO:0003677	F	DNA binding	25	300	5822	30241	1	1	// BGIOSGA007184 // BGIOSGA028876 // BGIOSGA036541 // BGIOSGA030698 // BGIOSGA033036 // BGIOSGA015067 // BGIOSGA023678 // BGIOSGA016546 // BGIOSGA022009 // BGIOSGA028705 // BGIOSGA026441 // BGIOSGA025645 // BGIOSGA024429 // BGIOSGA000398 // BGIOSGA001046 // BGIOSGA019443 // BGIOSGA019930 // BGIOSGA035654 // BGIOSGA018623 // BGIOSGA020637 // BGIOSGA000892 // BGIOSGA021807 // BGIOSGA017769 // BGIOS…
GO:0020037	F	heme binding	8	300	734	30241	0.44	1	// BGIOSGA032580 // BGIOSGA007794 // BGIOSGA017769 // BGIOSGA014866 // BGIOSGA007685 // BGIOSGA002138 // BGIOSGA032722 // BGIOSGA026400
GO:0042623	F	ATPase activity, coupled	8	300	398	30241	0.048	1	// BGIOSGA018959 // BGIOSGA027357 // BGIOSGA015071 // BGIOSGA019443 // BGIOSGA003698 // BGIOSGA002985 // BGIOSGA023678 // BGIOSGA007529
GO:0017076	F	purine nucleotide binding	41	300	4450	30241	0.72	1	// BGIOSGA013188 // BGIOSGA018791 // BGIOSGA018959 // BGIOSGA022186 // BGIOSGA019531 // BGIOSGA020130 // BGIOSGA001915 // BGIOSGA025697 // BGIOSGA001917 // BGIOSGA030696 // BGIOSGA029792 // BGIOSGA024321 // BGIOSGA035037 // BGIOSGA019025 // BGIOSGA011176 // BGIOSGA015071 // BGIOSGA024825 // BGIOSGA003698 // BGIOSGA023678 // BGIOSGA007417 // BGIOSGA007786 // BGIOSGA026441 // BGIOSGA010162 // BGIOS…
GO:0016787	F	hydrolase activity	49	300	6726	30241	1	1	// BGIOSGA031423 // BGIOSGA032089 // BGIOSGA031421 // BGIOSGA018959 // BGIOSGA034608 // BGIOSGA027357 // BGIOSGA023678 // BGIOSGA029811 // BGIOSGA005518 // BGIOSGA034202 // BGIOSGA015071 // BGIOSGA003698 // BGIOSGA033596 // BGIOSGA017755 // BGIOSGA017754 // BGIOSGA006439 // BGIOSGA032917 // BGIOSGA017753 // BGIOSGA007821 // BGIOSGA026441 // BGIOSGA003916 // BGIOSGA026446 // BGIOSGA030626 // BGIOS…
GO:0016788	F	hydrolase activity, acting on ester bonds	14	300	2093	30241	0.96	1	// BGIOSGA030626 // BGIOSGA004591 // BGIOSGA007999 // BGIOSGA034095 // BGIOSGA007459 // BGIOSGA017755 // BGIOSGA017754 // BGIOSGA006439 // BGIOSGA026438 // BGIOSGA017753 // BGIOSGA007821 // BGIOSGA026437 // BGIOSGA034692 // BGIOSGA034691
GO:0003824	F	catalytic activity	142	300	15960	30241	0.97	1	// BGIOSGA013188 // BGIOSGA032089 // BGIOSGA022186 // BGIOSGA029523 // BGIOSGA019025 // BGIOSGA002161 // BGIOSGA024822 // BGIOSGA024825 // BGIOSGA007685 // BGIOSGA030183 // BGIOSGA033708 // BGIOSGA007786 // BGIOSGA032261 // BGIOSGA012765 // BGIOSGA012764 // BGIOSGA031703 // BGIOSGA018604 // BGIOSGA022767 // BGIOSGA028168 // BGIOSGA018603 // BGIOSGA001493 // BGIOSGA030146 // BGIOSGA019237 // BGIOS…
GO:0016758	F	transferase activity, transferring hexosyl groups	7	300	585	30241	0.36	1	// BGIOSGA009099 // BGIOSGA025151 // BGIOSGA007769 // BGIOSGA022543 // BGIOSGA004913 // BGIOSGA033708 // BGIOSGA001493
GO:0022892	F	substrate-specific transporter activity	9	300	915	30241	0.56	1	// BGIOSGA030707 // BGIOSGA023098 // BGIOSGA027357 // BGIOSGA009128 // BGIOSGA036057 // BGIOSGA007822 // BGIOSGA019514 // BGIOSGA023932 // BGIOSGA010649
GO:0046906	F	tetrapyrrole binding	8	300	741	30241	0.46	1	// BGIOSGA032580 // BGIOSGA007794 // BGIOSGA017769 // BGIOSGA014866 // BGIOSGA007685 // BGIOSGA002138 // BGIOSGA032722 // BGIOSGA026400
GO:0016772	F	transferase activity, transferring phosphorus-containing groups	26	300	5367	30241	1	1	// BGIOSGA013188 // BGIOSGA018672 // BGIOSGA022186 // BGIOSGA020130 // BGIOSGA030698 // BGIOSGA030696 // BGIOSGA029792 // BGIOSGA024321 // BGIOSGA019025 // BGIOSGA002161 // BGIOSGA024825 // BGIOSGA007417 // BGIOSGA007786 // BGIOSGA007768 // BGIOSGA010162 // BGIOSGA026426 // BGIOSGA032261 // BGIOSGA023700 // BGIOSGA028168 // BGIOSGA025187 // BGIOSGA035062 // BGIOSGA024315 // BGIOSGA020637 // BGIOS…
GO:0016301	F	kinase activity	22	300	2354	30241	0.65	1	// BGIOSGA013188 // BGIOSGA018672 // BGIOSGA022186 // BGIOSGA020130 // BGIOSGA030698 // BGIOSGA030696 // BGIOSGA029792 // BGIOSGA032261 // BGIOSGA019025 // BGIOSGA002161 // BGIOSGA024825 // BGIOSGA007417 // BGIOSGA007786 // BGIOSGA023700 // BGIOSGA010162 // BGIOSGA024321 // BGIOSGA026426 // BGIOSGA007768 // BGIOSGA028168 // BGIOSGA035062 // BGIOSGA002003 // BGIOSGA024874
GO:0032555	F	purine ribonucleotide binding	39	300	4250	30241	0.72	1	// BGIOSGA013188 // BGIOSGA018791 // BGIOSGA018959 // BGIOSGA022186 // BGIOSGA019531 // BGIOSGA020130 // BGIOSGA001915 // BGIOSGA025697 // BGIOSGA001917 // BGIOSGA030696 // BGIOSGA029792 // BGIOSGA024321 // BGIOSGA035037 // BGIOSGA019025 // BGIOSGA002161 // BGIOSGA015071 // BGIOSGA024825 // BGIOSGA003698 // BGIOSGA023678 // BGIOSGA007417 // BGIOSGA007786 // BGIOSGA026441 // BGIOSGA010162 // BGIOS…
GO:0046983	F	protein dimerization activity	6	300	536	30241	0.44	1	// BGIOSGA013188 // BGIOSGA020128 // BGIOSGA015472 // BGIOSGA035654 // BGIOSGA029497 // BGIOSGA000892
GO:0016757	F	transferase activity, transferring glycosyl groups	8	300	643	30241	0.31	1	// BGIOSGA009099 // BGIOSGA025151 // BGIOSGA007769 // BGIOSGA022543 // BGIOSGA004913 // BGIOSGA014584 // BGIOSGA033708 // BGIOSGA001493
GO:0032553	F	ribonucleotide binding	39	300	4250	30241	0.72	1	// BGIOSGA013188 // BGIOSGA018791 // BGIOSGA018959 // BGIOSGA022186 // BGIOSGA019531 // BGIOSGA020130 // BGIOSGA001915 // BGIOSGA025697 // BGIOSGA001917 // BGIOSGA030696 // BGIOSGA029792 // BGIOSGA024321 // BGIOSGA035037 // BGIOSGA019025 // BGIOSGA002161 // BGIOSGA015071 // BGIOSGA024825 // BGIOSGA003698 // BGIOSGA023678 // BGIOSGA007417 // BGIOSGA007786 // BGIOSGA026441 // BGIOSGA010162 // BGIOS…
GO:0016798	F	hydrolase activity, acting on glycosyl bonds	10	300	658	30241	0.12	1	// BGIOSGA020777 // BGIOSGA029811 // BGIOSGA026425 // BGIOSGA034202 // BGIOSGA030373 // BGIOSGA034608 // BGIOSGA031703 // BGIOSGA017667 // BGIOSGA033596 // BGIOSGA032917
GO:0004857	F	enzyme inhibitor activity	5	300	193	30241	0.046	1	// BGIOSGA001917 // BGIOSGA026438 // BGIOSGA024604 // BGIOSGA004591 // BGIOSGA024602
GO:0043167	F	ion binding	45	300	6866	30241	1	1	// BGIOSGA031423 // BGIOSGA031422 // BGIOSGA031421 // BGIOSGA031420 // BGIOSGA028876 // BGIOSGA032580 // BGIOSGA030183 // BGIOSGA014496 // BGIOSGA006449 // BGIOSGA014174 // BGIOSGA008238 // BGIOSGA032722 // BGIOSGA000398 // BGIOSGA029523 // BGIOSGA027024 // BGIOSGA019188 // BGIOSGA015071 // BGIOSGA026795 // BGIOSGA007685 // BGIOSGA014813 // BGIOSGA030698 // BGIOSGA025647 // BGIOSGA019482 // BGIOS…
GO:0016491	F	oxidoreductase activity	27	300	2405	30241	0.28	1	// BGIOSGA031420 // BGIOSGA032580 // BGIOSGA032722 // BGIOSGA023671 // BGIOSGA013626 // BGIOSGA027024 // BGIOSGA028590 // BGIOSGA034226 // BGIOSGA011176 // BGIOSGA007685 // BGIOSGA026795 // BGIOSGA026448 // BGIOSGA017775 // BGIOSGA000724 // BGIOSGA034194 // BGIOSGA026400 // BGIOSGA003878 // BGIOSGA018604 // BGIOSGA037260 // BGIOSGA020758 // BGIOSGA029523 // BGIOSGA017769 // BGIOSGA027030 // BGIOS…
GO:0016874	F	ligase activity	6	300	455	30241	0.3	1	// BGIOSGA018791 // BGIOSGA019237 // BGIOSGA018489 // BGIOSGA001915 // BGIOSGA030666 // BGIOSGA030665
GO:0016829	F	lyase activity	6	300	448	30241	0.29	1	// BGIOSGA018791 // BGIOSGA005518 // BGIOSGA030146 // BGIOSGA018625 // BGIOSGA037260 // BGIOSGA010938
GO:0008270	F	zinc ion binding	14	300	4459	30241	1	1	// BGIOSGA031423 // BGIOSGA019482 // BGIOSGA031421 // BGIOSGA029523 // BGIOSGA027024 // BGIOSGA031422 // BGIOSGA030183 // BGIOSGA015071 // BGIOSGA030350 // BGIOSGA014813 // BGIOSGA030698 // BGIOSGA035306 // BGIOSGA034194 // BGIOSGA025647
GO:0043565	F	sequence-specific DNA binding	6	300	636	30241	0.61	1	// BGIOSGA007184 // BGIOSGA019930 // BGIOSGA033036 // BGIOSGA026239 // BGIOSGA023678 // BGIOSGA025645
GO:0004674	F	protein serine/threonine kinase activity	17	300	1851	30241	0.66	1	// BGIOSGA013188 // BGIOSGA002003 // BGIOSGA026426 // BGIOSGA019025 // BGIOSGA032261 // BGIOSGA007768 // BGIOSGA022186 // BGIOSGA024825 // BGIOSGA020130 // BGIOSGA007417 // BGIOSGA007786 // BGIOSGA028168 // BGIOSGA023700 // BGIOSGA002161 // BGIOSGA010162 // BGIOSGA035062 // BGIOSGA024321
GO:0005506	F	iron ion binding	8	300	867	30241	0.63	1	// BGIOSGA032580 // BGIOSGA007794 // BGIOSGA017769 // BGIOSGA014866 // BGIOSGA007685 // BGIOSGA002138 // BGIOSGA032722 // BGIOSGA026400
GO:0022891	F	substrate-specific transmembrane transporter activity	8	300	779	30241	0.51	1	// BGIOSGA030707 // BGIOSGA023098 // BGIOSGA027357 // BGIOSGA009128 // BGIOSGA007822 // BGIOSGA019514 // BGIOSGA023932 // BGIOSGA010649
GO:0005215	F	transporter activity	15	300	1558	30241	0.58	1	// BGIOSGA030707 // BGIOSGA010649 // BGIOSGA023098 // BGIOSGA018959 // BGIOSGA018957 // BGIOSGA003698 // BGIOSGA009128 // BGIOSGA036057 // BGIOSGA007822 // BGIOSGA019514 // BGIOSGA027357 // BGIOSGA023932 // BGIOSGA010029 // BGIOSGA000755 // BGIOSGA019017
GO:0008168	F	methyltransferase activity	5	300	277	30241	0.15	1	// BGIOSGA026441 // BGIOSGA007794 // BGIOSGA030183 // BGIOSGA026447 // BGIOSGA003700
GO:0046872	F	metal ion binding	44	300	6558	30241	1	1	// BGIOSGA031423 // BGIOSGA031422 // BGIOSGA031421 // BGIOSGA031420 // BGIOSGA028876 // BGIOSGA032580 // BGIOSGA030183 // BGIOSGA014496 // BGIOSGA006449 // BGIOSGA014174 // BGIOSGA008238 // BGIOSGA032722 // BGIOSGA000398 // BGIOSGA029523 // BGIOSGA027024 // BGIOSGA019188 // BGIOSGA015071 // BGIOSGA026795 // BGIOSGA007685 // BGIOSGA014813 // BGIOSGA030698 // BGIOSGA025647 // BGIOSGA019482 // BGIOS…
GO:0016773	F	phosphotransferase activity, alcohol group as acceptor	21	300	2302	30241	0.69	1	// BGIOSGA013188 // BGIOSGA002003 // BGIOSGA026426 // BGIOSGA019025 // BGIOSGA032261 // BGIOSGA030696 // BGIOSGA007768 // BGIOSGA022186 // BGIOSGA024825 // BGIOSGA020130 // BGIOSGA007417 // BGIOSGA007786 // BGIOSGA024874 // BGIOSGA030698 // BGIOSGA028168 // BGIOSGA023700 // BGIOSGA002161 // BGIOSGA010162 // BGIOSGA035062 // BGIOSGA029792 // BGIOSGA024321
GO:0003735	F	structural constituent of ribosome	6	300	584	30241	0.52	1	// BGIOSGA025155 // BGIOSGA009123 // BGIOSGA027356 // BGIOSGA012909 // BGIOSGA019352 // BGIOSGA031035
GO:0003723	F	RNA binding	6	300	3155	30241	1	1	// BGIOSGA004912 // BGIOSGA025187 // BGIOSGA018957 // BGIOSGA036841 // BGIOSGA019352 // BGIOSGA007419
GO:0008233	F	peptidase activity	10	300	3084	30241	1	1	// BGIOSGA031423 // BGIOSGA031422 // BGIOSGA031421 // BGIOSGA015338 // BGIOSGA022767 // BGIOSGA020167 // BGIOSGA012027 // BGIOSGA003916 // BGIOSGA023678 // BGIOSGA026433
GO:0004175	F	endopeptidase activity	8	300	2406	30241	1	1	// BGIOSGA031423 // BGIOSGA031422 // BGIOSGA031421 // BGIOSGA015338 // BGIOSGA022767 // BGIOSGA020167 // BGIOSGA003916 // BGIOSGA023678
GO:0016887	F	ATPase activity	9	300	516	30241	0.076	1	// BGIOSGA018959 // BGIOSGA027357 // BGIOSGA015071 // BGIOSGA019443 // BGIOSGA003698 // BGIOSGA018603 // BGIOSGA002985 // BGIOSGA023678 // BGIOSGA007529
GO:0004553	F	hydrolase activity, hydrolyzing O-glycosyl compounds	9	300	607	30241	0.15	1	// BGIOSGA029811 // BGIOSGA026425 // BGIOSGA034202 // BGIOSGA030373 // BGIOSGA034608 // BGIOSGA031703 // BGIOSGA017667 // BGIOSGA033596 // BGIOSGA032917
GO:0001883	F	purine nucleoside binding	40	300	4184	30241	0.62	1	// BGIOSGA013188 // BGIOSGA018791 // BGIOSGA018959 // BGIOSGA022186 // BGIOSGA020130 // BGIOSGA001915 // BGIOSGA025697 // BGIOSGA001917 // BGIOSGA030696 // BGIOSGA029792 // BGIOSGA024321 // BGIOSGA035037 // BGIOSGA019025 // BGIOSGA011176 // BGIOSGA015071 // BGIOSGA024825 // BGIOSGA003698 // BGIOSGA023678 // BGIOSGA007417 // BGIOSGA007786 // BGIOSGA026441 // BGIOSGA010162 // BGIOSGA035077 // BGIOS…
GO:0001882	F	nucleoside binding	40	300	4184	30241	0.62	1	// BGIOSGA013188 // BGIOSGA018791 // BGIOSGA018959 // BGIOSGA022186 // BGIOSGA020130 // BGIOSGA001915 // BGIOSGA025697 // BGIOSGA001917 // BGIOSGA030696 // BGIOSGA029792 // BGIOSGA024321 // BGIOSGA035037 // BGIOSGA019025 // BGIOSGA011176 // BGIOSGA015071 // BGIOSGA024825 // BGIOSGA003698 // BGIOSGA023678 // BGIOSGA007417 // BGIOSGA007786 // BGIOSGA026441 // BGIOSGA010162 // BGIOSGA035077 // BGIOS…
GO:0050662	F	coenzyme binding	8	300	510	30241	0.14	1	// BGIOSGA011176 // BGIOSGA000724 // BGIOSGA017775 // BGIOSGA020758 // BGIOSGA010938 // BGIOSGA018625 // BGIOSGA029486 // BGIOSGA027603
GO:0016462	F	pyrophosphatase activity	11	300	1008	30241	0.42	1	// BGIOSGA018959 // BGIOSGA027357 // BGIOSGA015071 // BGIOSGA033586 // BGIOSGA003698 // BGIOSGA018603 // BGIOSGA026441 // BGIOSGA019443 // BGIOSGA002985 // BGIOSGA023678 // BGIOSGA007529
GO:0022857	F	transmembrane transporter activity	12	300	949	30241	0.24	1	// BGIOSGA030707 // BGIOSGA023098 // BGIOSGA018959 // BGIOSGA027357 // BGIOSGA003698 // BGIOSGA009128 // BGIOSGA007822 // BGIOSGA019514 // BGIOSGA023932 // BGIOSGA010649 // BGIOSGA000755 // BGIOSGA019017
GO:0030528	F	transcription regulator activity	8	300	1405	30241	0.97	1	// BGIOSGA007184 // BGIOSGA024429 // BGIOSGA019930 // BGIOSGA016880 // BGIOSGA018623 // BGIOSGA000892 // BGIOSGA026239 // BGIOSGA025645
GO:0005198	F	structural molecule activity	6	300	678	30241	0.67	1	// BGIOSGA025155 // BGIOSGA009123 // BGIOSGA027356 // BGIOSGA012909 // BGIOSGA019352 // BGIOSGA031035
GO:0070011	F	peptidase activity, acting on L-amino acid peptides	10	300	3071	30241	1	1	// BGIOSGA031423 // BGIOSGA031422 // BGIOSGA031421 // BGIOSGA015338 // BGIOSGA022767 // BGIOSGA020167 // BGIOSGA012027 // BGIOSGA003916 // BGIOSGA023678 // BGIOSGA026433
GO:0004672	F	protein kinase activity	19	300	2095	30241	0.69	1	// BGIOSGA013188 // BGIOSGA002003 // BGIOSGA026426 // BGIOSGA019025 // BGIOSGA032261 // BGIOSGA030696 // BGIOSGA007768 // BGIOSGA022186 // BGIOSGA024825 // BGIOSGA020130 // BGIOSGA007417 // BGIOSGA007786 // BGIOSGA024874 // BGIOSGA028168 // BGIOSGA023700 // BGIOSGA002161 // BGIOSGA010162 // BGIOSGA035062 // BGIOSGA024321
GO:0032559	F	adenyl ribonucleotide binding	38	300	3990	30241	0.63	1	// BGIOSGA013188 // BGIOSGA018791 // BGIOSGA018959 // BGIOSGA022186 // BGIOSGA020130 // BGIOSGA001915 // BGIOSGA025697 // BGIOSGA001917 // BGIOSGA030696 // BGIOSGA029792 // BGIOSGA024321 // BGIOSGA035037 // BGIOSGA019025 // BGIOSGA002161 // BGIOSGA015071 // BGIOSGA024825 // BGIOSGA003698 // BGIOSGA023678 // BGIOSGA007417 // BGIOSGA007786 // BGIOSGA026441 // BGIOSGA010162 // BGIOSGA035077 // BGIOS…
GO:0022804	F	active transmembrane transporter activity	7	300	572	30241	0.34	1	// BGIOSGA023098 // BGIOSGA018959 // BGIOSGA027357 // BGIOSGA003698 // BGIOSGA023932 // BGIOSGA010649 // BGIOSGA000755
GO:0030234	F	enzyme regulator activity	6	300	311	30241	0.094	1	// BGIOSGA024602 // BGIOSGA004591 // BGIOSGA026438 // BGIOSGA019356 // BGIOSGA001917 // BGIOSGA024604
GO:0017111	F	nucleoside-triphosphatase activity	11	300	962	30241	0.36	1	// BGIOSGA018959 // BGIOSGA027357 // BGIOSGA015071 // BGIOSGA033586 // BGIOSGA003698 // BGIOSGA018603 // BGIOSGA026441 // BGIOSGA019443 // BGIOSGA002985 // BGIOSGA023678 // BGIOSGA007529
GO:0004386	F	helicase activity	5	300	213	30241	0.065	1	// BGIOSGA026441 // BGIOSGA015071 // BGIOSGA002985 // BGIOSGA019443 // BGIOSGA007529
GO:0003700	F	transcription factor activity	8	300	908	30241	0.68	1	// BGIOSGA007184 // BGIOSGA024429 // BGIOSGA019930 // BGIOSGA016880 // BGIOSGA018623 // BGIOSGA000892 // BGIOSGA026239 // BGIOSGA025645
GO:0048037	F	cofactor binding	10	300	745	30241	0.21	1	// BGIOSGA024358 // BGIOSGA011176 // BGIOSGA020758 // BGIOSGA000724 // BGIOSGA017775 // BGIOSGA018625 // BGIOSGA010938 // BGIOSGA032869 // BGIOSGA029486 // BGIOSGA027603
GO:0005886	C	plasma membrane	24	300	42	30241	1.1e-31	2.6e-29	// BGIOSGA013188 // BGIOSGA025152 // BGIOSGA020130 // BGIOSGA003097 // BGIOSGA019514 // BGIOSGA032548 // BGIOSGA002161 // BGIOSGA007417 // BGIOSGA017775 // BGIOSGA018396 // BGIOSGA026447 // BGIOSGA018489 // BGIOSGA030586 // BGIOSGA031703 // BGIOSGA008289 // BGIOSGA002985 // BGIOSGA001493 // BGIOSGA002551 // BGIOSGA004591 // BGIOSGA002552 // BGIOSGA026437 // BGIOSGA000755 // BGIOSGA007529 // BGIOS…
GO:0009507	C	chloroplast	20	300	45	30241	7e-25	8.3e-23	// BGIOSGA017769 // BGIOSGA019237 // BGIOSGA005518 // BGIOSGA023098 // BGIOSGA026448 // BGIOSGA030064 // BGIOSGA028705 // BGIOSGA007459 // BGIOSGA013626 // BGIOSGA025149 // BGIOSGA025148 // BGIOSGA030063 // BGIOSGA032548 // BGIOSGA034226 // BGIOSGA034193 // BGIOSGA033036 // BGIOSGA032869 // BGIOSGA036841 // BGIOSGA037260 // BGIOSGA026433
GO:0009536	C	plastid	20	300	52	30241	7.3e-24	5.7e-22	// BGIOSGA017769 // BGIOSGA019237 // BGIOSGA005518 // BGIOSGA023098 // BGIOSGA026448 // BGIOSGA030064 // BGIOSGA028705 // BGIOSGA007459 // BGIOSGA013626 // BGIOSGA025149 // BGIOSGA025148 // BGIOSGA030063 // BGIOSGA032548 // BGIOSGA034226 // BGIOSGA034193 // BGIOSGA033036 // BGIOSGA032869 // BGIOSGA036841 // BGIOSGA037260 // BGIOSGA026433
GO:0044444	C	cytoplasmic part	61	300	1307	30241	1.7e-23	9.9e-22	// BGIOSGA013188 // BGIOSGA018791 // BGIOSGA025155 // BGIOSGA025152 // BGIOSGA009123 // BGIOSGA027356 // BGIOSGA027357 // BGIOSGA023835 // BGIOSGA020130 // BGIOSGA033036 // BGIOSGA013626 // BGIOSGA036841 // BGIOSGA032548 // BGIOSGA023678 // BGIOSGA000398 // BGIOSGA005518 // BGIOSGA028590 // BGIOSGA034226 // BGIOSGA028705 // BGIOSGA012909 // BGIOSGA033596 // BGIOSGA007417 // BGIOSGA026448 // BGIOS…
GO:0005737	C	cytoplasm	65	300	1735	30241	3.5e-20	1.6e-18	// BGIOSGA013188 // BGIOSGA018791 // BGIOSGA025155 // BGIOSGA025152 // BGIOSGA018672 // BGIOSGA009123 // BGIOSGA027356 // BGIOSGA027357 // BGIOSGA023835 // BGIOSGA020130 // BGIOSGA033036 // BGIOSGA013626 // BGIOSGA001915 // BGIOSGA032548 // BGIOSGA023678 // BGIOSGA003695 // BGIOSGA000398 // BGIOSGA005518 // BGIOSGA028590 // BGIOSGA034226 // BGIOSGA028705 // BGIOSGA012909 // BGIOSGA033596 // BGIOS…
GO:0005829	C	cytosol	16	300	53	30241	6e-18	2.4e-16	// BGIOSGA018791 // BGIOSGA025155 // BGIOSGA005518 // BGIOSGA004591 // BGIOSGA002161 // BGIOSGA012909 // BGIOSGA007417 // BGIOSGA036057 // BGIOSGA033036 // BGIOSGA020130 // BGIOSGA027603 // BGIOSGA002985 // BGIOSGA006951 // BGIOSGA031035 // BGIOSGA007529 // BGIOSGA026446
GO:0044435	C	plastid part	11	300	17	30241	1.3e-15	3.7e-14	// BGIOSGA017769 // BGIOSGA034226 // BGIOSGA007459 // BGIOSGA025149 // BGIOSGA025148 // BGIOSGA026448 // BGIOSGA037260 // BGIOSGA033036 // BGIOSGA013626 // BGIOSGA036841 // BGIOSGA026433
GO:0044434	C	chloroplast part	11	300	17	30241	1.3e-15	3.7e-14	// BGIOSGA017769 // BGIOSGA034226 // BGIOSGA007459 // BGIOSGA025149 // BGIOSGA025148 // BGIOSGA026448 // BGIOSGA037260 // BGIOSGA033036 // BGIOSGA013626 // BGIOSGA036841 // BGIOSGA026433
GO:0043233	C	organelle lumen	13	300	77	30241	5.1e-12	1.2e-10	// BGIOSGA019022 // BGIOSGA011576 // BGIOSGA019443 // BGIOSGA012909 // BGIOSGA031041 // BGIOSGA021661 // BGIOSGA023678 // BGIOSGA026449 // BGIOSGA037260 // BGIOSGA007529 // BGIOSGA031035 // BGIOSGA024320 // BGIOSGA025645
GO:0070013	C	intracellular organelle lumen	13	300	77	30241	5.1e-12	1.2e-10	// BGIOSGA019022 // BGIOSGA011576 // BGIOSGA019443 // BGIOSGA012909 // BGIOSGA031041 // BGIOSGA021661 // BGIOSGA023678 // BGIOSGA026449 // BGIOSGA037260 // BGIOSGA007529 // BGIOSGA031035 // BGIOSGA024320 // BGIOSGA025645
GO:0031974	C	membrane-enclosed lumen	13	300	86	30241	1.8e-11	3.8e-10	// BGIOSGA019022 // BGIOSGA011576 // BGIOSGA019443 // BGIOSGA012909 // BGIOSGA031041 // BGIOSGA021661 // BGIOSGA023678 // BGIOSGA026449 // BGIOSGA037260 // BGIOSGA007529 // BGIOSGA031035 // BGIOSGA024320 // BGIOSGA025645
GO:0031981	C	nuclear lumen	11	300	59	30241	8.9e-11	1.7e-09	// BGIOSGA019022 // BGIOSGA011576 // BGIOSGA019443 // BGIOSGA012909 // BGIOSGA031041 // BGIOSGA021661 // BGIOSGA026449 // BGIOSGA007529 // BGIOSGA031035 // BGIOSGA024320 // BGIOSGA025645
GO:0016020	C	membrane	66	300	2907	30241	2e-10	3.7e-09	// BGIOSGA013188 // BGIOSGA025152 // BGIOSGA018959 // BGIOSGA027357 // BGIOSGA009128 // BGIOSGA022543 // BGIOSGA003097 // BGIOSGA009099 // BGIOSGA019514 // BGIOSGA013626 // BGIOSGA032548 // BGIOSGA024320 // BGIOSGA018489 // BGIOSGA028590 // BGIOSGA034226 // BGIOSGA011176 // BGIOSGA012909 // BGIOSGA003698 // BGIOSGA023376 // BGIOSGA014126 // BGIOSGA007417 // BGIOSGA028607 // BGIOSGA007822 // BGIOS…
GO:0043231	C	intracellular membrane-bounded organelle	73	300	3438	30241	3.3e-10	5.6e-09	// BGIOSGA013188 // BGIOSGA009125 // BGIOSGA025155 // BGIOSGA028876 // BGIOSGA018672 // BGIOSGA030183 // BGIOSGA027357 // BGIOSGA032548 // BGIOSGA023835 // BGIOSGA020130 // BGIOSGA033036 // BGIOSGA013626 // BGIOSGA019443 // BGIOSGA036841 // BGIOSGA031041 // BGIOSGA023678 // BGIOSGA024320 // BGIOSGA016546 // BGIOSGA019022 // BGIOSGA022009 // BGIOSGA028590 // BGIOSGA034226 // BGIOSGA028705 // BGIOS…
GO:0043227	C	membrane-bounded organelle	73	300	3457	30241	4.2e-10	6.6e-09	// BGIOSGA013188 // BGIOSGA009125 // BGIOSGA025155 // BGIOSGA028876 // BGIOSGA018672 // BGIOSGA030183 // BGIOSGA027357 // BGIOSGA032548 // BGIOSGA023835 // BGIOSGA020130 // BGIOSGA033036 // BGIOSGA013626 // BGIOSGA019443 // BGIOSGA036841 // BGIOSGA031041 // BGIOSGA023678 // BGIOSGA024320 // BGIOSGA016546 // BGIOSGA019022 // BGIOSGA022009 // BGIOSGA028590 // BGIOSGA034226 // BGIOSGA028705 // BGIOS…
GO:0005773	C	vacuole	7	300	15	30241	1.2e-09	1.8e-08	// BGIOSGA004591 // BGIOSGA012909 // BGIOSGA020130 // BGIOSGA017775 // BGIOSGA033596 // BGIOSGA000755 // BGIOSGA000663
GO:0044428	C	nuclear part	12	300	138	30241	3.3e-08	4.6e-07	// BGIOSGA019022 // BGIOSGA011576 // BGIOSGA024359 // BGIOSGA019443 // BGIOSGA012909 // BGIOSGA031041 // BGIOSGA021661 // BGIOSGA026449 // BGIOSGA007529 // BGIOSGA031035 // BGIOSGA024320 // BGIOSGA025645
GO:0043229	C	intracellular organelle	78	300	4284	30241	6.2e-08	7.7e-07	// BGIOSGA013188 // BGIOSGA009125 // BGIOSGA025155 // BGIOSGA028876 // BGIOSGA018672 // BGIOSGA009123 // BGIOSGA027356 // BGIOSGA027357 // BGIOSGA032548 // BGIOSGA023835 // BGIOSGA020130 // BGIOSGA033036 // BGIOSGA013626 // BGIOSGA019443 // BGIOSGA025152 // BGIOSGA031041 // BGIOSGA023678 // BGIOSGA024320 // BGIOSGA003695 // BGIOSGA016546 // BGIOSGA019022 // BGIOSGA022009 // BGIOSGA028590 // BGIOS…
GO:0043226	C	organelle	78	300	4284	30241	6.2e-08	7.7e-07	// BGIOSGA013188 // BGIOSGA009125 // BGIOSGA025155 // BGIOSGA028876 // BGIOSGA018672 // BGIOSGA009123 // BGIOSGA027356 // BGIOSGA027357 // BGIOSGA032548 // BGIOSGA023835 // BGIOSGA020130 // BGIOSGA033036 // BGIOSGA013626 // BGIOSGA019443 // BGIOSGA025152 // BGIOSGA031041 // BGIOSGA023678 // BGIOSGA024320 // BGIOSGA003695 // BGIOSGA016546 // BGIOSGA019022 // BGIOSGA022009 // BGIOSGA028590 // BGIOS…
GO:0005576	C	extracellular region	15	300	250	30241	6.8e-08	8e-07	// BGIOSGA031423 // BGIOSGA031318 // BGIOSGA031421 // BGIOSGA017769 // BGIOSGA034202 // BGIOSGA031422 // BGIOSGA006449 // BGIOSGA004707 // BGIOSGA008238 // BGIOSGA033596 // BGIOSGA013115 // BGIOSGA037260 // BGIOSGA004381 // BGIOSGA032548 // BGIOSGA024604
GO:0044424	C	intracellular part	89	300	5186	30241	7.7e-08	8.6e-07	// BGIOSGA013188 // BGIOSGA028876 // BGIOSGA016546 // BGIOSGA019022 // BGIOSGA028705 // BGIOSGA024619 // BGIOSGA026239 // BGIOSGA030252 // BGIOSGA012764 // BGIOSGA020142 // BGIOSGA019237 // BGIOSGA004591 // BGIOSGA030064 // BGIOSGA030063 // BGIOSGA036057 // BGIOSGA032869 // BGIOSGA007529 // BGIOSGA026433 // BGIOSGA027356 // BGIOSGA027357 // BGIOSGA036841 // BGIOSGA023678 // BGIOSGA024320 // BGIOS…
GO:0044464	C	cell part	127	300	8636	30241	2.8e-07	2.8e-06	// BGIOSGA013188 // BGIOSGA028876 // BGIOSGA016546 // BGIOSGA019022 // BGIOSGA028705 // BGIOSGA015071 // BGIOSGA024619 // BGIOSGA010029 // BGIOSGA026239 // BGIOSGA030707 // BGIOSGA032261 // BGIOSGA030252 // BGIOSGA012765 // BGIOSGA012764 // BGIOSGA031703 // BGIOSGA020142 // BGIOSGA025683 // BGIOSGA001493 // BGIOSGA019237 // BGIOSGA004591 // BGIOSGA030064 // BGIOSGA030063 // BGIOSGA036057 // BGIOS…
GO:0005623	C	cell	127	300	8636	30241	2.8e-07	2.8e-06	// BGIOSGA013188 // BGIOSGA028876 // BGIOSGA016546 // BGIOSGA019022 // BGIOSGA028705 // BGIOSGA015071 // BGIOSGA024619 // BGIOSGA010029 // BGIOSGA026239 // BGIOSGA030707 // BGIOSGA032261 // BGIOSGA030252 // BGIOSGA012765 // BGIOSGA012764 // BGIOSGA031703 // BGIOSGA020142 // BGIOSGA025683 // BGIOSGA001493 // BGIOSGA019237 // BGIOSGA004591 // BGIOSGA030064 // BGIOSGA030063 // BGIOSGA036057 // BGIOS…
GO:0009570	C	chloroplast stroma	5	300	14	30241	9.2e-07	8.7e-06	// BGIOSGA036841 // BGIOSGA037260 // BGIOSGA033036 // BGIOSGA017769 // BGIOSGA026433
GO:0009532	C	plastid stroma	5	300	14	30241	9.2e-07	8.7e-06	// BGIOSGA036841 // BGIOSGA037260 // BGIOSGA033036 // BGIOSGA017769 // BGIOSGA026433
GO:0031090	C	organelle membrane	13	300	239	30241	1.5e-06	1.3e-05	// BGIOSGA004591 // BGIOSGA034226 // BGIOSGA027357 // BGIOSGA007459 // BGIOSGA025149 // BGIOSGA025148 // BGIOSGA036057 // BGIOSGA023932 // BGIOSGA012743 // BGIOSGA037260 // BGIOSGA007822 // BGIOSGA013626 // BGIOSGA015227
GO:0042651	C	thylakoid membrane	5	300	19	30241	3.2e-06	2.8e-05	// BGIOSGA034226 // BGIOSGA037260 // BGIOSGA025149 // BGIOSGA025148 // BGIOSGA013626
GO:0005783	C	endoplasmic reticulum	9	300	120	30241	5.5e-06	4.7e-05	// BGIOSGA015068 // BGIOSGA030586 // BGIOSGA035168 // BGIOSGA012764 // BGIOSGA026448 // BGIOSGA015227 // BGIOSGA030326 // BGIOSGA018396 // BGIOSGA007459
GO:0005622	C	intracellular	93	300	6088	30241	6.4e-06	5.2e-05	// BGIOSGA013188 // BGIOSGA028876 // BGIOSGA016546 // BGIOSGA019022 // BGIOSGA028705 // BGIOSGA015071 // BGIOSGA024619 // BGIOSGA026239 // BGIOSGA030252 // BGIOSGA012764 // BGIOSGA020142 // BGIOSGA019237 // BGIOSGA004591 // BGIOSGA030064 // BGIOSGA030063 // BGIOSGA036057 // BGIOSGA032869 // BGIOSGA007529 // BGIOSGA026433 // BGIOSGA027356 // BGIOSGA027357 // BGIOSGA036841 // BGIOSGA023678 // BGIOS…
GO:0005618	C	cell wall	8	300	96	30241	9e-06	7.1e-05	// BGIOSGA004591 // BGIOSGA006449 // BGIOSGA004707 // BGIOSGA033596 // BGIOSGA037260 // BGIOSGA026438 // BGIOSGA012909 // BGIOSGA007529
GO:0044425	C	membrane part	32	300	1373	30241	9.7e-06	7.4e-05	// BGIOSGA025152 // BGIOSGA018959 // BGIOSGA027357 // BGIOSGA003097 // BGIOSGA019514 // BGIOSGA023376 // BGIOSGA023098 // BGIOSGA011176 // BGIOSGA003698 // BGIOSGA028607 // BGIOSGA007822 // BGIOSGA007786 // BGIOSGA023932 // BGIOSGA018396 // BGIOSGA010649 // BGIOSGA026447 // BGIOSGA030707 // BGIOSGA032261 // BGIOSGA007768 // BGIOSGA007459 // BGIOSGA025149 // BGIOSGA031703 // BGIOSGA025148 // BGIOS…
GO:0031224	C	intrinsic to membrane	26	300	1031	30241	1.9e-05	0.00014	// BGIOSGA018959 // BGIOSGA003097 // BGIOSGA019514 // BGIOSGA023376 // BGIOSGA023098 // BGIOSGA011176 // BGIOSGA003698 // BGIOSGA028607 // BGIOSGA007822 // BGIOSGA007786 // BGIOSGA023932 // BGIOSGA018396 // BGIOSGA019017 // BGIOSGA026447 // BGIOSGA030707 // BGIOSGA032261 // BGIOSGA007768 // BGIOSGA007459 // BGIOSGA031703 // BGIOSGA035307 // BGIOSGA002986 // BGIOSGA025683 // BGIOSGA028590 // BGIOS…
GO:0044422	C	organelle part	36	300	1710	30241	2.3e-05	0.00016	// BGIOSGA025155 // BGIOSGA025152 // BGIOSGA027357 // BGIOSGA033036 // BGIOSGA013626 // BGIOSGA019443 // BGIOSGA036841 // BGIOSGA023678 // BGIOSGA024320 // BGIOSGA003695 // BGIOSGA007417 // BGIOSGA019022 // BGIOSGA022009 // BGIOSGA011576 // BGIOSGA034226 // BGIOSGA012909 // BGIOSGA021661 // BGIOSGA026449 // BGIOSGA026448 // BGIOSGA007822 // BGIOSGA023932 // BGIOSGA025645 // BGIOSGA024359 // BGIOS…
GO:0044446	C	intracellular organelle part	36	300	1710	30241	2.3e-05	0.00016	// BGIOSGA025155 // BGIOSGA025152 // BGIOSGA027357 // BGIOSGA033036 // BGIOSGA013626 // BGIOSGA019443 // BGIOSGA036841 // BGIOSGA023678 // BGIOSGA024320 // BGIOSGA003695 // BGIOSGA007417 // BGIOSGA019022 // BGIOSGA022009 // BGIOSGA011576 // BGIOSGA034226 // BGIOSGA012909 // BGIOSGA021661 // BGIOSGA026449 // BGIOSGA026448 // BGIOSGA007822 // BGIOSGA023932 // BGIOSGA025645 // BGIOSGA024359 // BGIOS…
GO:0005654	C	nucleoplasm	6	300	56	30241	3.3e-05	0.00022	// BGIOSGA019022 // BGIOSGA031041 // BGIOSGA019443 // BGIOSGA021661 // BGIOSGA026449 // BGIOSGA024320
GO:0044451	C	nucleoplasm part	6	300	56	30241	3.3e-05	0.00022	// BGIOSGA019022 // BGIOSGA031041 // BGIOSGA019443 // BGIOSGA021661 // BGIOSGA026449 // BGIOSGA024320
GO:0030312	C	external encapsulating structure	8	300	117	30241	3.4e-05	0.00022	// BGIOSGA004591 // BGIOSGA006449 // BGIOSGA004707 // BGIOSGA033596 // BGIOSGA037260 // BGIOSGA026438 // BGIOSGA012909 // BGIOSGA007529
GO:0016021	C	integral to membrane	25	300	1015	30241	4e-05	0.00025	// BGIOSGA018959 // BGIOSGA003097 // BGIOSGA019514 // BGIOSGA023376 // BGIOSGA023098 // BGIOSGA011176 // BGIOSGA003698 // BGIOSGA028607 // BGIOSGA007822 // BGIOSGA007786 // BGIOSGA023932 // BGIOSGA018396 // BGIOSGA019017 // BGIOSGA026447 // BGIOSGA030707 // BGIOSGA032261 // BGIOSGA007768 // BGIOSGA031703 // BGIOSGA035307 // BGIOSGA002986 // BGIOSGA025683 // BGIOSGA028590 // BGIOSGA010649 // BGIOS…
GO:0031967	C	organelle envelope	9	300	163	30241	5.5e-05	0.00033	// BGIOSGA017769 // BGIOSGA034226 // BGIOSGA027357 // BGIOSGA007459 // BGIOSGA026448 // BGIOSGA012743 // BGIOSGA037260 // BGIOSGA007822 // BGIOSGA023932
GO:0031975	C	envelope	9	300	184	30241	0.00013	0.00078	// BGIOSGA017769 // BGIOSGA034226 // BGIOSGA027357 // BGIOSGA007459 // BGIOSGA026448 // BGIOSGA012743 // BGIOSGA037260 // BGIOSGA007822 // BGIOSGA023932
GO:0044436	C	thylakoid part	5	300	53	30241	0.00026	0.0015	// BGIOSGA034226 // BGIOSGA037260 // BGIOSGA025149 // BGIOSGA025148 // BGIOSGA013626
GO:0005739	C	mitochondrion	8	300	163	30241	0.0003	0.0017	// BGIOSGA000398 // BGIOSGA019237 // BGIOSGA005518 // BGIOSGA027357 // BGIOSGA012743 // BGIOSGA007822 // BGIOSGA023932 // BGIOSGA023678
GO:0043234	C	protein complex	21	300	1124	30241	0.0048	0.027	// BGIOSGA003695 // BGIOSGA007417 // BGIOSGA019022 // BGIOSGA025152 // BGIOSGA018489 // BGIOSGA024359 // BGIOSGA031041 // BGIOSGA007419 // BGIOSGA025149 // BGIOSGA025148 // BGIOSGA021661 // BGIOSGA026449 // BGIOSGA023932 // BGIOSGA012743 // BGIOSGA024619 // BGIOSGA001493 // BGIOSGA025385 // BGIOSGA013626 // BGIOSGA027357 // BGIOSGA019443 // BGIOSGA024320
GO:0034357	C	photosynthetic membrane	5	300	111	30241	0.0058	0.031	// BGIOSGA034226 // BGIOSGA037260 // BGIOSGA025149 // BGIOSGA025148 // BGIOSGA013626
GO:0009579	C	thylakoid	5	300	124	30241	0.0091	0.048	// BGIOSGA034226 // BGIOSGA037260 // BGIOSGA025149 // BGIOSGA025148 // BGIOSGA013626
GO:0032991	C	macromolecular complex	29	300	1871	30241	0.013	0.065	// BGIOSGA025155 // BGIOSGA025152 // BGIOSGA009123 // BGIOSGA027356 // BGIOSGA027357 // BGIOSGA013626 // BGIOSGA019443 // BGIOSGA024320 // BGIOSGA003695 // BGIOSGA026449 // BGIOSGA019022 // BGIOSGA022009 // BGIOSGA012909 // BGIOSGA021661 // BGIOSGA007417 // BGIOSGA024619 // BGIOSGA023932 // BGIOSGA007419 // BGIOSGA018489 // BGIOSGA024359 // BGIOSGA025149 // BGIOSGA031041 // BGIOSGA025148 // BGIOS…
GO:0044429	C	mitochondrial part	5	300	140	30241	0.014	0.073	// BGIOSGA023932 // BGIOSGA027357 // BGIOSGA012743 // BGIOSGA007822 // BGIOSGA023678
GO:0043228	C	non-membrane-bounded organelle	17	300	1794	30241	0.61	1	// BGIOSGA003695 // BGIOSGA011576 // BGIOSGA025155 // BGIOSGA022009 // BGIOSGA024359 // BGIOSGA009123 // BGIOSGA027356 // BGIOSGA012909 // BGIOSGA017769 // BGIOSGA019443 // BGIOSGA019352 // BGIOSGA007417 // BGIOSGA037260 // BGIOSGA025152 // BGIOSGA031035 // BGIOSGA007529 // BGIOSGA025645
GO:0030529	C	ribonucleoprotein complex	7	300	680	30241	0.51	1	// BGIOSGA025155 // BGIOSGA009123 // BGIOSGA027356 // BGIOSGA012909 // BGIOSGA019352 // BGIOSGA037260 // BGIOSGA031035
GO:0043232	C	intracellular non-membrane-bounded organelle	17	300	1794	30241	0.61	1	// BGIOSGA003695 // BGIOSGA011576 // BGIOSGA025155 // BGIOSGA022009 // BGIOSGA024359 // BGIOSGA009123 // BGIOSGA027356 // BGIOSGA012909 // BGIOSGA017769 // BGIOSGA019443 // BGIOSGA019352 // BGIOSGA007417 // BGIOSGA037260 // BGIOSGA025152 // BGIOSGA031035 // BGIOSGA007529 // BGIOSGA025645
GO:0005840	C	ribosome	7	300	586	30241	0.37	1	// BGIOSGA025155 // BGIOSGA009123 // BGIOSGA027356 // BGIOSGA012909 // BGIOSGA019352 // BGIOSGA037260 // BGIOSGA031035
GO:0005634	C	nucleus	33	300	2990	30241	0.29	1	// BGIOSGA009125 // BGIOSGA025155 // BGIOSGA028876 // BGIOSGA018672 // BGIOSGA030183 // BGIOSGA025645 // BGIOSGA020130 // BGIOSGA019443 // BGIOSGA024320 // BGIOSGA016546 // BGIOSGA019022 // BGIOSGA022009 // BGIOSGA011576 // BGIOSGA028705 // BGIOSGA012909 // BGIOSGA021661 // BGIOSGA007417 // BGIOSGA026449 // BGIOSGA026239 // BGIOSGA024429 // BGIOSGA024359 // BGIOSGA000398 // BGIOSGA001046 // BGIOS…
