# Supplementary material for: An epigenetic pathway in rice connects genetic variation to anaerobic germination and seedling establishment
Source: Plant Physiol. 2021 Feb 26;186(2):1042–59. doi: 10.1093/plphys/kiab100 (PMC8195528; doi:10.1093/plphys/kiab100)
Supplement: kiab100_Supplementary_Data [file kiab100_supplementary_data.zip › pp.01259.2020-s08.xlsx]

## Sheet: DML.annotated.w.tss
Supplemental Table 6. Significantly differentially methylated loci using CpG methylation events. Methylation quality control data can be found in the QC tab.
Supplemental Table 7. Metabolic pathway analysis (gramene.org) of the 395 differentially methylated loci.	start	end	width	strand	pvalue	qvalue	meth.diff	dist.to.feature	feature.name	feature.name2	feature.strand	feature.name3	meth.diff4
1	16883105	16883105	1	*	0.000947257	0.0496178	-25.6649	-45470	Os01t0495200	0	+	Os01g0495200	-25.6649
1	8530240	8530240	1	*	0.000879918	0.0465452	29.697	-4525	Os01t0255700	0	-	Os01g0255700	29.697
1	34935778	34935778	1	*	0.000816789	0.0439097	-30.6122	-5670	Os01t0819500	1	+	Os01g0819500	-30.6122
1	15497200	15497200	1	*	0.000797617	0.0431494	35.8442	-5997	Os01t0375500	0	+	Os01g0375500	35.8442
1	16346949	16346949	1	*	0.000610688	0.0344261	26.6667	2521	Os01t0388200	1	-	Os01g0388200	26.6667
1	16853763	16853763	1	*	0.00060083	0.033915	30.2778	-74812	Os01t0495200	0	+	Os01g0495200	30.2778
1	40096455	40096455	1	*	0.000447051	0.0260929	25.9259	313	Os01t0919150	0	-	Os01g0919150	25.9259
1	16911794	16911794	1	*	0.00029303	0.0182982	33.2653	-16781	Os01t0495200	0	+	Os01g0495200	33.2653
1	29898880	29898880	1	*	0.000290995	0.0181977	-32.1429	4852	Os01t0717700	1	+	Os01g0717700	-32.1429
1	27816364	27816364	1	*	0.000257042	0.0162881	38.6081	-10610	Os01t0676800	1	+	Os01g0676800	38.6081
1	16911795	16911795	1	*	0.000248267	0.0158491	32.1182	-16780	Os01t0495200	0	+	Os01g0495200	32.1182
1	20623327	20623327	1	*	0.000207794	0.013527	33.3333	-5261	Os01t0550600	0	+	Os01g0550600	33.3333
1	37992084	37992084	1	*	0.000192644	0.0126173	28.5714	-339	Os01t0875400	1	-	Os01g0875400	28.5714
1	34935793	34935793	1	*	0.00018596	0.0122356	-37.8143	-5655	Os01t0819500	1	+	Os01g0819500	-37.8143
1	16346937	16346937	1	*	0.000169775	0.011257	31.0345	2533	Os01t0388200	1	-	Os01g0388200	31.0345
1	40096449	40096449	1	*	0.000123691	0.00842268	30.7692	319	Os01t0919150	0	-	Os01g0919150	30.7692
1	21407059	21407059	1	*	0.000105548	0.00725634	46.4646	-7964	Os01t0563000	1	+	Os01g0563000	46.4646
1	33221812	33221812	1	*	0.00010365	0.00714878	-33.3333	-248	Os01t0784000	1	-	Os01g0784000	-33.3333
1	23721826	23721826	1	*	8.72e-05	0.00610145	45.9052	-5938	Os01t0602800	1	+	Os01g0602800	45.9052
1	37014137	37014137	1	*	7.26e-05	0.00518584	-37.037	-621	Os01t0856600	1	-	Os01g0856600	-37.037
1	21844466	21844466	1	*	7.13e-05	0.00512121	-37.5	-5120	Os01t0568400	0	-	Os01g0568400	-37.5
1	27813324	27813324	1	*	6.68e-05	0.00483327	44.0341	11881	Os01t0676200	2	+	Os01g0676200	44.0341
1	16849813	16849813	1	*	6.35e-05	0.00466114	31.9608	-78762	Os01t0495200	0	+	Os01g0495200	31.9608
1	22413373	22413373	1	*	5.83e-05	0.004308	53.1852	-14463	Os01t0579600	1	+	Os01g0579600	53.1852
1	40096414	40096414	1	*	3.19e-05	0.00250406	33.3333	354	Os01t0919150	0	-	Os01g0919150	33.3333
1	8528719	8528719	1	*	2.81e-05	0.00223128	-38.9156	-3004	Os01t0255700	0	-	Os01g0255700	-38.9156
1	21392525	21392525	1	*	2.61e-05	0.0020781	40	1126	Os01t0562600	1	-	Os01g0562600	40
1	9605504	9605504	1	*	2.44e-05	0.00195137	40	13569	Os01t0275200	0	-	Os01g0275200	40
1	20302304	20302304	1	*	1.98e-05	0.00161857	51.861	164	Os01t0546400	1	-	Os01g0546400	51.861
1	34936009	34936009	1	*	1.9e-05	0.00156381	-28.8889	-5439	Os01t0819500	1	+	Os01g0819500	-28.8889
1	22426973	22426973	1	*	1.8e-05	0.00148449	-44	-863	Os01t0579600	1	+	Os01g0579600	-44
1	12202000	12202000	1	*	1.7e-05	0.00142302	40.625	2079	Os01t0320400	1	-	Os01g0320400	40.625
1	33261151	33261151	1	*	1.47e-05	0.00123966	53.7634	-3216	Os01t0784800	1	+	Os01g0784800	53.7634
1	41087449	41087449	1	*	1.13e-05	0.00098747	48.0415	-338	Os01t0936000	0	+	Os01g0936000	48.0415
1	32399534	32399534	1	*	1.09e-05	0.000962638	51.4479	-8749	Os01t0768600	1	+	Os01g0768600	51.4479
1	10064836	10064836	1	*	5.21e-06	0.000489678	36.5854	-9642	Os01t0282251	1	+	Os01g0282251	36.5854
1	16933719	16933719	1	*	4.64e-06	0.000441236	51.5152	5146	Os01t0495200	0	+	Os01g0495200	51.5152
1	8465712	8465712	1	*	4.37e-06	0.000418351	-41.5027	3648	Os01t0254800	1	-	Os01g0254800	-41.5027
1	8530241	8530241	1	*	2.68e-06	0.000269964	35.0877	-4526	Os01t0255700	0	-	Os01g0255700	35.0877
1	27816344	27816344	1	*	1.76e-06	0.0001837	56.25	-10630	Os01t0676800	1	+	Os01g0676800	56.25
1	18203749	18203749	1	*	1.52e-06	0.00015976	-40.625	-1429	Os01t0514700	1	+	Os01g0514700	-40.625
1	33221810	33221810	1	*	1.01e-06	0.00011209	-56.6667	-246	Os01t0784000	1	-	Os01g0784000	-56.6667
1	16931669	16931669	1	*	7.86e-07	9.04e-05	50.2439	3096	Os01t0495200	0	+	Os01g0495200	50.2439
1	16883164	16883164	1	*	2.98e-07	3.77e-05	45.0429	-45411	Os01t0495200	0	+	Os01g0495200	45.0429
1	30834390	30834390	1	*	2.73e-07	3.49e-05	55.1724	-1206	Os01t0738600	3	+	Os01g0738600	55.1724
1	8493927	8493927	1	*	2.49e-07	3.22e-05	-26.9231	3346	Os01t0255100	1	+	Os01g0255100	-26.9231
1	14567050	14567050	1	*	2.11e-07	2.76e-05	-59.4566	14144	Os01t0359400	3	-	Os01g0359400	-59.4566
1	30771785	30771785	1	*	1.44e-07	1.96e-05	-62.9808	-515	Os01t0737700	0	+	Os01g0737700	-62.9808
1	40929585	40929585	1	*	1.38e-07	1.89e-05	58.0645	-1252	Os01t0933075	1	-	Os01g0933075	58.0645
1	15511268	15511268	1	*	7.06e-08	1.03e-05	62.0536	8073	Os01t0375500	0	+	Os01g0375500	62.0536
1	15511272	15511272	1	*	5.1e-08	7.76e-06	64.9038	8077	Os01t0375500	0	+	Os01g0375500	64.9038
1	21392520	21392520	1	*	4.72e-08	7.29e-06	59.2593	1131	Os01t0562600	1	-	Os01g0562600	59.2593
1	39303528	39303528	1	*	3.76e-08	5.97e-06	59.2118	-3692	Os01t0902300	2	-	Os01g0902300	59.2118
1	40929573	40929573	1	*	3.38e-08	5.39e-06	56.6667	-1240	Os01t0933075	1	-	Os01g0933075	56.6667
1	5662570	5662570	1	*	9.16e-09	1.61e-06	-71.798	3263	Os01t0202800	0	-	Os01g0202800	-71.798
1	16883165	16883165	1	*	7.34e-09	1.3e-06	57.041	-45410	Os01t0495200	0	+	Os01g0495200	57.041
1	5662552	5662552	1	*	4.57e-09	8.44e-07	-63.6364	3281	Os01t0202800	0	-	Os01g0202800	-63.6364
1	27816349	27816349	1	*	4.44e-09	8.24e-07	64.1414	-10625	Os01t0676800	1	+	Os01g0676800	64.1414
1	248080	248080	1	*	1.83e-09	3.61e-07	53.2828	6401	Os01t0104500	1	+	Os01g0104500	53.2828
1	2085495	2085495	1	*	1.74e-09	3.52e-07	63.3333	654	Os01t0139200	3	-	Os01g0139200	63.3333
1	39165114	39165114	1	*	4.92e-10	1.12e-07	-67.7419	2380	Os01t0900200	1	+	Os01g0900200	-67.7419
1	6045332	6045332	1	*	4.27e-10	9.79e-08	-72.7273	-6311	Os01t0211000	0	-	Os01g0211000	-72.7273
1	27813147	27813147	1	*	3.14e-10	7.43e-08	-62.3249	11704	Os01t0676200	2	+	Os01g0676200	-62.3249
1	9448706	9448706	1	*	2.13e-10	5.26e-08	73.4409	1653	Os01t0273150	0	+	Os01g0273150	73.4409
1	27087948	27087948	1	*	8.22e-11	2.18e-08	73.5294	3638	Os01t0663400	2	-	Os01g0663400	73.5294
1	1108288	1108288	1	*	5.76e-11	1.56e-08	-81.8783	4507	Os01t0119500	1	+	Os01g0119500	-81.8783
1	4070055	4070055	1	*	8.66e-12	2.65e-09	-77.4194	277	Os01t0178400	1	-	Os01g0178400	-77.4194
1	13960051	13960051	1	*	6.67e-12	2.15e-09	-81.4815	2538	Os01t0350000	1	+	Os01g0350000	-81.4815
1	38841020	38841020	1	*	2.53e-12	8.95e-10	68.8889	-910	Os01t0893300	1	+	Os01g0893300	68.8889
1	18743530	18743530	1	*	2.47e-12	8.83e-10	74.1935	-5756	Os01t0524400	1	+	Os01g0524400	74.1935
1	31970104	31970104	1	*	4.25e-13	1.74e-10	86.6667	809	Os01t0759700	2	+	Os01g0759700	86.6667
1	21161436	21161436	1	*	1.84e-13	8.16e-11	88.8889	2718	Os01t0558850	0	+	Os01g0558850	88.8889
1	32441045	32441045	1	*	2.73e-14	1.5e-11	89.2857	-1955	Os01t0769100	1	+	Os01g0769100	89.2857
1	1048059	1048059	1	*	1.67e-14	9.82e-12	89.5623	159	Os01t0118300	2	+	Os01g0118300	89.5623
1	37191919	37191919	1	*	5.81e-15	3.96e-12	87.9507	-3632	Os01t0859500	1	-	Os01g0859500	87.9507
1	37191929	37191929	1	*	5e-15	3.52e-12	87.8676	-3642	Os01t0859500	1	-	Os01g0859500	87.8676
1	27746328	27746328	1	*	2.75e-15	2.07e-12	91.4286	1560	Os01t0675100	1	-	Os01g0675100	91.4286
1	26468888	26468888	1	*	2.08e-16	2.35e-13	-95.8333	-2938	Os01t0653800	1	-	Os01g0653800	-95.8333
1	38234798	38234798	1	*	1.44e-16	1.85e-13	90.625	2431	Os01t0881000	0	-	Os01g0881000	90.625
1	8750630	8750630	1	*	9.71e-18	1.81e-14	93.9394	3507	Os01t0260500	1	+	Os01g0260500	93.9394
1	8750670	8750670	1	*	2.08e-18	4.7e-15	90.9091	3547	Os01t0260500	1	+	Os01g0260500	90.9091
1	8750700	8750700	1	*	1.02e-19	3.06e-16	88.8889	3577	Os01t0260500	1	+	Os01g0260500	88.8889
2	11966851	11966851	1	*	0.000795219	0.043074	29.3074	1886	Os02t0305950	0	-	Os02g0305950	29.3074
2	22870414	22870414	1	*	0.000791277	0.0429147	44.6429	4391	Os02t0591500	1	+	Os02g0591500	44.6429
2	11105311	11105311	1	*	0.000629867	0.0354607	34.0889	-10867	Os02t0292600	1	+	Os02g0292600	34.0889
2	30506569	30506569	1	*	0.000454515	0.0264566	29.5753	6334	Os02t0731900	1	+	Os02g0731900	29.5753
2	10724325	10724325	1	*	0.000235211	0.0150829	-41.9872	5314	Os02t0285700	1	-	Os02g0285700	-41.9872
2	13717776	13717776	1	*	6.54e-05	0.00475527	36.3745	-41475	Os02t0433600	1	+	Os02g0433600	36.3745
2	3283716	3283716	1	*	5.13e-05	0.00386903	49.4505	-1160	Os02t0161050	1	+	Os02g0161050	49.4505
2	8116085	8116085	1	*	3.85e-05	0.00295846	33.3333	863	Os02t0244100	1	+	Os02g0244100	33.3333
2	25781540	25781540	1	*	3.63e-05	0.00281421	51.3333	-1105	Os02t0642050	0	-	Os02g0642050	51.3333
2	13717777	13717777	1	*	3.25e-05	0.00254288	38.1765	-41474	Os02t0433600	1	+	Os02g0433600	38.1765
2	11969902	11969902	1	*	3.21e-05	0.00251779	48.3288	-711	Os02t0306100	0	+	Os02g0306100	48.3288
2	25812487	25812487	1	*	2.96e-05	0.0023374	52.2487	1073	Os02t0642600	1	-	Os02g0642600	52.2487
2	13704511	13704511	1	*	6.6e-06	0.000611359	40.0314	-54740	Os02t0433600	1	+	Os02g0433600	40.0314
2	20526159	20526159	1	*	3.23e-06	0.00031817	44.3452	-3909	Os02t0547300	0	+	Os02g0547300	44.3452
2	1340916	1340916	1	*	1.54e-06	0.000161982	58.963	-2366	Os02t0125600	0	+	Os02g0125600	58.963
2	11970031	11970031	1	*	1.38e-06	0.000147527	45.3488	-582	Os02t0306100	0	+	Os02g0306100	45.3488
2	30506585	30506585	1	*	1.24e-06	0.00013385	51.6028	6350	Os02t0731900	1	+	Os02g0731900	51.6028
2	13696560	13696560	1	*	1.02e-06	0.000112779	38.2576	-62691	Os02t0433600	1	+	Os02g0433600	38.2576
2	18685962	18685962	1	*	7.48e-07	8.65e-05	-48.2759	-19741	Os02t0517300	1	+	Os02g0517300	-48.2759
2	20526968	20526968	1	*	5.4e-07	6.38e-05	53.7869	-3100	Os02t0547300	0	+	Os02g0547300	53.7869
2	24644943	24644943	1	*	5.31e-07	6.31e-05	57.9186	-2389	Os02t0619801	1	+	Os02g0619801	57.9186
2	34218513	34218513	1	*	2.47e-07	3.21e-05	-58.4135	-1122	Os02t0802650	1	+	Os02g0802650	-58.4135
2	10062263	10062263	1	*	1.63e-07	2.2e-05	63.8655	7930	Os02t0274700	1	+	Os02g0274700	63.8655
2	6256778	6256778	1	*	5.79e-08	8.65e-06	-64.6667	-406	Os02t0211900	0	-	Os02g0211900	-64.6667
2	8116080	8116080	1	*	3.87e-08	6.13e-06	61.2554	858	Os02t0244100	1	+	Os02g0244100	61.2554
2	7116516	7116516	1	*	3.2e-08	5.12e-06	64.2857	-394	Os02t0226801	0	-	Os02g0226801	64.2857
2	10894357	10894357	1	*	2.74e-08	4.42e-06	57.6923	3613	Os02t0288600	1	-	Os02g0288600	57.6923
2	9055730	9055730	1	*	9.53e-09	1.66e-06	65.7397	660	Os02t0260400	1	-	Os02g0260400	65.7397
2	26241771	26241771	1	*	5.19e-09	9.51e-07	56.25	1540	Os02t0650900	1	+	Os02g0650900	56.25
2	26241776	26241776	1	*	3.77e-09	7.13e-07	56.25	1545	Os02t0650900	1	+	Os02g0650900	56.25
2	27801844	27801844	1	*	1.77e-09	3.56e-07	-62.069	3788	Os02t0681100	1	-	Os02g0681100	-62.069
2	11105366	11105366	1	*	1.14e-09	2.37e-07	68.9655	-10812	Os02t0292600	1	+	Os02g0292600	68.9655
2	11969947	11969947	1	*	1e-09	2.1e-07	75.2463	-666	Os02t0306100	0	+	Os02g0306100	75.2463
2	33763027	33763027	1	*	5.84e-10	1.29e-07	72.6934	-375	Os02t0794400	1	-	Os02g0794400	72.6934
2	26241780	26241780	1	*	1.99e-10	4.94e-08	68.265	1549	Os02t0650900	1	+	Os02g0650900	68.265
2	16550661	16550661	1	*	1.63e-10	4.1e-08	-72.4138	2259	Os02t0481000	1	-	Os02g0481000	-72.4138
2	22688647	22688647	1	*	9.01e-12	2.74e-09	79.1126	1345	Os02t0588500	2	+	Os02g0588500	79.1126
2	15546470	15546470	1	*	3.9e-12	1.29e-09	82.0602	-2225	Os02t0463401	0	-	Os02g0463401	82.0602
2	1391569	1391569	1	*	3.61e-12	1.21e-09	85.3175	-3297	Os02t0126500	1	+	Os02g0126500	85.3175
2	11973383	11973383	1	*	2.56e-13	1.08e-10	85.7143	-947	Os02t0306250	0	+	Os02g0306250	85.7143
2	11224095	11224095	1	*	1.44e-13	6.56e-11	86.7965	-12153	Os02t0294700	1	-	Os02g0294700	86.7965
2	11969505	11969505	1	*	4.87e-15	3.48e-12	83.6257	-770	Os02t0305950	0	-	Os02g0305950	83.6257
2	9118887	9118887	1	*	1.79e-15	1.45e-12	-90.303	326	Os02t0261150	0	-	Os02g0261150	-90.303
2	1391500	1391500	1	*	1.61e-15	1.35e-12	86.1111	-3366	Os02t0126500	1	+	Os02g0126500	86.1111
2	1179437	1179437	1	*	1.48e-17	2.65e-14	96.875	-2421	Os02t0122300	1	-	Os02g0122300	96.875
2	1391503	1391503	1	*	1.38e-18	3.49e-15	94.4444	-3363	Os02t0126500	1	+	Os02g0126500	94.4444
2	11973410	11973410	1	*	1.07e-19	3.06e-16	96.9697	-920	Os02t0306250	0	+	Os02g0306250	96.9697
2	11973393	11973393	1	*	4.6e-20	1.52e-16	94.4444	-937	Os02t0306250	0	+	Os02g0306250	94.4444
2	11973440	11973440	1	*	4.6e-20	1.52e-16	94.7368	-890	Os02t0306250	0	+	Os02g0306250	94.7368
2	11973424	11973424	1	*	1.74e-21	9.34e-18	97.2973	-906	Os02t0306250	0	+	Os02g0306250	97.2973
2	11973404	11973404	1	*	1.12e-21	6.85e-18	100	-926	Os02t0306250	0	+	Os02g0306250	100
2	11973406	11973406	1	*	5.59e-22	4e-18	100	-924	Os02t0306250	0	+	Os02g0306250	100
2	11973425	11973425	1	*	3.4e-23	3.64e-19	100	-905	Os02t0306250	0	+	Os02g0306250	100
2	11973405	11973405	1	*	2.82e-23	3.64e-19	97.4359	-925	Os02t0306250	0	+	Os02g0306250	97.4359
2	11973409	11973409	1	*	2.82e-23	3.64e-19	97.4359	-921	Os02t0306250	0	+	Os02g0306250	97.4359
2	11973403	11973403	1	*	4.25e-24	1.82e-19	100	-927	Os02t0306250	0	+	Os02g0306250	100
3	13462129	13462129	1	*	0.000417935	0.02473	35.8374	-7215	Os03t0354500	1	+	Os03g0354500	35.8374
3	33794494	33794494	1	*	0.000375156	0.022604	41.0053	-1762	Os03t0808300	1	-	Os03g0808300	41.0053
3	3192919	3192919	1	*	0.000368062	0.0222704	26.9231	814	Os03t0159800	2	+	Os03g0159800	26.9231
3	25364162	25364162	1	*	0.000215245	0.0139485	-45.7792	-5937	Os03t0652400	0	-	Os03g0652400	-45.7792
3	15660246	15660246	1	*	0.000143566	0.00968386	37.8195	1138	Os03t0390900	1	-	Os03g0390900	37.8195
3	12070523	12070523	1	*	0.000123683	0.00842268	34.375	-458	Os03t0329200	2	+	Os03g0329200	34.375
3	11102133	11102133	1	*	3.55e-05	0.00276005	-51.0417	-2422	Os03t0311300	1	+	Os03g0311300	-51.0417
3	32567122	32567122	1	*	2.84e-05	0.00224581	39.2857	-2019	Os03t0784600	1	-	Os03g0784600	39.2857
3	15660625	15660625	1	*	2.31e-05	0.00185894	29.0909	759	Os03t0390900	1	-	Os03g0390900	29.0909
3	30499718	30499718	1	*	1.8e-05	0.00148885	35.1351	-2996	Os03t0743200	1	+	Os03g0743200	35.1351
3	15660614	15660614	1	*	1.73e-05	0.0014418	30.6122	770	Os03t0390900	1	-	Os03g0390900	30.6122
3	30499690	30499690	1	*	1.36e-05	0.0011627	36.3636	-3024	Os03t0743200	1	+	Os03g0743200	36.3636
3	30499737	30499737	1	*	8.62e-06	0.000777024	42.9156	-2977	Os03t0743200	1	+	Os03g0743200	42.9156
3	31078529	31078529	1	*	3.34e-06	0.000327599	51.3573	1245	Os03t0753500	1	-	Os03g0753500	51.3573
3	11253058	11253058	1	*	3.32e-06	0.00032583	44	717	Os03t0314400	1	+	Os03g0314400	44
3	7137649	7137649	1	*	2.77e-06	0.000276034	45.1613	999	Os03t0235200	1	+	Os03g0235200	45.1613
3	15660247	15660247	1	*	2.32e-06	0.000236951	49.2997	1137	Os03t0390900	1	-	Os03g0390900	49.2997
3	24051970	24051970	1	*	9.42e-07	0.000106638	-40.7407	-520	Os03t0629900	2	-	Os03g0629900	-40.7407
3	35509036	35509036	1	*	2.16e-07	2.81e-05	62.7364	-2214	Os03t0844600	1	-	Os03g0844600	62.7364
3	33915363	33915363	1	*	6.82e-08	9.98e-06	56.6667	5843	Os03t0810300	1	-	Os03g0810300	56.6667
3	26657352	26657352	1	*	6.49e-08	9.6e-06	55.5556	2915	Os03t0674300	1	+	Os03g0674300	55.5556
3	28704651	28704651	1	*	4.17e-08	6.51e-06	68.2963	4298	Os03t0711250	1	+	Os03g0711250	68.2963
3	31078621	31078621	1	*	1.75e-08	2.93e-06	59.1667	1153	Os03t0753500	1	-	Os03g0753500	59.1667
3	33915353	33915353	1	*	8.88e-10	1.9e-07	65.5172	5853	Os03t0810300	1	-	Os03g0810300	65.5172
3	31078307	31078307	1	*	1.38e-10	3.51e-08	64.8649	1467	Os03t0753500	1	-	Os03g0753500	64.8649
3	25364163	25364163	1	*	2.25e-11	6.43e-09	-68.3333	-5938	Os03t0652400	0	-	Os03g0652400	-68.3333
3	5687757	5687757	1	*	7.89e-12	2.47e-09	79.4118	1141	Os03t0209000	1	+	Os03g0209000	79.4118
3	28704648	28704648	1	*	1.36e-12	5.01e-10	88	4295	Os03t0711250	1	+	Os03g0711250	88
3	23150048	23150048	1	*	1.27e-12	4.75e-10	83.9286	9080	Os03t0613100	1	-	Os03g0613100	83.9286
3	31078452	31078452	1	*	1.21e-12	4.59e-10	80.8015	1322	Os03t0753500	1	-	Os03g0753500	80.8015
3	31078460	31078460	1	*	2.66e-13	1.1e-10	72.4138	1314	Os03t0753500	1	-	Os03g0753500	72.4138
3	31078459	31078459	1	*	8.94e-14	4.31e-11	80	1315	Os03t0753500	1	-	Os03g0753500	80
3	31078285	31078285	1	*	1.71e-14	9.89e-12	76.4706	1489	Os03t0753500	1	-	Os03g0753500	76.4706
3	20247509	20247509	1	*	1.66e-14	9.82e-12	93.1034	2492	Os03t0563300	1	-	Os03g0563300	93.1034
3	31078453	31078453	1	*	7.31e-15	4.68e-12	81.4815	1321	Os03t0753500	1	-	Os03g0753500	81.4815
3	15506066	15506066	1	*	5.6e-16	5.22e-13	93.5484	543	Os03t0388500	1	+	Os03g0388500	93.5484
3	30533502	30533502	1	*	2.45e-18	5.26e-15	96.4286	1797	Os03t0743900	1	-	Os03g0743900	96.4286
3	2399903	2399903	1	*	2.18e-19	5.84e-16	96.875	649	Os03t0143300	1	-	Os03g0143300	96.875
4	16100907	16100907	1	*	0.000710964	0.0393549	35.3939	1411	Os04t0340800	2	+	Os04g0340800	35.3939
4	15191113	15191113	1	*	0.000689521	0.0383163	-34.0726	-54912	Os04t0326366	0	-	Os04g0326366	-34.0726
4	19399401	19399401	1	*	0.000533689	0.0307316	-31.7889	1948	Os04t0394500	0	-	Os04g0394500	-31.7889
4	14135476	14135476	1	*	0.000409408	0.0242925	-29.6296	-929	Os04t0311500	0	-	Os04g0311500	-29.6296
4	21027307	21027307	1	*	0.000389763	0.0233203	-45.1429	-16973	Os04t0425800	0	-	Os04g0425800	-45.1429
4	30879958	30879958	1	*	0.000319312	0.0197383	46.7236	-480	Os04t0609600	1	-	Os04g0609600	46.7236
4	19400834	19400834	1	*	0.000315181	0.019511	33.3333	515	Os04t0394500	0	-	Os04g0394500	33.3333
4	19401714	19401714	1	*	0.000314681	0.0195082	28.5154	-367	Os04t0394500	0	-	Os04g0394500	28.5154
4	31604208	31604208	1	*	0.000312507	0.0194015	36.1654	-1779	Os04t0621650	1	-	Os04g0621650	36.1654
4	7900826	7900826	1	*	0.000266299	0.0168002	-41.371	1036	Os04t0218100	1	-	Os04g0218100	-41.371
4	3850479	3850479	1	*	0.000266133	0.0168002	-29.8009	-1191	Os04t0155750	0	-	Os04g0155750	-29.8009
4	19398883	19398883	1	*	0.000202346	0.0132124	35	2466	Os04t0394500	0	-	Os04g0394500	35
4	15181823	15181823	1	*	0.000189775	0.0124485	-42.3491	-45622	Os04t0326366	0	-	Os04g0326366	-42.3491
4	19401928	19401928	1	*	0.000167096	0.011131	31.6667	-581	Os04t0394500	0	-	Os04g0394500	31.6667
4	19395989	19395989	1	*	0.000117423	0.00803416	-30.0446	-4376	Os04t0394300	1	-	Os04g0394300	-30.0446
4	35497003	35497003	1	*	5.73e-05	0.00425459	43.5484	-2476	Os04t0693400	0	+	Os04g0693400	43.5484
4	19399400	19399400	1	*	5.6e-05	0.00417569	-40.3666	1949	Os04t0394500	0	-	Os04g0394500	-40.3666
4	10844428	10844428	1	*	5.39e-05	0.00403977	30.9524	151435	Os04t0266400	2	-	Os04g0266400	30.9524
4	19402419	19402419	1	*	5.21e-05	0.00392453	30.7692	-1072	Os04t0394500	0	-	Os04g0394500	30.7692
4	19402340	19402340	1	*	1.96e-05	0.00160211	-39.3647	-993	Os04t0394500	0	-	Os04g0394500	-39.3647
4	19394256	19394256	1	*	1.25e-05	0.00107628	28.3565	-2643	Os04t0394300	1	-	Os04g0394300	28.3565
4	7900827	7900827	1	*	1.24e-05	0.00106677	-46.4396	1035	Os04t0218100	1	-	Os04g0218100	-46.4396
4	27335732	27335732	1	*	1.16e-05	0.00101537	-47.0644	-530	Os04t0545600	1	-	Os04g0545600	-47.0644
4	12931188	12931188	1	*	1.01e-05	0.000895161	48.5887	4510	Os04t0294812	0	-	Os04g0294812	48.5887
4	19399713	19399713	1	*	6.9e-06	0.000636202	-34.6561	1636	Os04t0394500	0	-	Os04g0394500	-34.6561
4	19163939	19163939	1	*	5.7e-06	0.000530423	-48.4983	-5192	Os04t0389800	1	+	Os04g0389800	-48.4983
4	7914841	7914841	1	*	5.62e-06	0.000523979	43.1346	679	Os04t0218400	0	+	Os04g0218400	43.1346
4	13999861	13999861	1	*	5.28e-06	0.000495909	42.4242	-2305	Os04t0309100	1	-	Os04g0309100	42.4242
4	35496992	35496992	1	*	3.79e-06	0.000366418	47.0588	-2487	Os04t0693400	0	+	Os04g0693400	47.0588
4	15712484	15712484	1	*	3.14e-06	0.000310717	-43.0827	-905	Os04t0335400	0	-	Os04g0335400	-43.0827
4	30879948	30879948	1	*	3.09e-06	0.000306572	58.8859	-470	Os04t0609600	1	-	Os04g0609600	58.8859
4	10844354	10844354	1	*	2.82e-06	0.000280194	30.2326	151509	Os04t0266400	2	-	Os04g0266400	30.2326
4	10844427	10844427	1	*	2.82e-06	0.000280194	34.1463	151436	Os04t0266400	2	-	Os04g0266400	34.1463
4	7914618	7914618	1	*	2.33e-06	0.000236951	58.0645	456	Os04t0218400	0	+	Os04g0218400	58.0645
4	14492396	14492396	1	*	2.24e-06	0.000229537	38.7097	-232	Os04t0316800	0	+	Os04g0316800	38.7097
4	15191109	15191109	1	*	1.81e-06	0.000188041	-52.4984	-54908	Os04t0326366	0	-	Os04g0326366	-52.4984
4	27640577	27640577	1	*	1.21e-06	0.000130825	50	2515	Os04t0551800	1	+	Os04g0551800	50
4	10843685	10843685	1	*	6.89e-07	7.99e-05	41.4634	152178	Os04t0266400	2	-	Os04g0266400	41.4634
4	19398102	19398102	1	*	3.47e-07	4.35e-05	28.3582	3247	Os04t0394500	0	-	Os04g0394500	28.3582
4	30432781	30432781	1	*	1.42e-07	1.94e-05	63.1034	-506	Os04t0603000	0	+	Os04g0603000	63.1034
4	7081329	7081329	1	*	1.16e-07	1.63e-05	41.6667	-2525	Os04t0205000	0	-	Os04g0205000	41.6667
4	16282112	16282112	1	*	1.13e-07	1.59e-05	-53.3333	7423	Os04t0343050	0	-	Os04g0343050	-53.3333
4	25464965	25464965	1	*	1.05e-07	1.49e-05	59.1667	4719	Os04t0509100	0	+	Os04g0509100	59.1667
4	14567649	14567649	1	*	6.78e-08	9.97e-06	43.1818	-8041	Os04t0317800	1	-	Os04g0317800	43.1818
4	19402936	19402936	1	*	6.55e-08	9.65e-06	38.0952	-1589	Os04t0394500	0	-	Os04g0394500	38.0952
4	35497017	35497017	1	*	5.34e-08	8.07e-06	51.5152	-2462	Os04t0693400	0	+	Os04g0693400	51.5152
4	5687329	5687329	1	*	1.99e-08	3.31e-06	65.1786	878	Os04t0183500	1	+	Os04g0183500	65.1786
4	12742644	12742644	1	*	1.81e-08	3.02e-06	59.375	-17544	Os04t0291900	0	-	Os04g0291900	59.375
4	7914876	7914876	1	*	1.02e-08	1.76e-06	50.4528	714	Os04t0218400	0	+	Os04g0218400	50.4528
4	35497194	35497194	1	*	6.16e-09	1.11e-06	56.3417	-2285	Os04t0693400	0	+	Os04g0693400	56.3417
4	12742625	12742625	1	*	5.7e-09	1.04e-06	63.3333	-17525	Os04t0291900	0	-	Os04g0291900	63.3333
4	19401439	19401439	1	*	2.08e-09	4.05e-07	66.9697	-92	Os04t0394500	0	-	Os04g0394500	66.9697
4	10844355	10844355	1	*	1.81e-09	3.59e-07	52	151508	Os04t0266400	2	-	Os04g0266400	52
4	30966793	30966793	1	*	2.16e-10	5.3e-08	80.2963	4765	Os04t0610800	1	+	Os04g0610800	80.2963
4	31604238	31604238	1	*	8.41e-12	2.61e-09	74.7024	-1767	Os04t0621900	1	+	Os04g0621900	74.7024
4	17476253	17476253	1	*	7.46e-12	2.37e-09	-76.5326	17631	Os04t0363700	1	-	Os04g0363700	-76.5326
4	19352314	19352314	1	*	4.03e-12	1.32e-09	-88.1538	-4087	Os04t0393500	1	+	Os04g0393500	-88.1538
4	19397462	19397462	1	*	1.26e-13	5.9e-11	-50.8197	3887	Os04t0394500	0	-	Os04g0394500	-50.8197
4	19392509	19392509	1	*	7.11e-14	3.63e-11	-60.84	-896	Os04t0394300	1	-	Os04g0394300	-60.84
4	19397461	19397461	1	*	3.63e-14	1.95e-11	-48.3333	3888	Os04t0394500	0	-	Os04g0394500	-48.3333
4	13521604	13521604	1	*	1.76e-14	1.01e-11	86.798	179	Os04t0302300	1	+	Os04g0302300	86.798
4	20818223	20818223	1	*	6.2e-15	4.09e-12	96	288	Os04t0420900	2	+	Os04g0420900	96
4	19352311	19352311	1	*	3.1e-15	2.29e-12	-96.1538	-4090	Os04t0393500	1	+	Os04g0393500	-96.1538
4	34868217	34868217	1	*	4.28e-16	4.27e-13	90.8144	-520	Os04t0682800	2	-	Os04g0682800	90.8144
4	20827685	20827685	1	*	2.79e-16	3e-13	93.5484	-7323	Os04t0420801	0	-	Os04g0420801	93.5484
4	34493458	34493458	1	*	1.02e-16	1.37e-13	96.5517	-824	Os04t0675500	2	-	Os04g0675500	96.5517
5	27169750	27169750	1	*	0.000909948	0.0479563	36.1111	1137	Os05t0547700	2	+	Os05g0547700	36.1111
5	7355737	7355737	1	*	0.000824203	0.0441975	35.6303	18747	Os05t0219800	1	-	Os05g0219800	35.6303
5	502538	502538	1	*	0.00057819	0.0330282	43.4729	-4500	Os05t0109100	0	-	Os05g0109100	43.4729
5	29660509	29660509	1	*	0.000535943	0.03082	38.3075	-256	Os05t0595450	0	+	Os05g0595450	38.3075
5	7355821	7355821	1	*	0.00040587	0.0241159	33.1378	18663	Os05t0219800	1	-	Os05g0219800	33.1378
5	27236123	27236123	1	*	0.000330302	0.0203006	44.7231	-2465	Os05t0548900	1	-	Os05g0548900	44.7231
5	27130153	27130153	1	*	0.000283898	0.0178058	35.8974	4225	Os05t0546700	1	+	Os05g0546700	35.8974
5	10190184	10190184	1	*	0.000231352	0.0148576	-28.1671	-42527	Os05t0263100	0	+	Os05g0263100	-28.1671
5	27164497	27164497	1	*	0.000222849	0.0143978	36.1607	2310	Os05t0547600	1	-	Os05g0547600	36.1607
5	22168523	22168523	1	*	0.000211383	0.013719	33.0827	-6199	Os05t0451300	1	-	Os05g0451300	33.0827
5	27130191	27130191	1	*	0.000155973	0.0104387	33.4994	4263	Os05t0546700	1	+	Os05g0546700	33.4994
5	6952912	6952912	1	*	0.000154377	0.010348	-50.1429	-8321	Os05t0212300	1	-	Os05g0212300	-50.1429
5	27168197	27168197	1	*	9.88e-05	0.00683967	-28.9474	-395	Os05t0547700	1	+	Os05g0547700	-28.9474
5	24955698	24955698	1	*	8.77e-05	0.00612779	45.7143	8772	Os05t0505692	1	-	Os05g0505692	45.7143
5	7355723	7355723	1	*	8.64e-05	0.00605499	41.2587	18761	Os05t0219800	1	-	Os05g0219800	41.2587
5	29658946	29658946	1	*	7.99e-05	0.00565918	42.1988	-1819	Os05t0595450	0	+	Os05g0595450	42.1988
5	8175428	8175428	1	*	6.25e-05	0.00459911	-33.3333	-1278	Os05t0234366	0	-	Os05g0234366	-33.3333
5	27168076	27168076	1	*	5.63e-05	0.00419571	29.4118	-516	Os05t0547700	1	+	Os05g0547700	29.4118
5	27130194	27130194	1	*	4.49e-05	0.00340628	34.4789	4266	Os05t0546700	1	+	Os05g0546700	34.4789
5	27167936	27167936	1	*	3.91e-05	0.00299323	44.7619	-656	Os05t0547700	1	+	Os05g0547700	44.7619
5	4589899	4589899	1	*	3.65e-05	0.00282363	49.7354	737	Os05t0176600	1	+	Os05g0176600	49.7354
5	16081335	16081335	1	*	3.59e-05	0.00278623	52.7473	-22206	Os05t0342100	1	-	Os05g0342100	52.7473
5	22167908	22167908	1	*	3.48e-05	0.00271525	43.75	-5584	Os05t0451300	1	-	Os05g0451300	43.75
5	6360960	6360960	1	*	2.77e-05	0.00220024	37.9952	2389	Os05t0202500	1	-	Os05g0202500	37.9952
5	22168520	22168520	1	*	1.9e-05	0.00156134	34.1463	-6196	Os05t0451300	1	-	Os05g0451300	34.1463
5	29660539	29660539	1	*	1.53e-05	0.00128968	31.7073	-226	Os05t0595450	0	+	Os05g0595450	31.7073
5	13993525	13993525	1	*	8.41e-06	0.000759141	54.3651	-46854	Os05t0307400	1	-	Os05g0307400	54.3651
5	29659097	29659097	1	*	4.92e-06	0.000465587	57.5172	-1668	Os05t0595450	0	+	Os05g0595450	57.5172
5	8852961	8852961	1	*	4.9e-06	0.000464793	31.5789	-4358	Os05t0245300	1	-	Os05g0245300	31.5789
5	29661011	29661011	1	*	3.31e-06	0.000325579	39.1304	248	Os05t0595450	0	+	Os05g0595450	39.1304
5	3695003	3695003	1	*	2.42e-06	0.000244449	48.2759	2375	Os05t0163050	0	-	Os05g0163050	48.2759
5	21087286	21087286	1	*	2.39e-06	0.000242831	-42.4242	-3229	Os05t0429700	1	-	Os05g0429700	-42.4242
5	27130136	27130136	1	*	1.3e-06	0.000140282	59.2857	4208	Os05t0546700	1	+	Os05g0546700	59.2857
5	29659019	29659019	1	*	1.14e-06	0.000124861	49.0226	-1746	Os05t0595450	0	+	Os05g0595450	49.0226
5	27171495	27171495	1	*	9.52e-07	0.000107172	51.9058	2882	Os05t0547700	2	+	Os05g0547700	51.9058
5	24955714	24955714	1	*	8.58e-07	9.79e-05	56.8421	8756	Os05t0505692	1	-	Os05g0505692	56.8421
5	24955694	24955694	1	*	8.15e-07	9.35e-05	56.5341	8776	Os05t0505692	1	-	Os05g0505692	56.5341
5	5263719	5263719	1	*	5.33e-07	6.31e-05	-55.5147	-1579	Os05t0185700	1	-	Os05g0185700	-55.5147
5	804900	804900	1	*	4.83e-07	5.8e-05	57.9072	3672	Os05t0114700	2	+	Os05g0114700	57.9072
5	8852962	8852962	1	*	4.8e-07	5.78e-05	33.2456	-4359	Os05t0245300	1	-	Os05g0245300	33.2456
5	6360877	6360877	1	*	4.37e-07	5.29e-05	45.214	2472	Os05t0202500	1	-	Os05g0202500	45.214
5	22167888	22167888	1	*	4.2e-07	5.12e-05	48.5714	-5564	Os05t0451300	1	-	Os05g0451300	48.5714
5	18014015	18014015	1	*	3.05e-07	3.83e-05	56.6667	1714	Os05t0373700	1	+	Os05g0373700	56.6667
5	29657977	29657977	1	*	2.74e-07	3.5e-05	55.7576	1295	Os05t0595300	2	+	Os05g0595300	55.7576
5	29658308	29658308	1	*	2.69e-07	3.45e-05	57.2917	1626	Os05t0595300	2	+	Os05g0595300	57.2917
5	6362216	6362216	1	*	2.57e-07	3.31e-05	61.2903	1133	Os05t0202500	1	-	Os05g0202500	61.2903
5	27152562	27152562	1	*	2.11e-07	2.76e-05	-59.4566	1949	Os05t0547100	1	+	Os05g0547100	-59.4566
5	27164281	27164281	1	*	8.9e-08	1.27e-05	55.4656	2526	Os05t0547600	1	-	Os05g0547600	55.4656
5	27153394	27153394	1	*	7.59e-08	1.09e-05	-47.2222	2781	Os05t0547100	1	+	Os05g0547100	-47.2222
5	22168519	22168519	1	*	7.36e-08	1.07e-05	56.2903	-6195	Os05t0451300	1	-	Os05g0451300	56.2903
5	29658947	29658947	1	*	4e-08	6.28e-06	54.8387	-1818	Os05t0595450	0	+	Os05g0595450	54.8387
5	29659003	29659003	1	*	1.68e-08	2.82e-06	51.3514	-1762	Os05t0595450	0	+	Os05g0595450	51.3514
5	6360830	6360830	1	*	1.13e-08	1.93e-06	50	2519	Os05t0202500	1	-	Os05g0202500	50
5	6362249	6362249	1	*	9.58e-09	1.66e-06	67.3963	1100	Os05t0202500	1	-	Os05g0202500	67.3963
5	29658541	29658541	1	*	6.18e-09	1.11e-06	68.815	1859	Os05t0595300	2	+	Os05g0595300	68.815
5	24254817	24254817	1	*	4.7e-09	8.66e-07	55.1724	188	Os05t0493800	1	+	Os05g0493800	55.1724
5	27207366	27207366	1	*	1.69e-09	3.45e-07	75.871	-387	Os05t0548300	1	+	Os05g0548300	75.871
5	27130083	27130083	1	*	6.39e-10	1.39e-07	65.625	4155	Os05t0546700	1	+	Os05g0546700	65.625
5	29657975	29657975	1	*	5.82e-10	1.29e-07	65.6863	1293	Os05t0595300	2	+	Os05g0595300	65.6863
5	5600909	5600909	1	*	4.97e-10	1.12e-07	76.3889	31996	Os05t0191500	3	-	Os05g0191500	76.3889
5	29658382	29658382	1	*	4.97e-10	1.12e-07	70.9524	1700	Os05t0595300	2	+	Os05g0595300	70.9524
5	13993539	13993539	1	*	2.52e-10	6.06e-08	75.3754	-46868	Os05t0307400	1	-	Os05g0307400	75.3754
5	20246110	20246110	1	*	4.96e-11	1.36e-08	78.2557	-1213	Os05t0414100	0	-	Os05g0414100	78.2557
5	10545804	10545804	1	*	4.62e-11	1.28e-08	66.6667	847	Os05t0267100	1	-	Os05g0267100	66.6667
5	17406822	17406822	1	*	1.18e-11	3.51e-09	75.3049	-24254	Os05t0363600	1	-	Os05g0363600	75.3049
5	8497903	8497903	1	*	8.44e-12	2.61e-09	76.7742	-2084	Os05t0239900	1	+	Os05g0239900	76.7742
5	13993531	13993531	1	*	3.48e-12	1.19e-09	82.265	-46860	Os05t0307400	1	-	Os05g0307400	82.265
5	27164085	27164085	1	*	5.63e-13	2.22e-10	69.3878	2722	Os05t0547600	1	-	Os05g0547600	69.3878
5	17406821	17406821	1	*	5.28e-13	2.12e-10	83.1766	-24253	Os05t0363600	1	-	Os05g0363600	83.1766
5	27161696	27161696	1	*	1.72e-13	7.67e-11	77.6744	5111	Os05t0547600	1	-	Os05g0547600	77.6744
5	29615375	29615375	1	*	5.93e-15	3.98e-12	84.1492	-1839	Os05t0594750	0	-	Os05g0594750	84.1492
5	20246095	20246095	1	*	2.75e-15	2.07e-12	89.2857	-1198	Os05t0414100	0	-	Os05g0414100	89.2857
5	24491202	24491202	1	*	1.99e-15	1.55e-12	-90	1177	Os05t0497775	0	+	Os05g0497775	-90
6	13920333	13920333	1	*	0.000748788	0.0410252	-26.9231	-7878	Os06t0346900	1	-	Os06g0346900	-26.9231
6	11228638	11228638	1	*	0.000525713	0.030313	44.5238	8298	Os06t0300800	2	+	Os06g0300800	44.5238
6	24007077	24007077	1	*	0.000448808	0.0261599	29.5588	5232	Os06t0605600	1	-	Os06g0605600	29.5588
6	22537686	22537686	1	*	0.000370045	0.0223588	43.9785	15287	Os06t0578700	1	+	Os06g0578700	43.9785
6	16774757	16774757	1	*	0.000328333	0.0202376	28.9474	-563	Os06t0488200	2	+	Os06g0488200	28.9474
6	24007641	24007641	1	*	0.000249621	0.0159118	38.2609	4668	Os06t0605600	1	-	Os06g0605600	38.2609
6	1959822	1959822	1	*	0.000229778	0.0147787	49.1667	3759	Os06t0136900	1	-	Os06g0136900	49.1667
6	27814578	27814578	1	*	0.000173628	0.0114947	33.3333	1437	ENSRNA049470161	T1	+	ENSRNA049470161	33.3333
6	5377045	5377045	1	*	0.000169318	0.0112441	44.2424	1587	Os06t0206401	0	+	Os06g0206401	44.2424
6	10389030	10389030	1	*	0.000130626	0.00886678	43.8889	1238	Os06t0286700	0	+	Os06g0286700	43.8889
6	11980591	11980591	1	*	9.09e-05	0.00630842	50.3704	-4302	Os06t0313320	0	-	Os06g0313320	50.3704
6	393379	393379	1	*	7.85e-05	0.00556384	35.4839	-2695	Os06t0105600	1	-	Os06g0105600	35.4839
6	24007655	24007655	1	*	7.82e-05	0.0055523	39.9113	4654	Os06t0605600	1	-	Os06g0605600	39.9113
6	11228228	11228228	1	*	7.46e-05	0.00530523	-33.3333	7888	Os06t0300800	2	+	Os06g0300800	-33.3333
6	24007607	24007607	1	*	7.16e-05	0.00513574	42.2727	4702	Os06t0605600	1	-	Os06g0605600	42.2727
6	25978	25978	1	*	6.02e-05	0.00443718	-40.5418	-12363	Os06t0100550	0	+	Os06g0100550	-40.5418
6	24008042	24008042	1	*	4.37e-05	0.00332357	44.916	4267	Os06t0605600	1	-	Os06g0605600	44.916
6	24007724	24007724	1	*	3.94e-05	0.00300618	45.3216	4585	Os06t0605600	1	-	Os06g0605600	45.3216
6	24009074	24009074	1	*	3.72e-05	0.00286329	27.5	3235	Os06t0605600	1	-	Os06g0605600	27.5
6	1959834	1959834	1	*	1.66e-05	0.00138882	50.672	3747	Os06t0136900	1	-	Os06g0136900	50.672
6	1720528	1720528	1	*	1.22e-05	0.00105895	40	4136	Os06t0132000	0	+	Os06g0132000	40
6	1959827	1959827	1	*	7.84e-06	0.000711375	59.1667	3754	Os06t0136900	1	-	Os06g0136900	59.1667
6	24007215	24007215	1	*	7.64e-06	0.000696064	34.9871	5094	Os06t0605600	1	-	Os06g0605600	34.9871
6	24156924	24156924	1	*	6.21e-06	0.000576974	46.1593	-9491	Os06t0607200	1	-	Os06g0607200	46.1593
6	24007292	24007292	1	*	4.5e-06	0.000429362	41.9355	5017	Os06t0605600	1	-	Os06g0605600	41.9355
6	24008243	24008243	1	*	1.52e-06	0.00015976	46.5505	4066	Os06t0605600	1	-	Os06g0605600	46.5505
6	3659040	3659040	1	*	1.21e-06	0.000130825	54.0043	-1676	Os06t0172675	0	+	Os06g0172675	54.0043
6	24009093	24009093	1	*	9.96e-07	0.000111265	37.8378	3216	Os06t0605600	1	-	Os06g0605600	37.8378
6	25043083	25043083	1	*	7.62e-07	8.79e-05	51.5152	1139	Os06t0622700	2	+	Os06g0622700	51.5152
6	24156876	24156876	1	*	6.89e-07	7.99e-05	45.0246	-9443	Os06t0607200	1	-	Os06g0607200	45.0246
6	24007628	24007628	1	*	5.44e-07	6.41e-05	50	4681	Os06t0605600	1	-	Os06g0605600	50
6	1720530	1720530	1	*	4.48e-07	5.41e-05	50	4138	Os06t0132000	0	+	Os06g0132000	50
6	24007315	24007315	1	*	2.04e-07	2.68e-05	42.5532	4994	Os06t0605600	1	-	Os06g0605600	42.5532
6	24007615	24007615	1	*	2e-07	2.64e-05	54.0134	4694	Os06t0605600	1	-	Os06g0605600	54.0134
6	24007293	24007293	1	*	1.54e-07	2.08e-05	40.8163	5016	Os06t0605600	1	-	Os06g0605600	40.8163
6	2390194	2390194	1	*	1.17e-07	1.63e-05	56.7742	2797	Os06t0145400	0	+	Os06g0145400	56.7742
6	24007337	24007337	1	*	4.82e-08	7.36e-06	45.8333	4972	Os06t0605600	1	-	Os06g0605600	45.8333
6	24337762	24337762	1	*	4.24e-08	6.59e-06	55.5556	-835	Os06t0610500	1	-	Os06g0610500	55.5556
6	26525297	26525297	1	*	1.35e-08	2.3e-06	70.2564	-4009	Os06t0649500	1	+	Os06g0649500	70.2564
6	7318989	7318989	1	*	6.82e-09	1.21e-06	73.0769	8461	Os06t0241100	1	-	Os06g0241100	73.0769
6	24007214	24007214	1	*	3.82e-09	7.18e-07	51.4286	5095	Os06t0605600	1	-	Os06g0605600	51.4286
6	5479202	5479202	1	*	3.39e-09	6.44e-07	72.8736	1748	Os06t0207866	0	+	Os06g0207866	72.8736
6	22537700	22537700	1	*	1.14e-09	2.37e-07	68.9655	15301	Os06t0578700	1	+	Os06g0578700	68.9655
6	24008396	24008396	1	*	3.6e-10	8.4e-08	65	3913	Os06t0605600	1	-	Os06g0605600	65
6	24006781	24006781	1	*	3.27e-10	7.71e-08	66.6667	5528	Os06t0605600	1	-	Os06g0605600	66.6667
6	10737000	10737000	1	*	1.95e-10	4.86e-08	-81.1966	-1456	Os06t0292301	1	+	Os06g0292301	-81.1966
6	11226830	11226830	1	*	8.4e-11	2.21e-08	76.9231	6490	Os06t0300800	2	+	Os06g0300800	76.9231
6	25043111	25043111	1	*	5.86e-11	1.58e-08	72.973	1167	Os06t0622700	2	+	Os06g0622700	72.973
6	27438158	27438158	1	*	7.78e-12	2.46e-09	77.7778	4739	Os06t0664300	1	+	Os06g0664300	77.7778
6	23317802	23317802	1	*	3.59e-12	1.21e-09	-79.3103	7588	Os06t0593200	1	+	Os06g0593200	-79.3103
6	15371101	15371101	1	*	3.52e-12	1.2e-09	75.3456	13133	Os06t0367500	1	-	Os06g0367500	75.3456
6	28665710	28665710	1	*	7.36e-14	3.72e-11	91.6667	2110	Os06t0687450	1	-	Os06g0687450	91.6667
6	24156825	24156825	1	*	5.66e-14	2.96e-11	80.303	-9392	Os06t0607200	1	-	Os06g0607200	80.303
6	466292	466292	1	*	1.54e-14	9.31e-12	92.8571	2127	Os06t0107432	0	-	Os06g0107432	92.8571
6	9085334	9085334	1	*	3.83e-17	5.67e-14	93.7439	-5693	Os06t0270900	1	+	Os06g0270900	93.7439
6	24008619	24008619	1	*	1.52e-18	3.61e-15	88.8889	3690	Os06t0605600	1	-	Os06g0605600	88.8889
7	26935067	26935067	1	*	0.000655786	0.0366792	38.6667	-2501	Os07t0645701	0	+	Os07g0645701	38.6667
7	4900541	4900541	1	*	0.000586207	0.0332646	-25.9259	10269	Os07t0191000	1	+	Os07g0191000	-25.9259
7	24846347	24846347	1	*	0.000510685	0.0294861	27.5862	1233	Os07t0605800	1	+	Os07g0605800	27.5862
7	6414402	6414402	1	*	0.00040043	0.023892	31.1111	2306	Os07t0216600	1	-	Os07g0216600	31.1111
7	22887077	22887077	1	*	0.000367458	0.0222653	27.2727	-2409	Os07t0569166	1	+	Os07g0569166	27.2727
7	11647250	11647250	1	*	0.00030928	0.019229	-25.641	-1533	Os07t0297500	0	-	Os07g0297500	-25.641
7	9924678	9924678	1	*	0.000247081	0.0157969	-39.1473	-38608	Os07t0270800	0	+	Os07g0270800	-39.1473
7	26935066	26935066	1	*	6.56e-05	0.00475527	46.4286	-2502	Os07t0645701	0	+	Os07g0645701	46.4286
7	26935235	26935235	1	*	6.4e-05	0.00469661	46.9841	-2333	Os07t0645701	0	+	Os07g0645701	46.9841
7	5815839	5815839	1	*	3.76e-05	0.00289042	-54.1667	2672	Os07t0207800	0	-	Os07g0207800	-54.1667
7	23955761	23955761	1	*	2.44e-05	0.00195137	40	2357	Os07t0588300	0	+	Os07g0588300	40
7	9922403	9922403	1	*	1.66e-05	0.00138921	48.5518	-40883	Os07t0270800	0	+	Os07g0270800	48.5518
7	21953503	21953503	1	*	9.22e-06	0.000823593	-40	1032	Os07t0552400	0	+	Os07g0552400	-40
7	26934819	26934819	1	*	3.57e-06	0.000347724	56.25	-2749	Os07t0645701	0	+	Os07g0645701	56.25
7	23541914	23541914	1	*	2.52e-06	0.000254696	43.3333	1120	Os07t0581366	0	+	Os07g0581366	43.3333
7	9926269	9926269	1	*	1.53e-06	0.000161021	-42.8571	-37017	Os07t0270800	0	+	Os07g0270800	-42.8571
7	19912910	19912910	1	*	9.85e-07	0.000110668	48.3871	898	Os07t0516650	0	-	Os07g0516650	48.3871
7	7121695	7121695	1	*	3.92e-07	4.82e-05	64.6402	910	Os07t0227400	1	+	Os07g0227400	64.6402
7	1592500	1592500	1	*	3.73e-07	4.66e-05	61.6809	771	Os07t0130100	1	-	Os07g0130100	61.6809
7	6414401	6414401	1	*	1.76e-07	2.36e-05	48.3871	2307	Os07t0216600	1	-	Os07g0216600	48.3871
7	1084678	1084678	1	*	9.2e-08	1.31e-05	-60.9697	-254	Os07t0120200	0	-	Os07g0120200	-60.9697
7	23541911	23541911	1	*	8.9e-08	1.27e-05	53.125	1117	Os07t0581366	0	+	Os07g0581366	53.125
7	28743492	28743492	1	*	4.3e-09	8.03e-07	69.7619	1463	Os07t0679050	0	+	Os07g0679050	69.7619
7	21377923	21377923	1	*	4.16e-09	7.8e-07	-70.9821	-168	Os07t0541400	1	+	Os07g0541400	-70.9821
7	6473434	6473434	1	*	2.05e-09	4.01e-07	-68	-21032	Os07t0217600	1	+	Os07g0217600	-68
7	6046971	6046971	1	*	7.94e-11	2.12e-08	73.0769	3995	Os07t0211200	1	+	Os07g0211200	73.0769
7	9926270	9926270	1	*	1.54e-11	4.47e-09	-57.1429	-37016	Os07t0270800	0	+	Os07g0270800	-57.1429
7	19912907	19912907	1	*	1.48e-11	4.33e-09	77.4194	901	Os07t0516650	0	-	Os07g0516650	77.4194
7	19912916	19912916	1	*	1.03e-11	3.12e-09	79.3103	892	Os07t0516650	0	-	Os07g0516650	79.3103
7	26707366	26707366	1	*	2.35e-12	8.47e-10	83.5253	733	Os07t0641700	2	+	Os07g0641700	83.5253
7	18469126	18469126	1	*	1.46e-13	6.59e-11	85.7143	4414	Os07t0493850	1	+	Os07g0493850	85.7143
7	13514758	13514758	1	*	6.42e-15	4.17e-12	86.6667	1019	Os07t0421000	1	-	Os07g0421000	86.6667
7	26015735	26015735	1	*	3.7e-15	2.69e-12	90.0731	2037	Os07t0627700	2	-	Os07g0627700	90.0731
7	17525364	17525364	1	*	1.39e-15	1.19e-12	87.8788	1328	Os07t0481300	1	+	Os07g0481300	87.8788
7	902402	902402	1	*	1.62e-16	1.98e-13	-93.1034	8655	Os07t0116600	0	-	Os07g0116600	-93.1034
7	13514731	13514731	1	*	1.91e-20	8.18e-17	100	1046	Os07t0421000	1	-	Os07g0421000	100
8	6586747	6586747	1	*	0.000913832	0.0481019	32.434	-633	Os08t0213200	0	-	Os08g0213200	32.434
8	28402985	28402985	1	*	0.000829709	0.0443927	-35.8559	3338	Os08t0567100	1	+	Os08g0567100	-35.8559
8	26920217	26920217	1	*	0.000823105	0.0441939	42.0168	2021	Os08t0538600	1	+	Os08g0538600	42.0168
8	6441493	6441493	1	*	0.000763944	0.0416958	37.8378	-7336	Os08t0210300	1	-	Os08g0210300	37.8378
8	17059251	17059251	1	*	0.000653193	0.0365819	-27.5819	-973	Os08t0367300	0	+	Os08g0367300	-27.5819
8	6752412	6752412	1	*	0.000491148	0.0284347	34.9914	-4573	Os08t0216000	0	-	Os08g0216000	34.9914
8	2031044	2031044	1	*	0.000445016	0.0260096	34.5977	99	Os08t0135900	2	+	Os08g0135900	34.5977
8	8112005	8112005	1	*	0.000422508	0.0249318	-28.5714	4267	Os08t0233400	1	-	Os08g0233400	-28.5714
8	6752474	6752474	1	*	0.000362569	0.0220625	31.0242	-4635	Os08t0216000	0	-	Os08g0216000	31.0242
8	6755059	6755059	1	*	0.000350988	0.0214186	29.5657	-7220	Os08t0216000	0	-	Os08g0216000	29.5657
8	6750908	6750908	1	*	0.00034395	0.021019	33.8266	-3069	Os08t0216000	0	-	Os08g0216000	33.8266
8	6751481	6751481	1	*	0.000257547	0.016296	35.4816	-3642	Os08t0216000	0	-	Os08g0216000	35.4816
8	28437408	28437408	1	*	0.000250918	0.0159708	41.4566	-28496	Os08t0567200	1	-	Os08g0567200	41.4566
8	6750851	6750851	1	*	0.000209069	0.0135894	35.8876	-3012	Os08t0216000	0	-	Os08g0216000	35.8876
8	6664739	6664739	1	*	0.00018644	0.0122484	-33.8113	-5855	Os08t0214300	0	+	Os08g0214300	-33.8113
8	18508811	18508811	1	*	0.000181611	0.0119678	-29.0323	-289	Os08t0391000	0	+	Os08g0391000	-29.0323
8	6752418	6752418	1	*	0.000168121	0.0111819	37.3377	-4579	Os08t0216000	0	-	Os08g0216000	37.3377
8	2624387	2624387	1	*	0.000156601	0.0104643	-44	38027	Os08t0147001	0	-	Os08g0147001	-44
8	8679088	8679088	1	*	0.000133653	0.00905794	32	1086	Os08t0242800	2	+	Os08g0242800	32
8	17060822	17060822	1	*	0.000106606	0.00731734	41.8301	600	Os08t0367300	0	+	Os08g0367300	41.8301
8	9655703	9655703	1	*	0.000100154	0.00691881	-43.0499	9378	Os08t0258600	0	+	Os08g0258600	-43.0499
8	16304351	16304351	1	*	9.15e-05	0.00633923	-36.7965	5809	Os08t0356500	1	-	Os08g0356500	-36.7965
8	6464678	6464678	1	*	9.09e-05	0.00630842	50.3704	-30521	Os08t0210300	1	-	Os08g0210300	50.3704
8	6752402	6752402	1	*	8.21e-05	0.00578553	39.0894	-4563	Os08t0216000	0	-	Os08g0216000	39.0894
8	6664715	6664715	1	*	6.94e-05	0.00500417	37.2506	-5879	Os08t0214300	0	+	Os08g0214300	37.2506
8	21169388	21169388	1	*	6.54e-05	0.00475527	40	372	Os08t0435800	1	-	Os08g0435800	40
8	24154262	24154262	1	*	3.95e-05	0.00301323	50.0645	-2551	Os08t0488700	0	+	Os08g0488700	50.0645
8	1300690	1300690	1	*	3.93e-05	0.00300387	44.7044	-556	Os08t0123833	0	+	Os08g0123833	44.7044
8	10889199	10889199	1	*	2.9e-05	0.00228797	-38.2353	-10748	Os08t0280100	1	+	Os08g0280100	-38.2353
8	8335392	8335392	1	*	2.32e-05	0.00186143	-33.3333	4219	Os08t0237100	1	-	Os08g0237100	-33.3333
8	6748916	6748916	1	*	2.27e-05	0.00183355	27.6596	-1077	Os08t0216000	0	-	Os08g0216000	27.6596
8	8335528	8335528	1	*	2.05e-05	0.00166659	-36.6667	4083	Os08t0237100	1	-	Os08g0237100	-36.6667
8	6664719	6664719	1	*	1.92e-05	0.00157142	36.0317	-5875	Os08t0214300	0	+	Os08g0214300	36.0317
8	6752393	6752393	1	*	1.79e-05	0.00147946	33.7447	-4554	Os08t0216000	0	-	Os08g0216000	33.7447
8	6752381	6752381	1	*	1.78e-05	0.00147573	30.5697	-4542	Os08t0216000	0	-	Os08g0216000	30.5697
8	18092547	18092547	1	*	1.28e-05	0.00109742	41.9355	-916	Os08t0383750	0	-	Os08g0383750	41.9355
8	6752423	6752423	1	*	1.1e-05	0.00097014	41.6465	-4584	Os08t0216000	0	-	Os08g0216000	41.6465
8	17058653	17058653	1	*	1.05e-05	0.000929651	-44.0363	-1571	Os08t0367300	0	+	Os08g0367300	-44.0363
8	6750924	6750924	1	*	1.01e-05	0.000895161	30.7692	-3085	Os08t0216000	0	-	Os08g0216000	30.7692
8	19072464	19072464	1	*	9.46e-06	0.000843293	42.3077	-427	Os08t0399900	1	-	Os08g0399900	42.3077
8	6736766	6736766	1	*	5.48e-06	0.000512375	34.5149	2355	Os08t0215300	1	+	Os08g0215300	34.5149
8	26680170	26680170	1	*	5.44e-06	0.000509753	-30.2326	-7818	Os08t0534900	1	+	Os08g0534900	-30.2326
8	27771654	27771654	1	*	3.57e-06	0.000347724	46.4286	-1999	Os08t0555000	1	+	Os08g0555000	46.4286
8	6752390	6752390	1	*	2.76e-06	0.000275581	46.6752	-4551	Os08t0216000	0	-	Os08g0216000	46.6752
8	6586663	6586663	1	*	2.69e-06	0.000270271	49.2577	-549	Os08t0213200	0	-	Os08g0213200	49.2577
8	8335391	8335391	1	*	2.26e-06	0.000231903	-41.6667	4220	Os08t0237100	1	-	Os08g0237100	-41.6667
8	6750907	6750907	1	*	2.18e-06	0.000224325	39.8325	-3068	Os08t0216000	0	-	Os08g0216000	39.8325
8	26735698	26735698	1	*	1.6e-06	0.000167506	55.5288	-6905	Os08t0535200	1	-	Os08g0535200	55.5288
8	16478742	16478742	1	*	1.41e-06	0.000149719	-36.3636	-9733	Os08t0358800	1	+	Os08g0358800	-36.3636
8	6736154	6736154	1	*	1.1e-06	0.000120645	-39.3939	1743	Os08t0215300	1	+	Os08g0215300	-39.3939
8	3228266	3228266	1	*	5.85e-07	6.87e-05	47.0588	1157	Os08t0155700	1	-	Os08g0155700	47.0588
8	3233348	3233348	1	*	4.98e-07	5.95e-05	44.4444	-3927	Os08t0155700	1	-	Os08g0155700	44.4444
8	6320006	6320006	1	*	3.82e-07	4.74e-05	45.4545	-570	Os08t0208300	0	-	Os08g0208300	45.4545
8	3228185	3228185	1	*	2.95e-07	3.74e-05	48.1481	1238	Os08t0155700	1	-	Os08g0155700	48.1481
8	9345233	9345233	1	*	1.95e-07	2.58e-05	61.8135	5955	Os08t0253150	1	+	Os08g0253150	61.8135
8	6736767	6736767	1	*	1.92e-07	2.56e-05	44.1176	2356	Os08t0215300	1	+	Os08g0215300	44.1176
8	6755061	6755061	1	*	1.48e-07	2.01e-05	35.4839	-7222	Os08t0216000	0	-	Os08g0216000	35.4839
8	6724032	6724032	1	*	1.32e-07	1.82e-05	59.8214	-4233	Os08t0215200	1	+	Os08g0215200	59.8214
8	1655265	1655265	1	*	6.2e-08	9.2e-06	-63.5417	-2657	Os08t0129500	1	-	Os08g0129500	-63.5417
8	10889211	10889211	1	*	5.82e-08	8.67e-06	-63.3333	-10736	Os08t0280100	1	+	Os08g0280100	-63.3333
8	6233341	6233341	1	*	5.58e-08	8.37e-06	54.8387	-167	Os08t0206800	1	+	Os08g0206800	54.8387
8	3228186	3228186	1	*	5.47e-08	8.23e-06	51.7591	1237	Os08t0155700	1	-	Os08g0155700	51.7591
8	6755062	6755062	1	*	5.21e-08	7.89e-06	41.6667	-7223	Os08t0216000	0	-	Os08g0216000	41.6667
8	17058648	17058648	1	*	4.72e-08	7.29e-06	-52.6112	-1576	Os08t0367300	0	+	Os08g0367300	-52.6112
8	6729389	6729389	1	*	1.5e-08	2.54e-06	35.4911	1126	Os08t0215200	1	+	Os08g0215200	35.4911
8	6750850	6750850	1	*	2.42e-09	4.65e-07	52.1858	-3011	Os08t0216000	0	-	Os08g0216000	52.1858
8	6727908	6727908	1	*	2.02e-09	3.98e-07	47.2408	-357	Os08t0215200	1	+	Os08g0215200	47.2408
8	6736153	6736153	1	*	1.72e-09	3.49e-07	-36.3636	1742	Os08t0215300	1	+	Os08g0215300	-36.3636
8	6755054	6755054	1	*	1.51e-09	3.11e-07	52.0833	-7215	Os08t0216000	0	-	Os08g0216000	52.0833
8	3228267	3228267	1	*	5.92e-10	1.3e-07	52.2727	1156	Os08t0155700	1	-	Os08g0155700	52.2727
8	17058434	17058434	1	*	2.48e-10	6.03e-08	73.2143	-1790	Os08t0367300	0	+	Os08g0367300	73.2143
8	6755053	6755053	1	*	1.48e-10	3.74e-08	52.6648	-7214	Os08t0216000	0	-	Os08g0216000	52.6648
8	12370371	12370371	1	*	3.37e-12	1.17e-09	85.582	293	Os08t0300501	0	+	Os08g0300501	85.582
8	6750797	6750797	1	*	2.64e-12	9.29e-10	57.069	-2958	Os08t0216000	0	-	Os08g0216000	57.069
8	6727907	6727907	1	*	1.56e-12	5.72e-10	55.7028	-358	Os08t0215200	1	+	Os08g0215200	55.7028
8	6750796	6750796	1	*	1.11e-12	4.24e-10	57.9797	-2957	Os08t0216000	0	-	Os08g0216000	57.9797
8	6724033	6724033	1	*	1.89e-13	8.26e-11	84.749	-4232	Os08t0215200	1	+	Os08g0215200	84.749
8	20891283	20891283	1	*	5.09e-14	2.7e-11	-88	-1718	Os08t0431800	1	+	Os08g0431800	-88
8	21760683	21760683	1	*	1.54e-14	9.31e-12	92.8571	1436	Os08t0446200	1	-	Os08g0446200	92.8571
8	17734135	17734135	1	*	1.91e-16	2.21e-13	94.1176	674	Os08t0377400	2	-	Os08g0377400	94.1176
8	8950209	8950209	1	*	1.47e-16	1.85e-13	93.75	-5086	Os08t0246400	1	+	Os08g0246400	93.75
8	6233343	6233343	1	*	3.71e-17	5.67e-14	93.75	-165	Os08t0206800	1	+	Os08g0206800	93.75
8	8950146	8950146	1	*	3.46e-17	5.5e-14	91.4696	-5149	Os08t0246400	1	+	Os08g0246400	91.4696
8	19939084	19939084	1	*	5.05e-18	9.85e-15	100	1990	Os08t0416900	1	+	Os08g0416900	100
8	20883764	20883764	1	*	9.23e-21	4.4e-17	100	-160	Os08t0431700	1	+	Os08g0431700	100
9	2546698	2546698	1	*	0.000846177	0.045094	32.1053	-2395	Os09t0133600	1	+	Os09g0133600	32.1053
9	15321063	15321063	1	*	0.000841623	0.0449071	28	574	Os09t0423200	0	+	Os09g0423200	28
9	14157006	14157006	1	*	0.000729312	0.0402149	-45.0269	-2857	Os09t0403000	1	-	Os09g0403000	-45.0269
9	2827925	2827925	1	*	0.000637978	0.0358703	28.5946	92208	Os09t0237600	1	-	Os09g0237600	28.5946
9	2546694	2546694	1	*	0.000547927	0.031467	42.8427	-2399	Os09t0133600	1	+	Os09g0133600	42.8427
9	19846052	19846052	1	*	0.000329903	0.0203006	35.331	12556	Os09t0510900	1	-	Os09g0510900	35.331
9	2777570	2777570	1	*	0.000271875	0.0171017	25.2525	-70225	Os09t0135800	1	-	Os09g0135800	25.2525
9	9169298	9169298	1	*	0.000175712	0.0116148	-47.7208	-40070	Os09t0320400	1	+	Os09g0320400	-47.7208
9	18552901	18552901	1	*	0.000153885	0.0103311	49.5172	715	Os09t0482650	0	-	Os09g0482650	49.5172
9	2546695	2546695	1	*	0.000104019	0.00716274	42.5439	-2398	Os09t0133600	1	+	Os09g0133600	42.5439
9	5559801	5559801	1	*	8.83e-05	0.00616059	-33.2979	-2256	Os09t0274025	0	-	Os09g0274025	-33.2979
9	6658032	6658032	1	*	7.02e-05	0.00505069	-44.4286	-15006	Os09t0290900	1	+	Os09g0290900	-44.4286
9	2765528	2765528	1	*	6.52e-05	0.00475527	32.3308	-58183	Os09t0135800	1	-	Os09g0135800	32.3308
9	9459416	9459416	1	*	5.46e-05	0.00407975	33.3333	115	Os09t0323400	0	+	Os09g0323400	33.3333
9	2546716	2546716	1	*	2.62e-05	0.00208328	50.8523	-2377	Os09t0133600	1	+	Os09g0133600	50.8523
9	2546697	2546697	1	*	2.55e-05	0.0020411	46.8817	-2396	Os09t0133600	1	+	Os09g0133600	46.8817
9	16557365	16557365	1	*	1.35e-05	0.00115488	-46.4286	-280	Os09t0444600	1	+	Os09g0444600	-46.4286
9	9459422	9459422	1	*	1.18e-05	0.00102559	40.5405	121	Os09t0323400	0	+	Os09g0323400	40.5405
9	2546746	2546746	1	*	9.57e-06	0.000849581	44.2857	-2347	Os09t0133600	1	+	Os09g0133600	44.2857
9	6216374	6216374	1	*	8.78e-06	0.00078759	46.1538	15327	Os09t0283850	1	+	Os09g0283850	46.1538
9	5133595	5133595	1	*	8.08e-06	0.000731393	-44.0285	-4297	Os09t0268300	1	+	Os09g0268300	-44.0285
9	20480076	20480076	1	*	1.99e-06	0.000205474	48.4848	-5109	Os09t0524500	1	+	Os09g0524500	48.4848
9	20480118	20480118	1	*	1.99e-06	0.000205474	48.4848	-5067	Os09t0524500	1	+	Os09g0524500	48.4848
9	14156997	14156997	1	*	1.6e-06	0.000167506	-55.1075	-2848	Os09t0403000	1	-	Os09g0403000	-55.1075
9	2546732	2546732	1	*	1.08e-06	0.000119177	57.5758	-2361	Os09t0133600	1	+	Os09g0133600	57.5758
9	4998519	4998519	1	*	5.07e-07	6.04e-05	47.619	-1126	Os09t0266100	1	-	Os09g0266100	47.619
9	2170550	2170550	1	*	4.92e-07	5.9e-05	41.1765	16856	Os09t0128400	2	-	Os09g0128400	41.1765
9	10802012	10802012	1	*	3.75e-07	4.67e-05	62.963	984	Os09t0345500	0	+	Os09g0345500	62.963
9	17140046	17140046	1	*	3.72e-07	4.66e-05	-57.4091	-2688	Os09t0455400	1	+	Os09g0455400	-57.4091
9	2546712	2546712	1	*	1.94e-07	2.57e-05	60.322	-2381	Os09t0133600	1	+	Os09g0133600	60.322
9	12348847	12348847	1	*	7.05e-08	1.03e-05	61.5385	3096	Os09t0371000	1	+	Os09g0371000	61.5385
9	14157001	14157001	1	*	4.79e-08	7.34e-06	-58.3333	-2852	Os09t0403000	1	-	Os09g0403000	-58.3333
9	12956053	12956053	1	*	2.67e-08	4.35e-06	-57.3684	1207	Os09t0382000	1	-	Os09g0382000	-57.3684
9	9564205	9564205	1	*	2.23e-08	3.7e-06	56.7434	-3267	Os09t0325700	1	+	Os09g0325700	56.7434
9	19845995	19845995	1	*	9.27e-09	1.62e-06	52.9376	12613	Os09t0510900	1	-	Os09g0510900	52.9376
9	20480050	20480050	1	*	8.23e-09	1.45e-06	72.3077	-5135	Os09t0524500	1	+	Os09g0524500	72.3077
9	9202648	9202648	1	*	6.65e-09	1.19e-06	72.282	-6720	Os09t0320400	1	+	Os09g0320400	72.282
9	19845965	19845965	1	*	5.99e-09	1.09e-06	55	12643	Os09t0510900	1	-	Os09g0510900	55
9	16557371	16557371	1	*	2.37e-09	4.59e-07	-65.625	-274	Os09t0444600	1	+	Os09g0444600	-65.625
9	19845982	19845982	1	*	1.52e-09	3.13e-07	51.2821	12626	Os09t0510900	1	-	Os09g0510900	51.2821
9	19845989	19845989	1	*	9.62e-10	2.03e-07	52.6316	12619	Os09t0510900	1	-	Os09g0510900	52.6316
9	9459410	9459410	1	*	4.57e-10	1.04e-07	66.6667	109	Os09t0323400	0	+	Os09g0323400	66.6667
9	19845940	19845940	1	*	1.25e-10	3.22e-08	58.5366	12668	Os09t0510900	1	-	Os09g0510900	58.5366
9	16842046	16842046	1	*	1.09e-10	2.83e-08	76.8908	-277	Os09t0449700	1	+	Os09g0449700	76.8908
9	3956669	3956669	1	*	2.85e-12	9.94e-10	83.2036	-3323	Os09t0252000	0	+	Os09g0252000	83.2036
9	19824419	19824419	1	*	1.23e-12	4.64e-10	-88.4286	6914	Os09t0510700	1	-	Os09g0510700	-88.4286
9	17140059	17140059	1	*	1.27e-13	5.9e-11	-79.3103	-2675	Os09t0455400	1	+	Os09g0455400	-79.3103
9	9169294	9169294	1	*	1.16e-13	5.53e-11	-88.4615	-40074	Os09t0320400	1	+	Os09g0320400	-88.4615
9	5559811	5559811	1	*	1.04e-15	9.27e-13	-75.5556	-2266	Os09t0274025	0	-	Os09g0274025	-75.5556
10	6139428	6139428	1	*	0.000840915	0.0449071	-28.658	-5162	Os10t0188900	1	+	Os10g0188900	-28.658
10	10647282	10647282	1	*	0.000783567	0.0426042	30.9524	-5410	Os10t0350500	1	-	Os10g0350500	30.9524
10	15982861	15982861	1	*	0.000774626	0.0421715	26.0714	-936	Os10t0443800	1	+	Os10g0443800	26.0714
10	12195313	12195313	1	*	0.000736408	0.0405541	30.4839	-12187	Os10t0379100	1	-	Os10g0379100	30.4839
10	4024516	4024516	1	*	0.000719063	0.0397008	-28	884	Os10t0162832	1	+	Os10g0162832	-28
10	13882975	13882975	1	*	0.000662318	0.0369963	46.1538	405	Os10t0406350	0	+	Os10g0406350	46.1538
10	6137354	6137354	1	*	0.00055209	0.0316637	39.4958	-7236	Os10t0188900	1	+	Os10g0188900	39.4958
10	15324107	15324107	1	*	0.000457859	0.0266152	25.8065	-2583	Os10t0430600	1	+	Os10g0430600	25.8065
10	14796677	14796677	1	*	0.000422508	0.0249318	28.5714	-1468	Os10t0420400	1	+	Os10g0420400	28.5714
10	8034812	8034812	1	*	0.000402919	0.024007	-38.5811	3304	Os10t0213100	1	-	Os10g0213100	-38.5811
10	8095669	8095669	1	*	0.000390387	0.0233252	30.6397	3806	Os10t0254720	1	-	Os10g0254720	30.6397
10	2980878	2980878	1	*	0.000378637	0.0227818	41.6667	1742	Os10t0149800	0	-	Os10g0149800	41.6667
10	8090978	8090978	1	*	0.000372347	0.0224663	36.5766	-1463	Os10t0211900	0	-	Os10g0211900	36.5766
10	6148125	6148125	1	*	0.000364107	0.0221164	29.1134	3537	Os10t0188900	1	+	Os10g0188900	29.1134
10	8093378	8093378	1	*	0.00035901	0.021877	36.7424	-3863	Os10t0211900	0	-	Os10g0211900	36.7424
10	8093396	8093396	1	*	0.00026945	0.016974	35.3679	-3881	Os10t0211900	0	-	Os10g0211900	35.3679
10	2957282	2957282	1	*	0.000243477	0.0155896	34.7373	2748	Os10t0149200	1	-	Os10g0149200	34.7373
10	12308067	12308067	1	*	0.000203866	0.0132915	27.5862	934	Os10t0381700	1	+	Os10g0381700	27.5862
10	11794636	11794636	1	*	0.000163435	0.010904	32.1429	197	Os10t0372432	0	-	Os10g0372432	32.1429
10	8032956	8032956	1	*	0.000140617	0.00949988	41.5126	5160	Os10t0213100	1	-	Os10g0213100	41.5126
10	14796671	14796671	1	*	6.76e-05	0.00488314	33.3333	-1474	Os10t0420400	1	+	Os10g0420400	33.3333
10	12195113	12195113	1	*	6.55e-05	0.00475527	45.2586	-11987	Os10t0379100	1	-	Os10g0379100	45.2586
10	8042650	8042650	1	*	6.51e-05	0.00475527	32.9132	-4536	Os10t0213100	1	-	Os10g0213100	32.9132
10	11794640	11794640	1	*	5.83e-05	0.004308	37.037	193	Os10t0372432	0	-	Os10g0372432	37.037
10	11794642	11794642	1	*	5.83e-05	0.004308	37.037	191	Os10t0372432	0	-	Os10g0372432	37.037
10	2950949	2950949	1	*	4.73e-05	0.0035819	48.3871	83	Os10t0149100	0	-	Os10g0149100	48.3871
10	11794638	11794638	1	*	2.1e-05	0.0017045	40.7407	195	Os10t0372432	0	-	Os10g0372432	40.7407
10	21725432	21725432	1	*	1.56e-05	0.00130638	38.7097	1748	Os10t0553800	1	-	Os10g0553800	38.7097
10	8090967	8090967	1	*	1.21e-05	0.00104733	50.2419	-1452	Os10t0211900	0	-	Os10g0211900	50.2419
10	12195376	12195376	1	*	1.21e-05	0.00104733	35.4839	-12250	Os10t0379100	1	-	Os10g0379100	35.4839
10	8090464	8090464	1	*	9.53e-06	0.000847787	-40.7326	-949	Os10t0211900	0	-	Os10g0211900	-40.7326
10	6133041	6133041	1	*	6.73e-06	0.00062238	34.0689	-11549	Os10t0188900	1	+	Os10g0188900	34.0689
10	6142580	6142580	1	*	5.09e-06	0.000480221	44.0541	-2010	Os10t0188900	1	+	Os10g0188900	44.0541
10	6142359	6142359	1	*	3.72e-06	0.000359873	47.343	-2231	Os10t0188900	1	+	Os10g0188900	47.343
10	13882963	13882963	1	*	1.41e-06	0.000149719	60.7143	393	Os10t0406350	0	+	Os10g0406350	60.7143
10	4466585	4466585	1	*	1.32e-06	0.000141327	-52.0474	-11504	Os10t0165000	1	+	Os10g0165000	-52.0474
10	15879186	15879186	1	*	1.13e-06	0.000123964	49.6528	1509	Os10t0442000	1	+	Os10g0442000	49.6528
10	18397529	18397529	1	*	8.4e-07	9.6e-05	-60.7527	-3138	Os10t0486100	0	-	Os10g0486100	-60.7527
10	1133973	1133973	1	*	3.04e-07	3.83e-05	60.67	6228	Os10t0117800	2	+	Os10g0117800	60.67
10	2950953	2950953	1	*	1.37e-07	1.89e-05	59.4118	79	Os10t0149100	0	-	Os10g0149100	59.4118
10	6093526	6093526	1	*	1.12e-07	1.57e-05	-53.5473	5002	Os10t0188166	0	+	Os10g0188166	-53.5473
10	15982658	15982658	1	*	7.48e-08	1.08e-05	47.4097	-1139	Os10t0443800	1	+	Os10g0443800	47.4097
10	15982657	15982657	1	*	4.76e-08	7.32e-06	43.5897	-1140	Os10t0443800	1	+	Os10g0443800	43.5897
10	6707406	6707406	1	*	4.17e-08	6.51e-06	68.5783	-8201	Os10t0196100	0	+	Os10g0196100	68.5783
10	11993602	11993602	1	*	2.73e-08	4.41e-06	68.4286	4023	Os10t0376400	0	+	Os10g0376400	68.4286
10	2950970	2950970	1	*	2.54e-08	4.18e-06	-50	62	Os10t0149100	0	-	Os10g0149100	-50
10	6142822	6142822	1	*	3.17e-09	6.04e-07	52.2727	-1768	Os10t0188900	1	+	Os10g0188900	52.2727
10	8040402	8040402	1	*	3e-09	5.74e-07	69.2166	-2288	Os10t0213100	1	-	Os10g0213100	69.2166
10	6142543	6142543	1	*	1.8e-09	3.59e-07	53.9451	-2047	Os10t0188900	1	+	Os10g0188900	53.9451
10	6142723	6142723	1	*	9.22e-10	1.96e-07	67.4632	-1867	Os10t0188900	1	+	Os10g0188900	67.4632
10	10194727	10194727	1	*	7.61e-10	1.65e-07	70.1188	329	Os10t0343500	0	-	Os10g0343500	70.1188
10	14021088	14021088	1	*	4.05e-10	9.4e-08	75.1232	-63164	Os10t0407600	0	-	Os10g0407600	75.1232
10	6142545	6142545	1	*	2.53e-10	6.06e-08	57.094	-2045	Os10t0188900	1	+	Os10g0188900	57.094
10	12848312	12848312	1	*	1.24e-10	3.21e-08	68.5714	-1281	Os10t0388600	0	+	Os10g0388600	68.5714
10	6142713	6142713	1	*	9.82e-11	2.57e-08	68.8034	-1877	Os10t0188900	1	+	Os10g0188900	68.8034
10	2950950	2950950	1	*	3.54e-11	9.86e-09	71.6176	82	Os10t0149100	0	-	Os10g0149100	71.6176
10	2950969	2950969	1	*	1.46e-11	4.29e-09	-68.5714	63	Os10t0149100	0	-	Os10g0149100	-68.5714
10	6142625	6142625	1	*	5.62e-12	1.83e-09	58.0645	-1965	Os10t0188900	1	+	Os10g0188900	58.0645
10	12848316	12848316	1	*	5.1e-13	2.06e-10	77.6984	-1277	Os10t0388600	0	+	Os10g0388600	77.6984
10	6142360	6142360	1	*	2.16e-13	9.34e-11	65.7407	-2230	Os10t0188900	1	+	Os10g0188900	65.7407
10	13848904	13848904	1	*	1.4e-13	6.45e-11	87.6667	4474	Os10t0405600	1	-	Os10g0405600	87.6667
10	12848251	12848251	1	*	1.99e-15	1.55e-12	90	-1342	Os10t0388600	0	+	Os10g0388600	90
10	14216749	14216749	1	*	1.14e-15	9.99e-13	-93.5484	13074	Os10t0409900	2	-	Os10g0409900	-93.5484
10	2056790	2056790	1	*	7.88e-16	7.19e-13	96.2963	-921	Os10t0133000	0	+	Os10g0133000	96.2963
10	6142958	6142958	1	*	5.51e-16	5.22e-13	82.042	-1632	Os10t0188900	1	+	Os10g0188900	82.042
10	6142660	6142660	1	*	4.58e-16	4.46e-13	79.4872	-1930	Os10t0188900	1	+	Os10g0188900	79.4872
10	6142674	6142674	1	*	9.24e-17	1.28e-13	85.0456	-1916	Os10t0188900	1	+	Os10g0188900	85.0456
10	13755742	13755742	1	*	6.28e-17	8.98e-14	89.8851	-17976	Os10t0404300	0	+	Os10g0404300	89.8851
10	6142656	6142656	1	*	3.57e-22	3.06e-18	95.0089	-1934	Os10t0188900	1	+	Os10g0188900	95.0089
11	27312412	27312412	1	*	0.000802947	0.0433285	32.6837	-9063	Os11t0676500	0	+	Os11g0676500	32.6837
11	22687778	22687778	1	*	0.000760392	0.0416078	-26.1111	-5307	Os11t0596000	0	-	Os11g0596000	-26.1111
11	6171180	6171180	1	*	0.000737554	0.0405651	-27.7813	-15088	Os11t0218200	0	-	Os11g0218200	-27.7813
11	21778736	21778736	1	*	0.000691729	0.0383893	39.9573	-64	Os11t0577650	0	+	Os11g0577650	39.9573
11	27320117	27320117	1	*	0.000681261	0.0379064	27.1044	-1358	Os11t0676500	0	+	Os11g0676500	27.1044
11	27324886	27324886	1	*	0.00067749	0.0377455	-31.2011	3413	Os11t0676500	0	+	Os11g0676500	-31.2011
11	3132502	3132502	1	*	0.000645828	0.0362641	-26.9231	4129	Os11t0164200	0	-	Os11g0164200	-26.9231
11	27334369	27334369	1	*	0.000595053	0.0336331	38.2895	-846	Os11t0676800	0	+	Os11g0676800	38.2895
11	28401919	28401919	1	*	0.000483	0.0280007	28.9143	7438	Os11t0695000	1	-	Os11g0695000	28.9143
11	7549848	7549848	1	*	0.000469617	0.0272617	36.0714	2824	Os11t0241200	1	-	Os11g0241200	36.0714
11	24730368	24730368	1	*	0.000438253	0.0257194	33.6946	-3412	Os11t0630501	0	+	Os11g0630501	33.6946
11	27314147	27314147	1	*	0.000343282	0.0210081	32.2327	-7328	Os11t0676500	0	+	Os11g0676500	32.2327
11	27324611	27324611	1	*	0.000335723	0.0205748	31.0394	3138	Os11t0676500	0	+	Os11g0676500	31.0394
11	26713606	26713606	1	*	0.000332366	0.0203983	46.0298	-25037	Os11t0663900	0	+	Os11g0663900	46.0298
11	16545298	16545298	1	*	0.000306799	0.0191024	28.3087	35173	Os11t0475600	1	+	Os11g0475600	28.3087
11	27333777	27333777	1	*	0.000287806	0.0180245	-36.0577	-1438	Os11t0676800	0	+	Os11g0676800	-36.0577
11	27312390	27312390	1	*	0.000219786	0.0142213	42.4031	-9085	Os11t0676500	0	+	Os11g0676500	42.4031
11	22687777	22687777	1	*	0.00017804	0.0117505	-27.9958	-5306	Os11t0596000	0	-	Os11g0596000	-27.9958
11	682779	682779	1	*	0.000122716	0.0083829	34.6154	-1999	Os11t0115100	1	+	Os11g0115100	34.6154
11	6639219	6639219	1	*	8.21e-05	0.00578553	41.0364	1118	Os11t0226933	1	-	Os11g0226933	41.0364
11	22669797	22669797	1	*	6.45e-05	0.00472232	38.3884	-4788	Os11t0595400	1	-	Os11g0595400	38.3884
11	7549518	7549518	1	*	5.45e-05	0.00407853	-34.0171	3154	Os11t0241200	1	-	Os11g0241200	-34.0171
11	20609028	20609028	1	*	5.27e-05	0.00395909	35.404	7695	Os11t0554000	1	-	Os11g0554000	35.404
11	6171145	6171145	1	*	5.12e-05	0.0038649	31.1111	-15053	Os11t0218200	0	-	Os11g0218200	31.1111
11	8979416	8979416	1	*	4.4e-05	0.00334259	-38.4615	-1977	Os11t0264300	1	-	Os11g0264300	-38.4615
11	27318946	27318946	1	*	3.7e-05	0.00285696	43.0102	-2529	Os11t0676500	0	+	Os11g0676500	43.0102
11	3676643	3676643	1	*	3.53e-05	0.00275163	-44.3478	-3142	Os11t0174000	1	-	Os11g0174000	-44.3478
11	27125772	27125772	1	*	2.99e-05	0.00235495	-37.931	-7773	Os11t0671000	1	-	Os11g0671000	-37.931
11	27334421	27334421	1	*	2.16e-05	0.00174957	42.9293	-794	Os11t0676800	0	+	Os11g0676800	42.9293
11	27313896	27313896	1	*	1.43e-05	0.00121057	30.609	-7579	Os11t0676500	0	+	Os11g0676500	30.609
11	22687995	22687995	1	*	1.15e-05	0.00100125	50.2703	-5524	Os11t0596000	0	-	Os11g0596000	50.2703
11	27318733	27318733	1	*	1.13e-05	0.00098747	34.87	-2742	Os11t0676500	0	+	Os11g0676500	34.87
11	16541094	16541094	1	*	9.06e-06	0.000811176	47.3536	30969	Os11t0475600	1	+	Os11g0475600	47.3536
11	27324885	27324885	1	*	7.55e-06	0.000689396	-39.962	3412	Os11t0676500	0	+	Os11g0676500	-39.962
11	27243724	27243724	1	*	7.51e-06	0.000686888	40.2981	281	Os11t0676200	0	+	Os11g0676200	40.2981
11	16543303	16543303	1	*	7.28e-06	0.000668327	29.1328	33178	Os11t0475600	1	+	Os11g0475600	29.1328
11	20608871	20608871	1	*	7.23e-06	0.000665168	38.9879	7852	Os11t0554000	1	-	Os11g0554000	38.9879
11	6640285	6640285	1	*	5.01e-06	0.000473622	46.875	52	Os11t0226933	1	-	Os11g0226933	46.875
11	1283579	1283579	1	*	4.15e-06	0.000398078	-56.4211	2673	Os11t0127900	1	-	Os11g0127900	-56.4211
11	27321355	27321355	1	*	3.98e-06	0.000382539	39.4231	-120	Os11t0676500	0	+	Os11g0676500	39.4231
11	27325108	27325108	1	*	2.74e-06	0.000275097	-47.725	3635	Os11t0676500	0	+	Os11g0676500	-47.725
11	6640242	6640242	1	*	2.4e-06	0.000243054	42.8571	95	Os11t0226933	1	-	Os11g0226933	42.8571
11	26945961	26945961	1	*	1.39e-06	0.000148324	-48.1481	-199	Os11t0667700	1	+	Os11g0667700	-48.1481
11	16543304	16543304	1	*	9.99e-07	0.000111265	32.3858	33179	Os11t0475600	1	+	Os11g0475600	32.3858
11	22687200	22687200	1	*	9.9e-07	0.000110906	36.9048	-4729	Os11t0596000	0	-	Os11g0596000	36.9048
11	28585254	28585254	1	*	9.48e-07	0.000107045	48.6532	-1243	Os11t0698567	1	-	Os11g0698567	48.6532
11	22563812	22563812	1	*	9.06e-07	0.000102846	43.2432	-1258	Os11t0592850	0	+	Os11g0592850	43.2432
11	21729469	21729469	1	*	8.88e-07	0.000101092	45	3513	Os11t0576900	1	-	Os11g0576900	45
11	26945963	26945963	1	*	4.23e-07	5.13e-05	-51.8519	-197	Os11t0667700	1	+	Os11g0667700	-51.8519
11	28691403	28691403	1	*	4.04e-07	4.95e-05	52.6316	13904	Os11t0700500	1	-	Os11g0700500	52.6316
11	27320116	27320116	1	*	3.92e-07	4.82e-05	43.5089	-1359	Os11t0676500	0	+	Os11g0676500	43.5089
11	20608466	20608466	1	*	2.87e-07	3.65e-05	-46.5	8257	Os11t0554000	1	-	Os11g0554000	-46.5
11	24730358	24730358	1	*	1.92e-07	2.56e-05	54.5455	-3422	Os11t0630501	0	+	Os11g0630501	54.5455
11	3679627	3679627	1	*	9.88e-08	1.4e-05	54.798	-6126	Os11t0174000	1	-	Os11g0174000	54.798
11	25631715	25631715	1	*	9.82e-08	1.4e-05	46.9591	-3451	Os11t0645886	0	+	Os11g0645886	46.9591
11	19498097	19498097	1	*	3.97e-08	6.27e-06	55.0376	-7548	Os11t0534500	0	-	Os11g0534500	55.0376
11	27334422	27334422	1	*	2.76e-08	4.43e-06	50.1572	-793	Os11t0676800	0	+	Os11g0676800	50.1572
11	28585253	28585253	1	*	2.71e-08	4.4e-06	50	-1242	Os11t0698567	1	-	Os11g0698567	50
11	27334413	27334413	1	*	1.07e-08	1.83e-06	65.2744	-802	Os11t0676800	0	+	Os11g0676800	65.2744
11	28247577	28247577	1	*	1.76e-09	3.54e-07	75.3103	-7218	Os11t0692000	1	-	Os11g0692000	75.3103
11	25564328	25564328	1	*	8.09e-10	1.74e-07	73.0994	12249	Os11t0644100	0	+	Os11g0644100	73.0994
11	27333778	27333778	1	*	5.81e-10	1.29e-07	-46.5116	-1437	Os11t0676800	0	+	Os11g0676800	-46.5116
11	18939792	18939792	1	*	3.29e-10	7.72e-08	71.4286	1895	Os11t0523800	1	-	Os11g0523800	71.4286
11	19078232	19078232	1	*	2.7e-10	6.43e-08	75.8621	1070	Os11t0525800	2	-	Os11g0525800	75.8621
11	27243725	27243725	1	*	2.49e-10	6.03e-08	60.9336	282	Os11t0676200	0	+	Os11g0676200	60.9336
11	1627349	1627349	1	*	1.37e-10	3.5e-08	76.9231	636	Os11t0135150	0	+	Os11g0135150	76.9231
11	27334414	27334414	1	*	5.53e-11	1.51e-08	63.4537	-801	Os11t0676800	0	+	Os11g0676800	63.4537
11	28247521	28247521	1	*	1.95e-11	5.63e-09	70.9677	-7162	Os11t0692000	1	-	Os11g0692000	70.9677
11	1627379	1627379	1	*	1.92e-12	6.97e-10	80.7692	666	Os11t0135150	0	+	Os11g0135150	80.7692
11	17177244	17177244	1	*	2.6e-13	1.08e-10	81.8182	5225	Os11t0487100	1	-	Os11g0487100	81.8182
11	28377032	28377032	1	*	2.56e-13	1.08e-10	83.6364	665	Os11t0694500	1	-	Os11g0694500	83.6364
11	28377040	28377040	1	*	8.9e-14	4.31e-11	83.8095	657	Os11t0694500	1	-	Os11g0694500	83.8095
11	7756472	7756472	1	*	8.22e-14	4.06e-11	89.6296	-1679	Os11t0244300	1	-	Os11g0244300	89.6296
11	235008	235008	1	*	7.78e-14	3.88e-11	81.8182	726	Os11t0104866	0	+	Os11g0104866	81.8182
11	28247511	28247511	1	*	3.57e-14	1.94e-11	80	-7152	Os11t0692000	1	-	Os11g0692000	80
11	21239073	21239073	1	*	2.46e-14	1.37e-11	89.6313	-5330	Os11t0569400	0	+	Os11g0569400	89.6313
11	16545142	16545142	1	*	1.06e-14	6.68e-12	49.975	35017	Os11t0475600	1	+	Os11g0475600	49.975
11	15703012	15703012	1	*	2.68e-16	2.95e-13	-90.625	2058	Os11t0460900	0	+	Os11g0460900	-90.625
11	5633169	5633169	1	*	3.18e-17	5.25e-14	96.875	-450	Os11t0209550	0	+	Os11g0209550	96.875
11	25632000	25632000	1	*	4.01e-20	1.52e-16	-82.8958	-3166	Os11t0645886	0	+	Os11g0645886	-82.8958
12	27167595	27167595	1	*	0.00092853	0.0487559	35	1698	Os12t0633700	0	+	Os12g0633700	35
12	21970462	21970462	1	*	0.000887588	0.0468931	30.9598	-436	Os12t0544600	0	-	Os12g0544600	30.9598
12	19429	19429	1	*	0.000814251	0.0438282	36.5476	-5249	Os12t0100500	1	-	Os12g0100500	36.5476
12	123017	123017	1	*	0.000709149	0.0393052	-35.3226	-2792	Os12t0102500	1	-	Os12g0102500	-35.3226
12	21012252	21012252	1	*	0.000591955	0.0335464	28.5714	-108628	Os12t0530300	1	-	Os12g0530300	28.5714
12	14390182	14390182	1	*	0.000255261	0.0161991	-43.1034	21838	Os12t0437800	1	-	Os12g0437800	-43.1034
12	12039084	12039084	1	*	0.000253855	0.0161338	33.7255	-36057	Os12t0403800	1	+	Os12g0403800	33.7255
12	12032686	12032686	1	*	0.000146528	0.0098681	28.2227	-42455	Os12t0403800	1	+	Os12g0403800	28.2227
12	6718045	6718045	1	*	0.000134087	0.00907304	-48.6772	2625	Os12t0223700	1	+	Os12g0223700	-48.6772
12	1324317	1324317	1	*	8.92e-05	0.00621237	50.963	1763	Os12t0127650	0	-	Os12g0127650	50.963
12	11872747	11872747	1	*	8.42e-05	0.00591899	-39.6718	-1312	Os12t0298950	0	-	Os12g0298950	-39.6718
12	11862426	11862426	1	*	5.69e-05	0.00423174	48.3744	-238	Os12t0298600	0	+	Os12g0298600	48.3744
12	8246611	8246611	1	*	2.02e-05	0.00164067	42.3295	-5686	Os12t0247900	0	-	Os12g0247900	42.3295
12	27167639	27167639	1	*	1.96e-05	0.00160171	45.1786	1742	Os12t0633700	0	+	Os12g0633700	45.1786
12	8265696	8265696	1	*	1.56e-05	0.00130638	38.7097	-24771	Os12t0247900	0	-	Os12g0247900	38.7097
12	8267132	8267132	1	*	1.45e-05	0.00122568	46.3385	-26207	Os12t0247900	0	-	Os12g0247900	46.3385
12	8242628	8242628	1	*	1.31e-05	0.00112819	-41.2605	-1703	Os12t0247900	0	-	Os12g0247900	-41.2605
12	15333703	15333703	1	*	7.82e-06	0.00071097	51.8519	6800	Os12t0448900	1	-	Os12g0448900	51.8519
12	58627	58627	1	*	7.33e-06	0.00067232	47.8367	-5767	Os12t0101600	2	+	Os12g0101600	47.8367
12	5752215	5752215	1	*	4.46e-06	0.000425835	48.3871	-1265	Os12t0209901	1	-	Os12g0209901	48.3871
12	8242823	8242823	1	*	3.94e-06	0.000380032	34.2857	-1898	Os12t0247900	0	-	Os12g0247900	34.2857
12	1422	1422	1	*	3.66e-06	0.000355071	38.0556	-1261	Os12t0100100	1	+	Os12g0100100	38.0556
12	8242753	8242753	1	*	2.01e-06	0.000206858	-33.3333	-1828	Os12t0247900	0	-	Os12g0247900	-33.3333
12	8262181	8262181	1	*	1.41e-06	0.000149719	36.3636	-21256	Os12t0247900	0	-	Os12g0247900	36.3636
12	82665	82665	1	*	1.27e-06	0.000136371	41.0256	258	Os12t0101800	2	+	Os12g0101800	41.0256
12	1526	1526	1	*	1.18e-06	0.000128783	41.1765	-1157	Os12t0100100	1	+	Os12g0100100	41.1765
12	114468	114468	1	*	1.01e-06	0.00011209	-40	3040	Os12t0102500	2	-	Os12g0102500	-40
12	24745160	24745160	1	*	6.76e-07	7.88e-05	55.3922	1385	Os12t0591101	1	-	Os12g0591101	55.3922
12	11864295	11864295	1	*	6.54e-07	7.64e-05	51.5385	1633	Os12t0298600	0	+	Os12g0298600	51.5385
12	19442	19442	1	*	5.95e-07	6.97e-05	55.4135	-5262	Os12t0100500	1	-	Os12g0100500	55.4135
12	122293	122293	1	*	4.21e-07	5.12e-05	-57.1429	-2068	Os12t0102500	1	-	Os12g0102500	-57.1429
12	12032685	12032685	1	*	3.87e-07	4.78e-05	40.2016	-42456	Os12t0403800	1	+	Os12g0403800	40.2016
12	1737	1737	1	*	2.25e-07	2.92e-05	42.8571	-946	Os12t0100100	1	+	Os12g0100100	42.8571
12	24686249	24686249	1	*	1.63e-07	2.19e-05	59.8851	1311	Os12t0590066	0	-	Os12g0590066	59.8851
12	8242796	8242796	1	*	1.31e-07	1.81e-05	-48.5714	-1871	Os12t0247900	0	-	Os12g0247900	-48.5714
12	8236231	8236231	1	*	1.24e-07	1.72e-05	40	-3202	Os12t0247700	1	+	Os12g0247700	40
12	1606	1606	1	*	2.56e-08	4.19e-06	49.5833	-1077	Os12t0100100	1	+	Os12g0100100	49.5833
12	3291318	3291318	1	*	2.36e-08	3.9e-06	67.875	-2062	Os12t0164600	0	+	Os12g0164600	67.875
12	27167527	27167527	1	*	1.63e-08	2.75e-06	45.1613	1630	Os12t0633700	0	+	Os12g0633700	45.1613
12	8262176	8262176	1	*	9.9e-09	1.71e-06	46.6667	-21251	Os12t0247900	0	-	Os12g0247900	46.6667
12	21887909	21887909	1	*	6.33e-09	1.14e-06	65.3274	-5132	Os12t0543800	0	-	Os12g0543800	65.3274
12	9785214	9785214	1	*	2.26e-09	4.38e-07	67.8571	974	Os12t0270300	2	-	Os12g0270300	67.8571
12	1525	1525	1	*	1.34e-09	2.77e-07	50	-1158	Os12t0100100	1	+	Os12g0100100	50
12	21971483	21971483	1	*	8.89e-10	1.9e-07	-53.125	-1457	Os12t0544600	0	-	Os12g0544600	-53.125
12	11865575	11865575	1	*	6.29e-10	1.38e-07	-67.2222	2913	Os12t0298600	0	+	Os12g0298600	-67.2222
12	1712	1712	1	*	4.17e-10	9.63e-08	50	-971	Os12t0100100	1	+	Os12g0100100	50
12	8727684	8727684	1	*	7.61e-11	2.04e-08	65.3846	3285	Os12t0255200	2	-	Os12g0255200	65.3846
12	8242795	8242795	1	*	3.45e-11	9.67e-09	-58.8235	-1870	Os12t0247900	0	-	Os12g0247900	-58.8235
12	19348081	19348081	1	*	3e-11	8.46e-09	79.4643	-14881	Os12t0504900	0	-	Os12g0504900	79.4643
12	27431798	27431798	1	*	2.29e-11	6.51e-09	84.6154	1563	Os12t0639600	2	+	Os12g0639600	84.6154
12	1418	1418	1	*	1.2e-11	3.55e-09	55.814	-1265	Os12t0100100	1	+	Os12g0100100	55.814
12	8241741	8241741	1	*	1.08e-11	3.25e-09	-70.3005	-816	Os12t0247900	0	-	Os12g0247900	-70.3005
12	8265526	8265526	1	*	7.33e-12	2.35e-09	-75.6215	-24601	Os12t0247900	0	-	Os12g0247900	-75.6215
12	121757	121757	1	*	3.91e-12	1.29e-09	-72.1679	-1532	Os12t0102500	1	-	Os12g0102500	-72.1679
12	1607	1607	1	*	1.04e-12	4.01e-10	61.8182	-1076	Os12t0100100	1	+	Os12g0100100	61.8182
12	1592	1592	1	*	7.59e-13	2.96e-10	68.5185	-1091	Os12t0100100	1	+	Os12g0100100	68.5185
12	21887859	21887859	1	*	5.37e-13	2.13e-10	-72.4138	-5082	Os12t0543800	0	-	Os12g0543800	-72.4138
12	1696	1696	1	*	2.6e-13	1.08e-10	65.2174	-987	Os12t0100100	1	+	Os12g0100100	65.2174
12	22880916	22880916	1	*	6.26e-14	3.24e-11	-87.0968	5426	Os12t0559400	1	-	Os12g0559400	-87.0968
12	1617	1617	1	*	2.34e-14	1.32e-11	66.6667	-1066	Os12t0100100	1	+	Os12g0100100	66.6667
12	14389838	14389838	1	*	1.21e-14	7.53e-12	90.1786	22182	Os12t0437800	1	-	Os12g0437800	90.1786
12	8242770	8242770	1	*	5.75e-15	3.96e-12	-76.7251	-1845	Os12t0247900	0	-	Os12g0247900	-76.7251
12	8242769	8242769	1	*	1.64e-15	1.36e-12	-78.125	-1844	Os12t0247900	0	-	Os12g0247900	-78.125
12	10456015	10456015	1	*	3.84e-16	3.92e-13	88.2353	2534	Os12t0278900	1	-	Os12g0278900	88.2353
12	21887916	21887916	1	*	3.1e-16	3.25e-13	85.7143	-5139	Os12t0543800	0	-	Os12g0543800	85.7143
12	1591	1591	1	*	1.84e-16	2.19e-13	80.1697	-1092	Os12t0100100	1	+	Os12g0100100	80.1697
12	10424108	10424108	1	*	2.06e-17	3.53e-14	100	1481	Os12t0278700	2	-	Os12g0278700	100
12	8242767	8242767	1	*	3.27e-18	6.68e-15	-87.1481	-1842	Os12t0247900	0	-	Os12g0247900	-87.1481

## Sheet: QC
Supplemental Table 6. Significantly differentially methylated loci using CpG methylation events. Methylation quality control data can be found in the QC tab.
Column1	Genotype	Treatment	# Reads	Mean Quality Score	% Bases >= 30	Total read pairs	Aligned read pairs	% Alignment
Supplemental Table 7. Metabolic pathway analysis (gramene.org) of the 395 differentially methylated loci.	WT	Control	59292536	38.27	92.19	58699394	47254793	80.503
2	WT	Control	57109185	38.19	91.88	56429701	47927833	84.9337
3	WT	Control	51752883	38.2	91.92	51178781	43257781	84.5229
4	WT	Flooded	54466052	38.23	92.07	53790720	36968243	68.7261
5	WT	Flooded	40812509	38.29	92.27	40332555	27988565	69.3945
6	WT	Flooded	49913445	38.33	92.42	49385057	31687595	64.1643
7	clsy1	Control	45289410	38.19	91.87	44734860	38015276	84.9791
8	clsy1	Control	49652349	38.3	92.25	49047958	40866451	83.3194
9	clsy1	Control	46092109	38.3	92.27	45638906	36098475	79.0958
10	clsy1	Flooded	48099248	38.21	92.04	47580039	30954160	65.057
11	clsy1	Flooded	53776871	38.23	92.1	53063521	33006371	62.2016
12	clsy1	Flooded	48728120	38.24	92.13	47981156	26816203	55.889
