# Supplementary material for: An epigenetic pathway in rice connects genetic variation to anaerobic germination and seedling establishment
Source: Plant Physiol. 2021 Feb 26;186(2):1042–59. doi: 10.1093/plphys/kiab100 (PMC8195528; doi:10.1093/plphys/kiab100)
Supplement: kiab100_Supplementary_Data [file kiab100_supplementary_data.zip › pp.01259.2020-s09.csv]

Supplemental Table 7. Metabolic pathway analysis (gramene.org) of the 395 differentially methylated loci.
Pathway identifier	Pathway name	#Entities found	#Entities total	#Interactors found	#Interactors total	Entities ratio	Entities pValue	Entities FDR	#Reactions found	#Reactions total	Reactions ratio	meth.diff	Species identifier	Species name	Submitted entities found	Mapped entities	Submitted entities hit interactor	Interacts with	Found reaction identifiers
R-OSA-1119529	Sulfate activation for sulfonation	1	2	0	0	0.001067806	0.344271591	0.999999046	1	1	9.27E-04	96.42857143	4530	Oryza sativa	Os03g0743900	Q84MN8			R-OSA-1119748
R-OSA-1119337	Proline degradation	1	5	0	0	0.002669514	0.652109688	0.999999046	1	2	0.001853568	93.74389052	4530	Oryza sativa	Os06g0270900	Q9FRX7			R-OSA-1119633
R-OSA-1119556	Choline biosynthesis I	1	9	0	0	0.004805125	0.850819656	0.999999046	3	5	0.00463392	44.723093	4530	Oryza sativa	Os05g0548900	B7FA34			R-OSA-1120966;R-OSA-1121375;R-OSA-1120591
R-OSA-1119494	Tryptophan biosynthesis	1	16	0	0	0.008542445	0.966249523	0.999999046	2	6	0.005560704	34.59770115	4530	Oryza sativa	Os08g0135900	Q6YYB9			R-OSA-1120885;R-OSA-1119851
R-OSA-1119402	Phospholipid biosynthesis I	1	19	0	0	0.010144154	0.982179446	0.999999046	1	11	0.010194625	89.56228956	4530	Oryza sativa	Os01g0118300	Q0JR55			R-OSA-9025361
R-OSA-1119600	Valine biosynthesis	1	22	0	0	0.011745862	0.990600314	0.999999046	1	4	0.003707136	-48.49833148	4530	Oryza sativa	Os04g0389800	Q7XKQ8			R-OSA-1119750
R-OSA-1119325	Sphingolipid metabolism	1	22	0	0	0.011745862	0.990600314	0.999999046	1	8	0.007414272	90.07314525	4530	Oryza sativa	Os07g0627700	Q0D4G3			R-OSA-9025495
R-OSA-1119460	Isoleucine biosynthesis from threonine	1	23	0	0	0.012279765	0.992407048	0.999999046	1	5	0.00463392	-48.49833148	4530	Oryza sativa	Os04g0389800	Q7XKQ8			R-OSA-1120036
R-OSA-6788019	Salicylic acid signaling	1	54	0	0	0.028830753	0.999990417	0.999999046	3	29	0.026876738	87.95066414	4530	Oryza sativa	Os01g0859500	Q5N7C7			R-OSA-6788212;R-OSA-6788032;R-OSA-6787952
R-OSA-5608118	Auxin signalling	1	57	0	0	0.030432461	0.999995007	0.999999046	1	11	0.010194625	71.42857143	4530	Oryza sativa	Os11g0523800	Q2R3F5			R-OSA-5608208
R-OSA-3906998	Fatty acid and lipid metabolism	3	89	0	0	0.047517352	0.999999046	0.999999046	5	75	0.069508804	74.78617594	4530	Oryza sativa	Os01g0118300;Os05g0548900;Os07g0627700	B7FA34;Q0D4G3;Q0JR55			R-OSA-1120966;R-OSA-9025361;R-OSA-1121375;R-OSA-1120591;R-OSA-9025495
R-OSA-5655124	Amino acid catabolism	1	65	0	0	0.034703684	0.999999127	0.999999127	1	38	0.035217794	93.74389052	4530	Oryza sativa	Os06g0270900	Q9FRX7			R-OSA-1119633
R-OSA-5368291	Inorganic nutrients metabolism	1	66	0	0	0.035237587	0.999999298	0.999999298	1	34	0.031510658	96.42857143	4530	Oryza sativa	Os03g0743900	Q84MN8			R-OSA-1119748
R-OSA-9035605	Regulation of seed size	2	131	0	0	0.069941271	1	1	2	57	0.052826691	66.34199135	4530	Oryza sativa	Os02g0244100;Os11g0523800	Q2R3F5;B9F4Q9			R-OSA-9630672;R-OSA-5608208
R-OSA-9623902	Seed development	2	182	0	0	0.097170315	1	1	2	92	0.085264133	66.34199135	4530	Oryza sativa	Os02g0244100;Os11g0523800	Q2R3F5;B9F4Q9			R-OSA-9630672;R-OSA-5608208
R-OSA-5655122	Amino acid biosynthesis	2	204	0	0	0.108916177	1	1	4	118	0.109360519	-6.950315165	4530	Oryza sativa	Os04g0389800;Os08g0135900	Q6YYB9;Q7XKQ8			R-OSA-1120885;R-OSA-1120036;R-OSA-1119750;R-OSA-1119851
R-OSA-2744343	Amino acid metabolism	3	271	0	0	0.144687667	1	1	5	162	0.150139018	26.61442006	4530	Oryza sativa	Os04g0389800;Os06g0270900;Os08g0135900	Q6YYB9;Q7XKQ8;Q9FRX7			R-OSA-1119633;R-OSA-1120885;R-OSA-1120036;R-OSA-1119750;R-OSA-1119851
R-OSA-2744341	Hormone signaling, transport, and metabolism	2	457	0	0	0.243993593	1	1	4	202	0.18721038	79.68961779	4530	Oryza sativa	Os01g0859500;Os11g0523800	Q5N7C7;Q2R3F5			R-OSA-6788212;R-OSA-5608208;R-OSA-6788032;R-OSA-6787952
R-OSA-2744345	Metabolism and regulation	9	1428	0	0	0.762413241	1	1	15	819	0.759036145	62.22328833	4530	Oryza sativa	Os04g0389800;Os01g0859500;Os01g0118300;Os06g0270900;Os05g0548900;Os03g0743900;Os07g0627700;Os11g0523800;Os08g0135900	B7FA34;Q5N7C7;Q0D4G3;Q6YYB9;Q0JR55;Q7XKQ8;Q84MN8;Q2R3F5;Q9FRX7			R-OSA-1119633;R-OSA-1120885;R-OSA-5608208;R-OSA-6788032;R-OSA-1121375;R-OSA-6788212;R-OSA-1119748;R-OSA-1120036;R-OSA-6787952;R-OSA-1119750;R-OSA-1120966;R-OSA-9025361;R-OSA-1119851;R-OSA-1120591;R-OSA-9025495
R-OSA-9031669	Reproductive structure development	2	219	0	0	0.11692472	1	1	2	144	0.133456905	66.34199135	4530	Oryza sativa	Os02g0244100;Os11g0523800	Q2R3F5;B9F4Q9			R-OSA-9630672;R-OSA-5608208
R-OSA-9030769	Growth and developmental processes	2	258	0	0	0.13774693	1	1	2	177	0.164040778	66.34199135	4530	Oryza sativa	Os02g0244100;Os11g0523800	Q2R3F5;B9F4Q9			R-OSA-9630672;R-OSA-5608208
