# Supplementary material for: An epigenetic pathway in rice connects genetic variation to anaerobic germination and seedling establishment
Source: Plant Physiol. 2021 Feb 26;186(2):1042–59. doi: 10.1093/plphys/kiab100 (PMC8195528; doi:10.1093/plphys/kiab100)
Supplement: kiab100_Supplementary_Data [file kiab100_supplementary_data.zip › pp.01259.2020-s10.xlsx]

## Sheet: Treatment_contrast
Supplemental Table 8. Cluster-specific differential expression of 24nt-siRNA between CLSY1 mutant and WT under control and flooded conditions using in contrasting treatments and contrasting genotypes (adjusted p-value <= 0.05). Small RNAseq quality control data can be found in the QC tab.
ROW	Name	baseMean	log2FoldChange	lfcSE	stat	pvalue	padj	Chromosome	Start	End	Length	Reads	RPM	UniqueReads	FracTop	Strand	MajorRNA	MajorRNAReads	Complexity	DicerCall	MIRNA	PhaseScore	Short	Long	21	22	23	24	main
1	Cluster_11210	7.46747	-1.60709	0.408296	-3.93609	8.28e-05	0.0258825	3	28830234	28830399	166	92	3.163	90	0.5	.	ACCUACUGACACAGGAUCUACACC	10	0.478	24	N0	0	4	7	5	3	16	55	92
2	Cluster_12337	2.75057	-2.9475	0.732686	-4.02288	5.75e-05	0.0201935	4	3466592	3466728	137	25	0.859	3	0.8	+	GAUUAUCAGCAAGUCGUGGACUGC	6	0.64	24	N0	-1	4	1	0	6	0	11	25
3	Cluster_12678	5.49688	-2.02292	0.490566	-4.12365	3.73e-05	0.0145681	4	13174733	13175278	546	58	1.994	28	0.724	.	AAUUCAGACGCCGCGAUAGUUUGG	10	0.621	24	N0	0.1	2	3	3	5	7	34	58
4	Cluster_13420	60.0253	-0.817986	0.18692	-4.37614	1.21e-05	0.00629202	4	23050019	23050752	734	961	33.038	506	0.29	.	GAUUUAGGAACGUUGUAAAAGAUG	84	0.32	24	N0	3.6	40	24	131	154	89	484	961
5	Cluster_13422	105.091	-0.839213	0.210771	-3.98163	6.84e-05	0.0222812	4	23052042	23052650	609	1518	52.186	768	0.105	-	UACAUAGACUCUCACACUUGACU	78	0.273	24	N0	-1	53	22	317	263	214	558	1518
6	Cluster_14170	9.15225	-3.24045	0.455563	-7.11306	1.13e-12	2.22e-09	4	29054006	29054803	798	74	2.544	45	0.405	.	GAUGUAAGGGCCAGUAGACCGGGC	4	0.797	24	N0	0.3	6	5	11	4	13	30	74
7	Cluster_1613	4.01059	-3.99527	0.777797	-5.13665	2.8e-07	0.000242789	1	17178680	17179149	470	29	0.997	17	0.69	.	GCCGCCGUGGAAACUUUACGCCU	2	0.793	24	N0	0.1	0	2	2	4	6	11	29
8	Cluster_17671	4.03645	-3.07074	0.638038	-4.81278	1.49e-06	0.00116292	6	936794	937226	433	32	1.1	30	0.406	.	GCUGUCCUACUCCACAAUCAACUC	3	0.844	24	N0	0.1	5	0	1	4	6	15	32
9	Cluster_17672	2.88095	-3.22993	0.714424	-4.52102	6.15e-06	0.00343443	6	937639	937816	178	25	0.859	4	0.72	.	UUUCCGGGUGGCUAGUACUGUUCC	4	0.76	24	N0	0	4	1	5	2	1	10	25
10	Cluster_17673	9.7096	-3.55364	0.48648	-7.30481	2.78e-13	7.23e-10	6	937957	938119	163	74	2.544	54	0.865	+	UGCCAUCGCCGUCCAUAAGCC	9	0.473	24	N0	-1	3	0	22	17	6	26	74
11	Cluster_17674	11.1878	-2.57205	0.481787	-5.33856	9.37e-08	0.000121998	6	938909	939025	117	97	3.335	53	0.918	+	ACGGCUUGUGGAUGGCGAUGGCAC	19	0.454	24	N0	-1	1	0	21	17	14	41	97
12	Cluster_1835	7.53841	-3.99429	0.546213	-7.31271	2.62e-13	7.23e-10	1	20773007	20773259	253	52	1.788	6	0.192	-	GUUUGUGUGGGUUUAGUGGGGCAG	4	0.827	24	N0	-1	4	3	8	8	3	24	52
13	Cluster_1836	20.9801	-4.76543	0.395916	-12.0365	2.29e-33	1.79e-29	1	20774993	20775528	536	138	4.744	62	0.058	-	CCGCCAGUUGGAACUUUAUGCCU	6	0.638	24	N0	-1	16	2	28	18	13	49	138
14	Cluster_18750	26.2319	-4.71943	1.03204	-4.5729	4.81e-06	0.00289091	6	9896052	9897026	975	171	5.879	62	0.023	-	UAGGUCAAUCAAACUCAGAUGG	9	0.655	24	N0	-1	14	7	26	35	32	38	171
15	Cluster_21238	14.0214	-2.51048	0.463809	-5.41276	6.21e-08	9.7e-05	7	11581546	11582026	481	126	4.332	71	0.833	+	UGGCAUUUCUGAGACUUAGAUACU	8	0.683	24	N0	-1	7	5	13	14	14	64	126
16	Cluster_24510	7.41625	-1.60997	0.400988	-4.015	5.94e-05	0.0201935	8	23993725	23994381	657	93	3.197	93	1	+	AGGAAUAAUUUGAAAGGGAAGAUG	8	0.538	24	N0	-1	3	9	9	10	3	56	93
17	Cluster_24659	16.5581	2.02249	0.436489	4.63355	3.59e-06	0.00234029	8	25123345	25123596	252	530	18.221	32	0.921	+	AGAAUAAGAACUAUCCUGAGCAGG	124	0.204	24	N0	-1	4	17	50	29	43	376	530
18	Cluster_25280	2.61292	-3.91496	0.907296	-4.31498	1.6e-05	0.00779431	9	4702762	4702808	47	18	0.619	0	0.889	+	UGUUCCGAUUCUGAUAGGUGCACC	7	0.556	24	N0	-1	1	2	0	5	1	8	18
19	Cluster_26978	11.5407	-1.8414	0.385088	-4.78176	1.74e-06	0.00123423	10	158907	159308	402	134	4.607	99	0.082	-	ACUACGAAUAUUGACAUGCCU	21	0.343	24	N0	-1	1	17	28	26	15	42	134
20	Cluster_27305	4.01646	-3.93763	0.752067	-5.23575	1.64e-07	0.000183405	10	5717073	5717144	72	27	0.928	12	1	+	CCCGUGCAGUGCUGUAGCUAACA	2	0.889	24	N0	-1	1	2	2	6	6	7	27
21	Cluster_2837	4.20995	-3.40498	0.796974	-4.27239	1.93e-05	0.00888805	1	30082265	30082410	146	30	1.031	13	0.467	.	UUGGUUUCGUACUCUCGUCUCGGG	4	0.533	24	N0	0.3	3	0	4	4	5	9	30
22	Cluster_2972	3.44412	-2.64173	0.676351	-3.90586	9.39e-05	0.0282144	1	30938955	30939035	81	30	1.031	7	0.033	-	GUAAGUUGGGGGACCUGUCGUACC	5	0.6	24	N0	-1	3	3	2	3	0	17	30
23	Cluster_30832	23.8912	1.31274	0.310882	4.22264	2.41e-05	0.0099289	11	28749147	28749252	106	634	21.796	630	0.965	+	GACACCUCGGCUAGAACCGGCACC	396	0.068	24	N0	-1	2	22	6	7	15	582	634
24	Cluster_30857	9.39794	2.53277	0.671967	3.76919	0.000163778	0.0473925	11	28933486	28933729	244	311	10.692	296	0.013	-	AAGUUUGGACUUAAAUUUGGUAAC	163	0.106	24	N0	-1	6	8	46	7	52	188	311
25	Cluster_31612	4.18696	-3.93347	0.765259	-5.14004	2.75e-07	0.000242789	12	10195337	10195696	360	28	0.963	7	0.75	.	CAACGGUCCGACGUCGGGGAUAGU	4	0.679	24	N0	0.1	2	2	0	2	5	15	28
26	Cluster_6031	2.46752	-3.94624	0.930481	-4.24107	2.22e-05	0.00965565	2	15423415	15423988	574	16	0.55	12	0.375	.	CAUAUAUUCUCCAUCCACCUAGA	2	0.875	24	N0	0.1	2	0	2	2	2	8	16
27	Cluster_6505	2.32157	-3.63003	0.889486	-4.08104	4.48e-05	0.0166804	2	21932003	21932168	166	19	0.653	19	0	-	ACACUGUGGAGGCUAAUGAAGACC	3	0.737	24	N0	-1	1	1	3	2	3	6	19

## Sheet: Genotype_contrast
Supplemental Table 8. Cluster-specific differential expression of 24nt-siRNA between CLSY1 mutant and WT under control and flooded conditions using in contrasting treatments and contrasting genotypes (adjusted p-value <= 0.05). Small RNAseq quality control data can be found in the QC tab.
row	Name	baseMean	log2FoldChange	lfcSE	stat	pvalue	padj	Chromosome	Start	End	Length	Reads	RPM	UniqueReads	FracTop	Strand	MajorRNA	MajorRNAReads	Complexity	DicerCall	MIRNA	PhaseScore	Short	Long	21	22	23	24	main
1	Cluster_15560	3.11905	3.81924	0.886566	4.3079	1.65e-05	0.0262493	5	7040344	7040474	131	56	1.925	36	0.839	+	GGGACUAAGAGCAUCUCCAACAUC	5	0.536	24	N0	-1	0	6	2	6	15	24	56
2	Cluster_21186	4.6042	3.20358	0.643329	4.9797	6.37e-07	0.00285581	7	10375199	10375314	116	78	2.682	78	0.179	-	AUUUUUUCUCUGGCGGCUAUAAGC	14	0.397	24	N0	-1	4	4	5	3	5	51	78
3	Cluster_24945	14.5255	-1.40948	0.320086	-4.40345	1.07e-05	0.0218169	8	27341094	27341190	97	276	9.488	4	0.011	-	AGGUGACAUGUAAGAAACGGGUGG	236	0.054	24	N0	-1	2	0	1	4	4	265	276
4	Cluster_25179	3.07668	3.44474	0.818355	4.20934	2.56e-05	0.0317399	9	3198701	3198810	110	70	2.406	70	0.814	+	GAAUUCCAUGAGAACAACUAUCGU	11	0.371	24	N0	-1	3	1	6	11	13	35	70
5	Cluster_25539	1.53851	-4.31326	1.02672	-4.20102	2.66e-05	0.0317399	9	10182346	10182480	135	29	0.997	29	0.448	.	ACUAGACUGGUUCACGUGUGGCCU	5	0.517	24	N0	0.1	0	0	0	2	1	26	29
6	Cluster_28501	6.81963	-3.60995	0.75065	-4.8091	1.52e-06	0.0036219	10	20596276	20596540	265	151	5.191	151	0.96	+	GAACAUGACUGCUUAGAACCAGCU	61	0.192	24	N0	-1	1	5	2	2	12	127	151
7	Cluster_28929	10.7972	1.52494	0.360079	4.23501	2.29e-05	0.0317399	11	1142917	1143243	327	250	8.595	217	0.08	-	AACGUAGAAUUUUGAUAGAAAUGU	169	0.14	24	N0	-1	4	15	5	4	12	207	250
8	Cluster_29759	3.97945	-2.58789	0.624588	-4.14336	3.42e-05	0.0377383	11	11758780	11758988	209	119	4.091	41	0.008	-	UACCUCUUGUCGAGAGAACUCGCC	63	0.227	24	N0	-1	0	5	2	2	10	99	119
9	Cluster_31569	547.929	-0.553954	0.127955	-4.32927	1.5e-05	0.0262493	12	9355714	9356884	1171	10502	361.042	8783	0.937	+	UACAACUGUAGUAGACAAUUGCCU	1365	0.124	24	N0	-1	203	153	1458	1538	589	6206	10502
10	Cluster_32072	6.04691	-5.26887	0.889666	-5.92231	3.17e-09	2.28e-05	12	20033237	20033427	191	146	5.019	146	0.76	.	GUGACCGAGACGCUCUGGAAAGGU	47	0.253	24	N0	1.6	0	5	6	6	10	114	146
11	Cluster_32445	8.37042	2.06752	0.418856	4.93612	7.97e-07	0.00285581	12	24492862	24493209	348	183	6.291	156	0.202	.	ACCGGGACUAUUGUGGAAUUGAGC	20	0.377	24	N0	0.4	7	18	5	6	26	118	183
12	Cluster_5329	5.96468	-5.64783	0.826048	-6.83717	8.08e-12	1.16e-07	2	5707517	5707879	363	102	3.507	102	0.569	.	ACAAAAAGUAGAGUGCCAUGGCCC	13	0.461	24	N0	0.1	2	7	4	4	22	60	102
13	Cluster_542	5.81442	2.76176	0.57114	4.83552	1.33e-06	0.0036219	1	5606216	5606470	255	111	3.816	111	0.495	.	AGACUAGUGGGAAAGGAGAAGGCA	15	0.468	24	N0	0.3	2	5	2	6	19	73	111

## Sheet: QC
Supplemental Table 8. Cluster-specific differential expression of 24nt-siRNA between CLSY1 mutant and WT under control and flooded conditions using in contrasting treatments and contrasting genotypes (adjusted p-value <= 0.05). Small RNAseq quality control data can be found in the QC tab.
Lane	Sample Name	Genotype	Treatment	PF* Yield (bp)	Number of PF* Clusters**	Q30%	Average quality score
2	Small_1CLK	WT	Control	1904874241	18860141	94.65	36.03
2	Small_2CLK	WT	Control	2749514415	27222915	93.76	35.87
2	Small_3CLK	WT	Control	2738851340	27117340	93.84	35.88
2	Small_7FLK	WT	Flooded	2252558156	22302556	94.55	36.02
2	Small_8FLK	WT	Flooded	2412073516	23881916	85.54	34.19
2	Small_9FLK	WT	Flooded	1767641299	17501399	89.55	35.1
2	Small_13CLMUT	clsy1	Control	1778540310	17609310	93.94	35.91
2	Small_14CLMUT	clsy1	Control	2100712029	20799129	90.27	35.25
2	Small_15CLMUT	clsy1	Control	2380485362	23569162	94.45	35.99
2	Small_19FLMUT	clsy1	Flooded	1780072076	17624476	92.81	35.7
2	Small_20FLMUT	clsy1	Flooded	2113302386	20923786	93.4	35.8
2	Small_21FLMUT	clsy1	Flooded	2143762471	21225371	93.42	35.81
