# Supplementary material for: An epigenetic pathway in rice connects genetic variation to anaerobic germination and seedling establishment
Source: Plant Physiol. 2021 Feb 26;186(2):1042–59. doi: 10.1093/plphys/kiab100 (PMC8195528; doi:10.1093/plphys/kiab100)
Supplement: kiab100_Supplementary_Data [file kiab100_supplementary_data.zip › pp.01259.2020-s11.xlsx]

## Sheet: Treatment_contrast
Supplemental Table 9. Expression levels of genes that show significant differences with an adjusted p-value =< 0.05. Expression differences when comparing genotype clsy1 M1-559 compared to wild type. Normalized counts were calculated after preforming dispersion coefficients and size factors calculations per library using DESeq. RNAseq quality control data can be found in the QC tab.
Name	baseMean	log2FoldChange	lfcSE	stat	pvalue	padj
ENSRNA049465109	20.6245	-4.82668	1.06718	-4.52283	6.10184e-06	0.000146049
ENSRNA049471043	14.5119	4.99728	1.71779	2.90913	0.00362439	0.0270593
EPlOSAG00000001498	12.6258	7.1294	1.73028	4.12038	3.7825e-05	0.000678382
EPlOSAG00000003561	18.9158	4.50292	1.52045	2.96157	0.00306079	0.02383
EPlOSAG00000003650	8.48854	-5.99457	1.6213	-3.69738	0.000217838	0.00290627
EPlOSAG00000003834	18.926	6.32457	1.70945	3.69978	0.000215785	0.00289386
EPlOSAG00000009486	121.352	-5.55905	0.59737	-9.30588	1.32892e-20	5.87513e-18
EPlOSAG00000011827	26.0681	-3.56122	1.29267	-2.75493	0.00587039	0.0389179
EPlOSAG00000013088	11.2971	-6.69648	2.13578	-3.13538	0.00171634	0.0152056
EPlOSAG00000013415	33.7507	-5.08446	1.42289	-3.57332	0.000352482	0.00434939
EPlOSAG00000018449	18.9985	7.77538	1.63956	4.74237	2.11234e-06	5.84379e-05
EPlOSAG00000018795	65.3931	2.83489	1.01915	2.78161	0.00540898	0.0366253
EPlOSAG00000019461	33.6743	-4.36491	1.24261	-3.5127	0.000443579	0.00521767
EPlOSAG00000020259	12.6547	6.02453	2.04416	2.9472	0.0032067	0.0246886
EPlOSAG00000021238	10.3018	6.4127	2.04231	3.13993	0.00168987	0.0150467
EPlOSAG00000021241	32.4499	7.96884	1.54872	5.14542	2.66918e-07	9.38878e-06
EPlOSAG00000024791	12.7578	6.4969	1.60747	4.04169	5.30685e-05	0.000894271
EPlOSAG00000028555	11.0278	6.46181	2.04515	3.15958	0.00157994	0.0142892
EPlOSAG00000031435	160.414	-2.21744	0.39178	-5.6599	1.51458e-08	8.09221e-07
EPlOSAG00000032383	177.588	-7.48429	0.789156	-9.48391	2.44933e-21	1.15052e-18
EPlOSAG00000033402	320.78	-4.5204	0.819374	-5.5169	3.45036e-08	1.60734e-06
EPlOSAG00000033961	41.4938	-4.34066	1.01982	-4.25631	2.07824e-05	0.000414673
EPlOSAG00000034986	6.11269	6.13816	1.75855	3.49047	0.000482167	0.00561831
EPlOSAG00000036399	561.126	-1.46348	0.40468	-3.61639	0.000298741	0.00380119
EPlOSAG00000039316	10.4467	6.33364	1.46168	4.33313	1.47007e-05	0.000310545
EPlOSAG00000042565	7.52782	6.42055	2.00761	3.1981	0.00138334	0.0128885
EPlOSAG00000045354	527.573	-1.51818	0.452862	-3.35242	0.000801089	0.00838151
EPlOSAG00000045387	68.525	-1.59425	0.580821	-2.74482	0.00605437	0.039833
EPlOSAG00000045835	27.2182	-3.49656	1.29951	-2.69067	0.00713088	0.0450499
EPlOSAG00000046234	11.7433	6.42012	1.99103	3.22451	0.00126186	0.0120098
EPlOSAG00000046357	22.1266	7.52205	1.54859	4.85735	1.1897e-06	3.48819e-05
EPlOSAG00000047842	2079.26	-1.10809	0.252548	-4.38764	1.14588e-05	0.000249383
EPlOSAG00000048326	9.35029	6.1949	2.21224	2.80029	0.00510574	0.0350866
EPlOSAG00000049384	10.561	6.40706	1.67224	3.83141	0.000127409	0.00186056
EPlOSAG00000049533	25.6299	7.73351	1.57312	4.91604	8.83121e-07	2.69077e-05
EPlOSAG00000049673	22.9905	5.86847	1.61335	3.63745	0.000275351	0.00355779
EPlOSAG00000051409	13.3011	7.08071	1.93836	3.65294	0.000259259	0.00336723
EPlOSAG00000051658	24.8083	7.9024	1.55551	5.08025	3.76931e-07	1.26796e-05
OS01G0100200	22.0977	6.19568	1.85413	3.34155	0.000833108	0.00862843
OS01G0100700	1231.44	-0.874738	0.31231	-2.80086	0.0050966	0.0350465
OS01G0102000	14.5465	-5.63066	1.82055	-3.09283	0.00198258	0.0170031
OS01G0102900	10923.3	2.58018	0.53259	4.84459	1.26873e-06	3.69112e-05
OS01G0105900	583.156	1.04938	0.338787	3.09746	0.00195185	0.0168099
OS01G0106300	457.087	6.6559	0.649374	10.2497	1.1869e-24	8.10939e-22
OS01G0108600	131.736	4.1273	1.21395	3.3999	0.000674112	0.00731786
OS01G0109750	85.8718	2.18432	0.504981	4.32554	1.52157e-05	0.00031864
OS01G0110400	602.72	-0.863961	0.262089	-3.29644	0.000979197	0.0098131
OS01G0111700	112.528	4.02543	0.993989	4.04978	5.12666e-05	0.000870413
OS01G0112000	107.897	-5.40026	0.931085	-5.79997	6.63264e-09	3.89443e-07
OS01G0112300	257.669	-1.09949	0.397085	-2.76891	0.00562444	0.0377648
OS01G0113800	43.2531	3.79832	1.36765	2.77726	0.00548191	0.0370394
OS01G0114100	235.978	-1.62371	0.489522	-3.31693	0.000910135	0.00926029
OS01G0115600	73.9592	3.46682	1.05691	3.28015	0.00103753	0.0102467
OS01G0117600	19.0442	3.9696	1.40655	2.82222	0.00476917	0.0331969
OS01G0118700	343.981	-1.374	0.336614	-4.08181	4.46859e-05	0.000776899
OS01G0119500	350.149	1.03883	0.320163	3.2447	0.00117573	0.0113529
OS01G0121000	7.79319	-6.00538	1.84289	-3.25867	0.00111937	0.0108786
OS01G0121200	112.166	1.87534	0.655387	2.86143	0.0042174	0.0303408
OS01G0121300	233.771	1.92707	0.597891	3.22311	0.00126808	0.0120537
OS01G0121600	328.232	1.66354	0.491614	3.38384	0.000714806	0.00768195
OS01G0123900	322.445	7.88683	1.10662	7.12698	1.02598e-12	1.2996e-10
OS01G0124000	331.046	6.72968	1.2119	5.553	2.80804e-08	1.34995e-06
OS01G0127000	68.3747	-3.15053	0.934118	-3.37273	0.000744267	0.00792304
OS01G0127200	15.4904	-5.65658	1.51164	-3.74203	0.000182541	0.00250781
OS01G0128300	335.91	1.15812	0.406489	2.84908	0.00438456	0.0312448
OS01G0129600	103.302	-2.93867	1.00346	-2.92853	0.00340567	0.025785
OS01G0132000	510.903	4.7153	0.654387	7.20568	5.77545e-13	7.75114e-11
OS01G0134500	745.176	-1.4483	0.513257	-2.82179	0.0047757	0.0332236
OS01G0134700	1646.58	1.57403	0.517826	3.03969	0.00236825	0.0195093
OS01G0135700	518.794	4.02064	0.682578	5.89036	3.85346e-09	2.36741e-07
OS01G0135900	2921.63	2.61986	0.542073	4.83304	1.34461e-06	3.89178e-05
OS01G0136000	111.003	-3.19639	0.864123	-3.69899	0.000216458	0.00289644
OS01G0136100	850.652	-2.46075	0.402463	-6.11423	9.7023e-10	6.68984e-08
OS01G0136200	544.568	-3.56243	0.542159	-6.57082	5.00402e-11	4.47721e-09
OS01G0137250	9.55326	5.77752	1.98369	2.91252	0.0035853	0.0268386
OS01G0137700	106.365	3.44146	1.0951	3.14259	0.00167459	0.0149829
OS01G0137800	405.798	4.33554	0.832288	5.20919	1.89671e-07	7.03375e-06
OS01G0137950	95.0926	7.82135	1.18923	6.57681	4.80659e-11	4.36972e-09
OS01G0138500	125.028	5.23412	1.11185	4.70759	2.50662e-06	6.72019e-05
OS01G0138900	336.617	1.57813	0.461471	3.41979	0.000626698	0.00690286
OS01G0139900	14.9482	6.27754	2.11014	2.97494	0.00293042	0.0229896
OS01G0140100	3389.21	2.59271	0.603561	4.29569	1.7415e-05	0.00035696
OS01G0141000	3770.15	-1.27209	0.339246	-3.74975	0.000177008	0.00243785
OS01G0142300	144.211	-2.04686	0.386842	-5.2912	1.21517e-07	4.85787e-06
OS01G0143300	259.954	-1.05664	0.36983	-2.8571	0.00427525	0.0306305
OS01G0147900	11210.7	-1.21297	0.307833	-3.94036	8.13596e-05	0.00128821
OS01G0148050	1078.79	0.595029	0.201517	2.95274	0.00314965	0.0243369
OS01G0149800	29943.1	-1.05235	0.386564	-2.72231	0.00648264	0.0418505
OS01G0152000	18.647	5.49693	1.738	3.16279	0.00156266	0.0141909
OS01G0152900	752.287	-1.18051	0.315873	-3.7373	0.000186009	0.00254333
OS01G0158400	86.7984	-2.22899	0.770321	-2.89358	0.00380876	0.0280733
OS01G0159000	771.639	-2.43049	0.776147	-3.13149	0.00173924	0.0153713
OS01G0160100	995.711	-3.08733	0.577949	-5.34187	9.19949e-08	3.82695e-06
OS01G0164400	625.906	0.699406	0.218012	3.20811	0.00133609	0.0125891
OS01G0167500	598.535	1.59172	0.312183	5.09868	3.42027e-07	1.16315e-05
OS01G0168100	1091.79	1.57171	0.421594	3.72801	0.000192998	0.00262773
OS01G0168400	897.68	1.15795	0.350747	3.30139	0.000962079	0.00968826
OS01G0170000	2524.75	3.83336	0.712029	5.38371	7.29643e-08	3.16316e-06
OS01G0170300	25.4362	5.17045	1.12954	4.5775	4.70567e-06	0.0001152
OS01G0172100	115.174	-1.91391	0.585161	-3.27074	0.00107267	0.01052
OS01G0172400	6032.29	0.835854	0.247496	3.37724	0.000732177	0.00782018
OS01G0172800	1321.75	1.374	0.312541	4.39621	1.1016e-05	0.000241612
OS01G0173000	125.561	-1.84119	0.642935	-2.86373	0.00418682	0.0301888
OS01G0173900	338.051	1.52491	0.347222	4.39173	1.12453e-05	0.000245449
OS01G0174000	18.8236	-4.69328	1.66218	-2.82358	0.00474908	0.0331057
OS01G0174100	415.577	-2.49824	0.433618	-5.7614	8.34215e-09	4.74976e-07
OS01G0174900	637.43	-1.42536	0.279361	-5.10221	3.35707e-07	1.14511e-05
OS01G0177400	56.0008	-6.08019	1.16336	-5.2264	1.72846e-07	6.46295e-06
OS01G0179000	353.74	4.27244	0.555147	7.69605	1.40339e-14	2.45289e-12
OS01G0179600	1901.78	-3.27016	0.469709	-6.96211	3.35221e-12	3.81448e-10
OS01G0180000	158.182	-2.20019	0.730329	-3.0126	0.00259023	0.0209552
OS01G0180800	1997.91	-2.35723	0.312582	-7.54116	4.65793e-14	7.5016e-12
OS01G0182100	30.0194	2.83963	1.05179	2.6998	0.00693808	0.0440904
OS01G0182600	3790.75	1.39674	0.209717	6.6601	2.73639e-11	2.65937e-09
OS01G0184100	7560.55	-4.22313	0.387979	-10.885	1.35971e-27	1.45988e-24
OS01G0185500	1535.65	-3.18523	0.758262	-4.2007	2.66087e-05	0.000507999
OS01G0186200	1105.4	-0.806269	0.214323	-3.76194	0.000168604	0.00234227
OS01G0186700	683.657	1.16727	0.206925	5.64101	1.69053e-08	8.86427e-07
OS01G0187400	742.173	1.29673	0.442178	2.9326	0.00336137	0.025542
OS01G0187900	327.938	-0.977787	0.348849	-2.80289	0.00506466	0.0348787
OS01G0191100	3464.2	-0.745167	0.255783	-2.91328	0.0035765	0.0267994
OS01G0191200	356.794	8.95959	0.768127	11.6642	1.94192e-31	3.64871e-28
OS01G0191500	924.481	-0.760092	0.243845	-3.11711	0.00182635	0.0159731
OS01G0191800	56.7416	-4.70086	1.01	-4.6543	3.25087e-06	8.46434e-05
OS01G0192300	621.699	1.56874	0.350075	4.48115	7.4241e-06	0.000172568
OS01G0194300	470.707	2.37684	0.293605	8.09536	5.70947e-16	1.2031e-13
OS01G0194600	2276.52	-1.76628	0.652443	-2.70719	0.00678562	0.0432924
OS01G0201200	128.83	2.22004	0.76564	2.89959	0.00373655	0.0276949
OS01G0201600	1810.68	-2.4441	0.854614	-2.85988	0.00423797	0.0304505
OS01G0203400	8.04762	6.44299	2.3242	2.77213	0.00556909	0.0375049
OS01G0205500	1750.91	-0.748957	0.204363	-3.66484	0.000247498	0.00324816
OS01G0205900	164.609	-4.57444	0.86979	-5.25924	1.44652e-07	5.57297e-06
OS01G0208400	40.7406	6.09797	1.24953	4.88022	1.05967e-06	3.1562e-05
OS01G0208700	606.154	1.0634	0.311591	3.41282	0.000642954	0.00705092
OS01G0209000	185.769	0.957184	0.33246	2.8791	0.00398818	0.0291291
OS01G0210500	1776.91	-1.86908	0.209429	-8.92463	4.47207e-19	1.62632e-16
OS01G0211600	2777.19	-3.37529	0.318137	-10.6096	2.69019e-26	2.52732e-23
OS01G0211800	153.29	-3.56847	0.662866	-5.3834	7.30921e-08	3.16316e-06
OS01G0212700	94.9561	-4.875	0.816605	-5.96983	2.37498e-09	1.5256e-07
OS01G0216000	1416.35	3.13806	0.826664	3.79605	0.000147017	0.00208347
OS01G0219300	280.029	-0.980357	0.355108	-2.76073	0.00576724	0.0384602
OS01G0220300	263.782	-1.21741	0.409774	-2.97093	0.00296901	0.0232116
OS01G0220500	122.095	-4.45169	1.01564	-4.38313	1.16987e-05	0.00025387
OS01G0221100	65.4361	3.32813	1.14589	2.90441	0.00367944	0.0274068
OS01G0222600	8938.74	1.25136	0.326644	3.83095	0.00012765	0.00186286
OS01G0224300	1781.92	-4.64598	0.670421	-6.92994	4.21013e-12	4.63053e-10
OS01G0225100	782.414	0.936265	0.208671	4.48679	7.2303e-06	0.000168585
OS01G0227100	1011.04	1.65053	0.467186	3.53292	0.000410995	0.00490043
OS01G0227700	62.4146	2.45228	0.889042	2.75834	0.00580959	0.0386283
OS01G0228400	193.405	-1.41863	0.45714	-3.10327	0.00191392	0.0165401
OS01G0231000	1871.93	0.658404	0.236488	2.78409	0.00536776	0.0364319
OS01G0234700	19.2007	4.77116	1.60283	2.97671	0.00291361	0.0228896
OS01G0238200	137.155	1.4314	0.348699	4.10498	4.04351e-05	0.000716737
OS01G0238500	2023.41	2.8364	0.57099	4.96751	6.78193e-07	2.11205e-05
OS01G0239100	425.017	-2.40479	0.373055	-6.4462	1.14687e-10	9.75795e-09
OS01G0241400	49.5183	-3.17906	0.967085	-3.28726	0.00101167	0.0100663
OS01G0243200	62.8766	2.31105	0.741618	3.11622	0.00183184	0.0160026
OS01G0243400	1173.22	0.863884	0.185231	4.66383	3.10384e-06	8.13748e-05
OS01G0243700	269.097	-1.03617	0.364305	-2.84423	0.00445195	0.0316152
OS01G0247600	431.336	1.40364	0.389328	3.60529	0.000311803	0.00393667
OS01G0248500	88.0525	5.08317	0.952043	5.33922	9.33494e-08	3.86194e-06
OS01G0249200	962.523	2.049	0.524775	3.90454	9.44061e-05	0.00145593
OS01G0249800	16.6015	6.11487	1.80416	3.38931	0.00070069	0.00754998
OS01G0250600	260.567	-1.12242	0.363959	-3.08392	0.00204296	0.0173952
OS01G0250900	234.541	1.13521	0.414095	2.74143	0.00611731	0.0401417
OS01G0251200	160.261	-1.33563	0.468433	-2.85127	0.00435446	0.0310696
OS01G0251400	7493.63	-2.46302	0.846474	-2.90974	0.00361732	0.0270358
OS01G0252100	1300.16	0.971117	0.249051	3.89926	9.64861e-05	0.00148168
OS01G0254000	1807.51	-1.33198	0.375914	-3.54331	0.000395137	0.00475662
OS01G0255000	268.341	1.49629	0.322419	4.64083	3.47016e-06	8.97266e-05
OS01G0256400	767.693	-0.497845	0.16061	-3.09972	0.00193707	0.0167209
OS01G0256500	105637	-1.77383	0.523049	-3.39133	0.000695543	0.00751073
OS01G0256600	434.429	-0.993773	0.347312	-2.86133	0.00421868	0.0303408
OS01G0258000	47.6026	2.97315	1.04525	2.84443	0.00444904	0.0316045
OS01G0261100	588.357	0.682316	0.213665	3.19338	0.00140616	0.0130687
OS01G0264000	449.243	-1.98891	0.478185	-4.15928	3.19246e-05	0.000591944
OS01G0264500	555.391	-1.4407	0.413962	-3.48026	0.000500926	0.00579199
OS01G0266500	450.453	-1.572	0.389931	-4.03147	5.54297e-05	0.00092989
OS01G0268600	206.719	2.15602	0.55483	3.88592	0.000101945	0.00154947
OS01G0270300	317.414	-1.83461	0.448842	-4.08744	4.36159e-05	0.000763515
OS01G0271000	145.63	-1.54551	0.519838	-2.97307	0.00294838	0.0231064
OS01G0273100	66.0846	-3.11707	0.919985	-3.38818	0.000703593	0.00757227
OS01G0276700	1629.94	-2.5455	0.474263	-5.36728	7.99348e-08	3.40698e-06
OS01G0278000	201.616	-1.43074	0.470915	-3.03822	0.00237983	0.0195975
OS01G0279100	4492.67	-1.25951	0.314168	-4.00904	6.09659e-05	0.00100703
OS01G0279300	1420.51	-0.855566	0.2897	-2.95328	0.00314414	0.024327
OS01G0281000	492.281	0.737732	0.269358	2.73885	0.00616539	0.0403398
OS01G0281100	88.1226	-2.58108	0.795382	-3.24509	0.00117415	0.0113426
OS01G0281600	138.617	2.79252	1.01215	2.759	0.00579787	0.0385846
OS01G0284900	313.094	1.70659	0.559836	3.04838	0.00230078	0.0191423
OS01G0290000	1354.29	1.26782	0.348884	3.63392	0.000279143	0.00359443
OS01G0292200	1783.78	1.61587	0.418571	3.86043	0.000113186	0.00169538
OS01G0297700	10.0832	-6.8791	2.31344	-2.97353	0.00294394	0.0230796
OS01G0304400	22.82	6.16657	1.46882	4.19832	2.68905e-05	0.000512943
OS01G0309800	223.774	1.81539	0.624495	2.90697	0.00364953	0.0272199
OS01G0310700	43.5613	6.82745	1.58207	4.31552	1.59231e-05	0.000331231
OS01G0314800	8204.8	2.8463	0.496058	5.73783	9.58996e-09	5.37872e-07
OS01G0316600	157.841	-2.21971	0.651041	-3.40948	0.000650878	0.00711014
OS01G0316900	1114.99	-0.589769	0.199361	-2.9583	0.00309342	0.0240429
OS01G0318400	5392	-4.86016	0.660349	-7.35998	1.83942e-13	2.71068e-11
OS01G0321900	39.1889	-4.2576	1.22179	-3.48472	0.000492657	0.00571985
OS01G0322700	2064.18	3.91926	0.721223	5.43419	5.50461e-08	2.46255e-06
OS01G0322800	118.756	-1.09187	0.394562	-2.76729	0.00565237	0.0378509
OS01G0327400	3249.14	2.3555	0.312776	7.53094	5.03772e-14	7.99898e-12
OS01G0327500	170.015	-3.89111	1.24858	-3.11642	0.00183062	0.0159981
OS01G0329400	90.1643	2.55813	0.936682	2.73105	0.00631322	0.0410687
OS01G0329900	143.389	9.41998	1.29772	7.25888	3.90311e-13	5.43231e-11
OS01G0332100	1192.42	2.68125	0.521599	5.14044	2.74095e-07	9.60804e-06
OS01G0337500	94.7886	-3.20892	0.699348	-4.58844	4.46575e-06	0.000110526
OS01G0337700	42.1522	3.06982	0.968766	3.1688	0.00153072	0.013979
OS01G0342900	4130.74	-6.89442	0.606993	-11.3583	6.74229e-30	1.16937e-26
OS01G0346250	153.902	3.30231	0.58449	5.64989	1.60549e-08	8.47753e-07
OS01G0347200	44.4742	6.65007	0.970655	6.85112	7.32742e-12	7.82992e-10
OS01G0347600	349.672	-3.97212	0.649581	-6.11489	9.66216e-10	6.6826e-08
OS01G0348900	48778.7	-1.96211	0.740044	-2.65135	0.00801709	0.0491734
OS01G0357100	2261.86	-2.05456	0.42436	-4.84155	1.28829e-06	3.74317e-05
OS01G0357200	134.136	2.25873	0.803678	2.8105	0.00494649	0.0342112
OS01G0358400	686.901	-0.786042	0.231527	-3.39503	0.0006862	0.00743834
OS01G0360200	666.846	2.86845	0.645909	4.44095	8.95624e-06	0.000203296
OS01G0362100	22.2978	-4.07361	1.48667	-2.74009	0.00614228	0.0402362
OS01G0368000	8.2534	6.57093	1.46576	4.48295	7.36185e-06	0.000171475
OS01G0368900	87.2862	2.78136	1.04333	2.66586	0.00767913	0.0476449
OS01G0369700	1759.12	-1.67345	0.402194	-4.16079	3.17147e-05	0.000589021
OS01G0371200	19.4873	4.42921	1.63024	2.7169	0.00658965	0.04239
OS01G0373700	113.907	-2.59898	0.822194	-3.16103	0.00157214	0.0142485
OS01G0386500	19.9461	-4.6508	1.51036	-3.07925	0.0020752	0.0176033
OS01G0498300	170.298	-2.66088	0.777634	-3.42177	0.000622154	0.00686287
OS01G0498802	495.264	-5.59948	0.835464	-6.70224	2.05247e-11	2.02969e-09
OS01G0502700	99.8587	-2.07454	0.65528	-3.16588	0.00154613	0.0140908
OS01G0503400	414.666	1.32361	0.430973	3.07122	0.00213185	0.0179958
OS01G0506100	122.188	-2.2109	0.576276	-3.83653	0.000124786	0.00183174
OS01G0508100	654.818	-2.47685	0.482822	-5.12993	2.89844e-07	1.01007e-05
OS01G0508500	394.804	2.38771	0.375397	6.36049	2.01117e-10	1.61373e-08
OS01G0509900	10.6801	-5.04281	1.53543	-3.28431	0.00102233	0.0101403
OS01G0510200	1349.3	-2.21508	0.413063	-5.36257	8.20459e-08	3.48378e-06
OS01G0511000	4186.79	-2.80193	0.371954	-7.533	4.95861e-14	7.92921e-12
OS01G0511100	730.379	-1.22042	0.37517	-3.25298	0.00114202	0.0110844
OS01G0513400	2467.18	0.90137	0.303349	2.9714	0.00296449	0.0231873
OS01G0513900	22.7339	-4.25744	1.28039	-3.32512	0.000883799	0.0090454
OS01G0516200	36.8748	7.58935	1.72026	4.41174	1.02543e-05	0.000227563
OS01G0519400	249.552	-0.755708	0.217601	-3.4729	0.000514861	0.00593182
OS01G0522100	10.175	6.60714	2.34066	2.82277	0.004761	0.0331623
OS01G0524251	63.5302	-3.62478	0.786826	-4.60684	4.08829e-06	0.000102878
OS01G0524700	147.924	-2.00863	0.624435	-3.21671	0.0012967	0.0122843
OS01G0525800	406.673	-1.72032	0.37404	-4.5993	4.23923e-06	0.00010567
OS01G0528800	1305.96	-1.69547	0.286421	-5.91951	3.2291e-09	2.0394e-07
OS01G0535900	119.473	2.06642	0.512085	4.03531	5.45295e-05	0.000916153
OS01G0536000	217.477	1.86366	0.479812	3.88415	0.00010269	0.00155811
OS01G0537250	310.903	2.66844	0.680491	3.92135	8.80533e-05	0.00137489
OS01G0542700	153.529	1.75158	0.595949	2.93915	0.00329118	0.0250951
OS01G0544200	72.9604	3.73372	1.35438	2.75678	0.00583731	0.0387555
OS01G0544450	35.8827	-4.26334	1.23303	-3.4576	0.00054501	0.00621565
OS01G0545100	43.1352	7.17745	1.47923	4.85214	1.22138e-06	3.57177e-05
OS01G0546800	91.5045	1.82746	0.464341	3.9356	8.29905e-05	0.00131035
OS01G0555100	39.8662	7.35571	1.45003	5.07282	3.91972e-07	1.3093e-05
OS01G0556700	37.1955	7.18898	1.29096	5.56869	2.5666e-08	1.26076e-06
OS01G0557100	150.635	-3.03754	0.857123	-3.54388	0.00039429	0.00475261
OS01G0558100	129.623	-1.46798	0.519519	-2.82566	0.00471839	0.0329571
OS01G0559000	970.328	-1.4769	0.403025	-3.66453	0.000247791	0.00324888
OS01G0559750	14662.8	-1.81599	0.367554	-4.94074	7.78255e-07	2.40045e-05
OS01G0559900	4395.02	-1.00532	0.315897	-3.18243	0.00146046	0.0134569
OS01G0560000	1328.56	-0.979141	0.264609	-3.70033	0.000215316	0.00288972
OS01G0562600	72.0835	2.70313	0.855724	3.15888	0.00158379	0.0143125
OS01G0563000	1462.06	3.97512	0.411191	9.66732	4.15102e-22	2.17658e-19
OS01G0564300	1455.32	1.97818	0.351105	5.63417	1.75908e-08	9.18103e-07
OS01G0565900	1251.85	0.729978	0.250806	2.91053	0.00360813	0.0269916
OS01G0566050	441.503	-1.4862	0.491537	-3.02357	0.0024981	0.0204001
OS01G0566100	980.163	-1.29778	0.465229	-2.78955	0.00527813	0.0359752
OS01G0566701	178.733	5.46428	0.970588	5.62987	1.80349e-08	9.35658e-07
OS01G0578500	8.13096	-6.36234	2.39608	-2.65531	0.00792362	0.0487416
OS01G0579600	422.732	1.16212	0.40589	2.86315	0.00419448	0.030215
OS01G0580500	1101.1	-2.51477	0.453152	-5.54952	2.86458e-08	1.37421e-06
OS01G0580800	679.032	-1.69282	0.492237	-3.43903	0.000583796	0.00654218
OS01G0581400	17.8387	7.03869	1.9775	3.55938	0.000371726	0.00453043
OS01G0585100	603.024	-3.10288	0.742273	-4.18024	2.91198e-05	0.000547592
OS01G0586600	633.939	-1.58186	0.467903	-3.38074	0.000722913	0.00775429
OS01G0587000	1785.01	-0.977142	0.248062	-3.9391	8.17879e-05	0.00129328
OS01G0588100	190.205	4.22728	1.06523	3.96843	7.23487e-05	0.00116601
OS01G0588900	990.678	4.0549	0.588168	6.89412	5.4198e-12	5.87501e-10
OS01G0590900	38.1498	4.4946	1.19439	3.76309	0.000167827	0.00233436
OS01G0593000	46.1681	2.37645	0.794382	2.99158	0.00277542	0.0220529
OS01G0595600	623.429	-1.80612	0.629065	-2.87111	0.00409029	0.029673
OS01G0598600	277.618	-1.79618	0.51667	-3.47645	0.000508106	0.00586299
OS01G0600000	1191.24	-0.653064	0.213506	-3.05876	0.00222252	0.0186564
OS01G0607000	85.8788	2.94775	0.93816	3.14205	0.00167768	0.0149831
OS01G0607300	165.707	-2.46507	0.755176	-3.26423	0.0010976	0.0107133
OS01G0610300	129.598	1.86381	0.677151	2.75243	0.00591541	0.0390993
OS01G0611100	521.638	-1.57796	0.424196	-3.71988	0.000199321	0.00269592
OS01G0611300	22.647	6.74386	1.753	3.84705	0.00011955	0.00177236
OS01G0612500	146.676	-1.90478	0.602295	-3.16253	0.00156404	0.0141966
OS01G0612800	283.906	-1.36599	0.45772	-2.98434	0.00284188	0.0224198
OS01G0613800	85.8402	5.65132	1.12452	5.02555	5.01994e-07	1.63561e-05
OS01G0615200	895.033	0.961698	0.230949	4.16412	3.12557e-05	0.000581454
OS01G0616300	53.4484	-3.12588	1.16151	-2.69121	0.00711926	0.0450134
OS01G0616900	1202.38	1.07356	0.353615	3.03595	0.00239778	0.0197152
OS01G0618100	889.283	1.00261	0.327101	3.06514	0.00217571	0.0182907
OS01G0619800	26.9577	-4.54569	1.16945	-3.88703	0.000101479	0.00154598
OS01G0620100	411.216	-0.834307	0.31016	-2.68992	0.0071469	0.045125
OS01G0621900	2625.35	-0.712028	0.249078	-2.85865	0.00425447	0.030526
OS01G0622000	236.857	2.32509	0.776659	2.9937	0.00275614	0.0219665
OS01G0622600	1185.54	1.30328	0.296492	4.39566	1.10436e-05	0.000241748
OS01G0624500	3216.48	-1.04091	0.234883	-4.43162	9.35275e-06	0.000210876
OS01G0627400	477.293	-2.9534	0.693653	-4.25775	2.06496e-05	0.000412388
OS01G0627500	577.472	-2.41128	0.390903	-6.16849	6.89446e-10	4.9349e-08
OS01G0628000	14.9605	-7.43931	2.36701	-3.14292	0.00167274	0.0149723
OS01G0629600	88.1291	-2.53139	0.714983	-3.54048	0.000399393	0.00480017
OS01G0631200	131.854	-2.84346	0.677339	-4.19799	2.69294e-05	0.000513252
OS01G0631700	289.108	-1.20083	0.453347	-2.64881	0.00807761	0.0494836
OS01G0638000	50.1542	-9.04361	1.37213	-6.59094	4.37036e-11	4.03847e-09
OS01G0639600	654.979	-1.58311	0.567875	-2.78778	0.00530711	0.03614
OS01G0641800	41.0217	6.34139	1.93026	3.28526	0.00101888	0.0101156
OS01G0644000	2846.25	-0.928913	0.274989	-3.37801	0.000730136	0.00781269
OS01G0645000	19.9549	5.33328	1.81299	2.94171	0.00326411	0.0249647
OS01G0646300	311.276	-2.53518	0.507103	-4.99935	5.75248e-07	1.83453e-05
OS01G0646400	102.029	-1.99244	0.547251	-3.64081	0.000271783	0.00351975
OS01G0649100	1152.95	-0.637229	0.177848	-3.583	0.000339674	0.00421963
OS01G0650100	47.7812	5.20216	1.27242	4.0884	4.34354e-05	0.000760946
OS01G0652600	3639.13	-1.8671	0.542175	-3.44371	0.000573786	0.00646858
OS01G0652800	422.042	-1.05623	0.380627	-2.77498	0.00552049	0.0372332
OS01G0655500	413.36	1.35793	0.384217	3.53427	0.0004089	0.00488061
OS01G0656200	68.2728	3.43875	1.08865	3.15872	0.00158462	0.0143142
OS01G0656600	892.849	-1.9056	0.41024	-4.6451	3.39917e-06	8.7992e-05
OS01G0656900	41.6833	-2.86018	0.927164	-3.08486	0.00203645	0.0173464
OS01G0658900	442.836	-2.95573	0.586513	-5.03951	4.66737e-07	1.52828e-05
OS01G0660400	28.1474	-8.15886	1.96964	-4.14231	3.43822e-05	0.000627964
OS01G0660800	22.6995	-4.134	1.42948	-2.89195	0.00382854	0.0282006
OS01G0660900	118.785	1.53057	0.463649	3.30113	0.000962951	0.00968887
OS01G0663300	310.567	4.44846	0.838171	5.30734	1.11235e-07	4.48661e-06
OS01G0663800	971.026	1.14011	0.28024	4.06832	4.7353e-05	0.000813498
OS01G0664000	73.0123	1.70423	0.585691	2.90978	0.00361679	0.0270358
OS01G0666900	874.145	-1.04619	0.322123	-3.24779	0.00116306	0.0112644
OS01G0667200	1766.32	-1.89522	0.427991	-4.42817	9.50366e-06	0.000213213
OS01G0670100	454.076	-1.14314	0.398493	-2.86865	0.00412228	0.0298379
OS01G0673300	180.933	-1.94206	0.432145	-4.49401	6.98936e-06	0.000164141
OS01G0677900	187.674	3.52338	0.775784	4.54169	5.5804e-06	0.000134568
OS01G0678000	42.9868	7.21344	1.37161	5.2591	1.44765e-07	5.57297e-06
OS01G0678100	28.344	3.77825	1.15917	3.25945	0.0011163	0.0108582
OS01G0679500	7.73035	-6.322	2.36622	-2.67177	0.00754525	0.0470342
OS01G0679550	21.869	-6.67365	1.57335	-4.24168	2.21852e-05	0.000437629
OS01G0679700	2749.01	-0.750495	0.182967	-4.1018	4.09945e-05	0.000725513
OS01G0680700	1278.08	0.946115	0.313247	3.02035	0.00252484	0.0205663
OS01G0681800	49.0051	3.39252	1.03325	3.28336	0.00102579	0.0101552
OS01G0685400	394.638	-2.30697	0.500074	-4.61325	3.96413e-06	0.000100463
OS01G0686700	16.3741	6.65834	1.97929	3.36401	0.000768189	0.00811258
OS01G0687300	203.486	1.84158	0.581745	3.16562	0.00154754	0.0140979
OS01G0687400	563.867	2.41383	0.428941	5.62743	1.82917e-08	9.43759e-07
OS01G0688200	86.9095	-2.21661	0.653002	-3.39449	0.00068757	0.00744604
OS01G0689900	1660	-1.10761	0.26684	-4.15085	3.31246e-05	0.000609184
OS01G0692700	541.819	1.13771	0.427745	2.65977	0.00781933	0.048302
OS01G0693400	875.211	-1.49551	0.474806	-3.14973	0.00163419	0.0146914
OS01G0694000	11.2092	6.04731	1.80725	3.34613	0.000819477	0.00853036
OS01G0695700	11.4489	7.031	2.05552	3.42055	0.000624942	0.00689025
OS01G0696500	124.285	-2.86045	0.718596	-3.98061	6.87385e-05	0.0011166
OS01G0696600	12.5825	-6.08352	1.56377	-3.89029	0.000100123	0.0015305
OS01G0697100	138.06	3.01182	0.904476	3.3299	0.000868764	0.00894022
OS01G0698800	18.2866	7.19219	2.2797	3.15488	0.00160562	0.0144691
OS01G0699900	214.929	-2.23986	0.689095	-3.25044	0.00115227	0.0111743
OS01G0703300	69.6719	4.41853	1.33321	3.31419	0.000919082	0.00934289
OS01G0704250	70.8528	-3.4323	0.786946	-4.36155	1.29146e-05	0.000277055
OS01G0706600	363.368	-2.21704	0.558669	-3.96843	7.23467e-05	0.00116601
OS01G0706850	92.7853	3.3371	1.20045	2.77988	0.00543795	0.0367872
OS01G0708400	1619.49	0.808633	0.286467	2.82278	0.00476086	0.0331623
OS01G0708600	235.622	-0.933796	0.277577	-3.36409	0.000767956	0.00811258
OS01G0709500	685.524	0.589445	0.200347	2.94213	0.00325967	0.0249476
OS01G0711600	717.805	-0.942161	0.32478	-2.90092	0.00372066	0.0276226
OS01G0711800	10.1093	-5.99172	2.20667	-2.71528	0.00662193	0.0425248
OS01G0712600	302.607	-1.35783	0.293269	-4.63	3.6567e-06	9.38791e-05
OS01G0713200	1777.65	1.89674	0.613818	3.09008	0.00200104	0.0171215
OS01G0715900	15.5022	-5.21606	1.88205	-2.77147	0.00558034	0.0375536
OS01G0717000	5884.89	3.41624	0.546404	6.25222	4.04657e-10	3.08237e-08
OS01G0717400	71.6675	7.90231	1.58432	4.98781	6.10678e-07	1.92573e-05
OS01G0719600	22.1956	4.34922	1.46372	2.97136	0.00296487	0.0231873
OS01G0720400	547.314	-2.24419	0.540781	-4.14991	3.3261e-05	0.000609705
OS01G0720700	5662.26	-2.86372	0.509893	-5.61631	1.95077e-08	9.97367e-07
OS01G0721000	206.411	1.68964	0.357895	4.72105	2.34627e-06	6.39679e-05
OS01G0723100	38.9752	3.34526	0.789273	4.23841	2.25113e-05	0.000442898
OS01G0723200	1181.82	-0.76569	0.214116	-3.57605	0.000348831	0.004312
OS01G0723400	4558.59	0.97187	0.353346	2.75048	0.00595086	0.0392781
OS01G0723800	176.785	1.93593	0.672986	2.87662	0.00401954	0.0293201
OS01G0727100	124.753	1.44639	0.537067	2.69312	0.00707858	0.0448065
OS01G0727500	1038.29	-1.40399	0.493559	-2.84463	0.00444633	0.0315952
OS01G0728100	154.045	4.16166	0.906831	4.58924	4.44872e-06	0.000110293
OS01G0728300	288.462	1.03617	0.323509	3.2029	0.00136049	0.0127441
OS01G0729500	708.021	-2.3227	0.429477	-5.4082	6.36605e-08	2.8255e-06
OS01G0729600	1567.06	-4.81861	0.870162	-5.5376	3.06647e-08	1.44378e-06
OS01G0729900	1908.6	0.627904	0.232602	2.69948	0.00694488	0.0441212
OS01G0730400	37.8727	-5.09663	1.09422	-4.65779	3.19629e-06	8.34107e-05
OS01G0732000	356.614	0.820716	0.279161	2.93994	0.00328274	0.0250558
OS01G0733200	110.214	2.08927	0.652006	3.20438	0.00135355	0.0126949
OS01G0733500	920.832	3.9716	0.705551	5.62907	1.81182e-08	9.36953e-07
OS01G0736000	34.4528	-4.92254	1.70843	-2.88132	0.00396009	0.0289991
OS01G0736100	395.493	-5.00555	0.815132	-6.14079	8.21114e-10	5.80366e-08
OS01G0738800	445.759	-2.92812	0.572338	-5.11607	3.11968e-07	1.07388e-05
OS01G0739700	138.728	-4.62405	0.732517	-6.31255	2.74472e-10	2.17906e-08
OS01G0740700	79.6979	-2.97786	1.08678	-2.74008	0.00614241	0.0402362
OS01G0742500	401.288	1.99107	0.339199	5.8699	4.36047e-09	2.64289e-07
OS01G0743300	220.912	1.62405	0.371542	4.37111	1.23619e-05	0.000267233
OS01G0748000	41.9341	-2.83455	0.737352	-3.84423	0.000120932	0.00178797
OS01G0748300	25.1666	-6.96865	1.51232	-4.60791	4.06728e-06	0.00010274
OS01G0750300	768.765	3.61228	0.97444	3.70703	0.000209701	0.0028194
OS01G0751600	102.61	-2.52556	0.741305	-3.40691	0.000657019	0.00715643
OS01G0752200	240.631	1.09865	0.275094	3.99372	6.50445e-05	0.0010648
OS01G0752500	969.962	-2.47767	0.472312	-5.24583	1.55584e-07	5.91559e-06
OS01G0753000	440.441	0.881278	0.327437	2.69144	0.00711438	0.0449952
OS01G0753100	564.379	-1.23712	0.345009	-3.58576	0.000336102	0.0041868
OS01G0753800	154.575	3.99327	0.931705	4.28598	1.81937e-05	0.000370228
OS01G0755600	12.5915	-4.52925	1.53817	-2.94457	0.00323407	0.0248106
OS01G0756200	280.203	-4.09441	0.738788	-5.54206	2.98927e-08	1.41594e-06
OS01G0756300	276.217	-2.55383	0.44058	-5.79652	6.7704e-09	3.95472e-07
OS01G0756900	788.62	-2.48199	0.508945	-4.87673	1.07861e-06	3.19993e-05
OS01G0757500	739.416	-2.91219	0.292392	-9.95986	2.28381e-23	1.35508e-20
OS01G0760600	3943.97	-1.56053	0.360728	-4.32606	1.51803e-05	0.00031864
OS01G0762900	223.3	-1.5079	0.448714	-3.36048	0.000778059	0.00819379
OS01G0764000	19377.8	-0.88787	0.222971	-3.982	6.83379e-05	0.0011109
OS01G0766900	247.583	0.992248	0.349017	2.84298	0.00446943	0.0316993
OS01G0769000	865.74	1.32505	0.442275	2.99599	0.00273552	0.0218561
OS01G0770700	2945.35	1.54709	0.456097	3.39203	0.00069378	0.00749529
OS01G0771000	207.271	3.54161	1.03816	3.41142	0.000646261	0.00707343
OS01G0771200	469.454	-1.9738	0.41495	-4.75671	1.9677e-06	5.4908e-05
OS01G0772500	25.8857	-6.75392	1.36796	-4.93723	7.92406e-07	2.44076e-05
OS01G0772600	1009.19	0.961332	0.213739	4.4977	6.86936e-06	0.000161505
OS01G0773100	269.684	-1.34912	0.270032	-4.99614	5.84893e-07	1.85625e-05
OS01G0775100	610.512	-0.838892	0.293583	-2.85743	0.00427088	0.0306089
OS01G0778700	259.452	1.18923	0.28962	4.10618	4.02264e-05	0.00071528
OS01G0778900	752.35	-4.40239	0.644561	-6.83006	8.48777e-12	8.98468e-10
OS01G0779100	59.9739	4.3782	1.48567	2.94696	0.00320917	0.0246953
OS01G0780900	1045.41	-1.64379	0.615352	-2.67129	0.00755595	0.0470749
OS01G0782200	120.16	2.11137	0.681706	3.09719	0.00195365	0.0168126
OS01G0782500	281.382	0.875951	0.328156	2.66931	0.00760065	0.0472881
OS01G0784500	39.715	3.18875	1.02442	3.11274	0.0018536	0.0161301
OS01G0784700	11.2163	6.7974	2.16981	3.13272	0.00173195	0.0153198
OS01G0787000	79.754	-1.99617	0.594278	-3.35899	0.000782278	0.00822799
OS01G0788400	503.229	-2.20514	0.63781	-3.45736	0.000545498	0.00621807
OS01G0795200	142.136	-4.86995	0.922431	-5.27948	1.29554e-07	5.11567e-06
OS01G0795300	153.396	-2.42236	0.695548	-3.48266	0.000496452	0.00575169
OS01G0795400	1258.92	-2.62555	0.621981	-4.22127	2.42929e-05	0.000472183
OS01G0795700	420.306	-3.31492	0.827015	-4.0083	6.11572e-05	0.00100945
OS01G0802850	732.979	1.1741	0.443514	2.64725	0.00811485	0.0496919
OS01G0805300	282.34	1.29209	0.480406	2.68959	0.007154	0.0451571
OS01G0805500	37.736	-3.37393	1.20008	-2.81143	0.00493223	0.034144
OS01G0806300	36.5462	3.95454	1.31588	3.00524	0.00265372	0.0213767
OS01G0813700	30.3664	7.90585	1.86043	4.24948	2.14268e-05	0.000425648
OS01G0814400	1291.47	-1.19051	0.222927	-5.34034	9.27717e-08	3.85216e-06
OS01G0814900	1161.25	-1.14076	0.341527	-3.34018	0.000837227	0.00866711
OS01G0815100	284.258	-1.64257	0.455079	-3.60942	0.000306886	0.00388509
OS01G0815400	881.853	-2.99324	0.533206	-5.61367	1.98081e-08	1.01044e-06
OS01G0816100	787.719	-2.12795	0.647528	-3.28627	0.00101523	0.0100928
OS01G0817100	94.7299	2.20202	0.554036	3.9745	7.05269e-05	0.00114154
OS01G0818600	629.966	1.38658	0.290821	4.76782	1.86233e-06	5.22914e-05
OS01G0822800	354.56	2.23446	0.838315	2.66542	0.00768928	0.0476816
OS01G0823600	117.816	-2.17262	0.76115	-2.85439	0.004312	0.0308252
OS01G0823700	743.307	-3.55344	0.36111	-9.84032	7.54737e-23	4.36335e-20
OS01G0824900	14.3587	6.98813	2.06109	3.39051	0.000697637	0.00752613
OS01G0825500	52.1851	3.2708	1.23176	2.65539	0.00792156	0.0487416
OS01G0826000	260.323	-2.12871	0.586635	-3.62868	0.000284873	0.00365568
OS01G0826900	264.277	1.47524	0.448703	3.28778	0.0010098	0.0100565
OS01G0829800	429.227	-2.3144	0.57059	-4.05615	4.98881e-05	0.000852142
OS01G0830700	392.34	1.39232	0.456449	3.05033	0.00228593	0.0190469
OS01G0833800	1441.79	-1.10882	0.267499	-4.14514	3.39603e-05	0.000621511
OS01G0834250	36.2161	-3.95617	1.39357	-2.83888	0.00452724	0.0319706
OS01G0834600	1949.93	-0.82049	0.267149	-3.07128	0.00213141	0.0179958
OS01G0834700	563.995	-1.96842	0.364065	-5.40677	6.41727e-08	2.84263e-06
OS01G0834900	382.193	2.92227	0.735878	3.97113	7.15311e-05	0.00115614
OS01G0835000	177.964	-1.46486	0.466232	-3.14192	0.00167845	0.0149831
OS01G0836800	1692.14	0.668436	0.222423	3.00524	0.00265368	0.0213767
OS01G0837900	591.328	1.21582	0.290834	4.18046	2.90926e-05	0.000547538
OS01G0838350	117.341	-2.30532	0.835677	-2.75863	0.00580443	0.0386055
OS01G0839100	671.98	-2.93338	0.711922	-4.12037	3.78267e-05	0.000678382
OS01G0839300	149.373	-1.16593	0.34784	-3.3519	0.000802592	0.00838562
OS01G0840100	1568.94	-3.81029	0.681513	-5.59092	2.25867e-08	1.13169e-06
OS01G0841500	279.988	-1.13613	0.386296	-2.94108	0.00327065	0.0249808
OS01G0841600	3135.16	-2.98055	0.429688	-6.93654	4.01821e-12	4.4411e-10
OS01G0842500	37.1194	7.0898	1.67549	4.23149	2.32153e-05	0.000455161
OS01G0843700	36.4306	-3.54421	1.1074	-3.20047	0.00137206	0.0128099
OS01G0844500	74.5896	4.0286	1.40582	2.86565	0.00416156	0.0300836
OS01G0846300	219.869	1.96186	0.54569	3.59519	0.000324154	0.00406438
OS01G0846400	78.5037	4.39782	1.18232	3.71966	0.000199493	0.00269663
OS01G0846800	106.689	-2.1481	0.663841	-3.23587	0.00121273	0.0116454
OS01G0847100	1162.21	-2.62146	0.674582	-3.88605	0.000101889	0.00154947
OS01G0849000	77.5857	4.54444	1.14851	3.95681	7.59564e-05	0.00121546
OS01G0850400	23.6849	-3.56411	1.17544	-3.03216	0.00242813	0.0199225
OS01G0850700	501.908	2.64534	0.582366	4.5424	5.56182e-06	0.000134264
OS01G0850900	1644.13	-3.72319	0.647372	-5.75123	8.8594e-09	4.99382e-07
OS01G0854000	424.678	1.80371	0.533161	3.38305	0.000716843	0.00769284
OS01G0854500	12.6372	-6.07915	1.96839	-3.08839	0.00201245	0.0171939
OS01G0854800	30.5018	5.88393	1.651	3.56387	0.000365433	0.00446339
OS01G0855200	1069.18	1.71569	0.638157	2.6885	0.00717729	0.0452788
OS01G0856500	476.41	2.09016	0.596219	3.50568	0.000455436	0.00534272
OS01G0858350	121.897	2.1531	0.716117	3.00664	0.00264153	0.0213014
OS01G0858900	335.325	0.869614	0.317167	2.74182	0.00610993	0.04014
OS01G0860800	1493.14	1.53536	0.462129	3.32236	0.000892608	0.00911074
OS01G0862600	266.959	-1.11515	0.358929	-3.10688	0.00189072	0.0163773
OS01G0865400	24.2909	5.61051	1.63511	3.43128	0.000600745	0.00669755
OS01G0867300	4812.16	-1.44944	0.443352	-3.26927	0.00107825	0.0105655
OS01G0867400	545.422	-2.01195	0.630635	-3.19036	0.00142097	0.0131792
OS01G0868900	390.077	5.62858	0.991495	5.67686	1.3719e-08	7.45357e-07
OS01G0869400	8.64929	-6.57979	2.04771	-3.21324	0.00131246	0.0124024
OS01G0870300	30.4465	4.61351	1.33423	3.4578	0.00054461	0.00621423
OS01G0871800	100.223	5.29351	0.915361	5.78297	7.33916e-09	4.25388e-07
OS01G0871900	57.6733	5.64262	0.881895	6.39829	1.57127e-10	1.28827e-08
OS01G0872100	47.8129	4.77739	1.40006	3.41228	0.000644228	0.00705803
OS01G0872600	83.4406	3.84443	1.26937	3.02862	0.00245671	0.0201204
OS01G0873100	514.737	1.36366	0.372241	3.66337	0.00024892	0.00325923
OS01G0873800	309.106	-0.868277	0.304742	-2.84922	0.00438265	0.0312411
OS01G0874700	2474.48	-1.45543	0.364568	-3.99221	6.54594e-05	0.00106873
OS01G0875000	51.607	3.34233	0.671199	4.97964	6.37024e-07	2.00041e-05
OS01G0875500	201.665	-2.28261	0.666561	-3.42446	0.000616016	0.00682187
OS01G0877600	183.065	-1.04037	0.373603	-2.78468	0.005358	0.0363766
OS01G0877900	106.578	-2.48726	0.845995	-2.94004	0.00328167	0.0250558
OS01G0878900	1939.94	5.66313	0.882279	6.41876	1.37392e-10	1.14309e-08
OS01G0879200	302.452	3.31285	0.8596	3.85394	0.000116232	0.0017367
OS01G0880200	646.673	1.29168	0.46145	2.79917	0.0051234	0.0351758
OS01G0880800	3295.81	-5.21664	0.741824	-7.03218	2.03333e-12	2.37541e-10
OS01G0881900	4174.37	-1.66541	0.397439	-4.19036	2.78517e-05	0.000528152
OS01G0882800	49.6327	8.61314	0.973158	8.85071	8.69607e-19	2.97076e-16
OS01G0883200	687.614	1.2911	0.25795	5.00523	5.57959e-07	1.79206e-05
OS01G0885300	846.52	1.63293	0.48582	3.36118	0.000776106	0.00818086
OS01G0888900	6843.64	-1.43248	0.35762	-4.00558	6.18668e-05	0.00101967
OS01G0891300	243.024	-1.33758	0.395687	-3.38041	0.000723791	0.00776002
OS01G0892300	16.2054	6.44356	1.45211	4.43738	9.10601e-06	0.000206138
OS01G0892500	46.7472	7.613	1.06747	7.13185	9.90306e-13	1.26149e-10
OS01G0892800	86.3392	3.59394	1.09114	3.29375	0.000988592	0.00988461
OS01G0894300	765.371	-1.40582	0.34269	-4.1023	4.09071e-05	0.000724534
OS01G0894600	256.193	1.15701	0.398946	2.90018	0.00372952	0.0276611
OS01G0894700	166.468	2.70373	0.917629	2.94643	0.00321463	0.0247128
OS01G0895200	540.934	-3.7164	0.978397	-3.79846	0.000145598	0.00207248
OS01G0895300	904.867	-3.24621	0.982835	-3.3029	0.000956904	0.00965338
OS01G0896200	500.877	3.76639	0.62914	5.98657	2.14316e-09	1.38458e-07
OS01G0897600	534.345	-1.24864	0.457575	-2.72882	0.0063561	0.0412643
OS01G0897800	1178.53	0.667622	0.172581	3.86847	0.000109521	0.00164624
OS01G0898400	24.9258	-3.3793	1.24981	-2.70386	0.00685394	0.0436542
OS01G0900800	531.678	0.947834	0.341526	2.77529	0.00551521	0.03721
OS01G0901700	112.094	-3.79951	0.767982	-4.94739	7.52146e-07	2.32948e-05
OS01G0902700	62.1493	4.2393	1.08013	3.92479	8.68045e-05	0.00136199
OS01G0904400	68.8788	-1.43768	0.518667	-2.77187	0.00557346	0.0375231
OS01G0905800	36944.4	-2.38161	0.451886	-5.27039	1.36133e-07	5.31037e-06
OS01G0906000	177.918	-2.0096	0.611938	-3.284	0.00102346	0.0101403
OS01G0907200	172.99	-2.65639	0.769901	-3.4503	0.000559957	0.00635718
OS01G0908200	1220.02	1.61241	0.354954	4.5426	5.55649e-06	0.000134264
OS01G0908301	524.22	2.81837	0.398313	7.07577	1.48626e-12	1.81138e-10
OS01G0914300	419.019	-2.95397	0.776321	-3.80509	0.000141751	0.00202925
OS01G0915200	58.5161	-6.01425	0.889141	-6.76411	1.34129e-11	1.37464e-09
OS01G0915300	463.441	-2.26637	0.315784	-7.17695	7.12824e-13	9.51009e-11
OS01G0916700	125.772	2.27501	0.701822	3.24158	0.00118869	0.0114535
OS01G0917900	55.7175	5.7311	1.0888	5.26367	1.4121e-07	5.47802e-06
OS01G0918300	9882.14	-1.30011	0.203127	-6.4005	1.54869e-10	1.27906e-08
OS01G0918400	11.0049	-5.75155	2.14205	-2.68506	0.00725164	0.0455439
OS01G0920400	789.597	0.589376	0.146793	4.01502	5.9441e-05	0.000984729
OS01G0921600	1022.53	-0.79034	0.268598	-2.94247	0.00325607	0.0249286
OS01G0922600	157.319	3.97158	0.550989	7.2081	5.67364e-13	7.70624e-11
OS01G0922700	48.1357	8.52826	1.67655	5.08679	3.64179e-07	1.22921e-05
OS01G0923000	1444.32	1.36997	0.356764	3.83998	0.000123042	0.00180968
OS01G0923600	235.712	1.33616	0.448897	2.97654	0.00291521	0.0228942
OS01G0923700	536.14	1.4128	0.465899	3.03241	0.00242609	0.019913
OS01G0923950	7.70783	6.47349	2.43469	2.65885	0.00784067	0.0483676
OS01G0924500	265.612	1.37742	0.429933	3.20381	0.00135623	0.0127094
OS01G0924600	337.184	1.05506	0.333751	3.16121	0.00157115	0.0142485
OS01G0925100	15.4645	5.7744	1.34848	4.28215	1.85094e-05	0.000375298
OS01G0925300	372.739	-1.90382	0.635943	-2.9937	0.00275616	0.0219665
OS01G0926300	7130.53	0.870257	0.271303	3.20769	0.00133803	0.0125913
OS01G0926600	647.336	1.51378	0.43529	3.47764	0.000505842	0.00583985
OS01G0931200	34.3631	-3.06399	1.10915	-2.76247	0.00573656	0.0382669
OS01G0934800	375.649	-6.94511	0.796546	-8.71904	2.80572e-18	8.66583e-16
OS01G0937100	1492.02	-3.26902	0.506613	-6.45271	1.09869e-10	9.38342e-09
OS01G0937500	84.7637	-5.1964	1.09904	-4.72813	2.26592e-06	6.1927e-05
OS01G0937600	31.8218	-6.55516	1.01951	-6.42971	1.27851e-10	1.07162e-08
OS01G0939200	18.3548	6.69023	1.54179	4.33925	1.42972e-05	0.000303254
OS01G0940700	1134.58	2.39344	0.531058	4.50693	6.57713e-06	0.000155608
OS01G0940800	1200.75	4.02102	0.4553	8.83159	1.03201e-18	3.45942e-16
OS01G0942300	48.5561	6.86387	1.2033	5.70421	1.16886e-08	6.42786e-07
OS01G0944100	1846.99	-2.09193	0.413135	-5.06356	4.11492e-07	1.36641e-05
OS01G0944700	97.2145	4.97187	1.27443	3.90124	9.56998e-05	0.00147286
OS01G0945800	679.332	0.81153	0.241827	3.35583	0.000791276	0.00830195
OS01G0946500	7.39912	5.10679	1.67621	3.04663	0.00231423	0.0192046
OS01G0947000	1490.53	-3.98983	0.512981	-7.77773	7.38388e-15	1.39903e-12
OS01G0948600	11013.1	-1.2428	0.447081	-2.77981	0.005439	0.0367872
OS01G0949500	720.062	2.21196	0.451354	4.90073	9.54836e-07	2.88503e-05
OS01G0950000	19.3325	-5.74267	1.94121	-2.95829	0.00309347	0.0240429
OS01G0951200	245.743	-1.76252	0.395731	-4.45384	8.43468e-06	0.000193269
OS01G0952000	437.621	5.75199	1.07056	5.3729	7.74824e-08	3.33396e-06
OS01G0952500	476.536	-1.55629	0.301025	-5.16999	2.34109e-07	8.40519e-06
OS01G0953000	11.2375	5.22777	1.51878	3.44209	0.000577245	0.00649458
OS01G0953100	112.108	2.67767	0.607851	4.40513	1.05719e-05	0.000233233
OS01G0953600	165.329	1.33094	0.48099	2.76708	0.00565606	0.0378644
OS01G0958200	315.125	-5.15305	0.733729	-7.0231	2.16998e-12	2.49625e-10
OS01G0959100	1438.6	-1.53394	0.491818	-3.11892	0.00181514	0.015889
OS01G0959200	2053.41	-2.46373	0.607073	-4.05837	4.9417e-05	0.000844736
OS01G0959750	293.556	2.7816	0.669772	4.15306	3.28061e-05	0.000605302
OS01G0959800	496.107	1.20914	0.314022	3.8505	0.000117878	0.00175742
OS01G0960900	58.6746	4.59011	1.27268	3.60666	0.00031016	0.00391995
OS01G0962600	967.114	-1.53345	0.327142	-4.68742	2.76669e-06	7.33889e-05
OS01G0962700	1742.72	2.51158	0.733778	3.42281	0.000619784	0.00685013
OS01G0963600	4231.36	1.55751	0.462689	3.36621	0.000762096	0.00806712
OS01G0964133	1134.9	-0.805434	0.300835	-2.67733	0.00742124	0.0464409
OS01G0965900	634.032	-2.09818	0.522714	-4.01401	5.96959e-05	0.000987501
OS01G0966000	544.335	0.986534	0.286093	3.4483	0.000564125	0.00638841
OS01G0966700	128.113	2.14501	0.511022	4.1975	2.69879e-05	0.000513934
OS01G0969000	320.051	-1.04203	0.265003	-3.93215	8.4188e-05	0.0013274
OS01G0969700	28.9117	-2.87755	1.01802	-2.82662	0.00470419	0.0328987
OS01G0970700	678.204	-1.10384	0.287997	-3.83282	0.000126685	0.00185117
OS01G0971000	2307.79	1.41024	0.332523	4.24103	2.22499e-05	0.000438521
OS01G0971400	172.475	2.38861	0.793973	3.00843	0.00262601	0.0212032
OS01G0971700	305.885	1.54004	0.455807	3.37871	0.000728276	0.00779698
OS01G0974000	609.561	0.657114	0.228774	2.87233	0.00407459	0.0296068
OS01G0975900	4518.78	4.3208	0.867792	4.97907	6.38901e-07	2.00352e-05
OS01G0976300	923.018	-2.2306	0.578584	-3.85527	0.0001156	0.00172841
OS01G0976800	116.593	1.78475	0.588953	3.03038	0.00244246	0.0200182
OS02G0100300	1700.11	-0.83108	0.289185	-2.87387	0.0040547	0.0295193
OS02G0101000	339.575	-1.7716	0.374638	-4.72884	2.2581e-06	6.17882e-05
OS02G0102600	1119	1.07657	0.262883	4.09523	4.21758e-05	0.000742341
OS02G0102900	618.229	-1.44446	0.349356	-4.13462	3.55538e-05	0.000645955
OS02G0103700	1541.42	-1.08867	0.140625	-7.74165	9.81356e-15	1.79891e-12
OS02G0105500	913.935	-2.70356	0.291128	-9.2865	1.59439e-20	6.87367e-18
OS02G0109200	193.617	1.31279	0.417933	3.14114	0.00168291	0.0149919
OS02G0109501	33.9602	-5.04576	1.26004	-4.00444	6.21648e-05	0.00102384
OS02G0110200	23.808	6.17772	1.70414	3.62512	0.000288826	0.00368961
OS02G0114200	635.218	-0.894967	0.323337	-2.76791	0.00564171	0.0378116
OS02G0115700	2449.19	4.40355	0.664779	6.62409	3.49393e-11	3.30999e-09
OS02G0120100	446.206	-2.49923	0.931335	-2.68349	0.00728575	0.0457199
OS02G0120900	160.807	-1.19085	0.390933	-3.04618	0.0023177	0.0192238
OS02G0121100	5973.91	0.853055	0.194981	4.37506	1.21396e-05	0.00026268
OS02G0121700	188.82	5.30973	1.01633	5.22442	1.74698e-07	6.52137e-06
OS02G0122300	894.007	-0.917251	0.286002	-3.20715	0.00134057	0.0125993
OS02G0122800	2275.77	2.24414	0.305104	7.35532	1.90466e-13	2.78859e-11
OS02G0125400	145.369	6.81779	1.09255	6.24025	4.36873e-10	3.29086e-08
OS02G0126300	18.8644	7.68753	2.09458	3.6702	0.00024236	0.00318668
OS02G0127900	756.427	-3.23518	0.641041	-5.04676	4.49364e-07	1.4791e-05
OS02G0128400	63.2766	-1.65878	0.625744	-2.6509	0.00802782	0.0492124
OS02G0129700	876.662	2.01766	0.454249	4.44174	8.92347e-06	0.000203025
OS02G0129800	491.469	-3.49371	0.621848	-5.61827	1.92884e-08	9.90653e-07
OS02G0130300	420.489	-1.48969	0.335965	-4.43407	9.24719e-06	0.000208914
OS02G0131100	4283.41	1.23782	0.403673	3.06639	0.00216664	0.0182349
OS02G0134300	666.237	-1.08231	0.347639	-3.11332	0.00184995	0.0161108
OS02G0135500	517.956	-1.31337	0.335367	-3.91621	8.99532e-05	0.00139971
OS02G0137500	868.32	0.863978	0.211162	4.09155	4.28501e-05	0.000753033
OS02G0139100	451.362	-1.89561	0.452747	-4.1869	2.8279e-05	0.000535353
OS02G0139400	152.557	2.09333	0.717942	2.91573	0.00354855	0.0266431
OS02G0142100	95.8346	1.69435	0.515779	3.28503	0.00101972	0.0101196
OS02G0145000	212.271	1.09901	0.314624	3.49307	0.000477498	0.00557254
OS02G0152400	1920.12	-1.54828	0.463574	-3.33989	0.000838127	0.00867144
OS02G0157600	89.0157	-2.6379	0.934985	-2.82132	0.00478259	0.033251
OS02G0159200	470.919	1.66522	0.464698	3.58344	0.0003391	0.00421657
OS02G0160800	363.852	4.55809	0.681036	6.69288	2.18813e-11	2.14504e-09
OS02G0161400	836.774	0.709292	0.244391	2.90228	0.00370455	0.0275392
OS02G0162600	164.314	8.0151	1.31489	6.09564	1.08998e-09	7.44722e-08
OS02G0164000	12.359	-3.50676	1.28537	-2.7282	0.00636807	0.0413301
OS02G0164300	598.701	1.27272	0.393851	3.23147	0.00123154	0.0117859
OS02G0164400	26.2061	-2.99213	1.06486	-2.80988	0.00495604	0.0342668
OS02G0164900	360.112	1.17548	0.281041	4.1826	2.88188e-05	0.000543748
OS02G0166200	257.96	-2.03952	0.745454	-2.73594	0.00622018	0.0406394
OS02G0166501	12.747	6.11217	1.58807	3.84881	0.000118694	0.00176531
OS02G0167100	173.708	-1.54885	0.440407	-3.51686	0.000436692	0.00515233
OS02G0169300	11147.8	-2.59749	0.293321	-8.85546	8.33419e-19	2.89094e-16
OS02G0173300	10.1956	5.55151	1.8551	2.99257	0.00276639	0.0220013
OS02G0174100	178.329	1.27249	0.403118	3.15662	0.00159608	0.0144005
OS02G0175950	1535.22	-2.49625	0.309013	-8.07813	6.5768e-16	1.36043e-13
OS02G0176400	2092.73	-0.699522	0.232852	-3.00415	0.00266327	0.0214307
OS02G0178100	602.033	3.3043	0.959334	3.44437	0.00057239	0.00646377
OS02G0181900	187.663	-3.9065	0.852395	-4.58296	4.58431e-06	0.000113088
OS02G0183900	8.48179	-6.46812	2.34909	-2.75346	0.00589687	0.0390246
OS02G0184900	703.59	-2.25041	0.773462	-2.90952	0.00361983	0.0270432
OS02G0185200	174.261	-3.64196	0.883923	-4.12023	3.785e-05	0.000678382
OS02G0185300	345.128	-2.28868	0.644499	-3.5511	0.000383631	0.00465289
OS02G0186200	8.30695	-4.91907	1.69057	-2.90971	0.00361764	0.0270358
OS02G0186500	771.68	1.2734	0.315905	4.03095	5.55524e-05	0.000930564
OS02G0186800	25.204	6.73256	1.10092	6.11542	9.63047e-10	6.68118e-08
OS02G0188500	16.9503	-7.60887	2.10861	-3.60848	0.000308001	0.00389702
OS02G0190600	249.405	0.969102	0.346847	2.79404	0.00520547	0.0355983
OS02G0198700	20.2833	-4.39148	1.55304	-2.82766	0.00468898	0.0328228
OS02G0199900	887.638	1.06712	0.332633	3.20811	0.00133613	0.0125891
OS02G0200900	3820.78	1.29258	0.366372	3.52806	0.000418613	0.00497023
OS02G0202200	93.8295	-3.05744	0.625924	-4.88468	1.03599e-06	3.10617e-05
OS02G0204201	12.5868	-6.64283	2.12584	-3.12481	0.00177922	0.0156435
OS02G0205000	196.267	-0.917799	0.292939	-3.13307	0.00172987	0.0153135
OS02G0208100	1715.96	0.898343	0.265057	3.38925	0.000700852	0.00754998
OS02G0209400	249.145	-2.35921	0.782442	-3.01519	0.00256817	0.020829
OS02G0210700	52.3425	-7.86795	1.13156	-6.95318	3.57131e-12	4.00609e-10
OS02G0213100	308.111	-2.50882	0.872413	-2.87573	0.00403099	0.0293941
OS02G0214900	107.388	-4.03124	1.02641	-3.92751	8.58284e-05	0.00135034
OS02G0215100	16.3767	-5.23791	1.96454	-2.66623	0.00767069	0.0476318
OS02G0215200	1591.21	-3.39543	0.646436	-5.25254	1.50014e-07	5.75231e-06
OS02G0220600	764.158	-0.799761	0.257383	-3.10728	0.00188817	0.0163677
OS02G0223200	153.34	2.5683	0.805883	3.18695	0.00143784	0.0133028
OS02G0227700	14.9971	6.99937	2.04218	3.42739	0.000609405	0.0067686
OS02G0228300	2466.27	1.80401	0.531656	3.39319	0.000690825	0.00747052
OS02G0229400	606.769	1.14329	0.368519	3.10241	0.00191954	0.016576
OS02G0229800	28.2024	7.03847	1.83545	3.83474	0.000125697	0.00184032
OS02G0230100	282.819	-0.843181	0.279541	-3.0163	0.00255878	0.0207677
OS02G0231700	14.9364	-6.93367	2.08684	-3.32258	0.000891899	0.00910763
OS02G0232900	627.308	1.64862	0.499953	3.29754	0.00097536	0.0097952
OS02G0234200	148.625	-1.63307	0.413566	-3.94874	7.85625e-05	0.00125007
OS02G0234300	1210.51	-2.23626	0.361273	-6.18996	6.01809e-10	4.36129e-08
OS02G0236000	320.448	-2.14188	0.705418	-3.03633	0.00239481	0.0196993
OS02G0240300	2088.14	3.76787	1.37751	2.73528	0.00623267	0.0407092
OS02G0243300	43.043	4.0986	1.50006	2.73229	0.00628959	0.0409859
OS02G0247200	134.605	-2.11845	0.519244	-4.07988	4.50586e-05	0.000782103
OS02G0248100	108.544	-4.74495	1.24176	-3.82116	0.000132827	0.00192101
OS02G0248200	167.349	-6.23832	0.710306	-8.78259	1.59758e-18	5.1458e-16
OS02G0254550	191.3	1.65312	0.349099	4.73538	2.18643e-06	6.00457e-05
OS02G0255200	270.417	-1.51887	0.469219	-3.23701	0.0012079	0.0116139
OS02G0256200	2833.29	-3.0849	0.869971	-3.54598	0.000391158	0.00472892
OS02G0256500	16.3204	-7.09072	2.3621	-3.00188	0.00268322	0.0215527
OS02G0258250	9.94049	-5.57974	1.60128	-3.48455	0.000492967	0.0057205
OS02G0258800	14.5125	-5.39019	1.0956	-4.91986	8.66068e-07	2.65133e-05
OS02G0259850	62.8254	-4.32595	0.977838	-4.42399	9.6894e-06	0.000216733
OS02G0259900	307.763	-2.61478	0.435602	-6.00269	1.94079e-09	1.26471e-07
OS02G0261100	1681.03	-0.723666	0.255584	-2.83143	0.0046341	0.0325423
OS02G0262800	227.923	-1.34502	0.470444	-2.85904	0.0042493	0.0305124
OS02G0264700	283.219	1.82688	0.515518	3.54377	0.000394444	0.00475261
OS02G0265200	113.511	-2.39821	0.687158	-3.49005	0.000482938	0.00562148
OS02G0265700	847.962	0.905408	0.264742	3.41996	0.000626293	0.00690178
OS02G0273700	201.288	1.07966	0.344091	3.13772	0.00170267	0.0151086
OS02G0273900	29.8468	-2.29503	0.840561	-2.73035	0.00632673	0.041121
OS02G0274700	204.692	1.51928	0.572196	2.65517	0.00792684	0.0487416
OS02G0276500	223.865	-1.14074	0.350097	-3.25836	0.00112059	0.0108858
OS02G0278400	410.767	1.67335	0.619426	2.70145	0.00690384	0.04391
OS02G0282100	201.18	-1.4601	0.472537	-3.08991	0.00200216	0.0171215
OS02G0285300	615.231	-2.12138	0.637257	-3.32892	0.000871835	0.0089644
OS02G0287900	18.7133	-5.01043	1.30425	-3.84162	0.000122224	0.00180116
OS02G0288100	155.999	-8.9827	0.812694	-11.053	2.12033e-28	2.65596e-25
OS02G0293500	520.785	0.765657	0.267253	2.86491	0.00417129	0.0301153
OS02G0299200	23.4157	7.9144	2.0042	3.94891	7.8508e-05	0.00125007
OS02G0303000	13.8858	6.24485	2.045	3.05371	0.00226031	0.0188845
OS02G0303200	18.1667	-4.08461	1.07353	-3.80485	0.00014189	0.00202995
OS02G0306401	251.322	4.23879	1.02082	4.15233	3.29104e-05	0.000606235
OS02G0308400	179.931	4.73268	1.03799	4.55945	5.12868e-06	0.000124877
OS02G0308800	756.417	7.88733	1.02228	7.71541	1.20594e-14	2.15797e-12
OS02G0326600	214.384	0.985355	0.357638	2.75518	0.005866	0.0389002
OS02G0327500	394.168	-1.49938	0.438719	-3.41763	0.000631695	0.00695111
OS02G0332450	120.455	-6.78729	0.716167	-9.47725	2.61074e-21	1.20131e-18
OS02G0453300	87.8159	2.82759	0.642551	4.40057	1.07968e-05	0.000237658
OS02G0462500	633.235	-1.39169	0.355271	-3.91727	8.95577e-05	0.00139451
OS02G0462800	18.3687	3.81774	1.20802	3.16033	0.00157593	0.01427
OS02G0462900	327.958	-0.62183	0.234353	-2.65339	0.00796881	0.0489572
OS02G0464550	173.152	-5.55999	1.24189	-4.47703	7.56886e-06	0.000175391
OS02G0467600	728.936	-3.36597	0.842877	-3.99343	6.51244e-05	0.0010648
OS02G0469300	73.9095	-1.94714	0.591895	-3.28966	0.00100307	0.0100028
OS02G0471500	588.224	1.49339	0.351224	4.25197	2.11903e-05	0.000422064
OS02G0473200	1513.17	-2.44671	0.324239	-7.54601	4.48792e-14	7.27979e-12
OS02G0478600	3836.8	-0.957428	0.199464	-4.8	1.58665e-06	4.4999e-05
OS02G0485000	197.447	-2.77663	1.00974	-2.74985	0.00596223	0.0393417
OS02G0491400	794.472	-0.972198	0.363574	-2.674	0.00749526	0.0467743
OS02G0492000	32.1571	-4.09151	1.26259	-3.24058	0.00119287	0.0114841
OS02G0497600	17.4978	7.63085	2.61335	2.91995	0.00350084	0.0263815
OS02G0501350	140.615	-1.08592	0.393871	-2.75705	0.00583253	0.0387466
OS02G0509500	77.3484	2.40048	0.412752	5.81578	6.03507e-09	3.56211e-07
OS02G0512000	1670.26	-2.81684	0.953209	-2.95511	0.00312554	0.02421
OS02G0516400	42.7691	-1.78492	0.657771	-2.71359	0.00665589	0.0427064
OS02G0517300	1019.91	0.578362	0.189399	3.05367	0.00226058	0.0188845
OS02G0521100	740.446	-1.75011	0.504419	-3.46956	0.00052132	0.00598788
OS02G0525600	3525.27	1.12514	0.412792	2.72569	0.00641671	0.0415621
OS02G0526000	81.9028	3.29036	0.914199	3.59918	0.000319225	0.00401875
OS02G0527200	558.7	2.53334	0.547946	4.62334	3.77615e-06	9.62042e-05
OS02G0527900	119.097	-2.74241	0.81969	-3.34567	0.000820854	0.00853287
OS02G0529400	337.85	0.773163	0.281246	2.74906	0.0059766	0.0394134
OS02G0530100	5030.36	2.13237	0.441439	4.83049	1.36198e-06	3.93698e-05
OS02G0530300	1403.5	-3.22205	0.440618	-7.31257	2.62074e-13	3.81225e-11
OS02G0533700	1796.27	-1.96363	0.44359	-4.42669	9.56914e-06	0.000214256
OS02G0533800	8682.61	-1.90839	0.334646	-5.70271	1.17918e-08	6.46884e-07
OS02G0537000	29.4809	7.73077	1.80471	4.28366	1.8384e-05	0.000373428
OS02G0538700	737.804	2.57834	0.674157	3.82454	0.000131019	0.00190218
OS02G0539500	205.117	1.03871	0.293372	3.54061	0.000399207	0.00480017
OS02G0539600	364.799	1.2583	0.308787	4.07498	4.60192e-05	0.000797537
OS02G0540400	120.094	-1.87395	0.701933	-2.6697	0.00759182	0.047271
OS02G0541700	895.096	-0.922867	0.216497	-4.26272	2.01956e-05	0.000404756
OS02G0550600	891.232	1.3681	0.260144	5.259	1.44842e-07	5.57297e-06
OS02G0552100	84.7605	-1.70016	0.588179	-2.89055	0.00384568	0.0283084
OS02G0554000	284.596	0.760039	0.256287	2.96558	0.00302116	0.0235703
OS02G0554100	97.0271	3.58801	1.21877	2.94397	0.00324036	0.024842
OS02G0556100	360.181	-1.19712	0.329552	-3.63257	0.00028061	0.00361125
OS02G0557200	294.907	1.64666	0.480017	3.43043	0.000602624	0.00670912
OS02G0557600	262.111	-1.54042	0.406039	-3.79377	0.000148375	0.00210139
OS02G0558500	129.823	1.30945	0.474388	2.76029	0.00577505	0.0384895
OS02G0564200	1816.41	-0.751415	0.199052	-3.77498	0.000160021	0.00224517
OS02G0564400	714.801	1.25812	0.401204	3.13586	0.00171348	0.0151923
OS02G0566300	207.023	2.71006	0.530169	5.11169	3.19287e-07	1.09407e-05
OS02G0567800	263.536	-1.21148	0.377884	-3.20596	0.00134614	0.0126358
OS02G0567900	793.726	-1.12946	0.365061	-3.09389	0.00197551	0.0169748
OS02G0573200	272.157	1.30179	0.466216	2.79226	0.0052342	0.0357406
OS02G0575000	595.636	-2.63455	0.680718	-3.87026	0.00010872	0.00163748
OS02G0577100	380.933	0.896643	0.328202	2.73198	0.00629544	0.0409998
OS02G0578400	178.828	3.97518	1.07466	3.69902	0.000216437	0.00289644
OS02G0579000	1132.01	-2.66497	0.674545	-3.95076	7.79022e-05	0.00124219
OS02G0579800	1762.99	1.80393	0.439419	4.10526	4.03852e-05	0.000716417
OS02G0580300	3660.58	0.708267	0.240796	2.94135	0.0032678	0.0249675
OS02G0581900	104.61	2.03275	0.620236	3.27739	0.00104773	0.0103384
OS02G0583900	1542.07	-1.56148	0.354932	-4.39936	1.08568e-05	0.000238353
OS02G0584800	570.437	2.0158	0.421444	4.78309	1.72622e-06	4.87122e-05
OS02G0585100	132.123	3.54583	0.76845	4.61426	3.94499e-06	0.000100166
OS02G0585200	131.35	1.98272	0.747398	2.65283	0.00798199	0.0489981
OS02G0586900	792.925	-3.11547	0.879859	-3.54088	0.000398795	0.0047981
OS02G0587000	1166.65	-8.20294	0.567062	-14.4657	1.996e-47	1.50013e-43
OS02G0588500	2376.11	-1.77462	0.464394	-3.82137	0.000132714	0.0019206
OS02G0589000	112.584	6.05792	1.35862	4.45888	8.23878e-06	0.000189551
OS02G0589400	659.655	3.30713	0.798396	4.14222	3.43964e-05	0.000627964
OS02G0590200	42.0242	6.93523	1.86472	3.71919	0.000199861	0.00269998
OS02G0590400	431.817	1.95006	0.547238	3.56347	0.000365991	0.00446778
OS02G0592700	86.3028	-2.50367	0.873758	-2.86541	0.0041647	0.0300884
OS02G0594800	25.9077	-3.56856	1.34014	-2.66282	0.00774877	0.0479845
OS02G0595100	198.625	1.36858	0.416051	3.28946	0.00100381	0.0100057
OS02G0595500	304.4	-1.19633	0.373542	-3.20266	0.00136163	0.0127495
OS02G0597200	50.7265	-4.54473	0.930644	-4.88342	1.04262e-06	3.11655e-05
OS02G0597900	408.047	0.919996	0.340027	2.70565	0.00681699	0.0434557
OS02G0600400	661.877	-1.29593	0.470997	-2.75146	0.0059331	0.0391925
OS02G0601300	66803.2	-3.20972	0.498191	-6.44275	1.17326e-10	9.94494e-09
OS02G0602900	299.727	1.83901	0.628226	2.92731	0.00341906	0.0258516
OS02G0603600	810.14	-0.984724	0.303642	-3.24304	0.0011826	0.0114046
OS02G0604300	143.334	1.94656	0.51001	3.81671	0.000135241	0.00195092
OS02G0608300	118.261	-1.16443	0.410012	-2.83998	0.00451159	0.031898
OS02G0609200	268.674	-4.31156	1.09936	-3.92187	8.78633e-05	0.00137287
OS02G0610400	293.279	-1.50419	0.387188	-3.88492	0.000102363	0.0015542
OS02G0612900	3806.28	-2.27776	0.226269	-10.0666	7.76036e-24	5.14626e-21
OS02G0613200	1182.2	1.00298	0.259517	3.86481	0.000111176	0.00167001
OS02G0614100	555.389	1.01661	0.35858	2.8351	0.00458107	0.0322578
OS02G0614600	208.936	5.34492	1.20658	4.42981	9.43159e-06	0.000212018
OS02G0616100	1178.16	4.61519	1.03337	4.46615	7.96389e-06	0.000183789
OS02G0617400	39.4108	-3.82983	1.25291	-3.05675	0.00223753	0.0187406
OS02G0618100	1186.2	-3.27841	0.396484	-8.2687	1.35424e-16	3.18063e-14
OS02G0618200	468.791	0.933357	0.244976	3.80999	0.000138973	0.00200218
OS02G0618250	516.995	-1.23609	0.325167	-3.80141	0.000143877	0.00205302
OS02G0620400	449.685	1.94206	0.503018	3.86081	0.000113012	0.00169534
OS02G0621600	296.607	1.6348	0.492386	3.32015	0.000899693	0.0091706
OS02G0622300	2384.71	-0.570958	0.139067	-4.10563	4.0322e-05	0.000715859
OS02G0622500	225.742	-3.659	0.551241	-6.63776	3.18497e-11	3.05581e-09
OS02G0629800	1831.44	-3.43616	0.622054	-5.52388	3.31588e-08	1.55433e-06
OS02G0630000	20.6984	-6.95901	1.20489	-5.77563	7.6664e-09	4.41811e-07
OS02G0630300	309.332	-2.52082	0.662107	-3.80727	0.000140511	0.00201662
OS02G0632900	15.6645	6.70946	1.71237	3.91822	8.92056e-05	0.00139095
OS02G0633066	18.3809	7.72724	1.75788	4.39578	1.10373e-05	0.000241748
OS02G0633300	395.195	-1.19933	0.310526	-3.86226	0.000112344	0.00168643
OS02G0634900	1070.39	-0.49646	0.174577	-2.84379	0.00445802	0.0316383
OS02G0635200	238.548	-1.33896	0.276813	-4.83706	1.31777e-06	3.82389e-05
OS02G0637000	83.202	2.15532	0.627596	3.43425	0.000594195	0.00663891
OS02G0638200	51.1688	-2.38146	0.848787	-2.80573	0.00502032	0.0346262
OS02G0638650	154.581	6.93611	1.13836	6.09309	1.10748e-09	7.54394e-08
OS02G0639000	330.306	1.45611	0.298734	4.87425	1.09221e-06	3.23602e-05
OS02G0639600	266.176	-3.59623	0.676739	-5.31406	1.07212e-07	4.33988e-06
OS02G0641300	451.615	-2.66837	0.480201	-5.55678	2.74793e-08	1.32672e-06
OS02G0644100	1061.02	-2.67937	0.496693	-5.39443	6.87426e-08	3.01545e-06
OS02G0646500	96.6508	7.34764	1.44252	5.0936	3.5132e-07	1.19116e-05
OS02G0648100	292.925	-1.48518	0.527189	-2.81718	0.0048448	0.0336213
OS02G0649300	480.161	5.93441	1.10827	5.35467	8.57123e-08	3.59211e-06
OS02G0649800	5872.37	-3.13887	0.861504	-3.64347	0.000268987	0.00348555
OS02G0652550	11.2743	4.73093	1.50776	3.13771	0.00170271	0.0151086
OS02G0653400	123.442	3.02794	0.788235	3.84141	0.000122328	0.00180152
OS02G0653800	974.529	0.609041	0.208868	2.91591	0.00354654	0.0266426
OS02G0653900	244.172	1.78645	0.552357	3.23422	0.00121974	0.0117027
OS02G0654700	1350.59	1.58086	0.390022	4.05326	5.05092e-05	0.000860794
OS02G0655600	366.151	0.835151	0.311016	2.68524	0.00724782	0.0455439
OS02G0657700	587.735	-1.02369	0.320034	-3.1987	0.00138049	0.0128673
OS02G0661100	388.27	-1.97173	0.589068	-3.3472	0.000816315	0.00850383
OS02G0662100	2631.73	2.75334	0.755532	3.64425	0.000268177	0.00347704
OS02G0663100	906.612	0.846918	0.310953	2.72362	0.0064571	0.0417525
OS02G0664000	1805.32	-0.685221	0.231789	-2.95622	0.00311431	0.024166
OS02G0665500	136.631	1.58521	0.472747	3.35318	0.000798879	0.00836595
OS02G0666200	9828.12	1.0002	0.245656	4.07154	4.67034e-05	0.000805062
OS02G0668000	65.8214	-4.17754	1.24152	-3.36487	0.000765788	0.0081024
OS02G0669100	9353.53	3.26085	0.543748	5.99697	2.01027e-09	1.30621e-07
OS02G0669900	33.8216	-4.59925	1.12151	-4.10095	4.11465e-05	0.000726492
OS02G0670400	446.308	-1.36001	0.371372	-3.66211	0.000250145	0.00327148
OS02G0670500	685.752	-0.890331	0.266393	-3.34218	0.000831244	0.00861704
OS02G0670900	5321.75	3.13297	0.412539	7.59436	3.09306e-14	5.16586e-12
OS02G0671100	2147.26	-2.08513	0.502146	-4.15245	3.28941e-05	0.000606235
OS02G0673600	903.099	1.04931	0.229607	4.57003	4.87647e-06	0.000118993
OS02G0674233	34.0416	7.18766	1.22513	5.86687	4.44087e-09	2.67723e-07
OS02G0676000	937.996	0.670449	0.226531	2.95963	0.00308006	0.0239552
OS02G0681900	153.455	-1.66539	0.433119	-3.8451	0.000120501	0.00178277
OS02G0682300	2847.42	-2.97168	0.490828	-6.05443	1.40917e-09	9.42803e-08
OS02G0686800	114.297	-2.89512	0.819925	-3.53096	0.00041405	0.00493424
OS02G0694100	96.9065	-5.17067	1.1863	-4.35866	1.30861e-05	0.00027967
OS02G0696500	1932.8	-2.30679	0.527957	-4.36928	1.24658e-05	0.000268963
OS02G0699300	604.263	-2.24344	0.679166	-3.30323	0.000955776	0.00965156
OS02G0699500	90.0108	-3.45159	0.831611	-4.15048	3.31774e-05	0.000609503
OS02G0699700	204.38	-1.94052	0.439264	-4.41766	9.97766e-06	0.000222079
OS02G0700000	221.167	-0.906495	0.317622	-2.854	0.00431723	0.0308528
OS02G0700100	35.7038	-3.56292	0.85556	-4.16443	3.12136e-05	0.000581151
OS02G0700300	46.5131	3.1616	0.900054	3.51268	0.000443618	0.00521767
OS02G0701600	239.563	0.696384	0.254664	2.73452	0.00624708	0.0407796
OS02G0702100	72.7503	-5.80235	0.801852	-7.23619	4.61473e-13	6.38333e-11
OS02G0702500	512.452	0.599659	0.2079	2.88436	0.00392208	0.0287768
OS02G0703600	1129.57	-1.50471	0.456393	-3.29697	0.000977333	0.00980682
OS02G0704300	370.413	-1.88988	0.541681	-3.48891	0.000484985	0.00563949
OS02G0709400	1395.62	0.673627	0.20493	3.2871	0.00101223	0.0100674
OS02G0711400	429.674	1.72913	0.450279	3.84013	0.000122971	0.00180968
OS02G0713700	328.596	-1.99071	0.659862	-3.01685	0.00255415	0.0207451
OS02G0714000	1106.79	-0.817549	0.185302	-4.41197	1.02435e-05	0.000227547
OS02G0716800	28.6165	6.75455	1.60653	4.20442	2.6175e-05	0.000501843
OS02G0717800	3052.86	-0.463644	0.157621	-2.94152	0.00326611	0.0249675
OS02G0717900	413.436	-0.945028	0.355592	-2.65762	0.00786951	0.0484811
OS02G0718050	21.006	-6.23848	1.16592	-5.3507	8.76147e-08	3.65824e-06
OS02G0718900	5932.87	0.783839	0.2704	2.89881	0.00374584	0.0277456
OS02G0720250	7.47961	6.41147	2.39518	2.67682	0.00743242	0.0464722
OS02G0720500	205.896	1.42594	0.47488	3.00274	0.00267565	0.0215073
OS02G0720900	1107.05	5.06809	0.506063	10.0147	1.31325e-23	8.22494e-21
OS02G0726000	54.2749	-9.30813	1.10127	-8.45221	2.85845e-17	7.49411e-15
OS02G0727700	91.8273	1.6632	0.579394	2.87058	0.00409721	0.0297041
OS02G0729700	2830.13	1.84569	0.45912	4.02006	5.81839e-05	0.000968073
OS02G0730000	3758.49	-1.93213	0.689112	-2.8038	0.00505048	0.0348023
OS02G0730300	328.451	1.57385	0.490435	3.2091	0.00133153	0.0125563
OS02G0730400	73.2983	-4.32375	0.934794	-4.62535	3.73961e-06	9.53811e-05
OS02G0731200	21.7	6.96953	1.35295	5.15138	2.58579e-07	9.16694e-06
OS02G0731300	211.109	-2.54763	0.742366	-3.43178	0.000599637	0.00669308
OS02G0731400	114.485	-1.55	0.53001	-2.92447	0.00345045	0.0260562
OS02G0733400	12.9947	6.99365	2.19873	3.18077	0.00146886	0.0135177
OS02G0738600	122.076	1.52293	0.557273	2.73282	0.00627945	0.0409317
OS02G0738900	627.144	1.00496	0.347641	2.89079	0.00384276	0.0282961
OS02G0739600	1865.75	0.642126	0.18438	3.48262	0.000496534	0.00575169
OS02G0740700	733.175	-1.72671	0.604612	-2.8559	0.00429146	0.0306978
OS02G0742000	1585.75	0.555403	0.164094	3.38466	0.000712665	0.00766259
OS02G0743400	765.301	1.69968	0.316183	5.37561	7.63243e-08	3.29041e-06
OS02G0744000	307.326	2.17291	0.656582	3.30943	0.000934857	0.00947762
OS02G0744100	170.699	-1.93429	0.40833	-4.73707	2.16831e-06	5.96616e-05
OS02G0745400	84.6598	2.94739	0.897859	3.28269	0.00102821	0.010168
OS02G0745600	573.182	0.925872	0.251798	3.67705	0.000235946	0.00311103
OS02G0748300	1783.97	-0.951772	0.296504	-3.20998	0.00132746	0.0125231
OS02G0749300	1078.34	0.76545	0.272904	2.80483	0.00503425	0.0347011
OS02G0750200	2468.26	1.19035	0.385722	3.08602	0.00202857	0.0172989
OS02G0751600	176.343	1.90856	0.554361	3.44281	0.000575698	0.00648689
OS02G0751800	20.9258	5.0544	1.73363	2.9155	0.00355121	0.0266542
OS02G0752000	275.694	2.49062	0.354	7.03564	1.98345e-12	2.34141e-10
OS02G0752200	354.109	2.16877	0.404944	5.35572	8.52152e-08	3.58046e-06
OS02G0752300	47.3593	-4.93219	0.79374	-6.21386	5.16984e-10	3.78456e-08
OS02G0753000	24.7453	5.9164	1.42428	4.15397	3.2676e-05	0.000603395
OS02G0755900	227.56	-2.57279	0.83389	-3.08529	0.00203354	0.0173281
OS02G0756600	142.067	-4.05108	1.03468	-3.91528	9.02985e-05	0.00140332
OS02G0756800	1068.69	-3.22147	0.622503	-5.17502	2.27882e-07	8.20775e-06
OS02G0757100	273.986	-3.31615	0.681461	-4.86624	1.13744e-06	3.3524e-05
OS02G0757900	593.093	-0.878672	0.307926	-2.85352	0.00432378	0.03088
OS02G0758000	2918.31	-4.76584	0.672822	-7.08336	1.40698e-12	1.72408e-10
OS02G0758200	269.343	-1.54299	0.384117	-4.01698	5.89484e-05	0.000978005
OS02G0760000	189.675	-1.95318	0.691472	-2.82466	0.00473302	0.0330286
OS02G0762100	341.109	1.58849	0.562016	2.82641	0.00470723	0.0329097
OS02G0767200	36.6453	2.95831	1.10146	2.6858	0.00723563	0.045494
OS02G0768400	8.21166	6.04216	2.16029	2.79692	0.00515924	0.035368
OS02G0769100	392.209	1.15382	0.429418	2.68694	0.00721098	0.0454024
OS02G0770100	143.914	-1.30229	0.381643	-3.41233	0.000644094	0.00705803
OS02G0770800	27.8947	-6.9019	1.10092	-6.26923	3.62849e-10	2.7827e-08
OS02G0771600	2938.56	2.53645	0.516346	4.9123	9.00133e-07	2.73815e-05
OS02G0771800	333.748	-0.899995	0.331499	-2.71493	0.00662904	0.0425584
OS02G0772200	116.293	-3.22637	0.988445	-3.26409	0.00109818	0.0107142
OS02G0773200	26.2915	-4.55794	1.16424	-3.91493	9.04286e-05	0.0014042
OS02G0774300	2143.95	-1.33157	0.263271	-5.05778	4.24175e-07	1.40233e-05
OS02G0775050	17.8647	4.45594	1.44349	3.08692	0.00202239	0.0172658
OS02G0775100	629.787	-0.787537	0.296027	-2.66036	0.00780578	0.0482419
OS02G0776400	35.2522	4.8774	1.66797	2.92416	0.00345388	0.0260562
OS02G0782500	651.186	-6.90237	0.777029	-8.88303	6.50662e-19	2.29226e-16
OS02G0782700	3886.17	1.03509	0.226068	4.57868	4.67919e-06	0.000114676
OS02G0782900	280.634	-2.97346	0.942942	-3.15338	0.00161391	0.0145381
OS02G0785800	3947.89	-0.694211	0.192212	-3.61171	0.000304189	0.00385963
OS02G0786900	39.5349	-7.77079	1.54968	-5.01444	5.31878e-07	1.71809e-05
OS02G0787500	594.084	1.04981	0.259532	4.04502	5.23196e-05	0.000884296
OS02G0794600	628.019	-2.33386	0.379841	-6.14429	8.03206e-10	5.69493e-08
OS02G0797400	24.4519	-5.72975	1.41379	-4.05276	5.06177e-05	0.000861992
OS02G0797500	1132.27	-1.01917	0.215032	-4.73961	2.14134e-06	5.90953e-05
OS02G0799700	2239.59	-1.37746	0.262381	-5.24986	1.52218e-07	5.82692e-06
OS02G0802200	27.9897	4.40634	1.14137	3.86057	0.000113122	0.00169538
OS02G0802500	17304.1	-4.21553	0.786592	-5.35922	8.35798e-08	3.52898e-06
OS02G0804600	22.4356	4.3661	1.54399	2.82779	0.00468703	0.0328194
OS02G0805100	61.9181	-3.61844	1.05272	-3.43723	0.0005877	0.00657938
OS02G0805200	382.719	-1.10872	0.352585	-3.14455	0.00166342	0.0149126
OS02G0805500	168.539	2.55581	0.758952	3.36755	0.000758393	0.00805061
OS02G0807000	916.632	-2.3112	0.678994	-3.40386	0.000664414	0.00722651
OS02G0809100	58.1118	-7.39738	1.1834	-6.25095	4.07963e-10	3.09709e-08
OS02G0810000	1133.84	0.919119	0.259842	3.53723	0.000404349	0.00484682
OS02G0810100	111.2	1.67464	0.613868	2.72802	0.00637165	0.0413415
OS02G0810400	1481.73	0.728154	0.2157	3.37577	0.00073609	0.00785825
OS02G0811400	362.172	-7.46322	0.716153	-10.4213	1.98297e-25	1.71961e-22
OS02G0811800	2059.07	-7.328	0.60031	-12.207	2.85124e-34	6.42868e-31
OS02G0813166	140.747	-3.92776	1.19149	-3.2965	0.000978968	0.0098131
OS02G0814000	1073.2	-1.51194	0.56771	-2.66323	0.00773937	0.0479394
OS02G0814300	24.6976	-5.80973	1.37911	-4.21268	2.52363e-05	0.000487995
OS02G0814700	2860.03	-0.511075	0.154795	-3.30163	0.000961235	0.00968407
OS02G0815000	1260.07	-0.692485	0.212391	-3.26043	0.00111243	0.0108299
OS02G0815400	482.939	1.59855	0.58224	2.74551	0.00604161	0.0397956
OS02G0816300	469.81	3.71609	1.14376	3.24902	0.00115803	0.0112254
OS02G0817600	641.946	1.689	0.456781	3.69762	0.000217627	0.00290518
OS02G0818900	100.331	3.73266	0.963138	3.87552	0.000106398	0.00160787
OS02G0819500	957.92	0.717525	0.200688	3.57532	0.000349805	0.00432167
OS02G0820900	221.676	2.17034	0.658191	3.29743	0.00097574	0.0097952
OS02G0821800	324.416	-1.23198	0.350367	-3.51624	0.000437702	0.00515884
OS02G0822000	391.806	1.10296	0.320238	3.44418	0.000572786	0.00646377
OS02G0822100	276.77	2.28948	0.659986	3.46898	0.000522447	0.00599776
OS02G0822400	1043.91	1.04341	0.208931	4.99405	5.91262e-07	1.87236e-05
OS02G0822500	1024.1	1.29855	0.318034	4.08304	4.44504e-05	0.000774382
OS02G0822900	105.135	-1.36685	0.500748	-2.72962	0.00634064	0.0411996
OS02G0823600	791.204	0.909134	0.27181	3.34474	0.000823604	0.0085433
OS02G0824700	776.328	-0.731828	0.265199	-2.75955	0.00578815	0.038553
OS02G0826200	80.9279	-2.35202	0.834815	-2.81742	0.00484113	0.0336062
OS02G0827200	163.156	1.16064	0.424473	2.73431	0.0062511	0.0407941
OS02G0828400	124.539	1.57429	0.500658	3.14443	0.00166408	0.0149126
OS02G0828566	436.864	0.825397	0.273444	3.01853	0.00254007	0.0206755
OS02G0828900	174.279	-5.53638	0.720197	-7.6873	1.50267e-14	2.57636e-12
OS02G0829000	61.7178	8.27774	1.07784	7.67994	1.59168e-14	2.69831e-12
OS02G0829200	427.961	1.00039	0.285292	3.50654	0.000453966	0.00532825
OS02G0833400	234.997	1.54112	0.356288	4.32547	1.52204e-05	0.00031864
OS03G0100030	934.041	-1.85604	0.314136	-5.90841	3.45425e-09	2.15342e-07
OS03G0103000	42.2294	4.69861	1.55513	3.02136	0.00251643	0.0205126
OS03G0103100	90.303	-4.80595	1.01821	-4.72001	2.35838e-06	6.41427e-05
OS03G0103200	8741.9	-3.22504	0.813955	-3.96218	7.42671e-05	0.00119263
OS03G0103300	5559.01	-2.78778	0.501488	-5.55901	2.71307e-08	1.31798e-06
OS03G0103700	182.674	1.2033	0.409918	2.93548	0.00333034	0.0253423
OS03G0103800	313.882	0.936614	0.248921	3.76269	0.000168097	0.00233667
OS03G0105600	557.359	-1.35574	0.348894	-3.88582	0.000101983	0.00154947
OS03G0107800	860.273	0.959774	0.314343	3.05327	0.00226359	0.0189026
OS03G0108300	293.521	8.32374	1.75398	4.74564	2.07847e-06	5.75717e-05
OS03G0108500	36.768	4.66828	1.39977	3.33503	0.00085291	0.00879715
OS03G0109300	129.856	9.00115	0.990918	9.08365	1.04993e-19	4.01232e-17
OS03G0110800	259.171	1.22211	0.238208	5.13043	2.89083e-07	1.00897e-05
OS03G0111400	561.175	-1.80007	0.324064	-5.55467	2.78138e-08	1.33999e-06
OS03G0113000	131.112	3.09694	1.17059	2.64563	0.00815398	0.0498638
OS03G0113700	741.77	-3.26545	0.410914	-7.94679	1.91402e-15	3.78556e-13
OS03G0114100	1366.34	-3.84746	0.62693	-6.13699	8.4099e-10	5.9071e-08
OS03G0115000	109.318	-4.45166	0.630609	-7.0593	1.67343e-12	2.02854e-10
OS03G0115100	295.169	0.95136	0.359171	2.64877	0.00807864	0.0494836
OS03G0116400	1058.65	-3.50696	0.537828	-6.52059	7.00322e-11	6.09659e-09
OS03G0116700	157.258	3.35979	0.872811	3.84939	0.000118411	0.00176341
OS03G0116800	606.168	-1.51851	0.431186	-3.5217	0.000428788	0.00507501
OS03G0118450	416.541	3.26247	0.631892	5.16301	2.43008e-07	8.68319e-06
OS03G0121200	1212.36	-1.60933	0.29013	-5.54691	2.9076e-08	1.39188e-06
OS03G0121300	62.6404	-5.82376	0.956295	-6.08992	1.12966e-09	7.6718e-08
OS03G0122300	3445.81	-1.54898	0.387793	-3.99435	6.48731e-05	0.00106378
OS03G0123100	2931.22	-0.84903	0.193478	-4.38825	1.14267e-05	0.000248926
OS03G0123500	277.917	2.90706	0.663066	4.38426	1.16379e-05	0.000252794
OS03G0124000	253.859	1.87569	0.659522	2.84401	0.00445494	0.0316265
OS03G0124800	712.838	-6.35979	0.664014	-9.57779	9.91463e-22	4.75628e-19
OS03G0125100	469.121	1.73306	0.591539	2.92974	0.00339243	0.0257193
OS03G0126700	95.0487	-2.20421	0.726074	-3.03579	0.00239903	0.0197152
OS03G0128200	552.237	1.16852	0.3221	3.62782	0.000285826	0.00366582
OS03G0128300	72.3539	-3.20678	0.732403	-4.37844	1.19534e-05	0.000258899
OS03G0128800	408.514	-2.53268	0.627332	-4.03723	5.40862e-05	0.000909383
OS03G0128932	28.2063	-8.36419	1.23052	-6.79727	1.06622e-11	1.10275e-09
OS03G0129400	3073.88	3.36916	0.571307	5.89728	3.69548e-09	2.28907e-07
OS03G0129900	1322.65	-0.628752	0.213725	-2.94187	0.00326239	0.02496
OS03G0130300	896.11	-3.32768	0.811695	-4.09967	4.13735e-05	0.000729928
OS03G0130900	94.7372	2.06998	0.408985	5.06127	4.16474e-07	1.38077e-05
OS03G0131100	226.423	-0.774026	0.272071	-2.84494	0.004442	0.0315743
OS03G0131300	836.529	-0.812254	0.224806	-3.61314	0.000302513	0.00384052
OS03G0132900	510.776	3.7673	0.715096	5.26825	1.37734e-07	5.36354e-06
OS03G0133000	115.415	2.31923	0.738918	3.13868	0.00169712	0.0150947
OS03G0133400	790.282	0.991578	0.358371	2.7669	0.00565921	0.0378742
OS03G0133800	110.97	1.76941	0.552668	3.20158	0.00136676	0.0127762
OS03G0137200	706.969	1.03955	0.358292	2.90141	0.00371485	0.0275885
OS03G0137800	154.122	-2.29246	0.589344	-3.88985	0.000100305	0.00153224
OS03G0138500	38.1331	-3.69374	0.963179	-3.83495	0.000125592	0.00184032
OS03G0140300	19.9065	7.20409	1.84647	3.90154	9.55811e-05	0.00147204
OS03G0141000	2428.74	-0.542565	0.173632	-3.12479	0.0017793	0.0156435
OS03G0142500	241.467	-3.15283	0.789381	-3.99405	6.49534e-05	0.00106432
OS03G0142900	1374.84	1.52171	0.277501	5.48363	4.16684e-08	1.90182e-06
OS03G0143400	185.888	-2.13211	0.54324	-3.9248	8.68033e-05	0.00136199
OS03G0143700	377.432	2.45994	0.474713	5.18195	2.19582e-07	7.93416e-06
OS03G0144150	7.6056	6.45413	2.3945	2.6954	0.00703047	0.0446014
OS03G0145900	263.801	1.71871	0.486397	3.53355	0.000410022	0.00489141
OS03G0146000	428.431	-0.785146	0.26207	-2.99595	0.00273596	0.0218561
OS03G0146100	17970	1.00107	0.295889	3.38327	0.000716279	0.0076919
OS03G0146400	4274.39	-2.46509	0.420238	-5.86593	4.46609e-09	2.68525e-07
OS03G0147400	5105.31	0.747268	0.275732	2.71012	0.00672581	0.0430082
OS03G0149200	1327.35	-1.62379	0.378279	-4.29256	1.76621e-05	0.000361494
OS03G0151500	154.952	-4.52502	0.750328	-6.03071	1.63236e-09	1.08569e-07
OS03G0151600	387.272	-1.32519	0.313795	-4.22309	2.40977e-05	0.000469197
OS03G0154000	137.947	-2.11417	0.763905	-2.76759	0.00564727	0.037828
OS03G0154100	115.097	2.30142	0.619523	3.71483	0.00020334	0.00274042
OS03G0157900	2286.88	-1.45189	0.257899	-5.62971	1.80517e-08	9.35658e-07
OS03G0158200	807.01	-0.782556	0.225721	-3.46691	0.000526479	0.00603484
OS03G0159700	17.6583	4.28821	1.43673	2.98469	0.00283867	0.0224024
OS03G0160200	1144.03	0.747163	0.183829	4.06445	4.81456e-05	0.000826133
OS03G0161100	106.314	-2.26031	0.724486	-3.11988	0.00180927	0.0158483
OS03G0161200	154.224	2.17023	0.620444	3.49787	0.000468995	0.00548467
OS03G0161900	97.2171	-1.85644	0.649289	-2.85919	0.0042472	0.0305071
OS03G0162200	362.9	-1.84288	0.583005	-3.161	0.00157229	0.0142485
OS03G0163200	9.63096	6.49225	2.31114	2.80911	0.00496788	0.0343276
OS03G0165300	1603.98	1.43293	0.522536	2.74226	0.0061018	0.04011
OS03G0167100	1381.87	-0.680772	0.24691	-2.75717	0.00583049	0.0387466
OS03G0167500	694.368	0.658257	0.245682	2.6793	0.00737761	0.0462209
OS03G0168000	646.565	-3.16467	0.79108	-4.00045	6.32226e-05	0.00103974
OS03G0168200	262.187	1.27482	0.420101	3.03455	0.00240891	0.0197864
OS03G0168900	354.47	-1.39782	0.365939	-3.81981	0.000133555	0.0019303
OS03G0169500	50.005	-3.81313	1.04372	-3.6534	0.000258787	0.00336304
OS03G0171900	397.013	1.23628	0.339942	3.63675	0.000276098	0.00356435
OS03G0172100	9655.75	-4.18137	0.671552	-6.22643	4.77193e-10	3.53924e-08
OS03G0174800	3460.38	-2.79295	0.529253	-5.27716	1.31202e-07	5.16904e-06
OS03G0175200	996.972	-1.99255	0.48927	-4.07249	4.6513e-05	0.000803007
OS03G0177000	823.72	-1.27834	0.363004	-3.52154	0.000429041	0.00507533
OS03G0178000	14555.7	-0.519853	0.196426	-2.64656	0.00813151	0.0497669
OS03G0179400	396.905	-2.03717	0.570839	-3.56874	0.000358706	0.0044003
OS03G0181800	370.337	1.77909	0.527665	3.37163	0.000747251	0.0079473
OS03G0182400	695.119	0.877756	0.329579	2.66326	0.00773865	0.0479394
OS03G0182800	9097.81	-3.47582	0.64936	-5.35268	8.66591e-08	3.62505e-06
OS03G0182900	827.882	-4.67639	1.00828	-4.63798	3.51831e-06	9.07634e-05
OS03G0183100	657.705	0.727066	0.250735	2.89975	0.00373466	0.02769
OS03G0183200	825.236	2.18762	0.623511	3.50856	0.000450545	0.00529637
OS03G0183300	3510.81	2.49448	0.462708	5.39106	7.00442e-08	3.06063e-06
OS03G0183500	80.5134	4.91009	1.43249	3.42766	0.000608801	0.00676716
OS03G0183800	838.357	-1.10071	0.405969	-2.71131	0.0067018	0.0429132
OS03G0184500	30.5048	-5.14014	1.31966	-3.89504	9.81805e-05	0.00150283
OS03G0186500	172.913	0.983169	0.28723	3.42293	0.000619504	0.00685013
OS03G0187300	97.1187	-1.53857	0.413986	-3.71649	0.00020201	0.00272575
OS03G0191900	522.428	3.619	0.982842	3.68218	0.00023125	0.00306472
OS03G0192600	243.071	1.3443	0.43079	3.12054	0.00180517	0.0158247
OS03G0195800	37.3903	-3.36697	1.23681	-2.7223	0.00648288	0.0418505
OS03G0196400	444.432	1.8262	0.5672	3.21967	0.00128337	0.0121836
OS03G0197100	175.492	3.64106	1.04152	3.4959	0.000472473	0.00551961
OS03G0197800	559.337	0.738611	0.260312	2.8374	0.00454822	0.0320866
OS03G0198500	202.857	1.59073	0.473546	3.35918	0.000781729	0.00822799
OS03G0198600	539.99	-1.85373	0.591209	-3.13548	0.0017157	0.0152056
OS03G0199500	53.0614	-4.97495	1.0258	-4.84983	1.23567e-06	3.60888e-05
OS03G0203700	345.681	1.56844	0.527015	2.97608	0.00291963	0.0229209
OS03G0204300	2605.55	0.858359	0.264577	3.24427	0.00117751	0.0113604
OS03G0205700	94.9182	-1.80025	0.656625	-2.74167	0.00611272	0.04014
OS03G0206300	202.947	-2.80285	0.774609	-3.61841	0.000296423	0.00377383
OS03G0206400	545.185	1.00634	0.288163	3.49225	0.00047897	0.00558683
OS03G0206700	160.573	-1.54682	0.485726	-3.18456	0.00144975	0.0133801
OS03G0206900	420.909	-0.826159	0.273463	-3.0211	0.00251857	0.0205227
OS03G0207400	223.098	1.11655	0.312989	3.56737	0.000360582	0.00441851
OS03G0210600	3244.89	0.944777	0.276779	3.41347	0.000641421	0.00703844
OS03G0212600	18.533	-5.16998	1.39408	-3.70853	0.000208469	0.00280618
OS03G0213100	2188.43	1.0887	0.216038	5.03939	4.67016e-07	1.52828e-05
OS03G0213300	929.444	0.796255	0.237399	3.35408	0.00079628	0.00834866
OS03G0214100	50.5994	-6.24269	0.931901	-6.69888	2.10025e-11	2.06787e-09
OS03G0214200	358.911	1.41779	0.463133	3.0613	0.00220379	0.0185061
OS03G0217000	468.236	1.25726	0.421032	2.98614	0.00282521	0.0223352
OS03G0218400	4502.55	1.51531	0.546918	2.77063	0.00559475	0.0376158
OS03G0219100	10.3855	5.74584	1.69326	3.39336	0.000690418	0.0074697
OS03G0219400	27.0555	3.59042	1.33771	2.68401	0.00727448	0.045662
OS03G0221700	202.269	4.84353	1.27188	3.80817	0.000139997	0.00201308
OS03G0223700	402.284	1.24622	0.35055	3.55504	0.000377917	0.004591
OS03G0224300	521.826	1.67355	0.447773	3.7375	0.000185861	0.00254285
OS03G0225900	379.504	2.65866	0.792906	3.35306	0.000799231	0.00836595
OS03G0226200	19529	-4.81241	0.783169	-6.14479	8.0068e-10	5.69493e-08
OS03G0226600	2061.06	-0.473996	0.153222	-3.09353	0.00197789	0.0169888
OS03G0227400	239.32	2.51239	0.675744	3.71796	0.000200834	0.00271151
OS03G0230300	1452.92	-2.94484	0.36335	-8.10467	5.28877e-16	1.13568e-13
OS03G0231700	199.052	-1.50699	0.510018	-2.95477	0.00312904	0.0242275
OS03G0231800	747.725	1.37019	0.460723	2.97399	0.00293953	0.0230531
OS03G0232000	218.336	1.77132	0.456738	3.87819	0.000105238	0.00159295
OS03G0232200	25.8577	-7.75771	1.14433	-6.77925	1.20804e-11	1.24373e-09
OS03G0232800	343.273	-3.37003	0.759583	-4.43668	9.13567e-06	0.000206602
OS03G0233900	1985.33	-3.99163	0.611934	-6.52298	6.89229e-11	6.06274e-09
OS03G0234100	7.296	-5.91499	2.13661	-2.76841	0.00563313	0.0377954
OS03G0234900	135.598	5.03065	1.24305	4.04703	5.18707e-05	0.000879345
OS03G0235000	254.174	3.11135	0.896275	3.47142	0.000517712	0.0059525
OS03G0235900	266.302	0.788213	0.258594	3.04808	0.0023031	0.0191447
OS03G0236200	1021.45	-3.60708	0.613283	-5.8816	4.06322e-09	2.47604e-07
OS03G0237000	1887.82	0.759337	0.220676	3.44096	0.000579656	0.00651521
OS03G0237500	35.296	-7.39939	1.01578	-7.28442	3.23066e-13	4.58123e-11
OS03G0237600	1615.46	1.52187	0.409051	3.72049	0.000198836	0.00269258
OS03G0238800	612.025	-1.68948	0.339537	-4.97583	6.49697e-07	2.03454e-05
OS03G0239300	473.817	1.74414	0.369541	4.71975	2.36133e-06	6.41456e-05
OS03G0240500	503.011	-0.971559	0.328774	-2.9551	0.00312571	0.02421
OS03G0241300	1811.49	0.808065	0.268472	3.00986	0.00261366	0.0211143
OS03G0241600	344.478	1.56229	0.408197	3.8273	0.000129554	0.00188334
OS03G0242300	2418.94	3.25953	0.624693	5.21781	1.81048e-07	6.73611e-06
OS03G0243900	248.063	1.6622	0.553407	3.00358	0.00266826	0.0214632
OS03G0244200	2677.29	-1.43006	0.450862	-3.17182	0.00151485	0.0138561
OS03G0245800	927.573	-5.42126	0.655411	-8.27156	1.32223e-16	3.13814e-14
OS03G0248600	1290.89	-1.07338	0.327765	-3.27486	0.00105715	0.010404
OS03G0249700	1033.37	1.00941	0.266099	3.79338	0.000148609	0.00210339
OS03G0250000	548.325	2.21404	0.752402	2.94263	0.00325441	0.0249243
OS03G0251000	1514.66	4.75692	1.26372	3.76421	0.000167074	0.00232676
OS03G0251500	586.752	-1.83038	0.326222	-5.61085	2.01332e-08	1.0224e-06
OS03G0252100	617.946	1.32569	0.478748	2.76907	0.00562172	0.0377578
OS03G0253500	75.5019	3.66191	0.91023	4.02306	5.74461e-05	0.0009566
OS03G0254700	2046.3	0.504572	0.168556	2.9935	0.00275796	0.0219672
OS03G0254900	404.013	1.25406	0.314058	3.99308	6.52217e-05	0.00106562
OS03G0255100	173.524	2.8063	0.491024	5.7152	1.09575e-08	6.07022e-07
OS03G0255400	107.92	1.29178	0.460206	2.80696	0.00500118	0.0345153
OS03G0255500	1919.91	1.96374	0.374929	5.23762	1.62662e-07	6.133e-06
OS03G0262500	68.8926	-1.67252	0.62078	-2.69423	0.00705517	0.0446834
OS03G0263700	1003.09	-1.29921	0.410699	-3.16342	0.00155925	0.014176
OS03G0264400	856.445	1.60219	0.355825	4.50276	6.70772e-06	0.0001582
OS03G0264800	16.9294	-7.52449	1.73896	-4.32701	1.51149e-05	0.000317609
OS03G0265100	510.212	-1.53654	0.293709	-5.23151	1.68135e-07	6.30772e-06
OS03G0265600	837.099	-2.46313	0.321117	-7.67052	1.71306e-14	2.88241e-12
OS03G0265800	689.243	-0.98546	0.23061	-4.27328	1.92616e-05	0.000388453
OS03G0265900	984.16	1.64747	0.420897	3.91419	9.0707e-05	0.00140755
OS03G0266100	971.128	1.31266	0.408365	3.21442	0.00130709	0.012362
OS03G0266300	10787.9	-4.11513	0.552029	-7.45455	9.01777e-14	1.39263e-11
OS03G0266900	1961.21	-4.657	0.732698	-6.35596	2.07126e-10	1.65605e-08
OS03G0267000	1770.52	-3.97429	0.720258	-5.51787	3.43137e-08	1.6018e-06
OS03G0267200	994.629	-3.18874	0.493801	-6.45755	1.0641e-10	9.15735e-09
OS03G0268400	1412.37	-1.55275	0.344963	-4.50121	6.75685e-06	0.000159026
OS03G0269300	337.582	-6.83002	1.03413	-6.60458	3.98651e-11	3.72962e-09
OS03G0269500	52.5346	-4.05339	0.800906	-5.06101	4.17042e-07	1.38077e-05
OS03G0274000	3038.28	0.790174	0.235245	3.35895	0.000782401	0.00822799
OS03G0275300	199.253	1.23157	0.458333	2.68707	0.00720826	0.0454024
OS03G0276500	1597.98	-2.44482	0.488326	-5.00654	5.54163e-07	1.78241e-05
OS03G0276700	513.76	-1.16855	0.366166	-3.1913	0.00141636	0.0131473
OS03G0277100	274.712	2.32391	0.604671	3.84326	0.000121411	0.0017927
OS03G0277600	973.061	1.51589	0.424418	3.57168	0.000354702	0.00436781
OS03G0278400	984.753	0.680974	0.235089	2.89666	0.00377153	0.0278809
OS03G0279200	1520.63	-1.82062	0.53563	-3.39903	0.000676246	0.00733397
OS03G0280400	344.21	1.75106	0.651357	2.68833	0.00718111	0.0452902
OS03G0280750	14.102	-6.22721	1.81153	-3.43754	0.000587014	0.00657497
OS03G0281000	894.89	0.679726	0.242051	2.8082	0.004982	0.0343956
OS03G0281201	23.4279	-4.19801	1.50921	-2.7816	0.00540924	0.0366253
OS03G0281500	183.473	-2.01236	0.605025	-3.32607	0.000880785	0.00902684
OS03G0281900	74.6527	3.3873	1.09971	3.08019	0.00206869	0.0175786
OS03G0283100	924.247	-1.59122	0.510559	-3.11661	0.00182941	0.0159937
OS03G0283200	220.716	-4.75665	0.791611	-6.00883	1.86871e-09	1.22458e-07
OS03G0283600	416.939	1.04928	0.382271	2.74485	0.0060538	0.039833
OS03G0284100	2430.27	1.00525	0.230156	4.36768	1.25574e-05	0.000269907
OS03G0286300	2306.4	1.14591	0.223875	5.11853	3.07919e-07	1.06359e-05
OS03G0286500	100	-4.25751	0.752509	-5.65776	1.53364e-08	8.15544e-07
OS03G0288300	475.248	1.28383	0.273156	4.69998	2.60185e-06	6.94248e-05
OS03G0291500	18002.4	2.656	0.479162	5.54301	2.97321e-08	1.41428e-06
OS03G0293600	108.674	-6.30301	1.02842	-6.12885	8.85148e-10	6.17877e-08
OS03G0294900	127.461	1.22562	0.445186	2.75305	0.00590432	0.0390395
OS03G0295500	998.128	-0.728056	0.221054	-3.29356	0.000989266	0.00988567
OS03G0296200	18.6512	6.65109	1.4474	4.59518	4.32371e-06	0.000107483
OS03G0297100	1662.04	-0.672909	0.238321	-2.82354	0.00474972	0.0331057
OS03G0297300	1062.8	-0.8833	0.246884	-3.5778	0.000346504	0.00429029
OS03G0298900	18.6892	7.14666	1.52285	4.69295	2.69287e-06	7.15992e-05
OS03G0299200	234.894	-1.96978	0.733151	-2.68674	0.00721539	0.0454175
OS03G0300600	1949.97	1.16134	0.273692	4.24324	2.20314e-05	0.000434976
OS03G0301400	141.903	-2.72651	0.686982	-3.96882	7.22289e-05	0.00116574
OS03G0301950	80.0547	-6.62433	1.25534	-5.27693	1.31364e-07	5.16904e-06
OS03G0302900	42.2605	-4.84643	0.840569	-5.76566	8.13401e-09	4.64297e-07
OS03G0304500	288.418	-2.28824	0.680337	-3.3634	0.000769891	0.00812295
OS03G0304800	102.256	4.2911	1.28153	3.34841	0.000812754	0.00847603
OS03G0305100	12265.8	-1.62583	0.36634	-4.43803	9.07868e-06	0.000205726
OS03G0305200	359.733	-3.00739	0.441825	-6.80675	9.98305e-12	1.04692e-09
OS03G0305400	4286.83	-4.60712	0.512014	-8.99803	2.29803e-19	8.63561e-17
OS03G0306800	6238.78	-0.942653	0.265487	-3.55066	0.000384272	0.00465335
OS03G0306900	123.528	1.41203	0.527637	2.67613	0.00744767	0.0465417
OS03G0308500	245.955	1.25305	0.396986	3.15641	0.00159726	0.0144053
OS03G0309200	386.046	1.55346	0.361314	4.29946	1.71212e-05	0.000351577
OS03G0312300	66.4582	-3.81633	1.19792	-3.1858	0.00144352	0.013338
OS03G0314200	415.763	1.29256	0.428734	3.01483	0.0025712	0.0208439
OS03G0314500	366.747	3.2778	0.610421	5.36974	7.88517e-08	3.37357e-06
OS03G0315400	145.89	1.03346	0.38923	2.65515	0.00792723	0.0487416
OS03G0316200	704.87	3.4813	0.759255	4.58515	4.5366e-06	0.000112034
OS03G0319100	528.877	0.731029	0.226474	3.22787	0.00124714	0.0119049
OS03G0319300	4809.34	1.87258	0.360104	5.20009	1.99189e-07	7.35044e-06
OS03G0319400	613.467	2.2272	0.663484	3.35682	0.000788444	0.00827609
OS03G0320800	111.986	-4.78901	0.981931	-4.87713	1.07639e-06	3.19755e-05
OS03G0321800	307.913	-1.32874	0.431555	-3.07896	0.00207723	0.0176139
OS03G0323100	125.42	-1.65792	0.477458	-3.47238	0.00051586	0.00593423
OS03G0323600	1068.84	-2.19803	0.386397	-5.68853	1.28139e-08	6.99553e-07
OS03G0323900	225.979	2.93236	0.833777	3.51695	0.000436528	0.00515233
OS03G0324300	4332.79	1.12527	0.269531	4.17493	2.98081e-05	0.000558672
OS03G0324900	561.859	-2.10022	0.535432	-3.92248	8.76419e-05	0.00137115
OS03G0326300	1489.66	0.806337	0.155231	5.19442	2.05361e-07	7.52889e-06
OS03G0327600	3775.98	-0.968976	0.326694	-2.966	0.00301699	0.0235459
OS03G0328100	21.3964	-4.50318	1.48285	-3.03683	0.00239077	0.0196733
OS03G0329500	271.104	-1.42525	0.296816	-4.8018	1.57245e-06	4.46523e-05
OS03G0330000	208.582	-1.21215	0.433387	-2.79692	0.00515922	0.035368
OS03G0331600	3277.64	-1.10336	0.38429	-2.87116	0.00408974	0.029673
OS03G0331900	617.642	-0.826166	0.30652	-2.69531	0.00703233	0.0446014
OS03G0334100	277.86	1.09306	0.385501	2.83541	0.00457663	0.0322366
OS03G0335600	142.946	-1.35964	0.36702	-3.70453	0.000211787	0.00284574
OS03G0339300	70.9576	7.80077	1.56102	4.99722	5.81635e-07	1.85228e-05
OS03G0339900	1696.52	5.85352	0.45229	12.942	2.60816e-38	9.80105e-35
OS03G0341000	1274.07	-2.78948	0.818243	-3.40911	0.000651751	0.00711624
OS03G0341300	90.6313	3.5461	1.10795	3.20058	0.00137151	0.0128099
OS03G0342850	57.3137	2.37996	0.873091	2.72591	0.00641252	0.0415579
OS03G0342900	14891.7	2.04048	0.511775	3.98707	6.68956e-05	0.00108981
OS03G0347500	117.969	4.48686	1.31649	3.40819	0.000653944	0.00713353
OS03G0347900	133.595	6.79332	1.01548	6.68974	2.23564e-11	2.18212e-09
OS03G0349600	1026.04	1.03473	0.282891	3.6577	0.000254486	0.00331479
OS03G0350100	1462.14	-1.27753	0.282864	-4.51641	6.28983e-06	0.000150071
OS03G0350300	1469.17	-0.77912	0.274209	-2.84134	0.00449246	0.0318127
OS03G0351100	755.099	-1.04677	0.30377	-3.44592	0.000569118	0.00643849
OS03G0351300	343.559	-1.6864	0.585406	-2.88073	0.00396754	0.0290159
OS03G0351500	2758.53	-1.0514	0.305405	-3.44265	0.000576052	0.00648763
OS03G0352800	938.081	-0.693792	0.250663	-2.76783	0.00564314	0.0378116
OS03G0353400	11121.2	0.905079	0.237854	3.80518	0.000141699	0.00202925
OS03G0353900	7.29175	-5.04816	1.8966	-2.66169	0.00777503	0.0481193
OS03G0356484	228.036	-1.01528	0.368602	-2.75442	0.00587967	0.0389336
OS03G0360700	859.385	-1.17101	0.370878	-3.1574	0.00159185	0.0143681
OS03G0362200	64.4023	3.58349	1.11349	3.21826	0.00128972	0.0122234
OS03G0365250	26.3376	7.94406	1.73107	4.58911	4.45145e-06	0.000110293
OS03G0366000	761.123	-2.36814	0.409095	-5.78872	7.09237e-09	4.12143e-07
OS03G0367900	2622.29	-2.40473	0.30053	-8.00164	1.22773e-15	2.47157e-13
OS03G0368300	856.939	-4.92569	0.783486	-6.28689	3.2388e-10	2.52133e-08
OS03G0369000	123.243	-4.59901	1.26463	-3.63666	0.000276194	0.00356435
OS03G0373300	7.23742	-6.38354	2.38666	-2.67468	0.00748009	0.0467055
OS03G0374575	271.014	-2.54553	0.483626	-5.26342	1.41403e-07	5.47802e-06
OS03G0375200	49.6009	-3.52711	0.933384	-3.77884	0.000157561	0.00221479
OS03G0376800	381.978	1.03612	0.316185	3.27695	0.00104936	0.0103492
OS03G0381300	962.658	-1.81786	0.439427	-4.1369	3.52031e-05	0.000640964
OS03G0383800	2399.4	0.6045	0.18998	3.18191	0.00146308	0.0134755
OS03G0385900	632.638	-0.776603	0.272634	-2.84852	0.00439229	0.03129
OS03G0386000	1455.08	1.89858	0.49996	3.79747	0.00014618	0.00207669
OS03G0388900	1427.88	2.22968	0.523994	4.25516	2.08902e-05	0.000416455
OS03G0389100	50.3481	8.67234	1.41033	6.14918	7.78861e-10	5.55727e-08
OS03G0390400	668.373	-0.653958	0.228837	-2.85775	0.00426661	0.030588
OS03G0397400	197.143	1.61554	0.354653	4.55525	5.23221e-06	0.000127261
OS03G0399532	43.0655	5.34794	1.43625	3.72354	0.000196448	0.00266825
OS03G0401100	349.563	4.2876	0.536502	7.99178	1.33005e-15	2.65386e-13
OS03G0401366	278.822	-2.50569	0.298466	-8.39523	4.64977e-17	1.17796e-14
OS03G0402800	1153.16	1.41406	0.509746	2.77405	0.00553625	0.0373171
OS03G0405100	399.983	-1.22589	0.309306	-3.96335	7.39042e-05	0.00118768
OS03G0407000	1467.23	0.976361	0.227501	4.29168	1.77328e-05	0.000361829
OS03G0408300	4229.57	-0.653822	0.160522	-4.07311	4.63893e-05	0.000802716
OS03G0410300	539.723	1.00479	0.21567	4.65894	3.17836e-06	8.31352e-05
OS03G0411100	172.401	1.52788	0.561905	2.71911	0.00654581	0.0421652
OS03G0411800	2642.37	1.89648	0.364797	5.19873	2.00659e-07	7.3926e-06
OS03G0412300	237.971	4.10482	1.04354	3.93356	8.36973e-05	0.00132059
OS03G0412400	103.239	3.00362	0.883305	3.40043	0.000672792	0.00730705
OS03G0412800	323.351	2.77919	0.75989	3.65735	0.000254834	0.00331549
OS03G0416200	51.6775	3.81719	1.40208	2.72253	0.00647841	0.0418505
OS03G0416300	11.9144	-4.14291	1.54907	-2.67445	0.00748513	0.0467241
OS03G0417700	18.4517	3.76339	1.22796	3.06474	0.00217861	0.0183083
OS03G0424500	3874.27	-0.807287	0.242051	-3.33519	0.000852409	0.00879715
OS03G0425800	896.556	-0.696963	0.259076	-2.69019	0.00714113	0.0451011
OS03G0426900	422.094	-1.2351	0.337435	-3.66026	0.000251956	0.00328738
OS03G0432100	14859.9	-3.57001	0.72678	-4.91209	9.01099e-07	2.73815e-05
OS03G0432900	751.041	1.38468	0.248742	5.56674	2.59554e-08	1.27221e-06
OS03G0438100	1228.41	1.94687	0.442429	4.40042	1.08041e-05	0.000237658
OS03G0439500	132.755	5.3357	1.12269	4.7526	2.00816e-06	5.58989e-05
OS03G0561400	88.6566	-4.40317	0.863191	-5.10104	3.37799e-07	1.15051e-05
OS03G0563200	9.84482	-5.10876	1.63357	-3.12736	0.00176385	0.0155289
OS03G0563600	16.4245	-4.15468	1.34338	-3.0927	0.00198342	0.0170039
OS03G0569000	13.5513	-5.95665	1.24396	-4.78846	1.6807e-06	4.74871e-05
OS03G0571700	16.8303	7.12248	1.75829	4.05081	5.10412e-05	0.000867239
OS03G0574600	60.6077	-4.11828	1.12059	-3.67508	0.000237775	0.00313332
OS03G0576700	3540.92	-0.685208	0.205885	-3.32811	0.000874387	0.00897351
OS03G0576900	571.511	0.758027	0.270823	2.79897	0.0051266	0.0351871
OS03G0577500	105.409	4.42275	1.17417	3.76669	0.000165424	0.00230806
OS03G0581100	49.4645	2.56899	0.840129	3.05786	0.00222925	0.0186782
OS03G0581800	2325.97	-0.52056	0.132018	-3.9431	8.04336e-05	0.00127714
OS03G0586500	1756.58	1.12469	0.38162	2.94715	0.00320721	0.0246886
OS03G0587200	86.8099	-2.55453	0.866371	-2.94854	0.00319277	0.0246279
OS03G0589300	20.9479	-4.30018	1.41431	-3.04049	0.00236196	0.0194938
OS03G0595800	519.432	0.993068	0.374741	2.65001	0.00804899	0.0493288
OS03G0598800	3595.06	-0.718782	0.225596	-3.18615	0.00144179	0.0133318
OS03G0599000	173.547	-1.64037	0.588889	-2.78553	0.00534405	0.0363147
OS03G0607200	677.404	-2.83296	0.623156	-4.54614	5.46376e-06	0.000132464
OS03G0609800	429.752	1.35791	0.420349	3.23044	0.00123599	0.0118235
OS03G0610800	195.785	1.80369	0.552128	3.2668	0.00108771	0.010649
OS03G0616400	201.582	1.80374	0.671419	2.68646	0.00722128	0.0454419
OS03G0617500	236.482	1.67214	0.568074	2.94352	0.00324508	0.0248613
OS03G0618300	330.723	-1.66984	0.428359	-3.89823	9.68993e-05	0.00148625
OS03G0619700	273.642	1.77511	0.291831	6.08266	1.18207e-09	7.97968e-08
OS03G0622600	148.134	-1.40018	0.372972	-3.75412	0.000173951	0.00240323
OS03G0624300	1234.35	3.78822	0.707339	5.35559	8.52756e-08	3.58046e-06
OS03G0628800	101.087	2.73038	0.824768	3.31048	0.000931366	0.00945498
OS03G0635800	195.189	2.16131	0.815276	2.65101	0.00802511	0.0492092
OS03G0637600	70.9918	7.98406	1.22067	6.54073	6.12197e-11	5.41302e-09
OS03G0638400	441.894	-3.67734	0.734824	-5.00438	5.60428e-07	1.79744e-05
OS03G0640100	358.828	-1.0054	0.280954	-3.57851	0.000345565	0.00428337
OS03G0643300	427.178	-0.771872	0.271843	-2.83941	0.00451971	0.0319354
OS03G0643700	24.7433	-6.29494	1.41335	-4.45391	8.43202e-06	0.000193269
OS03G0644400	228.142	1.22071	0.423694	2.88112	0.00396267	0.0289992
OS03G0648100	92.992	1.78405	0.624156	2.85833	0.00425874	0.0305413
OS03G0655100	140.204	-7.31911	0.695517	-10.5233	6.74866e-26	6.08648e-23
OS03G0655300	33.3926	-3.53938	1.03087	-3.4334	0.000596073	0.00665659
OS03G0655400	8746.95	1.72222	0.569572	3.02371	0.00249692	0.0203979
OS03G0656500	231.551	1.92681	0.445079	4.32915	1.49685e-05	0.000315416
OS03G0658800	71.4327	8.47516	1.5818	5.35793	8.41791e-08	3.54764e-06
OS03G0659300	634.888	-1.053	0.345854	-3.04465	0.00232951	0.0192959
OS03G0660400	17.1829	-5.94916	2.10794	-2.82226	0.00476867	0.0331969
OS03G0663400	641.221	-2.93946	0.527222	-5.57537	2.47006e-08	1.22942e-06
OS03G0666200	821.881	0.569254	0.211019	2.69765	0.00698317	0.0443395
OS03G0666800	24.2034	8.0899	1.23029	6.57562	4.84513e-11	4.36972e-09
OS03G0667100	342.979	2.16545	0.706102	3.06677	0.00216386	0.0182251
OS03G0667500	55.6169	4.82709	1.14164	4.2282	2.35565e-05	0.000459454
OS03G0668500	362.837	1.36744	0.510517	2.67854	0.00739444	0.046299
OS03G0669100	130.792	-1.26375	0.439855	-2.8731	0.00406465	0.0295631
OS03G0670000	385.336	-0.810872	0.268984	-3.01457	0.00257342	0.0208491
OS03G0672400	36.0057	-4.17111	1.49719	-2.78597	0.00533679	0.0363147
OS03G0673400	2085.25	-3.29081	0.843983	-3.89914	9.65355e-05	0.00148168
OS03G0676300	1016.83	-1.44168	0.44029	-3.27438	0.00105893	0.010417
OS03G0679700	371.022	2.09426	0.556086	3.76607	0.000165836	0.00231237
OS03G0679800	69.8644	4.54644	1.18919	3.82315	0.000131758	0.00190922
OS03G0682100	30.2233	6.73491	1.0758	6.26038	3.84036e-10	2.93521e-08
OS03G0683700	296.796	-1.1573	0.35592	-3.25156	0.00114772	0.011135
OS03G0686900	208.248	2.7886	0.613174	4.54782	5.42058e-06	0.0001317
OS03G0687000	665.226	1.2076	0.387875	3.11338	0.00184959	0.0161108
OS03G0688300	177.143	1.53916	0.577221	2.6665	0.00766447	0.0476063
OS03G0691800	857.423	-1.36579	0.370929	-3.68207	0.000231346	0.00306472
OS03G0694000	48.0858	5.11383	1.20388	4.24778	2.15901e-05	0.000427861
OS03G0696300	350.138	1.87215	0.452405	4.13822	3.50018e-05	0.000637983
OS03G0698800	317.534	1.23177	0.446931	2.75605	0.0058504	0.0388082
OS03G0699400	455.825	-1.05348	0.303109	-3.47559	0.000509735	0.00587877
OS03G0700200	217.394	-3.20115	1.15967	-2.76041	0.00577291	0.0384866
OS03G0700700	4955.92	-2.18715	0.535468	-4.08457	4.41594e-05	0.00077243
OS03G0701100	275.224	-4.81422	0.521918	-9.22409	2.85973e-20	1.17234e-17
OS03G0701200	2080.46	1.67053	0.469995	3.55435	0.000378911	0.00460059
OS03G0704200	34.7697	-4.39409	1.17631	-3.73548	0.000187356	0.00255864
OS03G0707200	49.3421	3.01098	0.959	3.1397	0.00169119	0.0150478
OS03G0708100	880.651	-1.04951	0.286399	-3.66448	0.000247841	0.00324888
OS03G0708700	143.437	1.60318	0.453191	3.53753	0.000403881	0.00484378
OS03G0708800	341.668	-1.00991	0.332674	-3.03575	0.00239937	0.0197152
OS03G0709000	1502.4	-2.87366	0.497046	-5.78147	7.40507e-09	4.28108e-07
OS03G0710550	9.93382	6.092	1.96935	3.09341	0.00197869	0.0169892
OS03G0712400	325.236	-1.23451	0.428056	-2.884	0.00392663	0.0288008
OS03G0713100	484.862	0.931504	0.328126	2.83886	0.00452752	0.0319706
OS03G0717700	239.846	-1.5496	0.406815	-3.80911	0.000139468	0.00200804
OS03G0718100	1838.41	-0.56555	0.148774	-3.8014	0.000143884	0.00205302
OS03G0718200	89.9002	-1.86074	0.696333	-2.6722	0.00753561	0.0469929
OS03G0718500	51.9994	-5.25114	0.745317	-7.04552	1.84774e-12	2.20429e-10
OS03G0718800	542.749	2.48301	0.555295	4.47151	7.76685e-06	0.000179609
OS03G0719300	512.939	-1.05873	0.294823	-3.59107	0.000329325	0.00411601
OS03G0719800	456.656	1.24572	0.437448	2.8477	0.00440367	0.0313513
OS03G0722400	51.5459	-2.34251	0.817517	-2.86539	0.0041649	0.0300884
OS03G0722500	90.3704	3.48909	0.787485	4.43068	9.39357e-06	0.000211374
OS03G0723000	198.173	-1.57534	0.461419	-3.41412	0.000639886	0.00702753
OS03G0723400	21.732	5.85903	1.69897	3.44858	0.000563539	0.00638819
OS03G0724500	1296.25	-4.07041	0.606302	-6.71351	1.89998e-11	1.89552e-09
OS03G0724600	183.866	-2.91118	0.997375	-2.91884	0.00351332	0.0264634
OS03G0725400	122.504	-2.14403	0.723824	-2.96209	0.00305562	0.023798
OS03G0725800	101.678	2.2336	0.705489	3.16603	0.00154535	0.0140894
OS03G0726200	346.211	3.15564	0.595042	5.30322	1.13781e-07	4.57292e-06
OS03G0726400	717.881	0.880408	0.261688	3.36435	0.000767255	0.00811031
OS03G0729500	94.0922	-3.54117	1.07076	-3.30716	0.000942469	0.00954638
OS03G0730500	105.903	4.75781	1.28651	3.69822	0.000217115	0.00290178
OS03G0733000	233.206	-1.08265	0.277831	-3.8968	9.74717e-05	0.00149401
OS03G0733200	29.6819	-3.45715	1.22407	-2.8243	0.00473843	0.0330561
OS03G0733800	597.668	-2.04996	0.592431	-3.46024	0.000539687	0.00617368
OS03G0734000	475.527	-3.57494	1.09655	-3.26017	0.00111347	0.0108353
OS03G0734100	4634.7	-4.26228	0.852979	-4.99694	5.82471e-07	1.85232e-05
OS03G0734300	3457.62	-3.89361	0.776132	-5.01669	5.25706e-07	1.70303e-05
OS03G0735100	407.903	1.03987	0.386062	2.69354	0.00706981	0.0447635
OS03G0740200	52.7052	-3.57378	0.703932	-5.07688	3.83691e-07	1.28736e-05
OS03G0740900	25.3794	5.59967	1.85132	3.0247	0.00248883	0.0203479
OS03G0741050	55.8421	3.79324	1.1617	3.26526	0.00109362	0.0106837
OS03G0743650	849.195	1.01746	0.330663	3.07703	0.00209077	0.0176954
OS03G0745600	147.696	-5.03041	0.596351	-8.43531	3.30323e-17	8.4634e-15
OS03G0747800	2787.26	-1.9824	0.367706	-5.39126	6.99667e-08	3.06063e-06
OS03G0748300	517.001	1.68728	0.4759	3.54545	0.000391946	0.00473337
OS03G0749500	1408.94	1.4433	0.427112	3.37922	0.000726929	0.00778625
OS03G0750000	30.5046	-6.33905	1.41246	-4.48796	7.19095e-06	0.000168189
OS03G0752000	9.04533	6.58534	1.9525	3.37278	0.00074413	0.00792304
OS03G0752100	690.204	1.36203	0.512505	2.6576	0.00786982	0.0484811
OS03G0756200	331.882	1.50204	0.255651	5.87536	4.21929e-09	2.56421e-07
OS03G0757000	521.812	1.43515	0.430323	3.33505	0.000852838	0.00879715
OS03G0757600	63.6481	-3.49355	1.19943	-2.91268	0.0035834	0.0268332
OS03G0758500	239.802	-4.70347	0.883759	-5.32212	1.02564e-07	4.1742e-06
OS03G0759000	172.857	1.68935	0.374648	4.50916	6.50845e-06	0.000154145
OS03G0760100	62.7398	-3.32656	0.807568	-4.11924	3.80131e-05	0.000679468
OS03G0760200	884.285	-3.21053	0.55295	-5.80618	6.3913e-09	3.76252e-07
OS03G0760700	1420.53	-2.60157	0.455803	-5.70766	1.1454e-08	6.31427e-07
OS03G0761300	11.5991	-6.15339	1.52935	-4.02355	5.73286e-05	0.00095535
OS03G0762100	13.2885	-6.66898	2.02506	-3.29322	0.000990468	0.0098902
OS03G0762400	185.4	-1.97906	0.591271	-3.34712	0.000816552	0.00850383
OS03G0762500	122.855	-2.51084	0.345744	-7.26214	3.81027e-13	5.33603e-11
OS03G0764900	40.6131	-5.51695	1.32796	-4.15446	3.26057e-05	0.000603084
OS03G0765200	212.253	2.14179	0.420367	5.09505	3.48652e-07	1.18389e-05
OS03G0765400	8024.84	-1.88855	0.220842	-8.55158	1.2141e-17	3.43129e-15
OS03G0765500	2484.19	-4.89012	0.828017	-5.90582	3.50898e-09	2.17953e-07
OS03G0766600	2689.14	-4.42949	0.559057	-7.92314	2.31582e-15	4.54043e-13
OS03G0766800	2479.81	-1.63079	0.513667	-3.17481	0.00149934	0.0137411
OS03G0767000	201.672	2.16944	0.588262	3.68789	0.000226125	0.00300439
OS03G0769400	260.14	-1.28856	0.431682	-2.98498	0.00283597	0.0223946
OS03G0769700	448.855	-3.05847	0.646134	-4.73349	2.20693e-06	6.04614e-05
OS03G0770700	26.3928	-7.66571	1.46587	-5.22945	1.70017e-07	6.36773e-06
OS03G0770800	360.227	-3.7248	0.383351	-9.7164	2.56694e-22	1.37802e-19
OS03G0773000	924.956	-0.826792	0.214957	-3.84632	0.000119904	0.00177626
OS03G0773100	114.902	1.62263	0.344457	4.7107	2.46869e-06	6.64219e-05
OS03G0775000	21.8521	7.55109	1.96905	3.83489	0.000125622	0.00184032
OS03G0776900	404.319	-2.32679	0.483279	-4.8146	1.47495e-06	4.23101e-05
OS03G0778400	16.4188	-5.16731	1.61452	-3.20053	0.00137173	0.0128099
OS03G0780200	200.945	-1.90363	0.623221	-3.05449	0.0022544	0.0188656
OS03G0780500	353.091	-0.477961	0.177971	-2.68561	0.00723982	0.0455077
OS03G0780600	3519.93	-0.738745	0.257428	-2.86971	0.00410848	0.0297667
OS03G0780800	313.624	-3.2026	0.604104	-5.30141	1.14911e-07	4.61015e-06
OS03G0780900	46.8927	-2.78071	1.01299	-2.74504	0.0060503	0.0398302
OS03G0781700	291.791	1.49134	0.416882	3.57737	0.000347064	0.00429322
OS03G0782200	361.101	6.35567	1.06737	5.95454	2.60802e-09	1.66473e-07
OS03G0784100	36.4897	7.2327	1.69668	4.26286	2.01827e-05	0.000404756
OS03G0784500	340.246	1.36049	0.336185	4.04684	5.19136e-05	0.000879412
OS03G0785300	730.91	0.85559	0.239644	3.57025	0.000356638	0.00437969
OS03G0785900	10295.6	-5.8877	0.52438	-11.2279	2.97399e-29	4.1909e-26
OS03G0786400	387.11	2.86166	0.833106	3.43493	0.000592702	0.00662551
OS03G0787200	38.9322	-4.73694	1.02809	-4.60753	4.07477e-06	0.000102767
OS03G0787300	1351.99	-1.53233	0.297775	-5.14592	2.66219e-07	9.37881e-06
OS03G0788700	438.599	-7.07199	0.733364	-9.64322	5.25143e-22	2.691e-19
OS03G0788800	1109.68	0.653045	0.205832	3.17271	0.00151021	0.0138305
OS03G0793800	184.523	2.11988	0.753251	2.8143	0.00488834	0.0338506
OS03G0794700	3148.75	-0.851789	0.257141	-3.31254	0.000924522	0.00938972
OS03G0796600	525.669	1.3172	0.419285	3.14154	0.00168059	0.0149831
OS03G0797400	97.6075	7.9456	1.40713	5.64668	1.63573e-08	8.61703e-07
OS03G0799600	198.259	-0.854646	0.28939	-2.95327	0.00314425	0.024327
OS03G0802200	1127.15	-2.68119	0.40758	-6.57831	4.75813e-11	4.36972e-09
OS03G0802500	2527.56	-1.27669	0.394818	-3.23361	0.00122237	0.0117081
OS03G0803066	720.031	-4.02778	1.31893	-3.05383	0.00225939	0.0188845
OS03G0803300	791.329	-4.7811	0.78051	-6.12561	9.03381e-10	6.28658e-08
OS03G0804200	1359.73	2.69777	0.959615	2.8113	0.00493412	0.0341466
OS03G0804900	15.3533	-6.19303	2.01748	-3.06968	0.00214289	0.0180755
OS03G0805300	1059.55	-0.609071	0.195793	-3.1108	0.00186581	0.0162239
OS03G0805400	879.058	-2.71034	0.502813	-5.39036	7.0316e-08	3.06065e-06
OS03G0806400	37.0774	-2.8463	0.980212	-2.90376	0.0036871	0.0274366
OS03G0807100	107.418	1.5886	0.596902	2.6614	0.00778161	0.048135
OS03G0808300	3146.74	0.800311	0.220448	3.63038	0.000283001	0.0036358
OS03G0810300	116.256	-1.90002	0.574519	-3.30716	0.000942486	0.00954638
OS03G0810500	181.401	-2.49267	0.626906	-3.97615	7.00403e-05	0.00113448
OS03G0811200	30.5334	-3.53925	1.23254	-2.87152	0.00408503	0.0296635
OS03G0811800	650.858	-0.902175	0.304304	-2.96471	0.00302968	0.0236285
OS03G0812200	661.807	1.52051	0.28822	5.27551	1.32388e-07	5.20026e-06
OS03G0812300	138.557	-1.6926	0.555352	-3.0478	0.00230527	0.0191447
OS03G0815100	4058.83	-1.85437	0.580022	-3.19707	0.00138832	0.0129295
OS03G0817800	404.598	3.88677	0.989927	3.92631	8.62572e-05	0.00135529
OS03G0818800	135.413	2.43205	0.74157	3.2796	0.00103953	0.010262
OS03G0819600	839.064	3.23092	0.720872	4.48196	7.39601e-06	0.000172093
OS03G0820300	1563.25	-2.62666	0.610875	-4.29983	1.70926e-05	0.00035131
OS03G0820400	776.462	-1.48622	0.528958	-2.80972	0.00495844	0.0342729
OS03G0821275	12.1575	4.89301	1.55729	3.142	0.00167798	0.0149831
OS03G0822400	116.449	-2.82735	0.672302	-4.20547	2.60536e-05	0.000500367
OS03G0822700	597.086	-1.54211	0.336714	-4.57989	4.65226e-06	0.00011414
OS03G0823000	41.8136	4.35403	1.63323	2.6659	0.00767819	0.0476449
OS03G0824000	123.616	1.31808	0.424003	3.10867	0.00187935	0.0163164
OS03G0826900	576.477	-2.36177	0.628362	-3.75861	0.000170857	0.0023692
OS03G0830500	690.05	-4.19739	0.941264	-4.45931	8.2224e-06	0.000189367
OS03G0831100	396.361	-1.18488	0.345612	-3.42835	0.000607272	0.00675489
OS03G0831200	317.729	0.729891	0.274191	2.66198	0.00776828	0.0480921
OS03G0831400	13.3278	-3.72898	1.3698	-2.72227	0.00648351	0.0418505
OS03G0831500	236.746	-1.52561	0.409683	-3.72388	0.000196187	0.00266793
OS03G0832900	745.301	0.88058	0.23806	3.69899	0.000216459	0.00289644
OS03G0835150	3187.33	4.20078	0.418768	10.0313	1.11068e-23	7.15501e-21
OS03G0835900	5708.95	-1.42516	0.394431	-3.61322	0.000302419	0.00384052
OS03G0836200	2894.53	0.856791	0.178722	4.794	1.63488e-06	4.63086e-05
OS03G0836300	460.914	1.87987	0.494962	3.798	0.000145866	0.00207498
OS03G0838100	560.161	1.23722	0.34646	3.57104	0.000355563	0.00437268
OS03G0839200	296.597	2.96992	0.818764	3.62733	0.000286371	0.00366735
OS03G0841600	158.684	-3.04636	0.985207	-3.0921	0.00198744	0.0170254
OS03G0841700	148.201	-2.532	0.704422	-3.59444	0.000325093	0.00407215
OS03G0842501	271.023	1.07156	0.328058	3.26636	0.0010894	0.0106516
OS03G0843600	102.634	1.77858	0.46839	3.79722	0.000146329	0.00207669
OS03G0850400	2750.73	-4.56378	0.590998	-7.72217	1.14365e-14	2.06288e-12
OS03G0851000	644.353	-0.801048	0.280426	-2.85654	0.00428281	0.0306554
OS03G0851100	467.878	-1.4245	0.527622	-2.69984	0.0069372	0.0440904
OS03G0851700	720.02	-0.754917	0.226804	-3.32849	0.000873168	0.00896916
OS03G0853200	52.2876	3.86285	1.11168	3.47478	0.000511264	0.00589339
OS03G0854000	700.576	0.916592	0.344705	2.65907	0.00783576	0.0483506
OS03G0854200	100.42	1.27935	0.389653	3.2833	0.00102601	0.0101552
OS03G0854800	6869.11	-1.28457	0.22333	-5.75192	8.82358e-09	4.99382e-07
OS03G0856700	328.418	-3.77822	0.681543	-5.54363	2.96269e-08	1.41226e-06
OS03G0857900	639.795	1.27367	0.457661	2.78299	0.00538607	0.0365232
OS03G0859600	660.801	-1.26844	0.340975	-3.72003	0.000199196	0.00269584
OS03G0859900	26.0886	5.52805	1.90241	2.90582	0.00366296	0.0273111
OS03G0860100	53.7847	3.72366	0.960741	3.87582	0.000106265	0.00160694
OS03G0861100	498.209	1.97187	0.570183	3.4583	0.000543589	0.00620887
OS04G0101400	361.26	2.16092	0.608565	3.55085	0.000383983	0.00465335
OS04G0105400	172.658	2.22178	0.382019	5.81589	6.03138e-09	3.56211e-07
OS04G0105500	54.9517	-2.26352	0.765918	-2.95531	0.00312359	0.02421
OS04G0106400	204.581	0.968281	0.314062	3.08309	0.00204863	0.017437
OS04G0111100	85.2125	2.96863	1.01931	2.91241	0.00358655	0.026839
OS04G0111350	130.991	1.80633	0.564107	3.20211	0.00136425	0.0127634
OS04G0117100	1823.09	-0.615127	0.208076	-2.95627	0.00311389	0.024166
OS04G0119400	1683.3	0.977357	0.291015	3.35843	0.000783852	0.00823172
OS04G0122000	76.2442	8.35114	1.12863	7.39937	1.36835e-13	2.04319e-11
OS04G0126900	71.7103	3.08687	1.12611	2.74119	0.00612178	0.0401575
OS04G0127100	28.8642	4.4551	1.53157	2.90884	0.0036277	0.0270692
OS04G0128700	85.7767	3.03892	1.11689	2.72087	0.00651109	0.0419924
OS04G0129900	30.3436	4.01422	1.33015	3.01787	0.00254556	0.0206977
OS04G0136700	928.579	-1.38946	0.286018	-4.85797	1.18595e-06	3.48172e-05
OS04G0137201	450.965	1.93134	0.616855	3.13095	0.00174244	0.0153824
OS04G0137500	713.584	-0.603215	0.218246	-2.76392	0.00571121	0.0381317
OS04G0141400	18.2913	6.35811	1.59048	3.99761	6.39844e-05	0.00105073
OS04G0150300	1030.3	-2.3323	0.365673	-6.3781	1.79295e-10	1.46015e-08
OS04G0153200	24.996	4.12123	1.50886	2.73136	0.00630735	0.0410424
OS04G0165000	21.0606	7.23004	1.55538	4.6484	3.3452e-06	8.67943e-05
OS04G0165300	506.734	0.862392	0.280188	3.0779	0.00208465	0.0176569
OS04G0166000	67.6549	3.86676	1.14658	3.37241	0.000745129	0.00792846
OS04G0172400	87.5007	-2.02737	0.766272	-2.64575	0.00815095	0.0498638
OS04G0175400	566.031	-4.26516	0.738823	-5.77292	7.79107e-09	4.46985e-07
OS04G0177300	13.513	-6.80616	2.38348	-2.85556	0.00429607	0.0307211
OS04G0188433	22.1859	7.29137	1.88013	3.87811	0.000105269	0.00159295
OS04G0204100	18.1966	-7.55687	1.88256	-4.01414	5.96625e-05	0.000987501
OS04G0206600	21.1462	-6.34966	1.99155	-3.1883	0.0014311	0.0132568
OS04G0208900	15.0729	4.44568	1.65595	2.68467	0.00726004	0.045584
OS04G0210250	71.7299	-5.11874	1.20097	-4.26216	2.02458e-05	0.000405401
OS04G0219000	14.4434	3.6435	1.33438	2.73048	0.00632423	0.041121
OS04G0224200	15.7367	-5.6758	2.03115	-2.79438	0.00519989	0.0355717
OS04G0227500	169.148	2.23314	0.538094	4.15009	3.32348e-05	0.000609705
OS04G0229100	58.3409	5.03617	0.95118	5.29466	1.1924e-07	4.77533e-06
OS04G0243700	29.0948	4.84272	1.72806	2.8024	0.00507239	0.0349
OS04G0244400	168.23	-1.08963	0.384406	-2.83459	0.00458847	0.0322897
OS04G0244800	841.9	1.81767	0.635559	2.85995	0.00423713	0.0304505
OS04G0249600	2583.73	-4.11137	0.674087	-6.09917	1.06618e-09	7.32902e-08
OS04G0253000	9118.48	-0.904623	0.24986	-3.62052	0.000294015	0.00374953
OS04G0254000	666.487	-1.0767	0.167656	-6.4221	1.34403e-10	1.12236e-08
OS04G0259200	347.095	-1.72108	0.355159	-4.84594	1.26015e-06	3.67088e-05
OS04G0272700	422.741	1.21954	0.431516	2.82617	0.00471076	0.032914
OS04G0286400	201.869	1.85673	0.475214	3.90715	9.33907e-05	0.00144391
OS04G0287400	499.77	-1.18426	0.320098	-3.69967	0.000215881	0.00289386
OS04G0295400	13.9197	6.81177	1.76002	3.87028	0.00010871	0.00163748
OS04G0301500	396.559	5.89225	1.15718	5.09192	3.54447e-07	1.19996e-05
OS04G0306400	1452.35	1.55103	0.466256	3.32656	0.000879262	0.00901534
OS04G0308000	368.26	-1.12547	0.348712	-3.22752	0.0012487	0.0119141
OS04G0310500	854.872	-0.857583	0.31132	-2.75467	0.00587514	0.0389195
OS04G0311500	336.343	-1.33674	0.365081	-3.66149	0.000250753	0.00327752
OS04G0316200	1312	-2.19218	0.575582	-3.80863	0.000139738	0.00201064
OS04G0320700	510.254	1.97535	0.680171	2.9042	0.0036819	0.027408
OS04G0322100	268.397	-3.21785	0.726633	-4.42844	9.49179e-06	0.000213159
OS04G0337201	31.7407	4.41867	1.3517	3.26898	0.00107935	0.0105718
OS04G0337500	197.574	3.77448	0.924321	4.08352	4.43593e-05	0.000774125
OS04G0339400	2286.51	-6.27407	0.73025	-8.59168	8.57094e-18	2.50973e-15
OS04G0340100	62.8697	2.87992	1.05633	2.72634	0.00640415	0.0415284
OS04G0340300	356.433	5.10274	0.779217	6.54856	5.80963e-11	5.15707e-09
OS04G0352400	2095.5	-3.23109	0.522852	-6.17975	6.42044e-10	4.62498e-08
OS04G0353600	428.377	8.85513	1.08751	8.14256	3.86996e-16	8.55814e-14
OS04G0354600	541.381	8.3638	1.0787	7.75356	8.93488e-15	1.67879e-12
OS04G0360500	39.9458	7.09848	1.74782	4.06134	4.87918e-05	0.000835948
OS04G0364800	33.3024	4.72586	1.72433	2.74069	0.00613097	0.0401963
OS04G0368800	8.91364	6.01684	2.12716	2.82858	0.00467555	0.0327594
OS04G0376700	22.9202	5.86332	2.03604	2.87977	0.0039797	0.029086
OS04G0380000	34.2109	3.57724	1.03164	3.46754	0.000525238	0.00602367
OS04G0380300	558.38	3.59687	0.446638	8.05321	8.06513e-16	1.63824e-13
OS04G0381600	293.064	-0.923201	0.265867	-3.47242	0.000515785	0.00593423
OS04G0382300	1140.53	0.719418	0.271171	2.65301	0.00797785	0.0489902
OS04G0382800	39.7972	-5.20214	1.28644	-4.04381	5.25885e-05	0.000886846
OS04G0382900	614.052	4.4447	1.34917	3.29439	0.000986349	0.00986656
OS04G0383700	53.2023	9.00983	2.67406	3.36935	0.000753458	0.00800199
OS04G0384800	84.5249	5.79018	1.25354	4.61905	3.85507e-06	9.79935e-05
OS04G0385600	386.779	-2.26745	0.631906	-3.58828	0.000332869	0.00415111
OS04G0387000	16.5575	6.22387	2.03949	3.05168	0.00227564	0.0189787
OS04G0387600	1217.48	-1.31725	0.296165	-4.44768	8.68014e-06	0.000197888
OS04G0387900	141.59	4.61541	1.02706	4.49381	6.99603e-06	0.000164141
OS04G0388700	361.619	1.07985	0.402163	2.6851	0.00725076	0.0455439
OS04G0390000	1116.52	0.838671	0.249079	3.36709	0.000759657	0.00805424
OS04G0390100	1604.35	-1.27394	0.337447	-3.77522	0.000159869	0.00224444
OS04G0391500	663.145	0.95283	0.310225	3.07142	0.00213044	0.0179958
OS04G0397100	1501.38	0.710485	0.207583	3.42265	0.000620138	0.00685068
OS04G0397500	428.53	1.93175	0.63837	3.02607	0.00247754	0.0202763
OS04G0398000	502.821	-2.45337	0.563475	-4.354	1.33674e-05	0.000285141
OS04G0400600	111.583	7.33545	1.18132	6.20952	5.31462e-10	3.87795e-08
OS04G0400800	56.7262	4.36804	1.02769	4.25036	2.13423e-05	0.000424343
OS04G0401000	3749.75	3.74971	0.87102	4.30497	1.67011e-05	0.000343891
OS04G0401100	58.2787	7.62919	1.70669	4.47018	7.81535e-06	0.000180546
OS04G0403900	4479.81	-1.57511	0.403839	-3.90033	9.60609e-05	0.00147741
OS04G0404000	48.3476	-5.43265	1.38328	-3.92736	8.58821e-05	0.00135034
OS04G0404800	1642.65	-1.75627	0.291578	-6.02333	1.70864e-09	1.13308e-07
OS04G0405900	483.49	1.54252	0.533774	2.88983	0.00385447	0.0283638
OS04G0407900	65.9243	4.36221	1.24058	3.51625	0.000437686	0.00515884
OS04G0408600	561.379	3.11784	0.873124	3.5709	0.00035575	0.00437268
OS04G0410200	10.25	-6.55066	1.84185	-3.55657	0.000375724	0.00457422
OS04G0412000	548.812	-1.48693	0.435814	-3.41185	0.000645228	0.00706555
OS04G0412100	421.409	-2.20191	0.461412	-4.77211	1.82303e-06	5.13157e-05
OS04G0413600	1558.32	-0.775194	0.191822	-4.04121	5.3176e-05	0.000895414
OS04G0414000	24.1971	-5.24405	1.31796	-3.9789	6.92347e-05	0.00112305
OS04G0414500	102.386	-2.07253	0.610703	-3.39368	0.000689594	0.00746437
OS04G0416000	964.435	-1.01376	0.372603	-2.72075	0.00651332	0.0419948
OS04G0423400	2448.42	3.86552	0.8224	4.7003	2.59785e-06	6.94002e-05
OS04G0429450	2757.74	1.46377	0.26121	5.6038	2.09697e-08	1.05537e-06
OS04G0429900	78.8616	1.55197	0.538824	2.88029	0.00397312	0.0290473
OS04G0430000	128.332	2.35078	0.801637	2.93247	0.00336272	0.025542
OS04G0430200	32.0024	5.72904	1.85604	3.0867	0.00202391	0.0172722
OS04G0431100	570.005	0.672489	0.250384	2.68583	0.00723507	0.045494
OS04G0433200	77.5297	-1.69426	0.485636	-3.48876	0.000485274	0.00563994
OS04G0434900	11.8843	5.21289	1.7782	2.93156	0.00337267	0.0255866
OS04G0435700	1268.89	1.23745	0.444539	2.78368	0.00537465	0.0364567
OS04G0437600	918.821	0.867439	0.219842	3.94573	7.95567e-05	0.0012641
OS04G0438600	207.286	1.63235	0.51352	3.17875	0.00147912	0.0135955
OS04G0441800	100.984	2.39077	0.882265	2.70981	0.00673222	0.0430284
OS04G0441900	692.618	1.31868	0.237823	5.54478	2.94327e-08	1.40597e-06
OS04G0443900	349.474	2.14662	0.650331	3.30081	0.000964079	0.00969107
OS04G0445100	150.577	-3.02408	1.01442	-2.98111	0.00287209	0.0226423
OS04G0448300	176.571	2.70107	0.766236	3.52512	0.000423296	0.00501527
OS04G0452700	134.947	2.62558	0.766316	3.42624	0.000611997	0.00678736
OS04G0453400	88.1845	2.27154	0.605288	3.75283	0.000174849	0.00241416
OS04G0453500	20.9429	6.08246	1.35124	4.5014	6.75083e-06	0.000159026
OS04G0454200	705.224	3.7805	0.877697	4.3073	1.6526e-05	0.000341533
OS04G0456700	715.86	1.53694	0.512921	2.99645	0.00273144	0.0218466
OS04G0457800	2808.24	1.68536	0.324585	5.19234	2.07667e-07	7.58525e-06
OS04G0459700	325.419	-1.36709	0.451893	-3.02526	0.00248423	0.0203236
OS04G0460300	463.631	-2.62807	0.42124	-6.23889	4.40692e-10	3.30109e-08
OS04G0462900	1869.28	-0.824177	0.199272	-4.13595	3.5349e-05	0.000642753
OS04G0463600	366.136	1.07819	0.301203	3.5796	0.000344115	0.00427009
OS04G0464100	197.031	3.68761	1.00437	3.67158	0.000241057	0.00317286
OS04G0466100	186.055	1.15211	0.400281	2.87825	0.00399888	0.0291884
OS04G0466600	421.111	1.58801	0.44149	3.59693	0.000322	0.00404278
OS04G0467400	140.735	1.165	0.428439	2.71918	0.00654439	0.0421652
OS04G0468000	229.354	6.83142	1.09832	6.21987	4.97566e-10	3.67824e-08
OS04G0468600	2298.82	2.41213	0.318985	7.5619	3.97229e-14	6.49008e-12
OS04G0469000	404.578	1.74909	0.533774	3.27684	0.00104975	0.0103492
OS04G0470700	147.321	2.58482	0.943633	2.73922	0.00615842	0.0403176
OS04G0474300	150.909	1.67087	0.440796	3.79058	0.000150296	0.00212503
OS04G0475600	1520.76	-1.84981	0.339957	-5.4413	5.2894e-08	2.37097e-06
OS04G0479900	15.5475	-6.86681	1.54609	-4.4414	8.93743e-06	0.000203137
OS04G0480100	1791.51	-1.54791	0.334485	-4.62773	3.69692e-06	9.45061e-05
OS04G0480200	302.381	-1.91133	0.655498	-2.91584	0.00354731	0.0266426
OS04G0480700	62.5141	-4.38814	1.16843	-3.7556	0.00017293	0.00239205
OS04G0481600	56.912	-3.78688	1.114	-3.39937	0.000675424	0.00732858
OS04G0481800	224.519	-5.15292	1.16376	-4.42782	9.51889e-06	0.000213342
OS04G0482000	1387.24	-1.25234	0.303561	-4.12549	3.69946e-05	0.000667997
OS04G0482300	1259.51	1.58556	0.579169	2.73765	0.006188	0.040476
OS04G0486600	7149.28	-1.6849	0.184533	-9.13061	6.8114e-20	2.64787e-17
OS04G0486900	349.462	-1.94362	0.271142	-7.16828	7.59472e-13	9.9557e-11
OS04G0487200	982.084	0.654418	0.193431	3.38322	0.000716414	0.0076919
OS04G0489100	315.03	-1.72318	0.334641	-5.14933	2.61414e-07	9.2384e-06
OS04G0489600	1571.2	-1.18463	0.386059	-3.06852	0.00215119	0.0181387
OS04G0490000	26.5507	-8.19272	1.06555	-7.68871	1.48625e-14	2.57636e-12
OS04G0490100	104.631	-3.13582	0.818736	-3.83007	0.000128108	0.00186713
OS04G0490600	77.2858	3.57449	0.666768	5.36092	8.28001e-08	3.50262e-06
OS04G0493400	228.801	5.21256	1.17888	4.42163	9.7959e-06	0.000218465
OS04G0493600	232.312	7.37482	0.835166	8.83037	1.04333e-18	3.45942e-16
OS04G0494100	83.9978	3.87793	1.29551	2.99336	0.0027592	0.0219674
OS04G0496000	166.059	2.75937	0.863797	3.19447	0.00140088	0.013025
OS04G0496400	273.041	-2.08262	0.290696	-7.16426	7.82104e-13	1.01931e-10
OS04G0496800	316.768	-0.960274	0.356701	-2.6921	0.00710032	0.0449189
OS04G0497000	1985.45	3.68644	0.754917	4.88323	1.0436e-06	3.11655e-05
OS04G0497200	397.83	-2.43802	0.485166	-5.02513	5.03085e-07	1.6368e-05
OS04G0498600	8294.66	0.731944	0.255504	2.86471	0.00417397	0.0301154
OS04G0501100	63.6462	2.79812	0.92035	3.04028	0.00236359	0.0194994
OS04G0502300	898.246	-1.00637	0.334228	-3.01104	0.00260357	0.0210404
OS04G0502900	1789.77	-1.28299	0.458669	-2.79721	0.00515459	0.0353576
OS04G0504800	7183.91	-0.578398	0.20495	-2.82214	0.00477038	0.0331969
OS04G0505700	422.982	-0.947633	0.31083	-3.04872	0.00229821	0.0191351
OS04G0509800	141.872	2.36629	0.443615	5.3341	9.6021e-08	3.94351e-06
OS04G0511600	519.765	1.26513	0.370274	3.41675	0.000633729	0.00696669
OS04G0512300	6.8312	5.96747	1.96866	3.03124	0.00243551	0.0199685
OS04G0512400	86.2176	-2.91994	1.0281	-2.84014	0.00450937	0.0318923
OS04G0513700	7.17023	5.87917	2.16418	2.71658	0.00659605	0.0424191
OS04G0517500	75.4428	4.53867	0.934787	4.85529	1.20208e-06	3.51992e-05
OS04G0518400	126.096	4.09395	0.973669	4.20467	2.61467e-05	0.000501728
OS04G0519700	21.0511	6.86171	1.28515	5.33922	9.33497e-08	3.86194e-06
OS04G0521700	108.167	-2.6911	0.812286	-3.31299	0.000923027	0.00937877
OS04G0525100	224.502	3.5881	0.829112	4.32765	1.50711e-05	0.000317281
OS04G0526600	26.5624	-6.947	2.09349	-3.31838	0.000905406	0.00921924
OS04G0527400	917.112	2.89447	0.481739	6.00839	1.87377e-09	1.22458e-07
OS04G0528800	113.507	1.42053	0.480528	2.95619	0.00311467	0.024166
OS04G0529100	69.7735	2.80462	0.787285	3.5624	0.000367477	0.00448349
OS04G0530500	3387.5	-2.03802	0.423586	-4.81134	1.4992e-06	4.28964e-05
OS04G0530600	1201.05	-0.97968	0.350947	-2.79153	0.00524596	0.0358101
OS04G0531400	841.566	-2.69228	0.512982	-5.2483	1.53513e-07	5.85794e-06
OS04G0537100	341.651	3.32329	0.360592	9.2162	3.07825e-20	1.23938e-17
OS04G0538000	526.837	-4.07747	0.639299	-6.37802	1.79386e-10	1.46015e-08
OS04G0538300	29.0838	-7.92152	1.46702	-5.39972	6.67445e-08	2.94499e-06
OS04G0539500	902.113	-0.878334	0.325033	-2.70229	0.00688629	0.0438107
OS04G0540500	218.28	1.46468	0.41548	3.52528	0.000423042	0.0050149
OS04G0541500	1106.47	-1.0417	0.351163	-2.96644	0.00301272	0.0235207
OS04G0542800	1546.97	1.3521	0.42785	3.16021	0.00157655	0.01427
OS04G0543500	6904.16	-2.30466	0.410576	-5.61323	1.98586e-08	1.01073e-06
OS04G0543900	1156.64	1.19224	0.362853	3.28574	0.00101713	0.0101072
OS04G0544000	706.635	-2.21687	0.620103	-3.57501	0.000350215	0.00432437
OS04G0544100	353.918	1.37229	0.449675	3.05174	0.00227516	0.0189787
OS04G0545250	379.57	4.3272	1.17925	3.66944	0.000243078	0.00319387
OS04G0547600	15.681	-7.42455	1.75549	-4.22933	2.34391e-05	0.000457956
OS04G0547900	771.348	2.02594	0.600323	3.37475	0.000738816	0.00787616
OS04G0550200	63.4741	-2.68175	0.933253	-2.87355	0.00405883	0.0295328
OS04G0550500	296.498	0.94439	0.345701	2.73181	0.00629879	0.0409998
OS04G0551800	449.112	-0.708824	0.261639	-2.70916	0.00674533	0.0430963
OS04G0553500	40.1279	-4.08741	1.35696	-3.01217	0.00259384	0.0209768
OS04G0553800	930.125	1.48434	0.33735	4.40001	1.08245e-05	0.000237875
OS04G0554200	45.2181	8.73872	1.66522	5.24779	1.53933e-07	5.86273e-06
OS04G0555000	371.955	1.61836	0.429051	3.77196	0.000161969	0.00226968
OS04G0555300	825.498	1.17283	0.340999	3.43939	0.000583018	0.00653737
OS04G0558500	89.0455	2.07074	0.645695	3.20699	0.00134134	0.0126013
OS04G0559550	19.2133	7.30639	1.44168	5.06796	4.02098e-07	1.34114e-05
OS04G0560100	501.749	-2.78324	0.470673	-5.91332	3.35281e-09	2.11161e-07
OS04G0561500	433.286	4.10383	0.750224	5.47014	4.49673e-08	2.0359e-06
OS04G0563700	60.2975	-3.47027	0.911459	-3.80738	0.000140447	0.00201662
OS04G0564700	153.668	2.34312	0.726893	3.22348	0.00126644	0.0120432
OS04G0565500	358.046	1.82631	0.494824	3.69082	0.000223532	0.00297168
OS04G0566400	846.31	1.26796	0.449913	2.81823	0.00482892	0.0335317
OS04G0567200	49.4279	4.09791	1.40863	2.90914	0.00362428	0.0270593
OS04G0568700	59.334	-5.45215	0.852085	-6.3986	1.56805e-10	1.28827e-08
OS04G0569000	31.849	-3.47017	1.03528	-3.35193	0.000802492	0.00838562
OS04G0571300	543.293	1.17842	0.382846	3.07806	0.00208355	0.0176542
OS04G0572700	22.1229	3.85763	1.23557	3.12216	0.00179532	0.0157567
OS04G0573200	514.969	-2.05292	0.348222	-5.89543	3.73707e-09	2.30848e-07
OS04G0577200	333.259	1.7596	0.41995	4.19003	2.78922e-05	0.000528475
OS04G0577300	648.435	1.28731	0.428905	3.00138	0.0026876	0.0215803
OS04G0577800	504.411	0.730984	0.269758	2.70978	0.00673278	0.0430284
OS04G0578300	137.941	7.22809	1.18881	6.08008	1.20122e-09	8.08474e-08
OS04G0578550	87.9562	-2.79456	0.951108	-2.93821	0.00330114	0.0251625
OS04G0580300	459.019	-1.01096	0.321179	-3.14766	0.00164586	0.0147786
OS04G0580800	267.327	1.927	0.531038	3.62874	0.000284804	0.00365568
OS04G0581000	1908.49	3.04639	0.974927	3.12474	0.00177964	0.0156435
OS04G0581700	2324.79	-3.66293	0.556902	-6.57733	4.78973e-11	4.36972e-09
OS04G0581800	59.8968	-2.79608	0.809664	-3.45338	0.000553611	0.00629464
OS04G0585000	605.675	-2.91518	0.506858	-5.75148	8.84636e-09	4.99382e-07
OS04G0585900	17.5537	-5.86551	1.6569	-3.54006	0.000400042	0.00480541
OS04G0586000	716.864	-2.07596	0.426533	-4.86706	1.13269e-06	3.34278e-05
OS04G0586100	1528.91	-2.42638	0.469632	-5.16655	2.38456e-07	8.54766e-06
OS04G0586200	730.809	-2.4137	0.502317	-4.80513	1.54652e-06	4.40826e-05
OS04G0597000	593.408	-1.49669	0.518473	-2.88673	0.00389269	0.0286077
OS04G0597600	74.8096	4.46885	1.39162	3.21127	0.0013215	0.0124783
OS04G0598000	2249.61	1.27193	0.306908	4.14433	3.4081e-05	0.000623215
OS04G0598200	1415.3	-0.549822	0.188614	-2.91506	0.00355619	0.0266826
OS04G0600300	114.739	-2.99809	0.861777	-3.47897	0.000503349	0.00581404
OS04G0600500	16.7027	-5.52093	1.74852	-3.15749	0.00159135	0.0143681
OS04G0602500	289.131	-7.02278	0.75635	-9.28509	1.61576e-20	6.87367e-18
OS04G0602800	793.764	0.925321	0.296225	3.1237	0.0017859	0.0156863
OS04G0603400	165.646	-0.927435	0.342461	-2.70814	0.00676607	0.043211
OS04G0604300	20.7373	-5.1048	1.57713	-3.23676	0.00120894	0.011614
OS04G0605500	173.571	2.00693	0.702702	2.85602	0.00428992	0.0306965
OS04G0606900	15.9075	6.25223	1.36512	4.58	4.64967e-06	0.00011414
OS04G0607200	140.659	-2.5244	0.611861	-4.12577	3.69504e-05	0.000667997
OS04G0608300	15.516	3.60766	1.18358	3.04809	0.00230302	0.0191447
OS04G0608600	11.5962	4.98497	1.83653	2.71434	0.00664082	0.0426219
OS04G0609300	28.7618	6.71772	1.43353	4.68615	2.78395e-06	7.36688e-05
OS04G0609500	13.8055	6.80095	1.61583	4.20895	2.56555e-05	0.000494405
OS04G0610800	9284.65	-1.61279	0.302179	-5.3372	9.43922e-08	3.89791e-06
OS04G0613800	309.082	0.822068	0.29517	2.78506	0.0053517	0.0363448
OS04G0614500	28.3985	-5.72933	1.53241	-3.73878	0.000184916	0.00253145
OS04G0619000	554.053	-1.66636	0.546744	-3.04779	0.00230531	0.0191447
OS04G0620600	74.6705	1.71723	0.483764	3.54973	0.000385622	0.004667
OS04G0623100	574.893	0.936951	0.32883	2.84934	0.00438094	0.0312388
OS04G0623300	1413.66	2.10443	0.547473	3.8439	0.000121094	0.00178919
OS04G0625800	768.735	-0.895798	0.203313	-4.40601	1.0529e-05	0.000232515
OS04G0627900	300.302	-4.18477	0.748139	-5.59357	2.2245e-08	1.11705e-06
OS04G0628100	17410.4	1.02702	0.311191	3.30031	0.000965784	0.00970389
OS04G0629000	448.764	0.673744	0.221407	3.04301	0.00234222	0.0193798
OS04G0630300	37.2173	8.3426	1.85158	4.50566	6.61664e-06	0.000156379
OS04G0630800	273.771	1.79394	0.495257	3.62225	0.000292052	0.00372871
OS04G0632100	17.103	7.61992	1.79236	4.25132	2.12511e-05	0.000422903
OS04G0634900	4703.74	-5.9546	0.610021	-9.7613	1.65025e-22	9.30203e-20
OS04G0635100	1084.19	-4.07165	0.732277	-5.56026	2.69375e-08	1.31463e-06
OS04G0635400	2866.22	-1.62817	0.315781	-5.15601	2.52267e-07	8.97141e-06
OS04G0635500	2438.95	-2.92622	0.408079	-7.17072	7.46067e-13	9.86033e-11
OS04G0636400	17.4761	5.59016	1.90712	2.93121	0.00337644	0.0256066
OS04G0636800	2198.9	1.41046	0.302375	4.66458	3.09241e-06	8.11696e-05
OS04G0640600	368.703	0.811911	0.305638	2.65645	0.00789692	0.0486215
OS04G0640700	331.031	2.0059	0.621292	3.2286	0.001244	0.0118839
OS04G0643100	4168.68	-1.38864	0.295305	-4.7024	2.57125e-06	6.88526e-05
OS04G0643300	821.127	-1.3267	0.370242	-3.58333	0.00033924	0.00421657
OS04G0646100	711.404	0.627553	0.234768	2.67307	0.00751595	0.0468905
OS04G0647800	915.554	1.65038	0.510338	3.23389	0.00122117	0.0117047
OS04G0648900	871.939	0.73471	0.209689	3.5038	0.00045867	0.00537507
OS04G0649500	339.793	-2.78483	0.522142	-5.33347	9.63514e-08	3.94988e-06
OS04G0650800	13651.1	-2.50731	0.26135	-9.59369	8.49933e-22	4.16596e-19
OS04G0653000	1749.34	1.53033	0.297306	5.14731	2.64244e-07	9.3238e-06
OS04G0653200	267.78	1.15452	0.436378	2.64569	0.00815237	0.0498638
OS04G0653600	64.9662	-4.79693	1.23921	-3.87096	0.000108409	0.00163499
OS04G0655100	8449.09	1.09982	0.298933	3.67914	0.000234022	0.00308997
OS04G0655400	174.062	-3.70663	0.718114	-5.16162	2.44817e-07	8.73401e-06
OS04G0656100	18962.8	0.887162	0.160707	5.52038	3.38264e-08	1.58233e-06
OS04G0656800	36.5612	-4.84765	1.15637	-4.19213	2.76347e-05	0.000524477
OS04G0659200	118.56	-2.65483	0.778976	-3.4081	0.000654167	0.00713353
OS04G0659300	18273.3	-1.85415	0.64337	-2.88193	0.00395251	0.028953
OS04G0660600	1601.8	-0.837537	0.261779	-3.1994	0.00137713	0.0128465
OS04G0662400	90.0634	-3.32669	1.07026	-3.10828	0.00188177	0.0163311
OS04G0662700	107.583	2.44977	0.687242	3.56465	0.000364345	0.00445492
OS04G0665000	469.39	-0.749604	0.255541	-2.93339	0.00335277	0.0254958
OS04G0665666	10.7728	-4.72447	1.76502	-2.67671	0.00743483	0.0464744
OS04G0668800	113.862	-3.1937	0.933271	-3.42205	0.000621516	0.00686255
OS04G0668900	177.647	-1.29717	0.449703	-2.88449	0.00392043	0.0287741
OS04G0670100	21.9857	7.9302	1.6258	4.87773	1.07311e-06	3.19202e-05
OS04G0673000	423.563	1.08519	0.364218	2.9795	0.00288722	0.0227218
OS04G0673300	394.355	-2.50154	0.604183	-4.14037	3.4675e-05	0.000632538
OS04G0673400	37.6708	-3.43834	1.28892	-2.66761	0.00763923	0.0475018
OS04G0674000	3857.51	-1.31248	0.293414	-4.47314	7.708e-06	0.000178431
OS04G0674400	2902.23	-2.86938	0.437508	-6.55846	5.43667e-11	4.84508e-09
OS04G0676300	141.779	-1.97783	0.658762	-3.00234	0.00267911	0.0215274
OS04G0677033	533.471	-1.15451	0.3079	-3.74962	0.000177105	0.00243785
OS04G0677300	430.147	-2.92531	0.8114	-3.60527	0.000311833	0.00393667
OS04G0677500	6647.88	-2.10708	0.202794	-10.3903	2.74568e-25	2.13472e-22
OS04G0678200	911.159	1.10447	0.292669	3.77377	0.000160797	0.00225466
OS04G0678700	2213.81	3.1312	0.384549	8.14251	3.8716e-16	8.55814e-14
OS04G0679200	97.1085	3.59173	0.8861	4.05342	5.04745e-05	0.000860794
OS04G0682300	378.656	-0.750759	0.266741	-2.81456	0.00488436	0.0338334
OS04G0683900	1574.95	1.56802	0.52393	2.9928	0.00276433	0.0219927
OS04G0686000	293.954	-2.26621	0.784494	-2.88875	0.00386778	0.0284432
OS04G0686650	12.6828	7.17982	1.784	4.02456	5.70811e-05	0.000951929
OS04G0686800	149.482	2.88602	0.925428	3.11858	0.00181726	0.0158998
OS04G0688600	331.209	1.78662	0.536793	3.32832	0.0008737	0.00897054
OS04G0689000	134.703	-4.9631	0.755322	-6.57084	5.00315e-11	4.47721e-09
OS04G0693250	289.684	0.791256	0.220716	3.58496	0.000337135	0.00419734
OS05G0102600	126.443	-1.45511	0.493096	-2.95098	0.0031677	0.0244429
OS05G0103600	303.042	-1.85436	0.436554	-4.24773	2.15951e-05	0.000427861
OS05G0104700	197.311	-3.06105	0.990143	-3.09152	0.00199133	0.0170458
OS05G0105100	613.271	-0.780491	0.274715	-2.84109	0.00449592	0.0318172
OS05G0105200	116.359	1.2618	0.447415	2.8202	0.00479936	0.0333573
OS05G0107300	494.863	0.737787	0.233257	3.16297	0.00156167	0.0141909
OS05G0107600	818.089	0.965719	0.318932	3.02798	0.00246194	0.0201559
OS05G0108400	24.3378	-3.1273	1.07861	-2.89938	0.00373904	0.0277043
OS05G0108500	270.833	-1.15715	0.392957	-2.94473	0.00323237	0.0248106
OS05G0108800	4357.14	-0.69767	0.244053	-2.85868	0.00425412	0.030526
OS05G0110000	790.681	0.887331	0.306821	2.89201	0.00382782	0.0282006
OS05G0111200	816.705	-1.65454	0.382485	-4.32575	1.52011e-05	0.00031864
OS05G0111900	30.8986	3.26558	0.966093	3.3802	0.000724344	0.00776225
OS05G0112000	1457.18	0.871729	0.295305	2.95196	0.00315765	0.024382
OS05G0113900	219.057	-2.56563	0.593588	-4.32224	1.54451e-05	0.000322147
OS05G0115800	490.801	0.796728	0.251377	3.16946	0.00152723	0.0139637
OS05G0118800	237.82	-0.9927	0.352646	-2.815	0.0048777	0.033808
OS05G0119100	895.962	-2.80761	0.876226	-3.2042	0.00135436	0.0126972
OS05G0119200	1292.89	-1.36097	0.453857	-2.99867	0.00271158	0.0217032
OS05G0120200	250.733	1.49949	0.473143	3.1692	0.00152857	0.0139702
OS05G0120900	11.4887	-5.52018	1.9188	-2.87689	0.00401618	0.0293051
OS05G0122800	1813.74	2.15614	0.358609	6.01251	1.82671e-09	1.20078e-07
OS05G0122900	2084.56	-0.496768	0.166279	-2.98755	0.00281219	0.0222791
OS05G0123200	872.203	1.0943	0.386836	2.82883	0.00467181	0.0327535
OS05G0125250	65.065	5.52792	1.09151	5.06448	4.09523e-07	1.36188e-05
OS05G0126800	400.861	1.22156	0.369974	3.30174	0.000960857	0.00968407
OS05G0128000	46.4529	-3.74703	0.949147	-3.94779	7.88762e-05	0.00125418
OS05G0128100	552.598	1.53149	0.463566	3.30371	0.00095414	0.00964708
OS05G0128200	1736.91	0.805538	0.165046	4.88069	1.05716e-06	3.15289e-05
OS05G0128400	863.336	0.95019	0.316767	2.99964	0.00270295	0.0216572
OS05G0129000	384.916	-1.42942	0.278084	-5.14024	2.74385e-07	9.60804e-06
OS05G0129900	200.789	-1.23541	0.41345	-2.98806	0.00280758	0.0222504
OS05G0130200	400.736	-0.986257	0.30223	-3.26327	0.00110136	0.0107407
OS05G0130600	1003.17	-1.9645	0.391577	-5.01691	5.25102e-07	1.70303e-05
OS05G0137100	11.5421	7.0312	2.23698	3.14316	0.00167133	0.0149656
OS05G0137300	2604.1	1.16115	0.31042	3.7406	0.000183585	0.00251782
OS05G0139100	86.4254	3.31509	1.03078	3.2161	0.00129946	0.0123001
OS05G0140100	67.3309	3.97228	1.33079	2.9849	0.0028367	0.0223946
OS05G0142600	87.0811	-4.1053	1.26752	-3.23884	0.00120018	0.0115495
OS05G0144000	74.1833	1.98033	0.466693	4.24333	2.20224e-05	0.000434976
OS05G0145100	130.416	-3.08844	0.60084	-5.14021	2.7443e-07	9.60804e-06
OS05G0147800	21.2268	-5.7542	1.39099	-4.13677	3.52222e-05	0.000640964
OS05G0148000	264.391	1.07306	0.367648	2.91871	0.00351481	0.0264634
OS05G0148300	451.202	-1.53928	0.4043	-3.80728	0.000140502	0.00201662
OS05G0153400	18.9139	-4.57616	1.66263	-2.75236	0.00591683	0.0390993
OS05G0154600	846.128	-1.10388	0.297102	-3.71548	0.000202822	0.00273506
OS05G0154800	254.251	-0.689304	0.240619	-2.86471	0.00417394	0.0301154
OS05G0155200	18.7159	5.1736	1.42432	3.63232	0.000280889	0.00361278
OS05G0156700	108.202	-1.41123	0.471862	-2.99076	0.00278285	0.0220777
OS05G0159000	630.907	0.58017	0.206577	2.8085	0.00497736	0.0343825
OS05G0159501	28.8848	6.66503	1.07683	6.18951	6.03505e-10	4.36129e-08
OS05G0160300	1886.58	3.57745	0.692483	5.16611	2.39012e-07	8.55396e-06
OS05G0163300	507.151	5.20017	1.35892	3.82669	0.000129879	0.00188684
OS05G0165900	281.845	-2.03115	0.251556	-8.07434	6.78405e-16	1.39054e-13
OS05G0168200	35.1811	-4.53053	1.1915	-3.80238	0.000143313	0.002049
OS05G0168500	809.024	1.29661	0.253212	5.12067	3.04454e-07	1.05608e-05
OS05G0169100	12568.6	-1.07431	0.236635	-4.53995	5.62667e-06	0.000135539
OS05G0176700	1583.39	1.27484	0.294154	4.3339	1.46489e-05	0.000309839
OS05G0178300	4942.07	2.66383	0.62531	4.26001	2.04417e-05	0.00040896
OS05G0187000	1104.53	-0.706883	0.196625	-3.59508	0.000324292	0.00406438
OS05G0187800	1072.34	-1.16012	0.413566	-2.80517	0.00502904	0.0346758
OS05G0189300	595.15	8.15103	0.95589	8.52716	1.49982e-17	4.07426e-15
OS05G0189900	91.8592	7.95981	1.40527	5.66425	1.47665e-08	7.94609e-07
OS05G0190500	1904.98	7.94289	1.02528	7.74702	9.40759e-15	1.73863e-12
OS05G0191500	338.647	7.36982	1.10849	6.64849	2.96105e-11	2.86536e-09
OS05G0194500	105.282	-2.66907	0.847458	-3.1495	0.00163549	0.0146972
OS05G0194900	1213.43	-3.97983	0.881723	-4.5137	6.37062e-06	0.000151198
OS05G0195700	417.538	1.48055	0.281232	5.26453	1.40549e-07	5.4637e-06
OS05G0198400	391.06	-1.88651	0.639967	-2.94783	0.00320015	0.0246511
OS05G0199100	123.471	-1.68996	0.501316	-3.37105	0.000748821	0.00796024
OS05G0200500	345.335	-2.22377	0.586666	-3.79053	0.000150327	0.00212503
OS05G0208000	1250.56	-0.967513	0.231426	-4.18066	2.90665e-05	0.000547504
OS05G0210100	490.096	2.18294	0.529345	4.12386	3.72582e-05	0.000671142
OS05G0210600	100.675	4.22153	1.09682	3.84888	0.000118659	0.00176531
OS05G0211100	54.5784	7.82527	1.66479	4.70046	2.59576e-06	6.94002e-05
OS05G0215000	212.977	8.33118	1.2908	6.45426	1.0875e-10	9.32313e-09
OS05G0215033	17.2818	5.04753	1.59394	3.1667	0.00154177	0.0140624
OS05G0215700	5410.1	-1.086	0.378681	-2.86784	0.00413287	0.0299049
OS05G0217700	107.561	7.70664	1.40432	5.48781	4.06946e-08	1.86114e-06
OS05G0217800	271.555	5.69192	1.0653	5.343	9.14191e-08	3.81003e-06
OS05G0223000	854.853	-1.80049	0.422224	-4.26429	2.00542e-05	0.000403357
OS05G0224900	57.9229	2.24092	0.733664	3.05442	0.00225496	0.0188656
OS05G0226900	62.4594	4.71161	1.17872	3.99723	6.40874e-05	0.00105166
OS05G0228000	319.201	-4.09095	0.99518	-4.11076	3.94354e-05	0.000703442
OS05G0230700	3100.2	1.85519	0.391645	4.73693	2.1698e-06	5.96616e-05
OS05G0231700	6175.31	3.10083	0.49253	6.29571	3.05999e-10	2.40396e-08
OS05G0232700	189.914	-1.46381	0.374277	-3.91103	9.19043e-05	0.00142417
OS05G0235800	45.2254	-4.78753	0.826902	-5.78971	7.05083e-09	4.10788e-07
OS05G0241000	221.466	1.46102	0.384717	3.79766	0.000146068	0.00207654
OS05G0241300	11.9176	-6.06323	1.66823	-3.63454	0.00027848	0.00358794
OS05G0244600	286.139	-0.968961	0.354533	-2.73306	0.00627489	0.0409138
OS05G0244700	698.779	-4.02047	0.774944	-5.18808	2.12477e-07	7.72695e-06
OS05G0252100	6.85563	5.0147	1.80001	2.78592	0.00533761	0.0363147
OS05G0268500	91.6705	1.67723	0.625846	2.67995	0.00736342	0.0461559
OS05G0270000	13.667	-6.78242	2.14289	-3.16509	0.00155036	0.014118
OS05G0271900	18.9741	-3.84148	1.24723	-3.08001	0.00206994	0.0175786
OS05G0272800	264.826	1.19373	0.386394	3.0894	0.00200563	0.0171421
OS05G0276500	55.2244	-3.41571	0.751827	-4.54322	5.54023e-06	0.000134174
OS05G0279400	580.253	-0.938012	0.310142	-3.02446	0.00249076	0.0203549
OS05G0282900	80.7264	-2.28831	0.557024	-4.1081	3.98935e-05	0.000711051
OS05G0289400	819.906	0.596976	0.195984	3.04604	0.00231874	0.0192238
OS05G0294800	81.1201	2.1753	0.757289	2.87249	0.0040725	0.0296011
OS05G0304600	321.444	2.86663	0.474646	6.0395	1.54595e-09	1.03126e-07
OS05G0311500	1009.6	2.33695	0.468184	4.99153	5.99022e-07	1.89427e-05
OS05G0316100	553.704	-1.51994	0.404532	-3.75727	0.000171776	0.00237901
OS05G0316200	700.425	-0.831845	0.301756	-2.75668	0.00583916	0.0387564
OS05G0321900	13.4033	6.75205	1.60662	4.20266	2.63802e-05	0.00050449
OS05G0322900	1283.64	2.47634	0.478139	5.17912	2.22936e-07	8.04248e-06
OS05G0323900	7917.35	-2.4786	0.29752	-8.33085	8.02642e-17	1.94593e-14
OS05G0324000	12.6431	-5.08294	1.55179	-3.27554	0.00105461	0.0103926
OS05G0338900	41.3158	8.71039	1.89125	4.60564	4.11206e-06	0.000103246
OS05G0339300	22.4902	-5.89192	1.44828	-4.06822	4.73731e-05	0.000813498
OS05G0342000	74.8306	2.53735	0.893035	2.84127	0.00449345	0.0318127
OS05G0342100	9.87951	5.74137	1.46641	3.91525	9.03096e-05	0.00140332
OS05G0344200	11984.7	-0.79067	0.272251	-2.90419	0.00368204	0.027408
OS05G0349200	286.874	1.95107	0.354746	5.49991	3.79977e-08	1.74844e-06
OS05G0353500	336.263	4.02835	0.756414	5.32558	1.00629e-07	4.10287e-06
OS05G0355300	83.8785	2.66254	0.964783	2.75973	0.00578499	0.0385444
OS05G0358000	600.197	0.941187	0.317532	2.96407	0.00303599	0.0236696
OS05G0358500	487.537	1.88494	0.345438	5.45667	4.85152e-08	2.19213e-06
OS05G0361700	661.015	-3.12332	0.806404	-3.87315	0.000107439	0.00162252
OS05G0363600	160.225	-1.80902	0.381826	-4.73782	2.16025e-06	5.95441e-05
OS05G0364600	231.484	-1.84244	0.38351	-4.80414	1.55415e-06	4.41884e-05
OS05G0366600	957.631	-1.76789	0.471412	-3.7502	0.000176691	0.00243511
OS05G0368100	14.4334	-4.40432	1.4401	-3.05834	0.00222563	0.0186702
OS05G0369300	28.9848	3.97782	1.42239	2.79658	0.00516473	0.0353949
OS05G0370600	233.515	-1.49218	0.368954	-4.04436	5.2466e-05	0.000885442
OS05G0380900	435.815	-1.59969	0.534393	-2.99347	0.0027582	0.0219672
OS05G0381700	884.422	0.915919	0.262893	3.484	0.00049398	0.00572931
OS05G0382600	2217.86	3.93943	0.745269	5.28592	1.25078e-07	4.96501e-06
OS05G0382900	295.76	3.39991	0.866467	3.92388	8.71359e-05	0.00136624
OS05G0386700	41.4089	8.34311	1.80377	4.62537	3.73925e-06	9.53811e-05
OS05G0389700	129.005	1.08454	0.387955	2.79552	0.00518163	0.0354783
OS05G0392400	14.5396	4.05525	1.21975	3.32465	0.000885304	0.0090567
OS05G0393700	81.615	-2.37034	0.719094	-3.29629	0.0009797	0.0098131
OS05G0394200	31.4736	-3.32367	0.949997	-3.49862	0.000467679	0.00547211
OS05G0395000	345.879	1.97439	0.658823	2.99685	0.00272786	0.0218258
OS05G0396900	146.336	2.14053	0.599127	3.57275	0.000353248	0.00435467
OS05G0397900	44.8001	-5.9072	0.996188	-5.9298	3.03304e-09	1.92637e-07
OS05G0399800	44.9549	5.18275	1.87063	2.77059	0.00559557	0.0376158
OS05G0402700	14885.7	-2.70936	0.310151	-8.73562	2.42332e-18	7.58869e-16
OS05G0402900	913.988	-2.28953	0.45036	-5.08378	3.70003e-07	1.24701e-05
OS05G0403000	518.022	-6.09333	0.936179	-6.50872	7.57954e-11	6.54774e-09
OS05G0403300	422.203	-3.65747	0.896957	-4.07764	4.54952e-05	0.000789061
OS05G0404700	104.721	-3.80264	1.01983	-3.72869	0.00019248	0.00262384
OS05G0405000	1803.29	1.86323	0.404422	4.60715	4.08233e-06	0.000102843
OS05G0405600	393.98	-2.08456	0.675545	-3.08574	0.00203046	0.0173084
OS05G0406100	662.301	2.40325	0.785806	3.05832	0.00222582	0.0186702
[truncated: 1,690 more rows]

## Sheet: Genotype_contrast
Supplemental Table 9. Expression levels of genes that show significant differences with an adjusted p-value =< 0.05. Expression differences when comparing genotype clsy1 M1-559 compared to wild type. Normalized counts were calculated after preforming dispersion coefficients and size factors calculations per library using DESeq. RNAseq quality control data can be found in the QC tab.
Name	baseMean	log2FoldChange	lfcSE	stat	pvalue	padj
OS08G0437300	13.1731	7.23411	2.26095	3.19959	0.00137623	0.049843
OS04G0644300	284.488	-1.45619	0.454971	-3.20061	0.00137135	0.0497481
OS04G0568600	211.291	2.11064	0.659124	3.20219	0.00136385	0.0495579
OS02G0182850	723.907	-1.40714	0.439357	-3.20273	0.0013613	0.0495467
OS03G0664650	8.41271	6.67874	2.08462	3.20382	0.00135617	0.0494417
OS06G0297400	359.237	-0.975099	0.304312	-3.20428	0.00135401	0.0494417
OS11G0531300	275.44	-0.923717	0.288256	-3.2045	0.00135297	0.0494417
OS08G0462900	206.941	-2.79205	0.871042	-3.20541	0.0013487	0.0494149
OS02G0543900	7.43372	5.90515	1.84193	3.20596	0.00134613	0.049403
OS01G0550800	200.481	-3.30142	1.02953	-3.20673	0.00134252	0.0493528
OS01G0975300	1406.78	-1.9925	0.621035	-3.20836	0.00133496	0.0491571
OS01G0626900	293.173	-1.67264	0.520807	-3.21162	0.00131988	0.0486832
OS06G0255700	894.459	-0.900092	0.280026	-3.21432	0.00130754	0.048309
OS07G0193800	12.2654	4.63817	1.44237	3.21565	0.00130148	0.0481656
OS03G0661600	1895.15	-2.85346	0.886749	-3.21789	0.00129138	0.0478725
OS03G0830400	311.952	-2.52579	0.78467	-3.21893	0.00128672	0.04778
OS02G0448600	56.6207	-2.38982	0.741649	-3.22231	0.00127163	0.0472994
OS03G0312300	66.4582	-3.8609	1.19811	-3.22249	0.00127084	0.0472994
OS05G0316200	700.425	-0.972844	0.301758	-3.22392	0.00126448	0.0471928
OS11G0615300	12.8057	-7.08657	2.19799	-3.22411	0.00126365	0.0471928
OS01G0864000	23.3727	6.26377	1.9421	3.22526	0.0012586	0.0471334
OS04G0640900	462.766	-0.86307	0.267564	-3.22566	0.00125684	0.0471334
OS03G0679800	69.8644	3.83366	1.18785	3.22738	0.00124927	0.046983
OS12G0442800	240.314	-2.75196	0.852753	-3.22715	0.00125032	0.046983
OS06G0531900	288.942	1.80485	0.558944	3.22904	0.00124205	0.0468321
OS03G0186900	773.407	1.59951	0.495204	3.23	0.0012379	0.0467556
OS03G0736900	701.669	-1.92947	0.597324	-3.23018	0.00123711	0.0467556
OS11G0579400	43.4649	-3.15801	0.977383	-3.23109	0.0012332	0.0467384
OS01G0949750	639.758	-1.9935	0.616785	-3.23207	0.00122896	0.046658
EPlOSAG00000046142	21.4172	3.36303	1.04008	3.23343	0.00122315	0.0465176
OS02G0811800	2059.07	-1.94146	0.599868	-3.23648	0.00121014	0.0461669
OS08G0359600	170.744	1.02449	0.31657	3.23623	0.00121119	0.0461669
OS11G0435500	13.7368	-6.79033	2.09832	-3.23608	0.00121183	0.0461669
OS12G0258700	389.027	-3.28451	1.01485	-3.23644	0.00121031	0.0461669
OS02G0232900	627.308	1.61902	0.499952	3.23834	0.00120227	0.0461303
OS02G0797200	1781.81	0.593754	0.183294	3.23935	0.00119802	0.0461303
OS02G0803300	279.212	-1.72585	0.532952	-3.23829	0.00120249	0.0461303
OS06G0148200	436.682	2.62816	0.811584	3.23831	0.00120239	0.0461303
OS06G0218800	39.2842	-3.772	1.16388	-3.2409	0.00119154	0.0461068
OS07G0584200	272.683	-2.91922	0.900874	-3.24043	0.0011935	0.0461068
OS09G0247500	48.1049	3.44148	1.06204	3.24045	0.00119343	0.0461068
OS02G0191300	2415.57	-1.9098	0.588825	-3.24341	0.00118107	0.0458681
OS01G0104900	219.779	-2.41902	0.744606	-3.24873	0.00115921	0.0453081
OS02G0730400	73.2983	3.03421	0.934117	3.24821	0.00116132	0.0453081
OS05G0503500	154.561	3.23543	0.996257	3.24758	0.00116391	0.0453081
OS06G0195800	304.384	1.31408	0.404653	3.24741	0.00116459	0.0453081
OS07G0604700	3120.21	-2.90383	0.894004	-3.24812	0.00116171	0.0453081
OS02G0814200	669.761	2.39295	0.736247	3.2502	0.00115325	0.0452665
OS03G0700200	217.394	-3.76983	1.15967	-3.25076	0.00115097	0.0452577
OS12G0114000	246.921	-1.72311	0.529916	-3.25165	0.00114735	0.0451963
OS01G0787600	1699.59	-1.87813	0.577372	-3.2529	0.00114235	0.0450797
OS03G0769100	1546.39	1.63005	0.501061	3.2532	0.00114113	0.0450797
OS04G0489900	42.5861	-3.77392	1.16013	-3.25301	0.00114189	0.0450797
OS02G0530500	27.0755	4.65822	1.43123	3.2547	0.00113511	0.0450363
OS01G0260800	391.438	-2.18215	0.670238	-3.25578	0.0011308	0.0449464
OS04G0509200	60.0893	2.95273	0.906642	3.25677	0.00112686	0.0449464
OS09G0284400	211.899	-2.00744	0.616555	-3.25589	0.00113036	0.0449464
OS07G0645000	680.547	1.62987	0.50037	3.25732	0.00112468	0.0449464
OS04G0444300	233.18	-1.5977	0.490281	-3.25874	0.0011191	0.0448046
OS09G0472100	1217.94	-1.49361	0.458245	-3.25941	0.00111645	0.0448046
OS10G0566700	1041.59	1.65253	0.507083	3.25889	0.00111848	0.0448046
OS07G0638100	2631.77	-2.24243	0.687802	-3.26029	0.00111298	0.0448039
OS07G0613600	286.184	-2.65583	0.813972	-3.2628	0.00110317	0.0444906
OS04G0650500	130.39	1.33203	0.408064	3.26425	0.00109753	0.044344
OS05G0560300	766.787	-1.64801	0.504094	-3.26926	0.00107831	0.0436477
OS02G0828800	43.9748	-2.89772	0.885877	-3.27102	0.00107161	0.0434564
OS12G0639500	323.529	-2.72684	0.833626	-3.27105	0.00107147	0.0434564
OS03G0830500	690.05	-3.08027	0.94126	-3.27249	0.00106603	0.0434053
OS05G0401100	581	1.24992	0.381958	3.27239	0.00106641	0.0434053
OS01G0937900	148.688	2.58986	0.791007	3.27412	0.0010599	0.0433005
OS02G0709300	13.2345	4.67702	1.42829	3.27456	0.00105825	0.0433005
OS02G0176400	2092.73	-0.762829	0.232852	-3.27602	0.00105282	0.0431715
EPlOSAG00000000456	9.76569	6.48932	1.97988	3.27764	0.0010468	0.0430047
OS02G0583700	1521.59	-3.13703	0.957091	-3.27767	0.00104669	0.0430047
OS05G0126100	169.931	-1.57209	0.479545	-3.2783	0.00104434	0.0430047
OS07G0152500	9.54407	5.59646	1.70708	3.27838	0.00104404	0.0430047
OS10G0167250	293.061	-2.8815	0.877689	-3.28305	0.00102689	0.0425039
OS01G0647200	2646.07	-4.17355	1.27046	-3.28508	0.00101953	0.0423029
OS02G0606800	1011.41	-0.959519	0.292044	-3.28553	0.0010179	0.0423029
OS05G0365000	17.1965	4.21969	1.28457	3.28492	0.00102011	0.0423029
OS07G0148900	14707.8	1.58255	0.481514	3.28661	0.00101399	0.0422882
OS08G0292400	12.218	4.65191	1.41493	3.28773	0.00101	0.0422016
OS06G0147250	28.5739	-4.41877	1.3437	-3.28852	0.00100716	0.0421627
OS02G0255700	717.478	1.40119	0.425947	3.28958	0.00100337	0.042084
OS08G0414700	352.607	-1.50294	0.456816	-3.29004	0.00100174	0.042084
OS03G0856700	328.418	-2.24404	0.681485	-3.29287	0.00099171	0.0417542
OS11G0701400	903.697	-3.27182	0.99318	-3.29429	0.000986699	0.0416228
OS02G0738100	59.7551	-3.45118	1.04732	-3.29524	0.000983386	0.0415627
OS03G0582200	1402.21	-1.20141	0.364495	-3.29609	0.000980402	0.0415627
OS04G0396800	97.1058	2.47554	0.751194	3.29548	0.000982552	0.0415627
OS04G0664900	355.84	-3.64446	1.10521	-3.29752	0.000975429	0.0414651
OS02G0649900	38.5456	-4.41371	1.33795	-3.29885	0.000970826	0.0413493
OS08G0399600	54.8303	2.30733	0.699181	3.30005	0.000966682	0.0412526
OS11G0427700	74.1098	-3.7283	1.1287	-3.30319	0.000955901	0.0408717
OS11G0649400	40.9113	-4.14175	1.25335	-3.30455	0.000951281	0.0407533
OS02G0562600	227.138	-1.83355	0.554453	-3.30696	0.000943157	0.0404841
OS02G0521100	740.446	-1.66898	0.504419	-3.30872	0.000937251	0.0403091
OS03G0404500	40.5751	1.80274	0.544072	3.31341	0.000921655	0.0397159
OS08G0347000	149.052	-3.10311	0.936516	-3.31346	0.000921502	0.0397159
OS02G0478700	2565.34	0.654704	0.197415	3.31639	0.000911897	0.0395973
OS05G0478300	36.2919	3.85559	1.16295	3.31534	0.000915306	0.0395973
OS09G0133000	49.0524	2.85188	0.860182	3.31544	0.000914984	0.0395973
OS10G0494000	580.421	-1.52099	0.458397	-3.31807	0.000906404	0.0394447
OS10G0505500	146.976	3.6603	1.10286	3.31892	0.000903657	0.039403
OS04G0400600	111.583	3.78737	1.14035	3.32123	0.000896231	0.0392158
OS08G0398000	466.346	-1.88388	0.567297	-3.3208	0.000897583	0.0392158
OS02G0191800	174.923	-2.68905	0.809171	-3.32322	0.000889837	0.0390323
OS09G0420900	138.47	-1.43701	0.432201	-3.32487	0.000884593	0.0388797
OS07G0684500	9.32422	6.81688	2.04713	3.32997	0.00086854	0.0382505
OS09G0569800	38.9454	-4.217	1.26627	-3.33026	0.000867642	0.0382505
OS01G0124401	3435.09	-2.49173	0.747535	-3.33326	0.000858338	0.037953
OS02G0582900	322.753	-2.79903	0.839593	-3.33379	0.000856714	0.037953
OS06G0181566	2943.09	0.529343	0.158795	3.33349	0.000857626	0.037953
OS01G0212700	94.9561	2.71674	0.814567	3.33519	0.000852399	0.0379188
OS08G0540300	2061	-0.773048	0.23169	-3.33656	0.000848233	0.0378099
OS04G0654400	693.002	-2.84271	0.851415	-3.33881	0.000841383	0.0375807
OS10G0191300	3066.34	-3.96495	1.18746	-3.33902	0.000840732	0.0375807
OS03G0103700	182.674	-1.36978	0.409935	-3.34145	0.000833409	0.0375118
OS03G0150800	234.318	-3.65329	1.09365	-3.34045	0.000836434	0.0375118
OS03G0226200	19529	-2.61631	0.783169	-3.34067	0.000835752	0.0375118
OS08G0396200	1299.33	0.976809	0.29191	3.34627	0.00081908	0.0369593
OS08G0559000	108.931	1.33279	0.398292	3.34627	0.00081907	0.0369593
EPlOSAG00000029313	36.2868	-6.00807	1.7935	-3.34992	0.000808343	0.0367667
OS01G0847600	24.9451	-4.97918	1.48683	-3.34885	0.000811473	0.0367667
OS06G0487620	294.844	-1.41188	0.421588	-3.34895	0.00081119	0.0367667
OS03G0833600	220.402	-2.03755	0.607313	-3.35503	0.000793568	0.0361788
OS01G0952000	437.621	3.59345	1.07021	3.35772	0.000785882	0.0359758
OS10G0515900	69.1817	-3.6058	1.07406	-3.35716	0.000787481	0.0359758
OS11G0119900	106.498	2.71369	0.808005	3.3585	0.000783661	0.0359504
OS11G0691100	50.2079	-4.43612	1.31874	-3.36391	0.000768458	0.0353266
OS03G0107700	1243.45	-1.19015	0.353679	-3.36506	0.000765277	0.035254
OS02G0662100	2631.73	2.5445	0.755532	3.36783	0.000757627	0.0349747
OS08G0562500	175.925	2.99862	0.890165	3.36862	0.000755467	0.0349483
OS10G0562900	286.249	-1.58897	0.471595	-3.36935	0.000753445	0.0349281
OS03G0802500	2527.56	-1.33067	0.394818	-3.37033	0.000750793	0.0348786
OS03G0100200	1484.7	2.12174	0.62864	3.37512	0.000737831	0.0343489
OS01G0347200	44.4742	-3.01498	0.892548	-3.37795	0.000730283	0.0340696
OS06G0493100	5038.31	-2.27503	0.673047	-3.38019	0.000724362	0.0338651
OS09G0471000	463.659	-3.23156	0.956025	-3.3802	0.000724323	0.0338651
OS05G0493100	153.534	-1.60678	0.475179	-3.38142	0.000721127	0.0338576
OS04G0517500	75.4428	3.15583	0.932905	3.38279	0.000717523	0.0337604
OS03G0667300	18.1186	-5.6606	1.67161	-3.38632	0.000708356	0.0334004
OS08G0155900	2724.07	-2.17294	0.641122	-3.38928	0.000700753	0.0331128
OS08G0323400	304.653	1.74875	0.515778	3.3905	0.000697645	0.0330369
OS10G0370800	465.621	-2.25673	0.665017	-3.39349	0.000690072	0.0327487
OS03G0592500	24146.7	1.30575	0.38471	3.39412	0.000688495	0.0327444
OS05G0303000	2428.52	1.22861	0.361684	3.39691	0.00068152	0.0324829
OS01G0706100	10.9012	4.55543	1.34015	3.3992	0.000675832	0.0322816
OS04G0644100	15.4404	7.15655	2.10459	3.40045	0.000672742	0.0322525
OS09G0467100	240.497	1.13217	0.332988	3.40004	0.000673758	0.0322525
OS01G0227700	62.4146	3.02623	0.889178	3.4034	0.000665519	0.0319972
OS01G0185400	777.45	-0.831826	0.244126	-3.40736	0.000655953	0.0316063
OS05G0553400	1415.24	-1.04218	0.305848	-3.40751	0.000655576	0.0316063
OS06G0273100	7.96833	6.59839	1.93635	3.40765	0.000655251	0.0316063
OS02G0575200	29.6284	5.64148	1.65424	3.41032	0.000648871	0.0314807
OS07G0493850	12.3551	5.82813	1.70901	3.41024	0.000649058	0.0314807
OS01G0978500	175.539	-2.20886	0.646508	-3.4166	0.000634086	0.0308906
OS01G0349000	57.5958	-4.14583	1.21002	-3.42626	0.000611948	0.0298783
OS07G0635500	2534.18	-1.8795	0.54854	-3.42637	0.000611702	0.0298783
OS11G0230400	20.5679	-4.56458	1.33209	-3.42663	0.000611122	0.0298783
OS04G0616700	216.869	-1.67126	0.487496	-3.42826	0.000607473	0.0298584
OS01G0902700	62.1493	-3.71186	1.07983	-3.43744	0.00058725	0.0289611
OS10G0539200	9.10877	-6.63859	1.93143	-3.43713	0.000587903	0.0289611
OS05G0374200	10.6845	5.51016	1.60057	3.44263	0.000576084	0.0285064
OS04G0419100	46.3764	-3.48577	1.01219	-3.44378	0.000573634	0.0284492
OS10G0528900	23.505	4.31358	1.25212	3.44503	0.000570993	0.0283821
OS01G0949800	86.9831	-3.4676	1.00571	-3.44791	0.00056494	0.0281448
OS05G0376800	111.095	3.40717	0.987486	3.45035	0.000559868	0.0279553
OS03G0802600	102.225	-2.59987	0.752705	-3.45403	0.000552278	0.027639
OS05G0361500	42.933	-5.11294	1.47916	-3.45664	0.000546945	0.0274345
OS06G0589300	208.72	-2.6981	0.780427	-3.45721	0.000545793	0.0274345
OS08G0546900	38.7145	3.56955	1.03203	3.45877	0.000542642	0.0274008
OS12G0141600	14.0096	7.32037	2.11681	3.45821	0.000543785	0.0274008
OS06G0271400	47.9752	5.23413	1.51262	3.46031	0.000539548	0.0273123
OS01G0714600	285.133	-2.20732	0.637612	-3.46186	0.000536462	0.0272656
OS05G0127400	154.635	-1.52987	0.44198	-3.46139	0.000537387	0.0272656
OS12G0108600	22.7761	5.24592	1.51526	3.46205	0.000536073	0.0272656
OS07G0560400	10.8528	6.30974	1.82182	3.46342	0.00053336	0.0272496
OS07G0558400	19988.4	1.37363	0.396449	3.46484	0.000530554	0.0271693
OS11G0294400	28.7039	4.92605	1.42039	3.46809	0.000524166	0.0269047
OS02G0512000	1670.26	-3.30656	0.953209	-3.46888	0.000522641	0.0268891
OS06G0697600	2022.25	-2.26835	0.652938	-3.47407	0.000512636	0.0264362
OS02G0552000	154.058	1.0116	0.291117	3.4749	0.000511053	0.0264164
OS05G0476000	14.8089	4.92363	1.41637	3.47622	0.000508535	0.0263481
OS09G0570400	157.324	1.22552	0.352514	3.47651	0.000507994	0.0263481
OS01G0634300	368.013	-1.27809	0.36751	-3.4777	0.000505732	0.0263268
OS12G0616000	23.8239	4.37946	1.2582	3.48073	0.000500046	0.0260925
OS02G0281200	68.6471	-3.26688	0.93715	-3.48597	0.000490352	0.0257591
OS02G0758200	269.343	-1.33931	0.384117	-3.48671	0.000488996	0.0257591
OS03G0375200	49.6009	3.25207	0.933111	3.48519	0.000491789	0.0257591
OS05G0162000	1325.56	-2.14782	0.616337	-3.48481	0.000492487	0.0257591
OS01G0119100	23.0084	5.36332	1.53611	3.49148	0.000480344	0.0255981
OS02G0586900	792.925	-3.07123	0.879859	-3.49059	0.000481957	0.0255981
OS04G0431100	570.005	0.873652	0.250385	3.48924	0.000484397	0.0255981
OS05G0194900	1213.43	-3.07636	0.881722	-3.48904	0.000484759	0.0255981
OS06G0665800	926.278	-1.2892	0.36948	-3.48922	0.000484436	0.0255981
OS07G0175200	130.109	-1.82072	0.521311	-3.49257	0.000478391	0.0255981
OS12G0508400	106.87	2.70885	0.775968	3.49093	0.000481338	0.0255981
OS11G0550500	57.8805	-3.35436	0.960085	-3.49382	0.000476162	0.0255734
OS08G0138200	31.1037	-5.13121	1.46716	-3.49738	0.000469861	0.0252967
OS05G0119100	895.962	-3.06691	0.876227	-3.50013	0.000465024	0.0250976
OS01G0974600	9.55588	6.4607	1.84535	3.50106	0.000463407	0.0250718
OS02G0586000	16.023	-4.07349	1.16289	-3.50289	0.000460237	0.0249616
OS07G0600700	759.84	2.33666	0.666947	3.50352	0.00045916	0.0249616
OS08G0260600	1324.42	-1.55129	0.442624	-3.50477	0.000457006	0.0249331
OS08G0519700	419.467	-1.57199	0.448439	-3.50546	0.000455812	0.0249331
OS09G0416600	851.549	0.823611	0.235014	3.50451	0.000457446	0.0249331
OS08G0353700	79.8082	-4.9592	1.41417	-3.5068	0.000453529	0.0249045
OS09G0363900	49.1652	2.9685	0.846275	3.50772	0.000451959	0.0248803
OS02G0813166	140.747	-4.18312	1.19152	-3.51074	0.000446858	0.0247413
OS03G0115000	109.318	2.20523	0.628291	3.50988	0.00044831	0.0247413
OS06G0676600	70.2885	-1.77214	0.504847	-3.51025	0.000447682	0.0247413
OS05G0487300	151.012	-1.00756	0.286874	-3.5122	0.000444405	0.0247154
OS06G0144800	91.599	1.56388	0.445274	3.51216	0.000444474	0.0247154
OS01G0585200	140.603	-2.77863	0.789709	-3.51855	0.000433905	0.0242502
OS03G0187800	96.3055	-2.76171	0.784383	-3.52087	0.00043014	0.0241032
OS03G0341000	1274.07	-2.88135	0.818244	-3.52138	0.000429304	0.0241032
OS05G0114400	267.814	-3.53131	1.00245	-3.52268	0.000427201	0.0241032
OS06G0697500	88.3134	-3.53962	1.00527	-3.52108	0.000429799	0.0241032
OS08G0440900	194.574	1.0984	0.31197	3.52084	0.000430179	0.0241032
OS02G0256200	2833.29	-3.06718	0.869972	-3.5256	0.000422517	0.0239789
EPlOSAG00000029386	11.0089	-6.89755	1.95532	-3.52758	0.000419373	0.023862
OS01G0205600	253.208	-1.79892	0.509543	-3.53046	0.000414839	0.0236652
OS01G0155800	540.847	-3.93832	1.11423	-3.53458	0.000408419	0.0233595
OS01G0614900	353.49	-0.82267	0.232745	-3.53465	0.000408322	0.0233595
OS03G0765100	239.016	-1.13681	0.321272	-3.53847	0.00040246	0.0231388
OS01G0495701	171.874	-3.92916	1.10769	-3.54717	0.000389392	0.0224461
OS02G0591700	2551.03	0.526044	0.148223	3.549	0.000386697	0.0223733
OS03G0237500	35.296	2.97201	0.837488	3.54872	0.000387112	0.0223733
OS03G0561400	88.6566	-3.06399	0.862533	-3.55232	0.000381853	0.0221998
OS10G0431900	803.938	-1.30916	0.368555	-3.55215	0.000382095	0.0221998
OS07G0634400	921.516	-2.24496	0.631746	-3.55359	0.000380015	0.0221961
OS10G0528100	394.664	-0.998102	0.280832	-3.55409	0.000379291	0.0221961
OS03G0320800	111.986	3.49156	0.981588	3.55706	0.000375035	0.0220221
OS04G0538100	945.876	1.30252	0.365991	3.55889	0.00037242	0.021927
OS12G0639800	116.461	-1.55457	0.436675	-3.56002	0.000370827	0.0218917
OS01G0660200	1380.22	-2.01087	0.564614	-3.5615	0.000368739	0.021827
OS03G0574600	60.6077	3.99283	1.1205	3.56343	0.000366045	0.0217259
OS03G0663500	419.686	-2.1676	0.607862	-3.56594	0.000362559	0.0215772
OS11G0153600	433.121	0.921958	0.258375	3.5683	0.000359309	0.0214417
OS02G0104100	28.3384	-5.39703	1.51055	-3.5729	0.000353046	0.0211366
OS02G0717800	3052.86	0.563141	0.157621	3.57276	0.000353236	0.0211366
OS06G0711900	326.037	2.3351	0.653168	3.57503	0.000350185	0.0210685
OS05G0541900	1422.11	0.825881	0.230901	3.57678	0.00034785	0.0209854
OS01G0616300	53.4484	4.15748	1.16168	3.57884	0.000345128	0.0208784
OS03G0766800	2479.81	1.83856	0.513667	3.57929	0.000344531	0.0208784
OS01G0205900	164.609	3.11415	0.869585	3.58119	0.000342029	0.0208052
OS10G0569400	1814.71	-2.24994	0.628231	-3.58139	0.000341776	0.0208052
OS04G0459500	8992.17	1.83196	0.511311	3.58287	0.000339846	0.0207872
EPlOSAG00000045835	27.2182	4.66598	1.30188	3.58404	0.000338321	0.0207584
OS11G0229400	531.15	-1.34104	0.37418	-3.58395	0.000338431	0.0207584
OS01G0160100	995.711	-2.07784	0.577947	-3.59521	0.000324134	0.0199928
OS07G0561500	462.349	0.804845	0.22373	3.5974	0.000321419	0.019881
OS09G0445700	16.9457	7.12333	1.97742	3.60233	0.000315379	0.0195624
OS04G0465600	983.4	3.03865	0.843007	3.60453	0.000312716	0.019452
OS02G0782900	280.634	-3.40316	0.942949	-3.60906	0.00030731	0.0191699
OS10G0535600	160.429	-1.98637	0.550294	-3.60966	0.000306597	0.0191699
OS11G0700900	10913.5	-2.9075	0.805056	-3.61155	0.000304369	0.0190946
OS01G0220500	122.095	-3.66823	1.01541	-3.61256	0.000303185	0.0190747
EPlOSAG00000010733	10.3699	4.62168	1.27863	3.61455	0.000300869	0.0189832
OS01G0564300	1455.32	-1.2694	0.351104	-3.61545	0.000299829	0.0189832
OS11G0531700	144.039	-1.99195	0.551021	-3.61502	0.000300325	0.0189832
OS05G0596500	139.495	-3.0298	0.837667	-3.61695	0.000298091	0.018971
OS02G0809800	337.046	-2.87141	0.793313	-3.61952	0.000295146	0.0188415
OS03G0223900	78.5897	-1.63424	0.45142	-3.62023	0.000294345	0.0188415
OS11G0641800	42.9781	4.75416	1.31349	3.61948	0.000295201	0.0188415
OS09G0379900	1055.86	-1.38085	0.381202	-3.62235	0.000291935	0.0187965
OS03G0278000	3683.81	0.713088	0.196334	3.63202	0.000281208	0.0181589
EPlOSAG00000038125	11.6111	5.11368	1.40672	3.63518	0.000277787	0.0180372
OS01G0127000	68.3747	-3.39672	0.934331	-3.63546	0.000277486	0.0180372
OS01G0837000	618.46	-1.24797	0.343215	-3.63611	0.000276784	0.0180372
OS02G0768300	504.42	-3.97176	1.09279	-3.63452	0.000278504	0.0180372
OS05G0503650	138.215	3.53373	0.971435	3.63764	0.000275144	0.0180317
OS09G0481200	14885.2	1.2403	0.340861	3.63872	0.000273999	0.0180103
OS04G0399300	409.992	-1.92144	0.527611	-3.64177	0.000270772	0.0178515
OS05G0423500	184.388	-1.33079	0.365331	-3.6427	0.000269795	0.0178405
OS03G0365800	100.537	-3.04818	0.835985	-3.64622	0.000266129	0.0176511
OS05G0153300	11.6945	6.96172	1.90823	3.64826	0.00026402	0.0175948
OS06G0136300	66.3972	3.07446	0.842822	3.64781	0.000264481	0.0175948
OS05G0158600	79.9946	-4.18791	1.14663	-3.65238	0.000259825	0.0173901
OS01G0127300	267.183	0.969861	0.265433	3.65389	0.000258298	0.017385
OS02G0651900	529.046	-1.78757	0.489312	-3.65323	0.00025896	0.017385
OS12G0478200	2451.09	-1.68654	0.46151	-3.6544	0.000257782	0.017385
OS02G0116700	19.9197	-6.33629	1.73075	-3.66101	0.000251225	0.0170215
OS02G0750200	2468.26	1.41334	0.385722	3.66413	0.000248179	0.016867
OS04G0531500	1215.19	-1.57918	0.430964	-3.66429	0.000248026	0.016867
OS01G0346250	153.902	-2.14201	0.584268	-3.66614	0.000246235	0.0168388
OS02G0653000	4674.02	2.13395	0.581179	3.67176	0.000240886	0.0165243
OS03G0765900	5102.49	1.6333	0.44477	3.67223	0.000240445	0.0165243
OS02G0650300	54.3664	-5.83074	1.58695	-3.67417	0.000238622	0.0164717
OS12G0629700	518.177	-3.60887	0.981939	-3.67525	0.000237612	0.0164535
OS11G0521500	1148	1.02815	0.279645	3.67662	0.000236347	0.0164175
OS08G0118000	411.293	-1.4352	0.390091	-3.67913	0.000234027	0.0163078
OS03G0860100	53.7847	-3.53746	0.960618	-3.68248	0.000230976	0.0161463
OS01G0922600	157.319	-2.02842	0.550335	-3.68579	0.000227996	0.0159888
OS03G0432100	14859.9	-2.68035	0.72678	-3.68798	0.000226041	0.0159023
OS11G0702100	426.325	-4.23645	1.14784	-3.69079	0.000223559	0.0157781
OS02G0216300	5218.32	-1.34986	0.365573	-3.69247	0.00022209	0.0157248
OS06G0483701	21.9762	3.561	0.963633	3.69539	0.000219546	0.0155949
OS03G0230300	1452.92	-1.34708	0.363344	-3.70745	0.000209358	0.0149193
OS07G0630400	724.999	-3.9882	1.0748	-3.71065	0.000206726	0.0147796
OS11G0701000	1275.37	-3.12424	0.840611	-3.71663	0.000201899	0.0144815
OS04G0611267	19.7855	7.02216	1.88842	3.71854	0.000200377	0.0144248
OS10G0204400	3052.25	-3.12553	0.840547	-3.71844	0.000200454	0.0144248
OS08G0466050	20.2897	5.97093	1.60491	3.72042	0.000198889	0.0144064
OS10G0136100	95.7456	-2.5547	0.686454	-3.72159	0.000197974	0.0143874
OS01G0607900	183.798	2.26271	0.607639	3.72378	0.000196265	0.0143471
OS03G0859100	214.326	3.33721	0.896248	3.72353	0.000196454	0.0143471
OS11G0168500	49.2849	-4.44065	1.19272	-3.72313	0.000196768	0.0143471
OS03G0105500	10.6856	6.82229	1.82991	3.72821	0.000192847	0.0142023
OS03G0356300	479.743	1.71922	0.460817	3.73081	0.000190862	0.0141033
OS04G0407900	65.9243	4.62865	1.24062	3.7309	0.000190796	0.0141033
OS05G0397300	724.282	1.34404	0.36019	3.73147	0.000190363	0.0141033
OS08G0159700	227.149	-3.91799	1.04982	-3.73205	0.000189931	0.0141033
OS05G0554000	2493.12	-2.18558	0.58415	-3.74147	0.000182949	0.0137025
OS08G0387050	384.908	-2.54699	0.680544	-3.74258	0.000182139	0.0136884
OS05G0228000	319.201	-3.72557	0.995178	-3.74362	0.000181388	0.0136787
OS06G0598800	562.836	1.11024	0.296076	3.74984	0.000176949	0.0133897
OS03G0851700	720.02	0.850738	0.226804	3.75098	0.000176142	0.0133747
OS11G0668650	124.833	-3.99499	1.06343	-3.75669	0.000172177	0.0131188
OS09G0545700	39.3998	4.91987	1.3093	3.75763	0.000171528	0.0131148
OS01G0959200	2053.41	-2.28363	0.607073	-3.76171	0.000168755	0.012986
OS12G0112000	104.651	-2.29304	0.609694	-3.76097	0.000169255	0.012986
OS03G0730500	105.903	4.84401	1.28649	3.76529	0.000166359	0.0128534
OS11G0156800	85.8086	-2.60918	0.692872	-3.76574	0.000166054	0.0128534
OS03G0247200	106.063	-3.20341	0.85027	-3.76752	0.000164878	0.0128291
OS06G0266800	794.898	1.4649	0.38861	3.76959	0.000163513	0.0127679
OS08G0445000	55.303	4.60323	1.2211	3.76975	0.000163412	0.0127679
OS10G0160100	178.093	2.79889	0.742299	3.77057	0.000162876	0.0127679
OS08G0518900	7163.26	-2.61476	0.692813	-3.77413	0.00016057	0.0127294
OS10G0487500	77.9124	-2.37584	0.629694	-3.77302	0.000161286	0.0127294
OS11G0526900	7.45265	6.01458	1.59386	3.7736	0.000160907	0.0127294
OS08G0446800	135.813	-3.49954	0.926279	-3.77806	0.000158054	0.0126099
OS02G0581100	6003.1	1.3801	0.365152	3.77952	0.000157131	0.0125819
OS09G0543900	45.5041	-4.16861	1.10147	-3.78458	0.000153968	0.0123736
OS01G0291500	1345.02	-2.42788	0.641126	-3.7869	0.000152537	0.0123035
OS06G0200250	23.6915	-4.06317	1.07176	-3.79114	0.00014996	0.0121402
OS02G0714200	188.778	2.84129	0.749001	3.79344	0.000148572	0.0120721
OS02G0802500	17304.1	-2.98676	0.786592	-3.79708	0.000146409	0.0119405
OS03G0232600	266.972	1.8849	0.496036	3.79992	0.000144741	0.0118808
OS05G0161800	73.7416	-3.77243	0.992784	-3.79985	0.000144787	0.0118808
OS06G0131700	157.913	4.17189	1.09808	3.79924	0.000145138	0.0118808
OS11G0704800	98.8479	-2.80917	0.737962	-3.80666	0.000140857	0.0116605
OS01G0719700	79.8441	4.63686	1.21647	3.81174	0.00013799	0.0114662
OS03G0368300	856.939	-2.98692	0.78345	-3.81252	0.000137557	0.0114662
OS07G0190800	422.543	-3.01793	0.791728	-3.81182	0.000137946	0.0114662
OS11G0118400	192.508	1.77223	0.464811	3.8128	0.000137401	0.0114662
OS04G0423800	131.757	-3.87666	1.01571	-3.81671	0.000135243	0.0114102
OS06G0713000	312.915	-1.44062	0.37732	-3.81804	0.000134516	0.0114102
OS08G0476300	849.718	1.78914	0.468645	3.81768	0.000134714	0.0114102
OS10G0113000	1756.23	-1.52715	0.400104	-3.81687	0.000135155	0.0114102
OS01G0229000	20.4872	4.32	1.13026	3.82214	0.000132301	0.0113356
OS02G0807200	24.9274	-7.81668	2.04322	-3.82566	0.000130422	0.0112183
OS04G0492100	931.516	-0.848115	0.22165	-3.82637	0.000130049	0.0112183
OS02G0215200	1591.21	-2.47665	0.646435	-3.83124	0.0001275	0.0110533
OS02G0733300	35.7604	6.10736	1.59326	3.83325	0.000126462	0.0110533
OS03G0214100	50.5994	3.36186	0.876968	3.83351	0.00012633	0.0110533
OS03G0724500	1296.25	-2.3233	0.606296	-3.83196	0.000127128	0.0110533
OS04G0382200	204.344	-0.910525	0.237476	-3.83418	0.000125982	0.0110533
OS08G0372900	129.729	-3.58892	0.936229	-3.83338	0.000126396	0.0110533
OS10G0527800	1018.05	-3.04552	0.794692	-3.83233	0.000126934	0.0110533
OS03G0100100	11.9058	6.91811	1.79932	3.84485	0.000120624	0.0107536
OS02G0161900	55164	-1.23776	0.32183	-3.84601	0.000120056	0.0107465
OS05G0114700	1244.76	-2.50767	0.651662	-3.84812	0.000119028	0.010698
OS03G0699800	188.499	-3.88668	1.00927	-3.85099	0.000117639	0.0106165
OS11G0194900	183.67	-1.28589	0.333762	-3.85273	0.000116809	0.0105849
OS01G0179000	353.74	-2.13983	0.554766	-3.85717	0.000114707	0.0104374
OS02G0125700	1136.7	1.24323	0.322012	3.86082	0.000113008	0.0104374
OS05G0318600	199.847	-1.51966	0.393962	-3.85737	0.000114615	0.0104374
OS06G0272850	26.0176	-6.02353	1.56143	-3.85769	0.000114464	0.0104374
OS08G0460000	2593.72	3.27189	0.847809	3.85923	0.000113747	0.0104374
OS09G0473300	270.159	-1.28063	0.331736	-3.86039	0.000113207	0.0104374
OS02G0701600	239.563	0.984147	0.254669	3.86442	0.000111353	0.0104087
OS11G0160100	327.093	-1.15287	0.298363	-3.86398	0.000111555	0.0104087
OS11G0237300	59.4906	-3.49541	0.902517	-3.87295	0.000107525	0.0101183
OS02G0791400	316.423	-3.14421	0.811037	-3.87678	0.000105847	0.0100032
OS11G0633800	29.7232	-3.53885	0.911176	-3.88383	0.000102824	0.00975937
OS03G0267300	666.655	1.763	0.452997	3.89185	9.94828e-05	0.00948316
OS07G0277200	447.33	1.68486	0.432747	3.89342	9.88426e-05	0.00946311
OS04G0578400	301.003	1.36637	0.350696	3.89617	9.7724e-05	0.00939687
OS04G0450000	248.507	-1.7654	0.45251	-3.90134	9.56598e-05	0.00923872
OS01G0580200	100.339	2.02154	0.517882	3.90347	9.48227e-05	0.00919822
OS03G0718800	542.749	-2.16806	0.555293	-3.90435	9.44788e-05	0.00919822
OS01G0609300	463.1	-2.41185	0.616526	-3.91199	9.15383e-05	0.00895855
OS08G0101700	111.7	4.12392	1.05352	3.91443	9.06169e-05	0.00893021
OS11G0150400	447.7	2.97787	0.760858	3.91383	9.08432e-05	0.00893021
OS12G0130500	15.4094	-6.38657	1.63095	-3.91586	9.00833e-05	0.00893021
OS04G0253000	9118.48	-0.97923	0.24986	-3.91911	8.88759e-05	0.00885542
OS08G0505900	138.063	1.96347	0.500861	3.92019	8.84777e-05	0.00885542
OS10G0496000	231.07	-2.65379	0.675359	-3.92945	8.51412e-05	0.00856077
OS03G0391700	1383.49	-1.0277	0.261379	-3.93185	8.42955e-05	0.00851462
OS03G0194100	357.225	-1.84162	0.467455	-3.93968	8.159e-05	0.00827931
OS04G0417600	145.164	-1.43321	0.363711	-3.94053	8.13026e-05	0.00827931
OS02G0218700	349.69	-4.48504	1.13749	-3.94294	8.04893e-05	0.0082436
OS06G0128800	369.657	-2.52764	0.639754	-3.95096	7.78377e-05	0.00806418
OS06G0702000	103.049	-2.69838	0.683251	-3.94933	7.83712e-05	0.00806418
OS10G0112100	176.147	-4.19206	1.06117	-3.95042	7.80144e-05	0.00806418
OS06G0101600	16418.9	1.60866	0.406708	3.95532	7.64314e-05	0.0079764
OS06G0147300	467.277	-2.35936	0.595588	-3.9614	7.45107e-05	0.00781298
OS05G0572700	143.346	2.7565	0.694856	3.967	7.27818e-05	0.00766821
OS02G0572600	228.844	-4.04195	1.01791	-3.97085	7.16177e-05	0.00758184
OS04G0630551	8.10325	-6.4056	1.61311	-3.97096	7.15827e-05	0.00758184
OS04G0537100	341.651	1.43253	0.360297	3.97596	7.00949e-05	0.00749267
OS06G0299300	23.0022	7.60338	1.91213	3.9764	6.99677e-05	0.00749267
OS12G0640700	120.071	-4.7542	1.19147	-3.99021	6.60135e-05	0.00712558
OS02G0211100	64.4476	-3.99523	0.99542	-4.01361	5.97961e-05	0.0065831
OS03G0812400	97.7993	-2.89486	0.72159	-4.01177	6.02641e-05	0.0065831
OS07G0673550	5580.8	1.59738	0.398338	4.01012	6.06889e-05	0.0065831
OS09G0514500	28.0449	-5.5112	1.37399	-4.0111	6.04374e-05	0.0065831
OS02G0802200	27.9897	4.5851	1.14123	4.01769	5.87719e-05	0.0065033
OS03G0277700	430.326	-3.67728	0.914271	-4.02209	5.76829e-05	0.00641503
OS06G0536100	80.9804	-5.49195	1.3632	-4.02872	5.60802e-05	0.00626846
OS09G0361500	32.0042	3.72914	0.925354	4.02996	5.57872e-05	0.00626753
OS03G0237100	775.372	-1.89745	0.470389	-4.03379	5.48842e-05	0.00619769
OS05G0494200	1516.66	-1.10716	0.274391	-4.03497	5.46102e-05	0.00619769
OS05G0217800	271.555	4.29062	1.06217	4.03948	5.35689e-05	0.00611185
OS10G0529500	252.91	-3.8541	0.953641	-4.04146	5.31196e-05	0.00609215
OS06G0136900	92.5964	-3.80301	0.940628	-4.04305	5.27605e-05	0.00608266
OS02G0227000	52.2067	2.91506	0.720785	4.04429	5.24818e-05	0.00608236
OS03G0853200	52.2876	-4.50508	1.11387	-4.04452	5.24302e-05	0.00608236
OS06G0141400	12.8774	4.85456	1.19947	4.04725	5.18226e-05	0.00608236
OS11G0210500	13112.6	-3.36391	0.83095	-4.04827	5.15972e-05	0.00608236
OS11G0227200	1236.13	-1.0669	0.263676	-4.04627	5.20402e-05	0.00608236
OS05G0517900	141.914	-3.79316	0.936177	-4.05176	5.08337e-05	0.00607333
OS09G0517200	14.3359	-6.29396	1.5533	-4.05199	5.07848e-05	0.00607333
OS11G0600600	202.456	-4.81989	1.18984	-4.05088	5.10248e-05	0.00607333
OS01G0959100	1438.6	-1.99482	0.491818	-4.056	4.99199e-05	0.00603976
OS03G0347500	117.969	-5.35667	1.32053	-4.05647	4.98203e-05	0.00603976
OS05G0113900	219.057	2.40836	0.59357	4.05741	4.96191e-05	0.00603976
OS01G0687400	563.867	-1.74264	0.42893	-4.06276	4.84952e-05	0.00596572
OS10G0532200	16.0618	4.96049	1.22038	4.06473	4.80886e-05	0.00594894
OS06G0591200	4007.36	-2.79716	0.687455	-4.06886	4.72443e-05	0.00587751
OS08G0112700	77.2397	-4.5007	1.10483	-4.07367	4.62776e-05	0.00578996
OS06G0671600	63.8891	-3.88829	0.952635	-4.08161	4.47238e-05	0.00562754
OS03G0231150	169.238	-2.32357	0.568812	-4.08496	4.40849e-05	0.00560915
OS09G0546900	169.041	3.19574	0.782373	4.08467	4.41394e-05	0.00560915
OS12G0547600	538.352	-2.21877	0.543323	-4.08371	4.4323e-05	0.00560915
OS08G0156100	349.333	-3.0266	0.737869	-4.10182	4.09914e-05	0.00527854
OS01G0296700	73.8792	3.43048	0.836027	4.10332	4.07264e-05	0.00527527
OS03G0233900	1985.33	-2.51116	0.611931	-4.10367	4.06655e-05	0.00527527
OS06G0554600	137.212	-3.57795	0.870044	-4.11237	3.9161e-05	0.00513288
OS01G0954900	10.9503	6.48762	1.57527	4.11842	3.81473e-05	0.00502997
OS02G0772200	116.293	-4.0721	0.988543	-4.11929	3.80034e-05	0.00502997
OS10G0524000	11.4732	7.13234	1.7316	4.11892	3.80647e-05	0.00502997
OS11G0634350	112.248	-4.51493	1.0951	-4.12285	3.7421e-05	0.00502446
OS02G0306401	251.322	-4.21482	1.02083	-4.1288	3.64662e-05	0.00492629
OS08G0468700	17.8072	5.90047	1.42726	4.13411	3.56326e-05	0.0048434
OS08G0404500	325.845	-2.85855	0.690924	-4.13729	3.51432e-05	0.00480654
OS06G0171900	2242.01	-0.659604	0.159276	-4.14126	3.45404e-05	0.00475363
OS01G0948600	11013.1	-1.85283	0.447082	-4.14427	3.40892e-05	0.00472103
OS08G0391300	56.7617	-2.74987	0.663105	-4.14696	3.36917e-05	0.00469552
OS03G0135200	72.5209	4.77368	1.14824	4.15739	3.21911e-05	0.00451495
OS05G0574400	1503.39	1.144	0.274773	4.16342	3.13513e-05	0.00442536
OS03G0826200	856.49	1.71502	0.411672	4.16597	3.10028e-05	0.00440439
OS05G0522600	1068.87	-2.0224	0.482742	-4.1894	2.79691e-05	0.00399921
OS03G0844600	109.215	3.19066	0.760465	4.19566	2.72075e-05	0.00391575
OS03G0339900	1696.52	-1.90335	0.452139	-4.20965	2.55768e-05	0.00370527
OS02G0818500	50.798	3.91328	0.929253	4.21122	2.53999e-05	0.00370401
OS01G0858900	335.325	-1.33969	0.317183	-4.2237	2.40322e-05	0.00352793
OS06G0163701	12.3445	5.29833	1.252	4.23188	2.31742e-05	0.0034248
OS02G0282301	57.946	-5.22023	1.23304	-4.23364	2.29942e-05	0.00342116
OS07G0432201	15083	-1.6702	0.394444	-4.23431	2.29257e-05	0.00342116
OS05G0454200	394.799	3.0363	0.715352	4.24449	2.19092e-05	0.00330439
OS01G0592500	20.58	-7.28472	1.71071	-4.2583	2.0599e-05	0.00313654
OS06G0156600	1600.75	2.43005	0.570742	4.2577	2.06539e-05	0.00313654
OS03G0235000	254.174	-3.82562	0.896401	-4.26775	1.9745e-05	0.00307795
OS05G0550300	4381.42	-2.9952	0.702246	-4.26517	1.99748e-05	0.00307795
OS10G0150300	1088.89	3.89411	0.912738	4.26641	1.98642e-05	0.00307795
OS10G0195250	1254.79	-4.1551	0.974227	-4.26502	1.99885e-05	0.00307795
OS12G0189400	8215.47	1.48194	0.347159	4.26878	1.96547e-05	0.00307795
OS12G0236225	386.403	-4.31515	1.01131	-4.26691	1.982e-05	0.00307795
OS10G0390800	249.232	-4.77531	1.11483	-4.28346	1.84011e-05	0.00295761
OS07G0532800	42.5802	-5.89637	1.37464	-4.2894	1.79157e-05	0.00290077
OS11G0488900	45.209	-3.70105	0.862577	-4.29069	1.78118e-05	0.00290077
OS04G0345400	20.2506	6.13583	1.42935	4.29275	1.76475e-05	0.00289998
OS04G0660000	89.7899	-5.6447	1.31159	-4.3037	1.67967e-05	0.00278093
OS06G0622700	1868.88	-2.15589	0.500743	-4.30538	1.66696e-05	0.00278079
OS01G0915900	1895.63	-2.98064	0.690238	-4.31827	1.57254e-05	0.0026433
OS04G0545100	62.2839	3.25643	0.752748	4.32605	1.51806e-05	0.0026224
OS05G0176300	55.5064	-5.57293	1.28952	-4.32172	1.54819e-05	0.0026224
OS05G0587000	25.3621	5.85102	1.3536	4.32256	1.54226e-05	0.0026224
OS07G0129900	20.6703	-6.41202	1.48279	-4.32428	1.53028e-05	0.0026224
OS03G0584400	120.353	-4.17702	0.964452	-4.33098	1.48447e-05	0.00259429
OS08G0496700	13.6461	7.27209	1.67877	4.3318	1.47893e-05	0.00259429
OS06G0549600	434.198	-3.80311	0.877	-4.3365	1.4477e-05	0.00257083
OS07G0638400	6981.29	-4.06378	0.935634	-4.34334	1.40331e-05	0.00251226
OS11G0195500	247.634	-1.42514	0.3279	-4.34628	1.38469e-05	0.00249925
OS12G0566000	317.176	-4.07618	0.936486	-4.35263	1.34513e-05	0.00244792
OS04G0644400	2203.78	4.01329	0.921416	4.35556	1.32724e-05	0.00244771
OS11G0141400	1107.08	-2.20817	0.507105	-4.35447	1.3339e-05	0.00244771
OS05G0590000	11.8567	6.20779	1.42191	4.36582	1.26648e-05	0.00236339
OS01G0803300	402.252	-3.95704	0.905066	-4.37211	1.23054e-05	0.00231594
OS02G0582800	291.663	-2.16023	0.493313	-4.37902	1.19212e-05	0.00226948
OS12G0639200	176.376	-5.33873	1.21933	-4.3784	1.19555e-05	0.00226948
OS04G0684300	56.417	-5.37239	1.22477	-4.38647	1.15208e-05	0.00224241
OS07G0160100	102.08	2.47546	0.564554	4.3848	1.16092e-05	0.00224241
OS02G0745100	1529.8	-3.2051	0.729656	-4.39262	1.11993e-05	0.00220317
OS08G0229200	436.686	1.59622	0.363396	4.39249	1.12059e-05	0.00220317
OS09G0469600	64.3124	2.64212	0.597954	4.4186	9.93401e-06	0.00198861
OS08G0462800	135.802	-4.85594	1.0918	-4.44765	8.68134e-06	0.00175379
OS04G0619800	456.385	2.01167	0.449705	4.47332	7.70139e-06	0.00157023
OS06G0646100	453.661	1.71793	0.383935	4.47452	7.65824e-06	0.00157023
OS07G0674500	68.8523	-5.74382	1.28242	-4.47888	7.50373e-06	0.00155879
OS03G0397400	197.143	-1.59042	0.354668	-4.48425	7.31702e-06	0.00153448
OS06G0542300	480.38	-2.80114	0.624321	-4.48669	7.2337e-06	0.0015316
OS04G0507400	28.1381	-6.96134	1.54715	-4.49947	6.81242e-06	0.0014564
OS02G0523100	107.848	-5.29118	1.17242	-4.51305	6.39023e-06	0.00137954
OS04G0615200	1418.69	-1.57076	0.347876	-4.51528	6.32321e-06	0.00137954
OS07G0429700	2192.72	-3.48694	0.771596	-4.51912	6.20976e-06	0.00137954
OS10G0150700	1046.9	4.2237	0.93573	4.51381	6.36746e-06	0.00137954
OS01G0947000	1490.53	-2.32073	0.512973	-4.52407	6.06607e-06	0.00136301
OS05G0159000	630.907	-0.934788	0.206585	-4.52497	6.04054e-06	0.00136301
OS11G0549695	47.6197	4.12068	0.909851	4.52896	5.92745e-06	0.00135961
OS05G0472400	195.452	-4.20257	0.918103	-4.57745	4.70677e-06	0.00109098
OS03G0758500	239.802	4.0601	0.883672	4.59458	4.33613e-06	0.00102236
OS12G0447000	483.556	2.58641	0.563091	4.59323	4.3643e-06	0.00102236
OS08G0269500	773.933	1.04499	0.227073	4.60199	4.18471e-06	0.0010016
OS03G0785200	186.697	1.42958	0.309739	4.61545	3.92238e-06	0.000949129
OS08G0352100	177.945	-4.09117	0.886312	-4.61594	3.91315e-06	0.000949129
OS10G0137300	1641.08	-3.06475	0.662767	-4.62418	3.76087e-06	0.000930497
OS01G0940800	1200.75	-2.10724	0.455272	-4.62853	3.68268e-06	0.000921507
OS10G0210500	143.955	-2.32494	0.501055	-4.64008	3.48272e-06	0.000881488
OS01G0721000	206.411	-1.66631	0.35791	-4.65566	3.22941e-06	0.000826879
OS01G0756200	280.203	3.44593	0.738742	4.6646	3.0922e-06	0.000801062
OS04G0678700	2213.81	1.79447	0.384545	4.66647	3.06422e-06	0.000801062
OS07G0120100	86.7695	-4.39589	0.937709	-4.6879	2.76016e-06	0.000732275
OS01G0349600	175.358	1.40912	0.299949	4.69787	2.62882e-06	0.000705935
OS03G0325600	105.15	-6.0751	1.2921	-4.70172	2.5798e-06	0.000701323
OS01G0106300	457.087	3.05251	0.643966	4.74018	2.13529e-06	0.000607398
OS07G0112700	252.104	3.05845	0.645913	4.73508	2.18969e-06	0.000607398
OS08G0360300	30.7297	-7.37371	1.55777	-4.73351	2.20672e-06	0.000607398
OS11G0270000	46.7521	-6.66965	1.40846	-4.73543	2.18595e-06	0.000607398
OS04G0640700	331.031	2.94905	0.621315	4.74647	2.06998e-06	0.00059975
OS02G0699466	21.8381	6.27417	1.31881	4.75746	1.96044e-06	0.000575585
OS07G0104500	356.748	-4.44617	0.929212	-4.78488	1.71093e-06	0.000509116
OS04G0590200	111.41	-5.58104	1.16499	-4.79065	1.66244e-06	0.000501466
OS10G0547200	14.4044	6.13333	1.27994	4.79191	1.65205e-06	0.000501466
OS01G0916000	720.036	-3.43177	0.71165	-4.82227	1.41932e-06	0.000452343
OS08G0477100	67.0447	-7.51241	1.55961	-4.81684	1.45851e-06	0.000452343
OS10G0442400	199.611	-4.01116	0.832261	-4.81959	1.43852e-06	0.000452343
OS01G0243700	269.097	1.7621	0.364324	4.83662	1.32065e-06	0.000427658
OS09G0568400	805.41	1.00978	0.208439	4.84449	1.26939e-06	0.000417195
OS07G0251200	909.207	-2.26771	0.464313	-4.88401	1.03952e-06	0.00034682
OS02G0654700	1350.59	-1.91276	0.390024	-4.90422	9.38006e-07	0.000317768
OS07G0129700	328.29	-5.77071	1.17209	-4.92344	8.5037e-07	0.00029258
OS06G0666400	1244.84	-1.59369	0.32236	-4.9438	7.66125e-07	0.000267779
OS07G0192000	1562.65	-1.83864	0.370102	-4.96793	6.76711e-07	0.000240341
OS12G0439201	562.897	2.00191	0.401343	4.98804	6.09946e-07	0.000220181
OS03G0216700	598.607	-4.22097	0.844245	-4.99969	5.74219e-07	0.000210738
OS04G0172400	87.5007	-3.89241	0.766891	-5.07556	3.86346e-07	0.000144192
OS07G0133500	109.243	2.46169	0.484947	5.0762	3.85058e-07	0.000144192
OS02G0771400	44.8056	-7.85862	1.54385	-5.09026	3.5757e-07	0.000138135
OS03G0249500	318.705	1.00823	0.197918	5.09416	3.50291e-07	0.000137739
OS05G0354400	467.544	1.27438	0.24842	5.12995	2.89815e-07	0.000116031
OS07G0635300	29.6324	-7.75856	1.51075	-5.13556	2.81311e-07	0.000114712
OS01G0810800	150.864	-5.62585	1.09283	-5.14795	2.63346e-07	0.000109413
OS01G0608101	377.373	-4.83841	0.929699	-5.20428	1.9475e-07	8.24692e-05
OS04G0397800	27.0534	6.83273	1.31165	5.20925	1.89601e-07	8.1863e-05
OS12G0138050	880.523	-2.52472	0.48415	-5.21475	1.84069e-07	8.10642e-05
OS06G0130800	10096.3	-0.973224	0.186461	-5.21945	1.79456e-07	8.06452e-05
OS10G0360600	19.3862	6.60052	1.25959	5.2402	1.60405e-07	7.35859e-05
OS04G0674800	22.5065	-7.45721	1.42037	-5.2502	1.51931e-07	7.12877e-05
OS06G0222400	629.951	-1.57927	0.300817	-5.24993	1.52158e-07	7.12877e-05
OS10G0551800	269.448	2.41969	0.459973	5.2605	1.43667e-07	7.03009e-05
OS06G0199000	1127.92	-4.56577	0.866834	-5.26717	1.3854e-07	6.93331e-05
OS12G0528801	286.303	1.60063	0.303397	5.27571	1.32243e-07	6.77206e-05
OS02G0308400	179.931	5.49713	1.04043	5.2835	1.26742e-07	6.64488e-05
OS11G0262600	136.819	-5.42062	1.0195	-5.31694	1.05528e-07	5.66764e-05
OS01G0741200	38.4562	5.84269	1.09753	5.3235	1.01789e-07	5.60346e-05
OS01G0952800	149.998	-6.06426	1.1378	-5.32983	9.83071e-08	5.55057e-05
OS11G0129200	21.4894	8.03258	1.50397	5.34093	9.24726e-08	5.35855e-05
OS11G0701800	460.199	-5.38144	1.00756	-5.34104	9.24124e-08	5.35855e-05
OS02G0574600	22.728	5.17759	0.962927	5.37693	7.57682e-08	4.63449e-05
OS03G0782200	361.101	5.73481	1.06509	5.38435	7.27059e-08	4.57424e-05
OS02G0818900	100.331	-5.30561	0.969598	-5.47197	4.45053e-08	2.88237e-05
OS03G0318400	64.582	-7.19399	1.31362	-5.47646	4.33923e-08	2.88237e-05
OS04G0128001	60.1203	-8.50368	1.54643	-5.49891	3.82154e-08	2.6297e-05
OS10G0547500	322.346	-5.84065	1.06114	-5.50414	3.70965e-08	2.6297e-05
OS01G0765600	929.399	-5.25579	0.949855	-5.53325	3.14345e-08	2.30729e-05
OS08G0178900	24.5793	7.71089	1.38562	5.56494	2.62237e-08	1.9912e-05
OS07G0565800	1048.09	4.26754	0.762119	5.59957	2.14887e-08	1.68993e-05
OS11G0707300	15.9286	7.09895	1.26563	5.60903	2.03459e-08	1.65932e-05
OS03G0619875	883.68	-5.8445	1.0366	-5.63813	1.71908e-08	1.45593e-05
OS03G0245300	59.6732	7.8804	1.38762	5.67906	1.35436e-08	1.19292e-05
OS12G0556300	172.627	-2.66109	0.465793	-5.71302	1.10985e-08	1.01829e-05
OS01G0728100	154.045	5.22434	0.907565	5.75644	8.59073e-09	8.29172e-06
OS08G0521000	214.157	-4.24439	0.737504	-5.75507	8.66075e-09	8.29172e-06
OS06G0256900	18.4993	7.32451	1.26565	5.78716	7.15845e-09	7.50614e-06
OS07G0432333	154.815	-5.62558	0.970956	-5.79386	6.8786e-09	7.50614e-06
OS08G0556300	63.3382	-5.16068	0.875232	-5.89636	3.71615e-09	4.30682e-06
OS03G0718100	1838.41	0.878777	0.148775	5.90676	3.4891e-09	4.26833e-06
OS04G0471300	301.076	-1.83659	0.310638	-5.91231	3.37334e-09	4.26833e-06
OS03G0759700	33.17	-7.01626	1.18362	-5.92779	3.07038e-09	4.22561e-06
OS01G0753800	154.575	5.90283	0.940891	6.27366	3.52665e-10	5.17712e-07
OS06G0218600	777.759	3.66114	0.563682	6.49504	8.3014e-11	1.35261e-07
OS11G0134900	110.759	-6.58448	1.0146	-6.48972	8.59971e-11	1.35261e-07
OS04G0468600	2298.82	-2.16509	0.318985	-6.78745	1.14133e-11	2.09435e-08
OS02G0252400	43.5783	8.12096	1.18718	6.84057	7.88806e-12	1.57905e-08
OS02G0264800	405.006	2.7905	0.402865	6.92663	4.30976e-12	9.4901e-09
OS06G0673800	98.4178	-6.283	0.872788	-7.19877	6.07586e-13	1.48656e-09
OS03G0307200	2326.81	-7.32927	0.923035	-7.9404	2.01529e-15	5.5471e-12
OS03G0307300	1050.66	-7.27346	0.910375	-7.98952	1.35461e-15	4.26122e-12
OS07G0153150	82.1376	8.79617	0.986132	8.91986	4.66864e-19	1.71339e-15
OS02G0772100	94.1154	7.49053	0.739115	10.1345	3.88534e-24	1.7111e-20
OS03G0115800	316.675	6.23092	0.501261	12.4305	1.78577e-35	9.83064e-32
OS07G0162450	1053.89	7.02692	0.326059	21.5511	5.17059e-103	3.79521e-99
OS11G0569733	787.644	7.51244	0.317883	23.6327	1.77898e-123	1.95865e-119
OS03G0299700	654.412	7.99618	0.32758	24.4099	1.34299e-131	2.95727e-127

## Sheet: QC
Supplemental Table 9. Expression levels of genes that show significant differences with an adjusted p-value =< 0.05. Expression differences when comparing genotype clsy1 M1-559 compared to wild type. Normalized counts were calculated after preforming dispersion coefficients and size factors calculations per library using DESeq. RNAseq quality control data can be found in the QC tab.
Lane	Sample Name	Genotype	Treatment	PF* Yield (bp)	Q30%	Average quality score	Uniquely mapped reads number	Uniquely mapped reads %
1	Large_1CLK	WT	Control	2212619019	92.7	35.69	16323117	75.06
1	Large_2CLK	WT	Control	2142187073	93.7	35.9	18034959	85.59
1	Large_3CLK	WT	Control	2373265680	90.11	35.13	16118579	69.61
1	Large_7FLK	WT	Flooded	2161761883	91.42	35.41	17879243	85.56
1	Large_8FLK	WT	Flooded	2020425311	89.6	35.01	14263760	74.63
1	Large_9FLK	WT	Flooded	2202771923	93.6	35.87	17360969	80.17
1	Large_13CLMUT	clsy1	Control	2165836930	92.55	35.65	16172520	76.01
1	Large_14CLMUT	clsy1	Control	1809580337	91.06	35.35	13257490	74.74
1	Large_15CLMUT	clsy1	Control	2138298472	92.13	35.57	15785207	75.16
1	Large_19FLMUT	clsy1	Flooded	1990701819	93.29	35.8	15143851	77.57
1	Large_20FLMUT	clsy1	Flooded	2048051336	91.58	35.44	14103440	71.16
1	Large_21FLMUT	clsy1	Flooded	2080766347	90.49	35.22	14624163	72.85
